# Supplementary material for: NOD-like receptor signaling and inflammasome-related pathways are highlighted in psoriatic epidermis
Source: Sci Rep. 2016 Mar 15;6:22745. doi: 10.1038/srep22745 (PMC4792137; doi:10.1038/srep22745)
Supplement: Supplementary dataset 1 [file srep22745-s2.xls]

## Sheet: Sheet1
Table S1. Plate setup - description of Run1 and Run2
LIBID_Run1	NAME_C	LIBID_Run2	NAME_C	LIBID_Run1	NAME_PN	LIBID_Run2	NAME_PN	LIBID_Run1	NAME_PL	LIBID_Run2	NAME_PL
L247	02Ca	L293	02Cd	L247	02PNa			L247	02PLa
L248	02Cb	L293	02Ce	L248	02PNb			L248	02PLb
L248	02Cc	L293	02Cf	L248	02PNc			L248	02PLc
L247	04Ca	L293	04Cd	L247	03PNa			L247	03PLa
L247	04Cb	L293	04Ce	L248	03PNb			L248	03PLb
L248	04Cc	L293	04Cf	L248	03PNc			L248	03PLc
L247	05Ca	L293	05Cd			L293	05PNa			L293	05PLa
L248	05Cb	L293	05Ce			L293	05PNb			L293	05PLb
L248	05Cc	L293	05Cf			L293	05PNc			L293	05PLc
L247	07Ca	L293	07Cd	L247	06PNa			L247	06PLa
L247	07Cb	L293	07Ce	L248	06PNb			L248	06PLb
L248	07Cc	L293	07Cf	L248	06PNc			L248	06PLc
		L293	09Ca	L247	08PLa
		L293	09Cb	L248	08PLb
		L293	09Cc	L248	08PLc
L247	10Ca	L293	10Cd			L293	09PNa			L293	09PLa
L247	10Cb	L293	10Ce			L293	09PNb			L293	09PLb
L248	10Cc	L293	10Cf			L293	09PNc			L293	09PLc
L247	11Ca	L293	11Cd
L247	11Cb	L293	11Ce
L248	11Cc	L293	11Cf
L247	12Ca	L293	12Cd
L247	12Cb	L293	12Ce
L248	12Cc	L293	12Cf
		L293	14Ca
		L293	14Cb
		L293	14Cc
Abbreviations: LIBID, library ID; C, Control (green); PN, Psoriasis non-lesion (blue); PL, Psoriasis lesion (red)
C.02, C.04, C.05, C.07, C.10, C.11, C.12, PN.02, PN.03, PN.06, PL.02, PL.03, PL.06, and PL.08 were prepared into two libraries (triplicates of samples mixed between the libraries to reduce sequencing plate bias) and run on two plates (“Run1”). The second, later prepared run (“Run2”), included the same control (C) samples as the Run1, in addition to the samples: C.09, C.14, PN.05, PN.09, PL.05, an…
