# Supplementary material for: NOD-like receptor signaling and inflammasome-related pathways are highlighted in psoriatic epidermis
Source: Sci Rep. 2016 Mar 15;6:22745. doi: 10.1038/srep22745 (PMC4792137; doi:10.1038/srep22745)
Supplement: Supplementary dataset 2 [file srep22745-s3.xls]

## Sheet: Description
Table S2. Differentially expressed transcripts from the SAMstrt analyses of Lesional (PL), non-lesional (PN), and control (C) samples
DETs selected for this excel:			Differentially expressed transcripts (DETs) from group-wise (GW) and pair-wise (PW) SAMstrt analyses are shown; each on a separate sheet. Psoriatic patients in PW analyses are: 02P, 03P, 05P, 06P, and 09P
FDR<0.05 (GW) and FDR<0.25 (PW)			a	GW analysis: PNvsC UP-regulated transcripts
UP >1.5 Fold Change			b	GW analysis: PNvsC DOWN-regulated transcripts
DW <0.75 Fold Change			c	GW analysis: PLvsC UP-regulated transcripts
			d	GW analysis: PLvsC DOWN-regulated transcripts
			e	GW analysis: PLvsPN UP-regulated transcripts
			f	GW analysis: PLvsPN DOWN-regulated transcripts
Table description
ID (1)	Region (2)	Strand	Primary annotation	Secondary annotation	Class (3)	Score (4)	Fold Change	FDR (5)	PSORS (6)
Priority	Code (Class)	Description
1	=	Complete match of intron chain
2	c	Contained
3	j	Potentially novel isoform (fragment): at least one splice junction is shared with a reference transcript
4	e	Generic exonic overlap with a reference transcript mRNA fragment.
5	i	A transfrag falling entirely within a reference intron
6	o	Generic exonic overlap with a reference transcript
7	p	Possible polymerase run	on fragment (within 2Kbases of a reference transcript)
8	r	Repeat. Currently determined by looking at the soft	masked reference sequence and applied to transcripts where at least 50% of the bases are lower case
9	u	Unknown, intergenic transcript
10	x	Exonic overlap with reference on the opposite strand
11	s	An intron of the transfrag overlaps a reference intron on the opposite strand (likely due to read mapping errors)
12	.	(.tracking file only, indicates multiple classifications)
DETs with highlighted class codes (=, c, j, e, and o) were selected to represent DEGs and used for GO and pathway enrichment analysis
(1) ID of the transcript first exon (FE), (2) Chromosomal region of the first exon, (3) Class code of the secondary annotation by Cuffcompare, (4) Score by SAMstrt, (5) FDR, False Discovery Rate, (6) PSORS, location of the FE sequence to a PSORS locus

## Sheet: a
Group-wise analysis: PNvsC UP-regulated transcripts
ID	Region	Strand	Primary annotation	Secondary annotation	Class	Score	Fold Change	FDR
FE404545	chrM:2-16570	+		TVAS5	o	360	3.26493e+12	0
FE11727	chr1:153433084-153433627	-		S100A7	o	247.9	4.67728	0
FE11586	chr1:153029947-153029991	-	SPRR2A	SPRR2A	c	246.9	71.5526	0
FE155160	chr17:28898791-28898840	-			u	227.85	6.64489e+08	0
FE173215	chr18:61311443-61311805	-		SERPINB4	o	221.35	10.7032	0
FE11588	chr1:153044046-153044149	-		SPRR2B	o	213.5	85.8634	0
FE11533	chr1:152595953-152596539	-			u	213.15	11.6576	0
FE11713	chr1:153348028-153348144	-		S100A12	o	204.95	9.70882e+08	0
FE331262	chr6:34544352-34544619	-			u	203.05	9.59818	0
FE208014	chr2:10262814-10263006	+	RRM2	RRM2	c	200.75	6.43233	0
FE11528	chr1:152539214-152539307	-		LCE3E	o	199.75	6.86965	0
FE81753	chr12:52886433-52887308	-		KRT6A	o	198.95	4.84087	0
FE325916	chr6:150173469-150173699	+		LRP11	i	198.25	21.4442	0
FE217808	chr2:154265338-154265585	+			r	189.1	5.60124e+08	0
FE369704	chr8:7751804-7752292	+		DEFB4A	o	184.9	6.65349	0
FE11595	chr1:153121679-153123545	-	SPRR2G	SPRR2G	e	182.45	2.24404	0
FE379689	chr9:43890275-43890666	+	CNTNAP3B	CNTNAP3B	e	181.75	3.87067e+08	0
FE112644	chr14:80697218-80697437	-	DIO2	DIO2	e	177.45	10.4123	0
FE380050	chr9:74764352-74764598	+	GDA	GDA	c	176.1	4.12342e+08	0
FE87315	chr12:121476577-121476844	-		OASL	o	173.55	1.16038e+09	0
FE112642	chr14:80689004-80692205	-		LOC100628307	x	170	4.07079	0
FE288751	chr4:76944524-76944710	-		CXCL10	o	167.2	24.1293	3.28272
FE120930	chr14:94576930-94577143	+		IFI27	o	162.85	3.77655	3.28272
FE183056	chr19:51471797-51472100	-	KLK6	KLK6	e	160.65	4.85441e+08	3.28272
FE11582	chr1:153013554-153013781	-		SPRR2D	o	160.55	2.56604	3.28272
FE338831	chr6:150244096-150244293	-		RAET1G	o	160.35	4.01895	3.28272
FE383954	chr9:130911638-130911942	+		LCN2	o	159.75	4.62707	3.28272
FE157931	chr17:46687881-46688214	-	HOXB7	HOXB7	c	157.85	5.9596	3.28272

## Sheet: b
Group-wise analysis: PNvsC DOWN-regulated transcripts
ID	Region	Strand	Primary annotation	Secondary annotation	Class	Score	Fold Change	FDR
FE92602	chr12:46910310-46910801	+			r	-231.4	2.49531e-10	0
FE147409	chr16:55498465-55498703	+			u	-227.35	1.02823e-09	0
FE301808	chr5:134259558-134260364	-		PCBD2	i	-220.55	0.149428	0
FE136445	chr15:89665561-89665943	-		ABHD2	i	-218.7	5.47187e-10	0
FE226152	chr20:14318050-14318346	-		FLRT3	o	-218.25	0.115324	0
FE163258	chr17:22023646-22023861	+	MTRNR2L1	MTRNR2L1	c	-214.75	0.0120043	0
FE143244	chr16:222827-223006	+		HBA2	o	-208.85	0.0574123	0

## Sheet: c
Group-wise analysis: PLvsC UP-regulated transcripts
ID	Region	Strand	Primary annotation	Secondary annotation	Class	Score	Fold Change	FDR
FE11727	chr1:153433084-153433627	-		S100A7	o	432	72.809	0
FE11588	chr1:153044046-153044149	-		SPRR2B	o	432	2854.74	0
FE183056	chr19:51471797-51472100	-	KLK6	KLK6	e	432	3.84692e+10	0
FE29859	chr1:153388792-153389364	+	S100A7A	S100A7A	e	432	6.17432e+10	0
FE183106	chr19:51568812-51569078	-			u	431.95	9.99603e+09	0
FE11724	chr1:153412410-153412480	-	S100A7L2	S100A7L2	c	431.95	1.36594e+10	0
FE88705	chr12:1798073-1798297	+			u	431.9	3.79959e+09	0
FE189025	chr19:46732863-46733056	+		IGFL1	o	431.85	129.407	0
FE27955	chr1:111769910-111770391	+		CHI3L2	o	430.85	42.2306	0
FE330070	chr6:24682497-24683140	-		ACOT13	i	430.65	2.53867e+09	0
FE325916	chr6:150173469-150173699	+		LRP11	i	430.25	98.0714	0
FE288278	chr4:68749644-68749782	-		TMPRSS11D	o	429.85	5.4048e+09	0
FE11582	chr1:153013554-153013781	-		SPRR2D	o	429.45	35.935	0
FE81753	chr12:52886433-52887308	-		KRT6A	o	429	226.889	0
FE11716	chr1:153363517-153363768	-		S100A8	o	428.75	6.23309e+09	0
FE137663	chr16:2770116-2770298	-	PRSS27	PRSS27	c	428.65	2.79482e+09	0
FE11586	chr1:153029947-153029991	-	SPRR2A	SPRR2A	c	428.45	3681.73	0
FE348376	chr7:123488087-123488212	+	HYAL4	HYAL4	e	427.95	3.10491e+09	0
FE11726	chr1:153430180-153430446	-		S100A7	o	427.9	33.2389	0
FE29869	chr1:153394612-153394878	+	S100A7A	S100A7A	c	427.65	4.81077e+09	0
FE29860	chr1:153390522-153390699	+	S100A7A	S100A7A	e	427.6	1.92307e+10	0
FE241824	chr22:50983154-50983606	-			u	427.35	7.61596e+09	0
FE11592	chr1:153085950-153086058	-		SPRR2F	o	427.35	1.37742e+11	0
FE294117	chr4:170547434-170547525	-		CLCN3	i	426.8	4.649e+09	0
FE29863	chr1:153393171-153393362	+	S100A7A	S100A7A	c	426.45	1.80405e+09	0
FE238679	chr22:17076399-17076441	-			u	426.1	4.40264e+09	0
FE74346	chr11:93754450-93754704	+	HEPHL1	HEPHL1	c	425.85	5.68569e+09	0
FE127569	chr15:85958103-85958440	+		AKAP13	i	425.1	27.8657	0
FE29854	chr1:153332868-153333544	+	S100A9	S100A9	e	424.85	625.753	0
FE119352	chr14:71165245-71165573	+			u	424.85	2.6375e+09	0
FE136491	chr15:90039592-90039868	-		RHCG	o	424.45	4.89498e+10	0
FE173215	chr18:61311443-61311805	-		SERPINB4	o	424	584.694	0
FE345468	chr7:80262510-80262699	+		CD36	i	423.95	4.48428e+09	0
FE183051	chr19:51462318-51462509	-	KLK6	KLK6	c	423.65	2.55662e+09	0
FE391108	chr9:123157650-123157979	-		CDK5RAP2	i	423.15	2.69081e+09	0
FE173222	chr18:61329080-61329442	-		SERPINB3	o	423	23.8955	0
FE11528	chr1:152539214-152539307	-		LCE3E	o	422.95	82.2265	0
FE11732	chr1:153446774-153446917	-			u	422.45	6.01652e+09	0
FE87315	chr12:121476577-121476844	-		OASL	o	422.3	1.98784e+10	0
FE337284	chr6:133055268-133055959	-	VNN3	VNN3	e	422.2	3.25433e+09	0
FE369704	chr8:7751804-7752292	+		DEFB4A	o	421.75	448.75	0
FE350435	chr7:152139566-152139975	+	FABP5P3	FABP5P3	c	421.55	18.82	0
FE352297	chr7:22475341-22475676	-		STEAP1B	i	421.05	3.33498e+09	0
FE11533	chr1:152595953-152596539	-			u	420.75	478.558	0
FE173211	chr18:61306868-61306997	-	SERPINB4	SERPINB4	c	420.7	3.13079e+09	0
FE156623	chr17:39768410-39769206	-		KRT16	o	420.5	15.442	0
FE215639	chr2:113735018-113735655	+		IL36G	o	420.4	16.0894	0
FE29816	chr1:153003506-153003723	+		SPRR1B	o	420.2	8.54924	0
FE29850	chr1:153329715-153330396	+	S100A9	S100A9	e	420.05	8.72822e+09	0
FE232761	chr20:43803290-43803642	+		PI3	o	420	70.2143	0
FE61451	chr11:59633865-59634087	-		TCN1	o	420	3.83607e+10	0
FE11713	chr1:153348028-153348144	-		S100A12	o	420	6.67518e+10	0
FE321274	chr6:66969196-66969337	+			r	419.85	3.05034e+09	0
FE215644	chr2:113762976-113763458	+		IL36A	o	419.45	4.47252e+09	0
FE29851	chr1:153330754-153330909	+	S100A9	S100A9	c	419.3	1.11334e+10	0
FE383954	chr9:130911638-130911942	+		LCN2	o	419	123.084	0
FE173210	chr18:61304551-61304690	-	SERPINB4	SERPINB4	c	418.45	2.49445e+09	0
FE218850	chr2:169925982-169926266	+	DHRS9	DHRS9	e	418.3	63.6878	0
FE29864	chr1:153393499-153393632	+	S100A7A	S100A7A	c	418.2	5.40478e+09	0
FE29809	chr1:152956407-152956601	+		SPRR1A	o	417.8	12.9144	0
FE132493	chr15:55541110-55541329	-		RAB27A	i	417.8	3.4612e+09	0
FE137675	chr16:2907811-2908219	-	PRSS22	PRSS22	e	417.45	2.39669e+09	0
FE125948	chr15:70482345-70482679	+			u	416.9	3.86192e+09	0
FE11527	chr1:152538134-152538688	-	LCE3E	LCE3E	c	416.65	139.182	0
FE349440	chr7:134212163-134212729	+		AKR1B10	o	416.25	41.3453	0
FE277042	chr4:40337597-40337989	+	CHRNA9	CHRNA9	e	416.1	3.32384e+09	0
FE173221	chr18:61327725-61327808	-	SERPINB3	SERPINB3	c	416.05	2.00664e+09	0
FE11723	chr1:153371570-153372098	-			u	415.4	4.35422e+09	0
FE397753	chrX:115567586-115567925	+		SLC6A14	o	414.95	86.1664	0
FE173212	chr18:61308108-61308369	-	SERPINB4	SERPINB4	e	414.95	2.6742e+09	0
FE120930	chr14:94576930-94577143	+		IFI27	o	414.9	15.5931	0
FE11595	chr1:153121679-153123545	-	SPRR2G	SPRR2G	e	414	10.1755	0
FE177257	chr18:61419930-61420354	+		SERPINB7	o	413.9	43.0565	0
FE173220	chr18:61325747-61325849	-	SERPINB3	SERPINB3	c	413.5	2.98561e+09	0
FE29866	chr1:153394039-153394152	+	S100A7A	S100A7A	c	413.05	1.32844e+09	0
FE52951	chr10:85933399-85933677	+		C10orf99	o	412.45	17.0949	0
FE11532	chr1:152595079-152595833	-		LCE3A	o	412.4	1.37867e+10	0
FE332763	chr6:49712044-49712130	-	CRISP3	CRISP3	c	412.3	2.04862e+09	0
FE131113	chr15:42357126-42358889	-		PLA2G4D	p	411.7	2.05405e+09	0
FE217007	chr2:143635016-143635305	+		KYNU	o	411.65	34.3717	0
FE278318	chr4:74606241-74606428	+	IL8	IL8	c	411.55	5.11464e+09	0
FE99305	chr13:20805569-20805653	-		GJB6	o	411.15	7.95871e+09	0
FE183073	chr19:51512735-51512976	-	KLK9	KLK9	e	410.15	13.9703	0
FE11587	chr1:153042718-153042873	-	SPRR2B	SPRR2B	c	409.3	8.69364e+09	0
FE261485	chr3:24421408-24421566	-		THRB	i	409.2	2.45323e+09	0
FE135732	chr15:77072095-77072617	-		SCAPER	i	408.45	3.29059e+09	0
FE93736	chr12:55247929-55248424	+		MUCL1	o	407.9	37.0665	0
FE183050	chr19:51461994-51462212	-	KLK6	KLK6	c	407.75	1.62299e+09	0
FE11531	chr1:152552945-152553070	-		LCE3D	o	407.6	16.4054	0
FE56055	chr10:118187308-118187573	+		PNLIPRP3	o	407.35	3.54795e+09	0
FE102017	chr13:73675141-73675188	-			u	406.65	18.6529	0
FE178461	chr19:4539994-4540175	-		PLIN5	o	406.3	13.9952	0
FE337357	chr6:134803015-134803329	-		LOC154092	i	406	3.24532e+09	0
FE380050	chr9:74764352-74764598	+	GDA	GDA	c	405.9	4.86448e+09	0
FE215640	chr2:113735663-113735991	+		IL36G	i	405.6	1.56158e+09	0
FE390737	chr9:114557069-114557721	-	C9orf84	C9orf84	e	405.25	1.33719e+09	0
FE207342	chr2:240915952-240916137	-		NDUFA10	i	405.2	1.92219e+09	0
FE235419	chr21:35796168-35796414	-		BC049386	o	404.95	1.80397e+09	0
FE208841	chr2:24318023-24318099	+	LOC375190	LOC375190	c	404.2	2.99573e+09	0
FE140700	chr16:57951223-57951370	-	CNGB1	CNGB1	c	404.05	1.15365e+09	0
FE369700	chr8:7276641-7276814	+			u	403.2	4.29038e+09	0
FE131149	chr15:42386613-42386850	-		PLA2G4D	o	402.8	46.5238	0
FE223676	chr2:228678551-228678703	+	CCL20	CCL20	c	401.45	37.0535	0
FE34794	chr1:207007618-207007745	+	IL19	IL19	c	401.1	1.89131e+09	0
FE345466	chr7:80252961-80253506	+		CD36	i	400	1.65435e+09	0
FE304886	chr5:252871-253188	+		SDHA	i	399.35	1.63526e+09	0
FE120950	chr14:95078713-95078784	+	SERPINA3	SERPINA3	c	399.15	1.23238e+10	0
FE136488	chr15:90020313-90020470	-	RHCG	RHCG	e	398.6	1.04665e+09	0
FE338640	chr6:147236812-147237055	-		LOC729178	o	398.45	2.68567e+09	0
FE155646	chr17:31209147-31209353	-			u	397.65	1.48293e+09	0
FE118083	chr14:63645933-63646179	+			r	397.65	1.85093e+09	0
FE123044	chr15:41245662-41246012	+	CHAC1	CHAC1	c	397.6	2.45456e+09	0
FE29824	chr1:153190619-153191784	+	PRR9	PRR9	c	397.5	2.03452e+09	0
FE249821	chr3:48264895-48265202	+	CAMP	CAMP	c	397.15	3.00617e+09	0
FE273903	chr3:193555079-193555410	-			r	396.8	2.7806e+09	0
FE303849	chr5:160365463-160365655	-		LOC285629	o	396.6	1.01154e+09	0
FE12068	chr1:155188660-155188816	-	GBAP1	GBAP1	c	396	4.47646e+09	0
FE25858	chr1:79115434-79115590	+		IFI44	o	395.85	55.1094	0
FE81749	chr12:52862332-52862759	-	KRT6C	KRT6C	c	395.85	5.18309e+09	0
FE11711	chr1:153343708-153343905	-			r	395.75	1.55577e+09	0
FE339780	chr6:161728338-161728584	-			r	394.15	1.38043e+09	0
FE31560	chr1:171154274-171154498	+		FMO2	o	393.9	7.44211e+09	0
FE97657	chr12:111254116-111254346	+			r	393.05	1.49585e+09	0
FE150379	chr16:82104328-82104732	+	HSD17B2	HSD17B2	e	392.85	2.00709e+09	0
FE182056	chr19:43835532-43835794	-			u	392.15	2.44648e+09	0
FE341988	chr7:29026460-29026707	+		LOC100506497	i	390.85	1.27766e+09	0
FE97873	chr12:113416190-113416590	+		OAS2	o	390.75	5.86801e+09	0
FE286217	chr4:26111961-26112193	-			r	390.3	1.3333e+09	0
FE152891	chr17:7165714-7165822	-	CLDN7	CLDN7	c	390.1	2.12269e+09	0
FE81747	chr12:52840468-52840940	-	KRT6B	KRT6B	c	388.25	1.29432e+10	0
FE387641	chr9:71785572-71786134	-		AK096834	o	388.2	1.08685e+09	0
FE268050	chr3:113548793-113548946	-		GRAMD1C	i	388.15	4.02895e+09	0
FE178609	chr19:5851401-5851542	-		FUT3	o	387.85	1.36281e+09	0
FE29867	chr1:153394203-153394293	+	S100A7A	S100A7A	c	387.4	9.13635e+08	0
FE101232	chr13:45914540-45914653	-	TPT1	TPT1	c	386.5	4.41169e+09	0
FE179186	chr19:9811204-9811538	-		ZNF812	o	386.45	2.94763e+09	0
FE5113	chr1:47365600-47366266	-	CYP4Z2P	CYP4Z2P	e	386.3	1.49369e+09	0
FE81858	chr12:53217982-53218105	-	KRT79	KRT79	c	385.55	2.49337e+09	0
FE383956	chr9:130914214-130914304	+	LCN2	LCN2	c	385.1	1.50992e+09	0
FE136486	chr15:90014901-90015036	-	RHCG	RHCG	c	385.05	1.16649e+09	0
FE275571	chr4:6695529-6695797	+		S100P	o	383.8	12.5217	0
FE161802	chr17:6659136-6659444	+	XAF1	XAF1	e	383.05	52.2387	0
FE131115	chr15:42359882-42360221	-	PLA2G4D	PLA2G4D	c	382.7	3.51076e+09	0
FE4590	chr1:43852348-43852513	-		MED8	i	381.7	1.05967e+09	0
FE99319	chr13:21015059-21015339	-		CRYL1	i	381.65	9.88346e+08	0
FE18317	chr1:948846-948956	+	ISG15	ISG15	c	381.05	297.951	0
FE23843	chr1:46889449-46889576	+			u	379.05	9.01707e+08	0
FE120932	chr14:94582128-94582279	+	IFI27	IFI27	c	378.7	81.9686	0
FE31441	chr1:169101287-169101585	+	ATP1B1	ATP1B1	c	378.6	1.42943e+09	0
FE20972	chr1:25756746-25757069	+			u	378.6	3.77312e+09	0
FE227887	chr20:43767117-43767594	-			u	378.5	6.39359	0
FE97664	chr12:111374346-111374458	+		LOC100131138	o	378.5	1.03807e+09	0
FE278572	chr4:78526967-78527050	+	CXCL13	CXCL13	e	377.4	1.72103e+09	0
FE244140	chr22:39353547-39353725	+	APOBEC3A	APOBEC3A	c	375.35	4.74982e+09	0
FE343272	chr7:48128724-48129015	+	UPP1	UPP1	e	374.4	17.6817	0
FE67164	chr11:129599103-129599415	-			u	374.35	1.23628e+09	0
FE331676	chr6:36767879-36768186	-		CPNE5	i	373.75	1.4277e+09	0
FE207690	chr2:7017788-7018277	+		RSAD2	o	373	7.12754e+09	0
FE75631	chr11:113845834-113846075	+	HTR3A	HTR3A	c	372.95	1.0855e+09	0
FE224304	chr2:234590416-234590935	+		UGT1A7	o	372.9	4.73651e+09	0
FE251701	chr3:71946154-71946363	+			u	372.55	3.93912e+09	0
FE328574	chr6:4602208-4602678	-			u	371.85	30.919	0
FE114014	chr14:94854897-94855306	-	SERPINA1	SERPINA1	e	371.7	1.31115e+09	0
FE217014	chr2:143665411-143665588	+		KYNU	i	371.05	8.80238e+08	0
FE154055	chr17:16733816-16733993	-	KRT16P2	KRT16P2	c	370.35	2.84737e+09	0
FE182642	chr19:47353420-47353648	-		AP2S1	i	370.2	1.63294e+09	0
FE11590	chr1:153066960-153067066	-		SPRR2E	o	370.15	6.31617	0
FE394813	chrX:38729834-38730087	+			u	369.8	1.02138e+09	0
FE99299	chr13:20796638-20797473	-	GJB6	GJB6	c	369.65	20.9202	0
FE74387	chr11:93845878-93846119	+	HEPHL1	HEPHL1	c	369.25	1.01092e+09	0
FE29379	chr1:150508748-150508981	+			r	369	1.44782e+09	0
FE271687	chr3:149348311-149348414	-		WWTR1	i	368.95	7.37943e+08	0
FE65153	chr11:102745566-102745745	-	MMP12	MMP12	c	368.1	3.0553e+09	0
FE383955	chr9:130912524-130912639	+	LCN2	LCN2	c	366.8	1.01209e+09	0
FE34795	chr1:207036897-207036963	+			u	366.4	7.2865e+08	0
FE43464	chr10:85931467-85931893	-	BC051760	BC051760	e	366.15	1.81634e+09	0
FE96786	chr12:104644720-104644909	+		TXNRD1	i	365.75	42.0972	0
FE155160	chr17:28898791-28898840	-			u	365.75	1.3769e+10	0
FE172850	chr18:57486589-57486637	-			r	365.65	7.25875e+08	0
FE320687	chr6:52051168-52051255	+		IL17A	o	365.1	8.8996e+08	0
FE120933	chr14:94582779-94583120	+		IFI27	o	363.65	43.0817	0
FE148542	chr16:69074097-69074324	+	TMCO7	TMCO7	e	363.55	1.14302e+09	0
FE74388	chr11:93846302-93846531	+	HEPHL1	HEPHL1	c	363.45	8.39999e+08	0
FE137656	chr16:2762428-2762671	-	PRSS27	PRSS27	c	363.45	8.99486e+08	0
FE259361	chr3:193725515-193725801	+			r	363.1	9.13469e+08	0
FE178457	chr19:4535189-4535240	-		PLIN5	o	363	9.10913e+08	0
FE241813	chr22:50968333-50968521	-	TYMP	TYMP	c	362.3	2.56351e+09	0
FE372912	chr8:61946377-61946770	+			u	362.1	1.44613e+09	0
FE11589	chr1:153044768-153044808	-		SPRR2A	i	361	9.9964e+08	0
FE53633	chr10:91087625-91087835	+	IFIT3	IFIT3	c	360.85	30.6577	0
FE74373	chr11:93812552-93813393	+		AF086184	x	360.85	4.89932e+08	0
FE215653	chr2:113816162-113816380	+	IL36RN	IL36RN	e	360.55	8.94411e+08	0
FE81857	chr12:53216800-53216977	-	KRT79	KRT79	c	359.7	2.36787e+09	0
FE90009	chr12:14769130-14769377	+		GUCY2C	i	359.6	1.04757e+09	0
FE53638	chr10:91152310-91152467	+		IFIT1	o	358.95	15.6606	0
FE150362	chr16:81972049-81972327	+		PLCG2	i	358.9	1.23607e+09	0
FE358976	chr7:129930610-129930761	-			u	358.85	2.86882e+09	0
FE375149	chr8:104133147-104133514	+	AK001351	AK001351	e	357.9	1.56149e+09	0
FE97833	chr12:113344645-113345024	+		OAS1	o	357.65	7.13236	0
FE69869	chr11:34645768-34645868	+		EHF	i	356.95	8.27715e+08	0
FE99298	chr13:20796115-20796539	-	GJB6	GJB6	c	356.9	2.2361e+09	0
FE132462	chr15:53001864-53002066	-			u	356.85	28.1302	0
FE156627	chr17:39780330-39781099	-		KRT17	o	356.6	6.82761	0
FE70670	chr11:45394263-45394632	+	FLJ41423	FLJ41423	e	356.5	1.96865e+09	0
FE227634	chr20:39633980-39634237	-			u	356.3	1.71399e+09	0
FE71967	chr11:64977456-64977567	+	CAPN1	CAPN1	e	355.9	1.12221e+09	0
FE87310	chr12:121458297-121458682	-	OASL	OASL	c	355.8	1.0718e+09	0
FE183103	chr19:51563082-51563336	-	KLK13	KLK13	c	355.3	1.40151e+09	0
FE170997	chr18:28681866-28682402	-		DSC2	o	354.35	9.27613e+08	0
FE145087	chr16:19429015-19429414	+	TMC5	TMC5	c	353.95	10.6388	0
FE114555	chr14:100841645-100841686	-	WARS	WARS	c	353.8	69.9659	0
FE363129	chr8:37351260-37351453	-			u	353.25	1.11236e+09	0
FE156626	chr17:39777394-39777508	-		JUP	i	352.95	1.10601e+09	0
FE183052	chr19:51465003-51465133	-	KLK6	KLK6	c	352.85	9.37069e+08	0
FE3019	chr1:28520233-28520442	-	PTAFR	PTAFR	c	352.4	19.6313	0
FE109013	chr14:25103333-25103518	-		GZMB	o	352.3	3.85531e+09	0
FE238004	chr21:42797935-42798190	+		MX1	o	352.15	1.25257e+09	0
FE209567	chr2:28677843-28677979	+			r	352	9.88838e+08	0
FE235420	chr21:35796468-35796670	-			u	351.4	5.30048e+08	0
FE2934	chr1:27998526-27998745	-	IFI6	IFI6	e	351.25	18.7247	0
FE99300	chr13:20803719-20803947	-	GJB6	GJB6	e	350.7	1.3443e+09	0
FE373648	chr8:82196108-82196209	+	FABP5	FABP5	c	350.45	8.43727	0
FE75911	chr11:117947642-117948020	+		TMPRSS4	o	350.3	1.68247e+09	0
FE77727	chr12:6174303-6174515	-	VWF	VWF	e	350.25	8.24379e+08	0
FE99297	chr13:20766922-20767119	-	GJB2	GJB2	c	349.75	9.8785e+08	0
FE154526	chr17:20404890-20405017	-	KRT16P3	KRT16P3	c	349.35	2.46674e+09	0
FE49825	chr10:28366898-28367373	+		MPP7	i	348.4	3.44836e+09	0
FE188393	chr19:42900761-42901099	+			u	348.3	8.98318e+08	0
FE206085	chr2:221055666-221055979	-			r	348.25	9.55294e+08	0
FE278320	chr4:74608132-74609476	+	IL8	IL8	e	347.6	5.79898e+08	0
FE160609	chr17:74639657-74639891	-	ST6GALNAC1	ST6GALNAC1	c	347.6	9.49729e+08	0
FE355898	chr7:92747176-92747383	-		SAMD9	o	346.5	23.9807	0
FE355893	chr7:92728997-92733056	-	SAMD9	SAMD9	c	346.45	56.5439	0
FE169777	chr18:5410535-5410675	-	EPB41L3	EPB41L3	e	346.35	1.05708e+09	0
FE71867	chr11:64087020-64087176	+		PRDX5	i	346.15	1.18343e+09	0
FE400063	chrX:44084941-44085176	-		EFHC2	i	345.95	1.06767e+09	0
FE328573	chr6:4600012-4601384	-			r	345.9	8.09897e+08	0
FE26337	chr1:89829260-89829564	+		GBP6	o	345.5	7.99884e+08	0
FE291416	chr4:122085410-122085543	-		TNIP3	o	345.5	9.26022e+08	0
FE31114	chr1:165873090-165873386	+		UCK2	i	344.7	3.7882e+09	0
FE326793	chr6:158121389-158121669	+			u	344.15	2.15703e+09	0
FE342796	chr7:38380947-38381400	+		LOC100506776	o	343.5	1.27618e+09	0
FE268927	chr3:120334684-120334765	-			r	343.35	9.02953e+08	0
FE188470	chr19:43899852-43900160	+		TEX101	i	343.2	126.728	0
FE45454	chr10:105495753-105495917	-		SH3PXD2A	i	343.15	1.14885e+09	0
FE393674	chrX:7065299-7065544	+	STS	STS	c	343.1	1.03164e+09	0
FE207693	chr2:7035927-7037716	+	RSAD2	RSAD2	c	342.85	9.88742e+08	0
FE403594	chrX:152711467-152711585	-	TREX2	TREX2	c	342.7	6.42915	0
FE31436	chr1:169075557-169076164	+		ATP1B1	o	342.7	1.82976e+09	0
FE339701	chr6:160114177-160114362	-		SOD2	o	342.65	5.76331	0
FE370716	chr8:22596922-22597227	+		PEBP4	i	342.6	9.17691e+08	0
FE234849	chr21:31537900-31539168	-		CLDN17	o	342.4	2.35305e+09	0
FE66268	chr11:118112063-118112377	-		MPZL3	i	342.35	1.26537e+09	0
FE303081	chr5:150466646-150466836	-		TNIP1	o	342.1	8.68674e+08	0
FE387810	chr9:74746796-74746967	-		GDA	i	341.95	7.88432e+08	0
FE34545	chr1:204885115-204885320	+		NFASC	i	341.2	1.82616e+09	0
FE314391	chr5:150400129-150400302	+	GPX3	GPX3	c	341.05	37.7988	0
FE385473	chr9:5438235-5438638	-		C9orf46	i	340.5	6.66713e+08	0
FE288751	chr4:76944524-76944710	-		CXCL10	o	340.4	32.0429	0
FE140257	chr16:48399730-48399858	-		SIAH1	o	339.6	1.1075e+09	0
FE232604	chr20:42187661-42187799	+	SGK2	SGK2	c	339.2	5.89989e+08	0
FE57530	chr11:615860-616051	-	IRF7	IRF7	e	339.1	1.04008e+09	0
FE114015	chr14:94856813-94857173	-		SERPINA1	o	339.05	1.99088e+09	0
FE337276	chr6:133008025-133008593	-		VNN1	o	338.3	1.23071e+09	0
FE362924	chr8:29526832-29526987	-			u	337.2	73.3506	0
FE155802	chr17:34417367-34417578	-		CCL3	o	336.4	1.06351e+09	0
FE329269	chr6:13794378-13794790	-		CCDC90A	i	335.9	2.1494e+09	0
FE355555	chr7:87936063-87936261	-	STEAP4	STEAP4	e	335.15	11.1916	0
FE338831	chr6:150244096-150244293	-		RAET1G	o	335	12.598	0
FE183101	chr19:51559815-51560020	-	KLK13	KLK13	c	335	8.96795e+08	0
FE278013	chr4:57550654-57550824	+			u	334.9	7.42253e+08	0
FE173214	chr18:61310395-61310451	-	SERPINB4	SERPINB4	c	334.65	6.03197e+08	0
FE343281	chr7:48146445-48146679	+	UPP1	UPP1	e	334.15	1.01333e+09	0
FE289060	chr4:82656716-82656828	-			r	334.1	6.45816e+08	0
FE371968	chr8:39771333-39771522	+	IDO1	IDO1	c	334.1	1.42011e+09	0
FE181943	chr19:42167143-42167303	-			r	334	2.22294e+09	0
FE67192	chr11:129684513-129684584	-			r	333.9	1.32395e+09	0
FE156634	chr17:39786222-39786337	-		KRT42P	i	333.5	8.52246e+08	0
FE69017	chr11:18287706-18287983	+	SAA1	SAA1	e	333.4	4.68191e+08	0
FE215642	chr2:113742990-113743112	+	IL36G	IL36G	c	333.35	8.42827e+08	0
FE363454	chr8:42065012-42065249	-		PLAT	o	332.85	76.3615	0
FE232738	chr20:43694076-43694285	+		STK4	i	332.75	6.12483e+08	0
FE99304	chr13:20805047-20805141	-	GJB6	GJB6	c	332.35	5.51366e+08	0
FE90119	chr12:16109600-16109704	+		DERA	i	332.3	4.01938e+08	0
FE224217	chr2:233887685-233887873	+			u	332	11.9232	0
FE249161	chr3:42892406-42892632	+		CCBP2	i	331.85	1.08251e+09	0
FE38667	chr10:22039379-22039610	-			u	331.6	1.06466e+09	0
FE82810	chr12:60092107-60092541	-		SLC16A7	i	331.6	1.08901e+09	0
FE290129	chr4:100356389-100356725	-		ADH7	o	331.3	9.78283e+08	0
FE181694	chr19:39558654-39559028	-			r	331.15	1.64663e+09	0
FE290098	chr4:99850495-99851212	-	EIF4E	EIF4E	c	330.9	1.588e+09	0
FE245933	chr22:50980891-50981357	+			u	330.8	6.45893e+08	0
FE242058	chr22:18632785-18632981	+	USP18	USP18	c	330.65	1.84359e+09	0
FE107302	chr13:99742208-99742373	+			r	329.9	7.75074e+08	0
FE24032	chr1:51809716-51810382	+		TTC39A	i	329.85	1.2873e+09	0
FE122827	chr15:38902257-38902467	+			u	329.35	7.65883e+08	0
FE180176	chr19:15948187-15948284	-			r	329.2	5.05257e+08	0
FE377607	chr9:5450504-5450596	+	CD274	CD274	c	329.1	8.54321e+08	0
FE198977	chr2:113810612-113810659	-			u	328.95	7.41377e+08	0
FE111272	chr14:63644526-63644791	-			u	328.95	1.39227e+09	0
FE353081	chr7:33080243-33081013	-	NT5C3	NT5C3	e	328.2	6.37338	0
FE139109	chr16:21640999-21641068	-		LOC23117	i	328.2	8.43534e+08	0
FE139877	chr16:31096431-31096912	-	PRSS53	PRSS53	e	328.1	4.96307e+08	0
FE237856	chr21:39628859-39629143	+	KCNJ15	KCNJ15	e	328	9.14007e+08	0
FE131117	chr15:42362107-42362262	-	PLA2G4D	PLA2G4D	c	327.95	9.74381e+08	0
FE60313	chr11:34535224-34535351	-	ELF5	ELF5	c	327.9	1.02351e+09	0
FE2569	chr1:24700208-24700430	-	C1orf201	C1orf201	e	327.4	5.15713e+08	0
FE239465	chr22:26932254-26932588	-	TPST2	TPST2	e	327.1	1.95977e+09	0
FE227885	chr20:43765302-43765789	-			r	326.95	1.36098e+09	0
FE178459	chr19:4538064-4538627	-	LRG1	LRG1	c	326.2	9.35001e+08	0
FE328340	chr6:2842046-2842265	-		SERPINB1	o	326	4.87217	0
FE146470	chr16:31341214-31341485	+	ITGAM	ITGAM	e	325.7	1.03262e+09	0
FE363990	chr8:55013919-55014063	-		LYPLA1	i	325.65	1.17152e+09	0
FE308279	chr5:66124422-66124710	+		MAST4	o	325.35	87.1215	0
FE288844	chr4:78557996-78558191	-			r	325.3	6.62906e+08	0
FE314394	chr5:150407597-150408407	+	GPX3	GPX3	c	325.25	1.6838e+09	0
FE366236	chr8:101962652-101962800	-	YWHAZ	YWHAZ	c	325.15	13.1157	0
FE31561	chr1:171154751-171154980	+	FMO2	FMO2	e	324.35	9.22238e+08	0
FE93739	chr12:55251862-55252171	+	MUCL1	MUCL1	e	323.5	1.21853e+09	0
FE302368	chr5:141028524-141028648	-	FCHSD1	FCHSD1	e	323.3	4.6785e+08	0
FE257175	chr3:172384173-172384497	+		NCEH1	i	323.15	7.05353e+08	0
FE53639	chr10:91162038-91163787	+		IFIT1	o	322.9	1.3023e+09	0
FE343270	chr7:48092461-48092520	+	C7orf57	C7orf57	c	322.65	4.30768e+08	0
FE12080	chr1:155207925-155208123	-	GBA	GBA	e	322.6	1.51418e+09	0
FE101216	chr13:45775002-45775195	-		KCTD4	o	322.5	4.15868	0
FE204859	chr2:207078031-207078296	-	GPR1	GPR1	e	322.15	9.76869	0
FE34188	chr1:201979315-201979867	+	ELF3	ELF3	c	321.75	1.3517e+09	0
FE258327	chr3:187086124-187086358	+		RTP4	o	321.7	10.6583	0
FE198944	chr2:113594285-113594442	-		IL1B	o	321.3	8.97523e+08	0
FE25817	chr1:79085948-79086275	+	IFI44L	IFI44L	e	321.2	137.331	0
FE342596	chr7:34103556-34103718	+		BMPER	i	321	7.26482e+08	0
FE177284	chr18:61509232-61509634	+			u	320.85	7.80235	0
FE232511	chr20:39798470-39798909	+	PLCG1	PLCG1	e	320.65	8.30519e+08	0
FE393647	chrX:2984678-2984913	+		ARSF	o	320.55	1.07362e+09	0
FE189794	chr19:51559020-51559500	+		KLK13	x	320.5	1.40151e+09	0
FE67615	chr11:1618658-1619037	+	LOC338651	LOC338651	c	320.15	5.12966e+08	0
FE141557	chr16:68467918-68469627	-		SMPD3	i	319.7	1.20305e+09	0
FE380117	chr9:74866748-74867191	+		GDA	o	319.55	5.56653e+08	0
FE123265	chr15:42130723-42131158	+	JMJD7	JMJD7	c	319.35	21.0315	0
FE183100	chr19:51559424-51559606	-		KLK13	o	319.25	6.65462e+08	0
FE309110	chr5:74630417-74630486	+			r	319.25	7.84196e+08	0
FE42579	chr10:72136496-72136628	-		LRRC20	i	319.2	7.9157e+08	0
FE57407	chr10:135340530-135341022	+		CYP2E1	o	319.1	6.64143e+08	0
FE112622	chr14:80678343-80679588	-		LOC100628307	x	318.9	36.5654	0
FE76177	chr11:119038884-119039225	+			u	317.55	1.36207e+09	0
FE349447	chr7:134233766-134233959	+		AKR1B15	o	317.5	8.78165e+08	0
FE81746	chr12:52827875-52828337	-		KRT75	o	317.35	1.41007e+09	0
FE258646	chr3:188878440-188878703	+		TPRG1	i	317.3	8.91678e+08	0
FE200024	chr2:136743390-136743673	-			u	317.25	1.20971e+09	0
FE150360	chr16:81971344-81971508	+	PLCG2	PLCG2	e	317.2	2.08754e+09	0
FE288270	chr4:68686612-68687963	-	TMPRSS11D	TMPRSS11D	c	317.1	5.91679e+08	0
FE12066	chr1:155184569-155184643	-		GBAP1	i	316.85	5.57107e+08	0
FE1206	chr1:14688737-14688884	-			r	316.6	4.83473e+08	0
FE259505	chr3:196294825-196295306	+		WDR53	i	316.35	11.1978	0
FE363433	chr8:42032684-42033697	-	PLAT	PLAT	e	316.3	8.42417e+08	0
FE198837	chr2:110807421-110807735	-			u	316.1	5.44843e+08	0
FE78585	chr12:14720516-14721457	-		PLBD1	o	315.1	28.7411	0
FE325925	chr6:150263051-150263280	+		ULBP2	o	314.75	4.93661e+08	0
FE310272	chr5:95173845-95174147	+			r	314.7	6.73305	0
FE15126	chr1:205904797-205905180	-	SLC26A9	SLC26A9	e	314.25	1.39804e+09	0
FE166925	chr17:57915182-57915453	+		VMP1	i	314.15	8.7507	0
FE188300	chr19:42212530-42212691	+	CEACAM5	CEACAM5	c	313.95	5.64406e+08	0
FE213408	chr2:70142195-70142289	+	MXD1	MXD1	c	313.6	8.61652e+08	0
FE85025	chr12:96389442-96390144	-	HAL	HAL	e	313.5	3.918	0
FE183069	chr19:51505765-51506485	-	KLK8	KLK8	c	312.7	10.969	0
FE390169	chr9:111466478-111466614	-			u	311.85	6.24743e+08	0
FE182016	chr19:42947083-42947214	-		CXCL17	o	311.8	5.47338e+08	0
FE12659	chr1:159046476-159046699	-		AIM2	o	311.75	4.12008e+08	0
FE249174	chr3:42948226-42948826	+		ZNF662	i	311.7	7.54669	0
FE178455	chr19:4522543-4523647	-	PLIN5	PLIN5	c	311.1	60.7738	0
FE153034	chr17:8008351-8008746	-		ALOXE3	i	311	92.9125	0
FE213949	chr2:75061170-75061389	+	HK2	HK2	c	310.85	3.96156e+08	0
FE313334	chr5:140105741-140105832	+	VTRNA1-3	VTRNA1-3	=	310.7	1.41372e+09	0
FE298013	chr5:74349575-74350298	-			u	310.55	1.03911e+09	0
FE69865	chr11:34642541-34642915	+	EHF	EHF	e	310.3	3.51098	0
FE259507	chr3:196295951-196296173	+	FBXO45	FBXO45	c	309.8	25.1549	0
FE118899	chr14:68086586-68086805	+	ARG2	ARG2	c	309.3	14.8575	0
FE94986	chr12:69283777-69283832	+		CPM	i	308.75	1.05352e+09	0
FE273908	chr3:193744980-193745026	-			r	308.4	7.41637e+08	0
FE66711	chr11:125550694-125550801	-		ACRV1	o	308.1	4.66147e+08	0
FE182057	chr19:43843684-43843881	-			r	307.8	4.12008e+08	0
FE209092	chr2:26256349-26256580	+			u	307.7	7.35454e+08	0
FE104195	chr13:25265121-25265388	+	ATP12A	ATP12A	c	307.6	4.27278e+08	0
FE393648	chrX:2985005-2985056	+		ARSF	i	307.5	1.3851e+09	0
FE152877	chr17:7145039-7145168	-		GABARAP	i	307.25	6.89591	0
FE337118	chr6:131893971-131894084	-		MED23	p	307.25	4.98164e+08	0
FE42449	chr10:69895651-69896037	-		MYPN	i	307.2	1.55306e+09	0
FE306666	chr5:39255700-39255979	+		FYB	i	307.05	11.9722	0
FE173224	chr18:61350422-61350598	-			u	306.9	4.34337e+08	0
FE311774	chr5:118756073-118756258	+			r	306.55	1.78291e+09	0
FE38905	chr10:25350136-25350354	-	ENKUR	ENKUR	e	306.45	6.25608e+08	0
FE103881	chr13:20822612-20822842	+			u	306.4	4.96821e+08	0
FE78179	chr12:10282579-10282872	-	CLEC7A	CLEC7A	c	305.8	7.86604	0
FE31368	chr1:168200472-168200596	+		SFT2D2	i	305.7	4.23376e+08	0
FE67999	chr11:7559459-7559570	+		PPFIBP2	i	305.45	1.24552e+09	0
FE140375	chr16:50702565-50702978	-	SNX20	SNX20	c	305.35	5.42362e+08	0
FE346515	chr7:99578131-99578587	+	AZGP1P1	AZGP1P1	e	305.25	11.7487	0
FE173223	chr18:61347831-61348060	-			u	304.95	6.32026e+08	0
FE235409	chr21:35786810-35788246	-			u	304.85	6.34303e+08	0
FE257706	chr3:182362618-182362815	+			u	304.5	1.56238e+09	0
FE48012	chr10:12261045-12261201	+		CDC123	i	304.05	1.22279e+09	0
FE289298	chr4:84255709-84256052	-	HPSE	HPSE	e	303.8	1.60216e+09	0
FE104184	chr13:25254700-25254890	+	ATP12A	ATP12A	c	303.75	3.40675e+08	0
FE376871	chr9:446290-446606	+	DOCK8	DOCK8	e	302	6.61742e+08	0
FE241439	chr22:46022157-46022447	-			u	301.75	7.88728e+08	0
FE97883	chr12:113449074-113449461	+	OAS2	OAS2	c	301.55	3.39741e+08	0
FE15139	chr1:206288559-206288647	-	C1orf186	C1orf186	c	301.4	5.58904e+08	0
FE112642	chr14:80689004-80692205	-		LOC100628307	x	301.25	11.0378	0
FE319207	chr6:35360368-35360651	+		PPARD	i	301.15	38.9453	0
FE185900	chr19:15939745-15940006	+		UCA1	o	301.15	47.7007	0
FE223116	chr2:218993978-218994088	+	CXCR2	CXCR2	e	301.1	16.8684	0
FE128121	chr15:91382876-91383079	+			u	300.9	43.8461	0
FE355282	chr7:80556267-80556323	-			r	300.85	7.10682e+08	0
FE288752	chr4:76957080-76957305	-	CXCL11	CXCL11	c	300.75	5.87025e+08	0
FE53634	chr10:91092226-91092384	+		IFIT3	o	300.25	28.7766	0
FE328570	chr6:4583998-4584143	-			r	300.15	4.74964e+08	0
FE231470	chr20:30153808-30153925	+		HM13	i	300.1	4.90517e+08	0
FE11526	chr1:152535590-152536939	-		LCE3E	p	300.05	6.61074e+08	0
FE357232	chr7:105925274-105925635	-	NAMPT	NAMPT	c	299.7	5.80648	0
FE29812	chr1:152974036-152974266	+		SPRR3	o	299.5	6.27684e+08	0
FE368865	chr8:142139740-142139929	-		DENND3	i	299.05	6.03533e+08	0
FE156630	chr17:39783332-39783816	-	KRT42P	KRT42P	c	298.9	4.79939e+08	0
FE393668	chrX:6951084-6951317	+			r	298.9	1.18229e+09	0
FE264738	chr3:58643244-58643627	-		FAM3D	i	298.45	4.26852e+08	0
FE208065	chr2:10861185-10861345	+			u	297.85	29.0762	0
FE136490	chr15:90023547-90023627	-	RHCG	RHCG	c	297.75	4.87009e+08	0
FE335472	chr6:106812449-106812690	-			u	297.55	8.66891e+08	0
FE174261	chr18:9708232-9708441	+	RAB31	RAB31	c	297.45	1.34514e+09	0
FE183057	chr19:51472746-51472840	-	KLK6	KLK6	c	297.4	7.02744e+08	0
FE310121	chr5:89770666-89770884	+	POLR3G	POLR3G	e	297.3	10.724	0
FE284044	chr4:170581294-170581637	+	CLCN3	CLCN3	e	296.55	8.18913	0
FE278772	chr4:80414524-80414739	+	LOC100506035	LOC100506035	c	296.5	10.4914	0
FE96059	chr12:92815297-92815611	+		CLLU1	o	296.45	5.42397e+08	0
FE209566	chr2:28677622-28677756	+			r	296.25	5.06821e+08	0
FE128122	chr15:91411816-91412016	+	FURIN	FURIN	e	295.6	9.50716e+08	0
FE345482	chr7:80276064-80276176	+	CD36	CD36	c	295.2	3.94687e+08	0
FE82517	chr12:57350934-57351450	-		RDH16	o	295.05	8.5735	0
FE82899	chr12:64784094-64784646	-		C12orf56	o	295.05	8.41124e+08	0
FE291739	chr4:139163291-139163614	-		SLC7A11	o	294.8	5.01337e+08	0
FE287879	chr4:54931491-54932067	-		PDGFRA	i	294.5	10.3433	0
FE67911	chr11:5710839-5711129	+	TRIM22	TRIM22	c	294.5	11.666	0
FE180185	chr19:16008839-16008885	-	CYP4F2	CYP4F2	c	294.45	3.69261e+08	0
FE203957	chr2:191878744-191878954	-	STAT1	STAT1	c	294.4	15.6118	0
FE293919	chr4:169239776-169240129	-		DDX60	o	294.4	27.5896	0
FE29785	chr1:152832407-152832588	+			u	294.35	4.36423	0
FE363579	chr8:42749400-42749589	-		RNF170	i	294.3	5.56005e+08	0
FE363458	chr8:42234616-42234750	-		DKK4	o	294.1	4.21455e+08	0
FE246587	chr3:10925728-10925937	+		SLC6A11	i	293.8	6.00708e+08	0
FE136603	chr15:90585813-90586185	-		ZNF710	i	293.75	12.7827	0
FE164632	chr17:35851428-35851842	+		DUSP14	i	293.3	7.27377	0
FE154572	chr17:21185337-21185676	-			r	293.25	15.2963	0
FE199208	chr2:121846190-121846366	-			u	293.25	8.67737e+08	0
FE208825	chr2:24244492-24244580	+	MFSD2B	MFSD2B	e	293.2	3.32503e+08	0
FE382717	chr9:115209666-115209934	+		HSDL2	i	292.6	3.61814	0
FE29865	chr1:153393749-153393805	+	S100A7A	S100A7A	c	292.6	3.37011e+08	0
FE206587	chr2:228582665-228582772	-		SLC19A3	o	292.6	1.14782e+09	0
FE324411	chr6:135647429-135647509	+		AHI1	i	292.55	4.13343e+08	0
FE215678	chr2:113884993-113885235	+		IL1RN	o	292.15	3.89709e+08	0
FE120419	chr14:80870004-80870124	+		LOC100628307	i	292.05	4.65066e+08	0
FE11469	chr1:152131660-152131715	-		RPTN	o	291.5	1.18774e+09	0
FE29716	chr1:152573174-152573766	+		LCE3C	o	291.5	1.93036e+09	0
FE304298	chr5:174041566-174041725	-			r	291.3	5.28657e+08	0
FE94564	chr12:64782836-64783194	+	BC042855	BC042855	c	291.15	1.04093e+09	0
FE156592	chr17:39580654-39580839	-		KRT37	o	290.7	3.16905e+08	0
FE229255	chr20:2361499-2361621	+		TGM6	o	290.65	5.85426e+08	0
FE75924	chr11:118135283-118135423	+			u	290.55	7.12522e+08	0
FE57529	chr11:615326-615714	-	IRF7	IRF7	c	290.35	8.02313e+08	0
FE361982	chr8:17352635-17352757	-			u	290.1	10.4928	0
FE164509	chr17:34430906-34431374	+		CCL4	o	289.65	26.4523	0
FE332720	chr6:47009935-47010101	-		GPR110	o	289.65	3.52856e+08	0
FE195759	chr2:64347523-64348516	-		PELI1	i	289.5	51.6724	0
FE354370	chr7:64459456-64459859	-		ERV3-1	i	289.4	1.07735e+09	0
FE262892	chr3:46506344-46506409	-	LTF	LTF	c	289.35	2.65869e+09	0
FE313289	chr5:139944152-139944443	+		SLC35A4	o	289.15	22.1756	0
FE56133	chr10:119852930-119853045	+		CASC2	i	289	2.66306e+08	0
FE146570	chr16:34442223-34442379	+			u	289	6.19667e+08	0
FE397927	chrX:119277337-119277447	+		AK123976	i	288.45	4.14811e+08	0
FE182565	chr19:46706097-46706440	-		BC062328	o	288.4	7.36183e+08	0
FE11748	chr1:153536210-153536405	-	S100A2	S100A2	e	288.25	5.15062	0
FE215648	chr2:113767680-113768388	+			u	288.1	4.80419e+08	0
FE8171	chr1:89530843-89531078	-		GBP1	o	287.8	4.59256	0
FE55214	chr10:105506463-105506854	+		LOC100505839	o	287.8	6.16328	0
FE77412	chr11:134182164-134182642	+	GLB1L3	GLB1L3	e	287.75	9.45192e+08	0
FE90158	chr12:16500408-16500644	+		MGST1	o	287.65	5.0688	0
FE182356	chr19:45926528-45926810	-	ERCC1	ERCC1	c	287.45	14.3816	0
FE264402	chr3:55939810-55939981	-		ERC2	i	287.35	3.74364e+08	0
FE161216	chr17:80989766-80990393	-		B3GNTL1	i	287.3	5.89738e+08	0
FE187953	chr19:39602861-39603610	+		PAPL	p	287	5.24315e+08	0
FE403588	chrX:152707270-152708776	-		HAUS7	p	286.9	4.97672e+08	0
FE209568	chr2:28678057-28678254	+			r	286.75	5.19099e+08	0
FE278787	chr4:82664333-82664452	+			u	286.75	6.22548e+08	0
FE120065	chr14:76107418-76107636	+	FLVCR2	FLVCR2	e	286.7	6.23061e+08	0
FE370893	chr8:26150713-26150816	+	PPP2R2A	PPP2R2A	e	286.35	5.12154e+08	0
FE304928	chr5:453773-454166	+	EXOC3	EXOC3	c	286.2	9.4171	0
FE104637	chr13:32519906-32520318	+	EEF1DP3	EEF1DP3	e	286.15	7.98019	0
FE253843	chr3:124535192-124535574	+		ITGB5	i	286.15	4.1526e+08	0
FE327438	chr6:161347971-161348093	+			r	286	6.02628e+08	0
FE243830	chr22:36044323-36044670	+		APOL6	o	285.95	8.27334	0
FE284355	chr4:184647014-184647063	+			r	285.95	4.006e+08	0
FE85452	chr12:105625058-105625289	-		APPL2	i	285.55	4.88806e+08	0
FE306698	chr5:39289252-39291790	+		C9	i	285.5	1.21673e+09	0
FE2572	chr1:24706464-24706692	-		C1orf201	i	285.4	4.59088e+08	0
FE65133	chr11:102322538-102322632	-		TMEM123	i	285.25	1.15208e+09	0
FE177223	chr18:61253769-61254684	+		SERPINB13	o	284.9	2.8686	0
FE298411	chr5:78843357-78843482	-			u	284.8	1.12551e+09	0
FE387224	chr9:35748343-35749024	-	GBA2	GBA2	c	284.6	7.13049	0
FE36343	chr1:232396770-232396931	+			u	284.5	5.00255e+08	0
FE274251	chr3:196065173-196065495	-		TM4SF19	o	284.35	4.98164e+08	0
FE113716	chr14:92302715-92302855	-	TC2N	TC2N	c	284.15	1.43261e+09	0
FE352933	chr7:30546815-30547081	-			r	283.95	2.89898e+09	0
FE222941	chr2:216158848-216159032	+			r	283.9	13.4877	0
FE173219	chr18:61321520-61321739	-		SERPINB4	i	283.9	3.61036e+08	0
FE81790	chr12:53004399-53004570	-	KRT73	KRT73	c	283.8	6.4343e+08	0
FE8207	chr1:89664478-89664732	-		GBP4	o	283.4	33.8062	0
FE67463	chr11:396135-396308	+		PKP3	i	283.3	3.56735e+08	0
FE388506	chr9:92058328-92058494	-		SEMA4D	i	283.15	11.7322	0
FE166386	chr17:48985888-48986225	+			r	283.1	7.2865e+08	0
FE129096	chr15:101456149-101456834	+	ALDH1A3	ALDH1A3	c	282.85	5.63444e+08	0
FE358702	chr7:127031551-127031933	-	ZNF800	ZNF800	e	282.65	25.3251	0
FE123763	chr15:45453189-45453306	+		DUOX1	i	282.45	6.03786e+08	0
FE60325	chr11:34909840-34910002	-	APIP	APIP	e	282.15	4.19932e+08	0
FE85021	chr12:96385619-96385992	-		HAL	i	281.8	4.922e+08	0
FE154056	chr17:16736095-16736150	-	KRT16P2	KRT16P2	c	281.75	5.45466e+08	0
FE173218	chr18:61321330-61321469	-		SERPINB4	i	281.4	3.53824e+08	0
FE45545	chr10:105649897-105650172	-		OBFC1	i	281.2	4.55223e+08	0
FE196398	chr2:70780860-70781156	-		TGFA	o	281	3.23663	0
FE171315	chr18:33058377-33058693	-		INO80C	i	280.7	6.78305e+08	0
FE97659	chr12:111257815-111258017	+			r	280.6	1.12471e+09	0
FE399839	chrX:39647368-39647469	-			u	280.55	20.4156	0
FE388917	chr9:95531027-95531178	-			r	280.5	5.53891e+08	0
FE65239	chr11:104893857-104893903	-		CASP5	o	280.5	6.10451e+08	0
FE31448	chr1:169337716-169337924	+		BLZF1	i	280.25	3.97147e+08	0
FE81284	chr12:49259599-49259655	-	RND1	RND1	c	280.15	5.13e+08	0
FE77582	chr12:1799670-1800185	-			u	280.1	5.41554e+08	0
FE274571	chr3:197241135-197241696	-	BDH1	BDH1	e	279.85	5.35052	0
FE141499	chr16:68394308-68395081	-	SMPD3	SMPD3	c	279.8	21.6712	0
FE74385	chr11:93845373-93845594	+	HEPHL1	HEPHL1	c	279.8	4.75396e+08	0
FE352302	chr7:22539733-22539831	-	STEAP1B	STEAP1B	c	279.75	9.04781e+08	0
FE221557	chr2:201994036-201994335	+		CFLAR	o	279.6	1.08056e+09	0
FE96083	chr12:93708666-93708789	+		LOC643339	i	279.55	7.26705e+08	0
FE158369	chr17:54872428-54872640	-	C17orf67	C17orf67	e	279.5	2.78428e+08	0
FE345566	chr7:86946632-86946752	+			u	279.3	4.81746e+08	0
FE272503	chr3:168807788-168807906	-	MECOM	MECOM	c	279.25	2.60602e+08	0
FE229601	chr20:4163018-4163495	+	SMOX	SMOX	c	279.2	1.13334e+09	0
FE213985	chr2:75118493-75120469	+	HK2	HK2	c	279.1	7.66439	0
FE97870	chr12:113408421-113409215	+	OAS3	OAS3	c	278.9	5.73494e+08	0
FE189342	chr19:49199189-49199336	+		FUT2	o	278.75	5.60878	0
FE29862	chr1:153392533-153392648	+	S100A7A	S100A7A	c	278.6	3.36999e+08	0
FE229242	chr20:2291629-2291775	+	TGM3	TGM3	e	277.9	5.97536e+08	0
FE304110	chr5:171433462-171433643	-	FBXW11	FBXW11	c	277.85	10.1061	0
FE243852	chr22:36649051-36649265	+		APOL1	o	277.7	5.28239	0
FE233854	chr20:58544966-58545194	+	CDH26	CDH26	e	277.55	3.81139e+08	0
FE170740	chr18:21848613-21848819	-		OSBPL1A	i	277.15	8.48886e+08	0
FE170611	chr18:20910994-20911448	-		TMEM241	o	277.1	14.5064	0
FE142678	chr16:82196059-82196202	-		MPHOSPH6	i	277.1	8.60798e+08	0
FE1595	chr1:19323773-19324265	-			u	277.05	4.36689e+08	0
FE324310	chr6:131893929-131894479	+		ARG1	o	276.9	5.94491	0
FE370793	chr8:24241898-24242056	+	ADAMDEC1	ADAMDEC1	c	276.8	7.16208e+08	0
FE249623	chr3:45984935-45985047	+	CXCR6	CXCR6	e	276.65	3.75305e+08	0
FE373647	chr8:82195601-82195773	+	FABP5	FABP5	c	275.75	3.92154	0
FE7138	chr1:71480016-71480189	-		PTGER3	i	275.7	47.6592	0
FE256189	chr3:152588063-152588303	+			u	275.45	5.38416	0
FE179544	chr19:11689518-11689810	-	ACP5	ACP5	e	275.45	6.04936e+08	0
FE163552	chr17:27717182-27717487	+			u	275.4	6.42824e+08	0
FE387062	chr9:35040921-35040963	-			r	275.3	3.1261e+08	0
FE1939	chr1:21221822-21222098	-	EIF4G3	EIF4G3	e	274.75	4.58549e+08	0
FE184874	chr19:8429034-8429144	+	ANGPTL4	ANGPTL4	c	274.55	20.4995	0
FE93476	chr12:52602330-52602934	+		LOC283403	i	274.4	10.3635	0
FE93483	chr12:52627341-52627404	+	KRT7	KRT7	c	274.1	3.29369e+08	0
FE246962	chr3:14058746-14059165	+		TPRXL	o	273.8	9.62455e+08	0
FE358578	chr7:123370908-123371901	-		WASL	i	273.55	3.98432e+08	0
FE306797	chr5:40841452-40841767	+	CARD6	CARD6	c	273.4	8.90988e+08	0
FE109362	chr14:31713095-31713240	-			r	273.4	1.05596e+09	0
FE108953	chr14:24732563-24732925	-		RABGGTA	p	273.4	1.11832e+09	0
FE286375	chr4:36245178-36245738	-	ARAP2	ARAP2	e	273.3	7.41297	0
FE345480	chr7:80275567-80275675	+		CD36	o	273.25	5.64552e+08	0
FE224723	chr2:238875486-238875774	+		SCLY	o	273.05	13.7717	0
FE81118	chr12:48119142-48119388	-		ENDOU	o	272.85	5.28122	0
FE1200	chr1:14154927-14155097	-			u	272.8	5.72053e+08	0
FE175973	chr18:36894010-36894284	+		LOC647946	i	272.75	5.49891e+08	0
FE358490	chr7:121784217-121784363	-		AASS	o	272.65	9.60343e+08	0
FE44062	chr10:94301016-94301167	-		IDE	i	272.6	3.00399	0
FE306135	chr5:34418679-34418782	+			r	272.5	3.55632e+08	0
FE306085	chr5:32531849-32532018	+			u	272.4	5.21116e+08	0
FE42571	chr10:72058777-72060344	-	LRRC20	LRRC20	c	272.3	9.59508e+08	0
FE126547	chr15:75113975-75114127	+		LMAN1L	i	271.85	4.16697e+08	0
FE138183	chr16:8962823-8962906	-		CARHSP1	o	271.7	3.19127	0
FE269177	chr3:122283092-122283170	-	PARP9	PARP9	c	271.5	18.9634	0
FE363133	chr8:37385228-37385366	-			u	271.5	5.00722e+08	0
FE108950	chr14:24729656-24729904	-	TGM1	TGM1	c	271.15	8.77778e+08	0
FE199202	chr2:120989751-120990098	-			u	271.1	4.00949e+08	0
FE188394	chr19:42901210-42901376	+		AK311181	o	271.05	7.36585	0
FE331262	chr6:34544352-34544619	-			u	271.05	11.3521	0
FE358991	chr7:130058144-130058339	-		CEP41	i	271.05	3.92373e+08	0
FE67622	chr11:1641148-1641306	+		MOB2	i	271	4.7174e+08	0
FE57643	chr11:1783575-1783760	-		CTSD	i	270.9	4.42321e+08	0
FE159553	chr17:66287227-66287408	-	SLC16A6	SLC16A6	c	270.7	7.5123e+08	0
FE60031	chr11:27695607-27695857	-	BDNF	BDNF	c	270.6	10.1493	0
FE302359	chr5:141024426-141024544	-	FCHSD1	FCHSD1	e	270.55	3.18671e+08	0
FE21791	chr1:32135478-32135883	+		COL16A1	i	270.55	6.71722e+08	0
FE218860	chr2:169952232-169952510	+	DHRS9	DHRS9	c	270.45	3.23103e+08	0
FE56823	chr10:128320237-128320504	+		C10orf90	i	270.4	4.34337e+08	0
FE158146	chr17:48589052-48589355	-		MYCBPAP	i	270.35	8.45945e+08	0
FE342434	chr7:33019061-33019247	+	FKBP9	FKBP9	e	269.6	5.36809e+08	0
FE208014	chr2:10262814-10263006	+	RRM2	RRM2	c	269.2	10.7067	0
FE278364	chr4:75174039-75174293	+		EPGN	o	269.2	45.5291	0
FE52952	chr10:85936237-85936325	+	C10orf99	C10orf99	c	269.1	4.89483e+08	0
FE246537	chr3:10206550-10206732	+		IRAK2	o	269.1	7.22296e+08	0
FE93574	chr12:53686452-53686754	+	ESPL1	ESPL1	e	268.95	6.61592e+08	0
FE170980	chr18:28645950-28647205	-	DSC2	DSC2	c	268.85	10.9917	0
FE338826	chr6:150216982-150217438	-		RAET1E	o	268.65	4.25934e+08	0
FE243855	chr22:36661332-36662025	+	APOL1	APOL1	c	268.45	8.85643e+08	0
FE380078	chr9:74819051-74819796	+		GDA	i	268.25	3.13087e+08	0
FE56010	chr10:116275513-116275627	+		ABLIM1	i	268.25	5.71993e+08	0
FE123765	chr15:45454958-45455379	+		DUOX1	i	268.2	8.58103	0
FE52958	chr10:85944664-85944956	+	C10orf99	C10orf99	c	268.15	1.28493e+09	0
FE99306	chr13:20806333-20806511	-	GJB6	GJB6	c	268.05	16.2926	0
FE145913	chr16:27325214-27325341	+		IL4R	o	267.85	5.98196e+08	0
FE399446	chrX:19688982-19689121	-	SH3KBP1	SH3KBP1	c	267.75	8.38275e+08	0
FE163242	chr17:21314600-21314741	+		KCNJ12	i	267.6	1.0716e+09	0
FE403590	chrX:152709956-152710380	-		TREX2	o	267.55	19.8155	0
FE209090	chr2:26255455-26255857	+			r	267.55	8.47417e+08	0
FE348931	chr7:129932931-129933088	+		CPA4	o	267.5	3.79186	0
FE99309	chr13:20976239-20976438	-		CRYL1	p	267.45	3.61202e+08	0
FE302361	chr5:141025356-141025464	-	FCHSD1	FCHSD1	c	267.4	5.43849e+08	0
FE229593	chr20:4129447-4129624	+	SMOX	SMOX	c	267.05	6.38099e+08	0
FE314051	chr5:147582300-147582717	+	SPINK6	SPINK6	e	266.95	3.54908e+08	0
FE67623	chr11:1643378-1643743	+		MOB2	i	266.9	4.18838e+08	0
FE148983	chr16:70601145-70601439	+	SF3B3	SF3B3	e	266.8	14.1362	0
FE110788	chr14:53162089-53162301	-	ERO1L	ERO1L	c	266.4	1.54955e+09	0
FE318736	chr6:31913679-31914043	+		CFB	o	266.35	11.9323	0
FE29791	chr1:152882962-152883375	+	IVL	IVL	c	266.35	1.00666e+09	0
FE11593	chr1:153113903-153114093	-		SPRR2A	o	266.05	2.90937	0
FE318347	chr6:28697086-28697138	+	TRNA_Ala	TRNA_Ala	c	266.05	5.59693	0
FE57633	chr11:1756148-1756483	-	IFITM10	IFITM10	c	266	6.65642e+08	0
FE97881	chr12:113448335-113448754	+	OAS2	OAS2	c	265.55	3.99484e+08	0
FE99307	chr13:20807094-20807234	-			u	265.45	2.84304e+08	0
FE97843	chr12:113357232-113357576	+	OAS1	OAS1	c	265.4	4.16788e+08	0
FE85024	chr12:96386458-96387118	-	HAL	HAL	e	265.35	5.93697e+08	0
FE89372	chr12:8975005-8975309	+		A2ML1	o	265.2	3.60378	0
FE319188	chr6:35310317-35310458	+		PPARD	o	265.2	6.43081	0
FE27956	chr1:111773364-111773530	+	CHI3L2	CHI3L2	c	264.8	4.15419e+08	0
FE331292	chr6:34682455-34682532	-			r	264.75	8.33819e+08	0
FE68284	chr11:10476538-10476995	+	AMPD3	AMPD3	e	264.65	8.20124e+08	0
FE14836	chr1:203155727-203155906	-	CHI3L1	CHI3L1	c	264.6	2.52792	0
FE141495	chr16:68392233-68393114	-	SMPD3	SMPD3	c	264.6	4.14181	0
FE322840	chr6:106918636-106920159	+			u	264.6	5.94214e+08	0
FE43863	chr10:91403454-91403703	-		PANK1	o	264.35	3.87783	0
FE324447	chr6:136915324-136915767	+		MAP3K5	i	264.25	2.99413e+08	0
FE238012	chr21:42813652-42813898	+	MX1	MX1	e	264.25	3.87747e+08	0
FE182007	chr19:42893643-42893720	-	CNFN	CNFN	c	264.1	6.4343e+08	0
FE89521	chr12:10514949-10515182	+			r	264.1	1.20154e+09	0
FE110890	chr14:54918682-54918804	-			r	263.9	3.59009e+08	0
FE373646	chr8:82192715-82192909	+	FABP5	FABP5	c	263.65	1.8215	0
FE273895	chr3:193546889-193547926	-			r	263.55	3.96409e+08	0
FE345471	chr7:80264861-80265780	+		CD36	i	263.4	5.05368e+08	0
FE120898	chr14:94492490-94492886	+		OTUB2	o	263.15	1.15124e+09	0
FE227229	chr20:33867369-33867583	-	EIF6	EIF6	e	262.4	1.82645	0
FE11721	chr1:153369421-153369626	-			u	262.35	3.2475e+08	0
FE187952	chr19:39600846-39602168	+		PAPL	o	261.95	3.52971	0
FE225807	chr20:4990828-4991007	-		SLC23A2	o	261.9	3.9284e+08	0
FE310276	chr5:95179726-95179933	+			u	261.75	3.20525e+08	0
FE391728	chr9:127177423-127177497	-		PSMB7	i	261.55	6.69352e+08	0
FE187919	chr19:39575601-39576070	+	PAPL	PAPL	e	261.5	16.6291	0
FE93925	chr12:56732635-56732748	+		IL23A	o	261.45	4.2622e+08	0
FE39057	chr10:27443632-27443789	-		MASTL	x	261.35	4.31523e+08	0
FE50164	chr10:35484038-35484142	+		CREM	o	261.3	4.82518e+08	0
FE315343	chr5:172988377-172988585	+			r	261.15	2.81178e+08	0
FE253922	chr3:127771238-127771402	+	SEC61A1	SEC61A1	c	260.95	8.54603e+08	0
FE23419	chr1:43783919-43784068	+		TIE1	i	260.85	3.77486e+08	0
FE153176	chr17:8300958-8301185	-	RNF222	RNF222	e	260.8	16.0777	0
FE34194	chr1:201984573-201985122	+	ELF3	ELF3	c	260.8	4.1888e+08	0
FE324573	chr6:139012747-139013241	+	FLJ46906	FLJ46906	e	260.2	9.80509	0
FE199151	chr2:119478309-119478369	-			u	260.15	5.47496e+08	0
FE225303	chr20:628672-629502	-	SRXN1	SRXN1	c	260	15.6891	0
FE66462	chr11:119297742-119298055	-		LOC100499227	i	259.8	1.11089e+09	0
FE345504	chr7:80290164-80290526	+	CD36	CD36	e	259.7	2.33073e+08	0
FE69072	chr11:18723474-18724648	+	TMEM86A	TMEM86A	c	259.55	2.77999	0
FE279662	chr4:89363720-89364248	+	HERC6	HERC6	c	259.35	9.18721e+08	0
FE99207	chr13:19818014-19818433	-			r	259.3	5.26262e+08	0
FE288743	chr4:76922708-76924023	-	CXCL9	CXCL9	c	259	4.12579e+08	0
FE278322	chr4:74735107-74735276	+	CXCL1	CXCL1	c	258.9	3.87184e+08	0
FE3808	chr1:37939713-37940032	-	LOC728431	LOC728431	e	258.65	10.1014	0
FE318281	chr6:28047885-28048155	+			r	258.1	7.9826e+08	0
FE291886	chr4:140223570-140223722	-		NDUFC1	o	257.85	5.19913	0
FE66301	chr11:118133852-118134022	-		MPZL2	i	257.85	2.71735e+08	0
FE274327	chr3:196293709-196294013	-	WDR53	WDR53	e	257.5	8.34956e+08	0
FE303838	chr5:160348312-160350192	-			u	257.4	14.6735	0
FE227869	chr20:43694961-43695906	-		STK4	i	257.25	7.30635e+08	0
FE88945	chr12:4430279-4430469	+		C12orf5	o	257.2	4.2449	0
FE167678	chr17:61905072-61905131	+	PSMC5	PSMC5	c	257.15	4.59868	0
FE120355	chr14:77843727-77843793	+		SAMD15	o	257.1	4.73168e+08	0
FE75487	chr11:112046201-112046410	+	BCO2	BCO2	c	256.85	2.95657e+08	0
FE146892	chr16:50727495-50727573	+		NOD2	o	256.8	7.97624e+08	0
FE209535	chr2:28618385-28618755	+	FOSL2	FOSL2	e	256.75	5.9199e+08	0
FE114990	chr14:20943221-20943411	+	PNP	PNP	c	256.55	9.23066e+08	0
FE188306	chr19:42259416-42259513	+	CEACAM6	CEACAM6	c	256.5	3.06507e+08	0
FE297514	chr5:60057244-60057632	-		ELOVL7	i	256.5	5.93196e+08	0
FE119784	chr14:74264819-74264989	+			r	256.05	4.16909e+08	0
FE27963	chr1:111783967-111784065	+	CHI3L2	CHI3L2	c	255.9	3.57823e+08	0
FE233169	chr20:48849931-48850063	+			u	255.85	3.42e+08	0
FE379451	chr9:37602890-37603340	+			u	255.8	4.22988	0
FE342315	chr7:31553668-31553796	+	CCDC129	CCDC129	e	255.7	4.3145e+08	0
FE393799	chrX:7269302-7269989	+	STS	STS	c	255.4	16.8006	0
FE146782	chr16:48657246-48657512	+			u	255.35	9.96931e+08	0
FE157636	chr17:44799537-44799610	-		NSF	i	255.2	13.5643	0
FE184879	chr19:8438629-8439297	+		ANGPTL4	o	255.2	6.28558e+08	0
FE183085	chr19:51522883-51523258	-	KLK10	KLK10	e	255	2.09177	0
FE331605	chr6:36235510-36235678	-		PNPLA1	i	255	6.04171e+08	0
FE15109	chr1:205882126-205884050	-		SLC26A9	o	254.95	8.62181	0
FE50578	chr10:49514678-49514864	+		MAPK8	o	254.95	4.70092e+08	0
FE330289	chr6:27100379-27100616	-	HIST1H2BJ	HIST1H2BJ	c	254.65	9.87649	0
FE153033	chr17:8007433-8007668	-	ALOXE3	ALOXE3	e	254.55	5.64034	0
FE51092	chr10:64866261-64866313	+			r	254.4	2.37362e+08	0
FE403591	chrX:152710472-152710635	-	TREX2	TREX2	c	254.25	3.5417e+08	0
FE191748	chr2:17623117-17623310	-			r	254.05	2.97776e+08	0
FE182008	chr19:42894392-42894559	-		CNFN	o	253.9	1.72338	0
FE31567	chr1:171178609-171179856	+	FMO2	FMO2	c	253.9	8.20887e+08	0
FE332787	chr6:52109225-52109364	-		IL17F	o	253.8	2.40691e+08	0
FE41568	chr10:61932027-61932318	-	ANK3	ANK3	e	253.65	4.21129e+08	0
FE67451	chr11:313466-313559	+			u	253.6	4.43443e+08	0
FE235414	chr21:35790841-35791547	-		BC049386	o	253.25	2.97233e+08	0
FE121656	chr14:103018594-103018784	+			u	253.25	5.72509e+08	0
FE140270	chr16:48496054-48496100	-			r	253.05	3.00863e+08	0
FE109760	chr14:35872196-35872348	-		NFKBIA	i	252.6	4.31182e+08	0
FE221586	chr2:202022695-202022757	+		CFLAR	i	252.45	4.23222e+08	0
FE65247	chr11:104972135-104972256	-		CASP1	o	252.1	4.62223	0
FE120064	chr14:76106687-76107047	+		FLVCR2	i	251.9	2.73882e+08	0
FE69888	chr11:34666989-34668231	+	EHF	EHF	e	251.6	5.40733	0
FE26113	chr1:87114170-87114258	+	CLCA3P	CLCA3P	c	251.6	3.67888e+08	0
FE14876	chr1:204131353-204131490	-		REN	i	251.25	2.89483e+08	0
FE183152	chr19:52255067-52255205	-		FPR1	o	251.25	6.76033e+08	0
FE166243	chr17:48611824-48612154	+		EPN3	i	251.1	11.8665	0
FE202102	chr2:169892358-169892566	-			u	251	2.45935e+08	0
FE296110	chr5:38845684-38845984	-		OSMR	x	250.85	16.8232	0
FE36872	chr1:246733102-246733323	+		CNST	i	250.8	15.8733	0
FE228730	chr20:57618454-57618882	-			r	250.75	5.56789e+08	0
FE25725	chr1:77165436-77165507	+			u	250.6	3.22133	0
FE12518	chr1:156638601-156639673	-	NES	NES	c	250.55	5.97505e+08	0
FE101214	chr13:45767589-45768844	-	KCTD4	KCTD4	c	250.4	13.4534	0
FE104187	chr13:25256103-25256749	+		ATP12A	i	250.15	3.03105e+08	0
FE123679	chr15:44888762-44888893	+		SPG11	i	250.05	9.97781e+08	0
FE187935	chr19:39587854-39588717	+		PAPL	i	249.9	3.00886e+08	0
FE185858	chr19:15734045-15734199	+	CYP4F8	CYP4F8	e	249.9	3.26806e+08	0
FE254010	chr3:128470573-128470896	+		RAB7A	i	249.85	4.51945e+08	0
FE262339	chr3:38070997-38071152	-	PLCD1	PLCD1	c	249.7	6.01742e+08	0
FE166255	chr17:48619589-48621112	+	EPN3	EPN3	c	249.65	3.15807	0
FE315346	chr5:173193720-173193769	+			r	249.5	15.0678	0
FE30939	chr1:164325905-164325970	+			u	249.35	9.28942e+08	0
FE303082	chr5:150467153-150467361	-		TNIP1	o	249.3	3.01241e+08	0
FE229239	chr20:2276572-2276716	+		TGM3	o	249.2	2.63179	0
FE111239	chr14:61822548-61822680	-		PRKCH	i	249.2	3.2964e+08	0
FE190130	chr19:55019161-55019399	+	LAIR2	LAIR2	c	249.05	3.49925e+08	0
FE162228	chr17:8316878-8317139	+			r	249	4.61533e+08	0
FE37422	chr10:6298409-6298571	-			u	248.9	9.30036e+08	0
FE192890	chr2:31637499-31637614	-	XDH	XDH	c	248.7	1.93934e+08	0
FE135249	chr15:75134876-75135149	-		ULK3	o	248.65	5.92605e+08	0
FE132998	chr15:59243511-59244011	-			u	248.4	2.79653	0
FE280657	chr4:109541622-109541756	+		RPL34	o	248.4	7.88392	0
FE162917	chr17:18332346-18332389	+	AK296148	AK296148	c	248.4	4.76875e+08	0
FE333927	chr6:80618160-80620128	-			r	248.35	8.68486	0
FE250231	chr3:50665155-50665428	+		MAPKAPK3	i	248.25	15.1576	0
FE20518	chr1:20475077-20476882	+	PLA2G2F	PLA2G2F	c	248.2	25.9655	0
FE324088	chr6:126240331-126240577	+		NCOA7	o	248	12.2684	0
FE145543	chr16:23194037-23194130	+	SCNN1G	SCNN1G	c	248	6.1431e+08	0
FE303812	chr5:160327248-160329730	-			u	247.8	6.78709	0
FE136007	chr15:80263222-80263762	-		BCL2A1	o	247.75	6.27259	0
FE206304	chr2:224702188-224702340	-		AP1S3	o	247.1	1.12562e+09	0
FE187320	chr19:35940464-35941000	+	FFAR2	FFAR2	e	247.05	4.27278e+08	0
FE114985	chr14:20937510-20937694	+		PNP	o	247	7.19615	0
FE170746	chr18:21853195-21853443	-		OSBPL1A	i	246.9	3.93578e+08	0
FE330660	chr6:31080266-31080500	-		C6orf15	o	246.7	5.28675	0
FE5592	chr1:51810663-51810761	-	TTC39A	TTC39A	c	246.5	4.12902e+08	0
FE66466	chr11:119461315-119461493	-			r	246.25	3.64464e+08	0
FE346521	chr7:99585012-99585455	+		AZGP1P1	i	246.1	4.119e+08	0
FE297982	chr5:74321187-74323101	-		GCNT4	p	246	6.79883e+08	0
FE97872	chr12:113409606-113411046	+	OAS3	OAS3	c	245.6	5.55428	0
FE153023	chr17:7973552-7975901	-		ALOX12B	p	245.6	9.38877	0
FE203937	chr2:191843582-191843787	-	STAT1	STAT1	e	245.45	3.44508e+08	0
FE183099	chr19:51559183-51559349	-		KLK13	p	245.45	3.9058e+08	0
FE231643	chr20:31407574-31407834	+		MAPRE1	o	245.25	2.35726	0
FE89522	chr12:10516200-10516632	+		AK096314	o	244.9	11.2997	0
FE192396	chr2:24585111-24585252	-			u	244.8	4.39224e+08	0
FE94984	chr12:69278310-69278536	+		CPM	i	244.55	3.45959e+08	0
FE12082	chr1:155210877-155211094	-	GBA	GBA	e	244.45	3.41431	0
FE236886	chr21:26946354-26946463	+	MIR155HG	MIR155HG	c	243.25	4.98312e+08	0
FE168342	chr17:73127167-73127227	+		NT5C	x	243.1	3.4e+08	0
FE14789	chr1:202830576-202830881	-		BC040684	o	243.05	11.5843	0
FE102969	chr13:99404849-99404971	-		SLC15A1	o	243	3.25189	0
FE187937	chr19:39589865-39590383	+		PAPL	i	242.95	3.01278e+08	0
FE309328	chr5:78843528-78843652	+			u	242.9	4.36689e+08	0
FE177458	chr18:72166987-72167268	+	CNDP2	CNDP2	c	242.9	1.47483e+09	0
FE120911	chr14:94512563-94513465	+	OTUB2	OTUB2	c	242.8	15.5752	0
FE264713	chr3:58196493-58196789	-	DNASE1L3	DNASE1L3	e	242.45	5.08429	0
FE61968	chr11:64658558-64658655	-		MIR192	o	242.45	4.9153e+08	0
FE112644	chr14:80697218-80697437	-	DIO2	DIO2	e	242.25	13.8908	0
FE205670	chr2:215996172-215998164	-		ABCA12	i	242.2	13.3712	0
FE115948	chr14:35763614-35763721	+		KIAA0391	i	242.2	4.34322e+08	0
FE250398	chr3:51424914-51425309	+	MANF	MANF	e	241.95	7.99663	0
FE31699	chr1:172502706-172502946	+		C1orf9	i	241.85	3.90621e+08	0
FE89400	chr12:9013397-9013551	+	A2ML1	A2ML1	e	241.75	5.072e+08	0
FE76769	chr11:124975051-124975835	+		TMEM218	i	241.6	3.62882e+08	0
FE273889	chr3:193542453-193543947	-			u	241.45	4.53661e+08	0
FE364285	chr8:63951219-63951516	-	GGH	GGH	c	241.25	3.18866	0
FE312500	chr5:132497362-132497488	+			r	241.25	13.9996	0
FE66302	chr11:118134811-118135262	-		MPZL2	o	241.15	2.88357	0
FE304890	chr5:272670-272776	+		PDCD6	i	240.9	3.67577e+08	0
FE78552	chr12:12713980-12714127	-		DUSP16	i	240.35	3.51942e+08	0
FE243665	chr22:32439023-32439403	+	SLC5A1	SLC5A1	c	240.25	3.52129	0
FE20524	chr1:20881003-20881218	+	FAM43B	FAM43B	c	240.25	2.88191e+08	0
FE342798	chr7:38389584-38389816	+		Y00482	x	240.15	3.1905e+08	0
FE27964	chr1:111784853-111784988	+	CHI3L2	CHI3L2	c	240.1	3.54004e+08	0
FE65246	chr11:104942238-104942280	-		CASP1	i	240.05	4.04523	0
FE358380	chr7:117913644-117913698	-			r	240.05	1.71913e+08	0
FE166398	chr17:49000181-49000881	+			u	240.05	5.34109e+08	0
FE154424	chr17:19281379-19281514	-		B9D1	o	240.05	5.57051e+08	0
FE215654	chr2:113816667-113816818	+		IL36RN	o	240	2.53272	0
FE96748	chr12:104424505-104424556	+		GLT8D2	i	239.25	5.88639e+08	0
FE139729	chr16:30124650-30124900	-	GDPD3	GDPD3	e	239.15	2.31899	0
FE332548	chr6:44096405-44096528	-		TMEM63B	i	239.15	3.12017e+08	0
FE403801	chrX:153775004-153775138	-	G6PD	G6PD	c	238.85	11.1188	0
FE80444	chr12:31909888-31910041	-			r	238.65	7.50907e+08	0
FE69082	chr11:19138573-19138823	+		ZDHHC13	o	238.3	5.63672	0
FE69069	chr11:18720266-18720454	+		TMEM86A	o	238.2	13.6389	0
FE297995	chr5:74335370-74335519	-			r	238.2	5.82924e+08	0
FE254355	chr3:132036163-132036420	+		ACPP	o	237.65	2.92639	0
FE293367	chr4:152608069-152608509	-		PET112	i	237.5	4.16559	0
FE278656	chr4:79567016-79567417	+		LOC100505702	o	237.4	4.46814	0
FE382994	chr9:119600983-119601157	+		ASTN2	i	237.35	2.27674e+08	0
FE164594	chr17:35436884-35436936	+			r	237.35	3.31782e+08	0
FE3361	chr1:33190745-33190941	-			u	237.25	4.51422e+08	0
FE373654	chr8:82199962-82201296	+			u	237.1	2.87398e+08	0
FE4000	chr1:39193832-39194466	-			u	236.9	4.42339	0
FE224223	chr2:233899418-233901590	+		NEU2	o	236.85	7.14514	0
FE385409	chr9:4666435-4666628	-	C9orf68	C9orf68	c	236.6	2.78949e+08	0
FE106725	chr13:76334400-76334801	+		LMO7	o	236.45	3.90528	0
FE336656	chr6:121561418-121561959	-		C6orf170	i	236.45	5.98695e+08	0
FE21488	chr1:28607285-28607958	+	SESN2	SESN2	c	236.35	5.18408e+08	0
FE375155	chr8:104146629-104147411	+	AK001351	AK001351	c	236.2	2.40691e+08	0
FE318092	chr6:26045610-26045652	+		HIST1H3C	o	236.15	4.60629e+08	0
FE20307	chr1:17570427-17572457	+	PADI1	PADI1	e	236.1	9.29729	0
FE373649	chr8:82196749-82197442	+		FABP5	o	236	2.69181	0
FE349442	chr7:134221420-134221524	+	AKR1B10	AKR1B10	c	236	3.67577e+08	0
FE141533	chr16:68449790-68450243	-		SMPD3	i	235.8	3.65749e+08	0
FE393682	chrX:7077954-7078083	+	STS	STS	c	235.6	3.39953	0
FE234482	chr21:18443188-18443636	-			r	235.6	6.83863	0
FE244142	chr22:39378203-39378475	+		APOBEC3B	o	235.45	8.98183	0
FE224227	chr2:233903692-233904491	+			r	235.4	3.89871e+08	0
FE247369	chr3:19988500-19989013	+		RAB5A	o	235.35	2.88173	0
FE169464	chr17:81174685-81175206	+	FLJ43681	FLJ43681	e	235	8.14432e+08	0
FE334320	chr6:84140596-84140800	-	ME1	ME1	c	234.75	7.04446e+08	0
FE182131	chr19:44174230-44174498	-	PLAUR	PLAUR	c	234.65	6.12782	0
FE111437	chr14:65405947-65406527	-	GPX2	GPX2	c	234.35	4.65279e+08	0
FE139884	chr16:31100094-31100205	-		PRSS53	o	234.3	3.46703e+08	0
FE396050	chrX:64893550-64893951	+		MSN	i	234.2	8.4056	0
FE353834	chr7:45956147-45956296	-	IGFBP3	IGFBP3	e	234.2	3.68234e+08	0
FE77066	chr11:129734975-129735751	+		NFRKB	x	234.15	2.75478e+08	0
FE236982	chr21:30566092-30566581	+	LINC00189	LINC00189	c	234.05	6.51634	0
FE204443	chr2:201616560-201616653	-		AOX2P	i	233.95	2.52274e+08	0
FE170111	chr18:9866682-9866861	-			u	233.5	2.35046e+08	0
FE229606	chr20:4167937-4168123	+	SMOX	SMOX	c	233.5	4.06943e+08	0
FE380125	chr9:74871523-74872554	+			u	233.25	2.39503e+08	0
FE351032	chr7:157132603-157132771	+		DNAJB6	i	233.2	4.19578e+08	0
FE125868	chr15:68576987-68577266	+		FEM1B	i	233.2	5.34109e+08	0
FE112606	chr14:80667945-80669560	-	DIO2	DIO2	c	233.05	11.6211	0
FE81705	chr12:51785361-51785459	-	GALNT6	GALNT6	e	232.9	4.81478e+08	0
FE166636	chr17:54991525-54991896	+			u	232.5	6.8516	0
FE339782	chr6:161736238-161736370	-			r	232.45	2.02864e+08	0
FE342966	chr7:40855194-40855390	+		C7orf10	i	232.35	5.98666e+08	0
FE354545	chr7:66600601-66600850	-		TYW1	i	232.15	3.01331e+08	0
FE330069	chr6:24666754-24667265	-	TDP2	TDP2	e	232.1	3.39565	0
FE234270	chr21:15918554-15918703	-		SAMSN1	o	231.95	10.0631	0
FE83649	chr12:70954517-70954686	-	PTPRB	PTPRB	c	231.9	2.34025e+08	0
FE395310	chrX:48433292-48433426	+		RBM3	i	231.85	4.31063	0
FE106726	chr13:76334804-76334888	+	LMO7	LMO7	c	231.5	2.79103	0
FE47090	chr10:134781075-134781219	-		AK125849	i	231.4	2.86336e+08	0
FE148978	chr16:70597532-70597953	+	SF3B3	SF3B3	e	231.3	2.51568	0
FE110938	chr14:55658217-55658367	-	DLGAP5	DLGAP5	c	231.2	6.33094	0
FE32778	chr1:180123970-180124307	+	QSOX1	QSOX1	c	231.15	5.51722e+08	0
FE194829	chr2:55237240-55237491	-		RTN4	o	230.95	12.0885	0
FE143651	chr16:2287360-2287650	+	DNASE1L2	DNASE1L2	e	230.65	5.12615e+08	0
FE97882	chr12:113448771-113449026	+	OAS2	OAS2	c	230.5	3.34297e+08	0
FE253210	chr3:113616309-113616652	+		GRAMD1C	o	230.4	2.62053	0
FE55219	chr10:105513608-105515147	+	LOC100505839	LOC100505839	c	230.1	8.03788	0
FE259508	chr3:196311169-196311569	+	FBXO45	FBXO45	c	230.1	6.23883e+08	0
FE172798	chr18:55569071-55569184	-			u	229.7	3.02776e+08	0
FE114025	chr14:94942492-94942584	-	SERPINA9	SERPINA9	c	229.6	2.6777e+08	0
FE70302	chr11:41075687-41075968	+		LRRC4C	i	229.55	1.83636e+08	0
FE120953	chr14:95085668-95085805	+	SERPINA3	SERPINA3	c	229.5	5.51992e+08	0
FE45874	chr10:116164199-116164288	-	AFAP1L2	AFAP1L2	c	229.4	19.429	0
FE26350	chr1:89873086-89873317	+		GBP1P1	o	229.35	8.62195e+08	0
FE137690	chr16:3075236-3077185	-		THOC6	x	229.3	5.27438e+08	0
FE124283	chr15:52311927-52312273	+		MAPK6	i	229.25	3.67411	0
FE297467	chr5:59995873-59996009	-		DEPDC1B	o	228.35	6.58783	0
FE111439	chr14:65409223-65409624	-		GPX2	o	228.25	2.53485	0
FE353836	chr7:45960731-45960881	-		IGFBP3	o	228.1	2.32119	0
FE185831	chr19:15647361-15647550	+		CYP4F22	i	228.1	2.34025e+08	0
FE103204	chr13:99738477-99738606	-	DOCK9	DOCK9	c	228	15.7631	0
FE146923	chr16:50766057-50766429	+	NOD2	NOD2	c	227.95	16.9337	0
FE83464	chr12:68553429-68553524	-	IFNG	IFNG	c	227.7	2.50193e+08	0
FE315300	chr5:172385858-172385981	+		LOC100268168	i	227.6	7.07076	0
FE254224	chr3:130569438-130569761	+	ATP2C1	ATP2C1	c	227.55	26.5775	0
FE303758	chr5:160257794-160259139	-		ATP10B	i	227.55	4.66674e+08	0
FE110697	chr14:51410879-51411206	-	PYGL	PYGL	c	227.35	6.49011	0
FE274579	chr3:197260510-197260908	-		BDH1	i	227.35	13.4064	0
FE131114	chr15:42358950-42359483	-		PLA2G4D	p	227.35	3.62572e+08	0
FE157843	chr17:45569794-45569955	-	MRPL45P2	MRPL45P2	c	227.25	7.22536	0
FE67173	chr11:129612912-129613960	-			u	226.95	3.05273e+08	0
FE161184	chr17:80744731-80745508	-		TBCD	i	226.8	10.003	0
FE53525	chr10:90519620-90520011	+			u	226.75	3.42803	0
FE102918	chr13:99329905-99330427	-			u	226.65	3.23103e+08	0
FE375156	chr8:104147480-104148056	+		AK001351	o	226.5	1.30947e+08	0
FE53650	chr10:91461252-91461454	+	KIF20B	KIF20B	e	226.35	3.60034	0
FE242576	chr22:24699539-24699704	+		SPECC1L	i	226.3	1.74135e+08	0
FE115630	chr14:31435306-31435519	+		STRN3	i	226.2	8.4373	0
FE299055	chr5:90610154-90610320	-		AK091866	o	226.2	4.74723e+08	0
FE120028	chr14:76045208-76045984	+	FLVCR2	FLVCR2	c	226.1	5.95006e+08	0
FE104539	chr13:30259669-30259866	+			r	226.05	3.00437e+08	0
FE121154	chr14:99996407-99996867	+		CCDC85C	i	225.85	1.09581e+09	0
FE332039	chr6:41254364-41254458	-	TREM1	TREM1	c	225.65	1.8229e+08	0
FE238017	chr21:42821114-42821222	+	MX1	MX1	c	225.6	2.58339e+08	0
FE350528	chr7:153574318-153576075	+			r	225.6	5.76458e+08	0
FE19668	chr1:14155048-14155252	+			u	225.55	3.34297e+08	0
FE113603	chr14:91698875-91699893	-	GPR68	GPR68	c	225.55	7.57602e+08	0
FE384291	chr9:132099115-132099269	+	AX747401	AX747401	c	225.5	3.49016	0
FE25869	chr1:79129244-79129724	+	IFI44	IFI44	e	225.1	5.35145e+08	0
FE114013	chr14:94848944-94849501	-	SERPINA1	SERPINA1	c	225.05	1.94982e+08	0
FE142825	chr16:85556092-85556388	-			r	224.75	7.54467	0
FE284172	chr4:175476144-175476210	+		HH834010	p	224.75	1.06972e+09	0
FE153032	chr17:8006641-8007037	-	ALOXE3	ALOXE3	e	224.55	6.89556	0
FE373490	chr8:79635974-79636463	+			u	224.4	1.95276e+09	0
FE239047	chr22:20193663-20193780	-			r	224.35	2.67376e+08	0
FE221570	chr2:202002949-202003340	+	CFLAR	CFLAR	c	223.95	11.4988	0
FE69905	chr11:34680781-34684826	+	EHF	EHF	c	223.9	2.22257	0
FE214363	chr2:89124757-89124916	+			u	223.9	10.6052	0
FE177243	chr18:61264166-61266324	+	SERPINB13	SERPINB13	e	223.85	2.17363	0
FE106734	chr13:76362998-76363211	+		LMO7	i	223.75	1.78608e+08	0
FE158576	chr17:57078841-57078909	-		TRIM37	i	223.6	7.18545e+08	0
FE242090	chr22:19467400-19467542	+	CDC45	CDC45	e	223.55	8.63881	0
FE131079	chr15:42284935-42285153	-	PLA2G4E	PLA2G4E	c	223.35	3.16433e+08	0
FE29808	chr1:152944398-152945045	+	SPRR4	SPRR4	c	223.35	1.06147e+09	0
FE269976	chr3:129513167-129513869	-		TMCC1	o	223.2	3.04675	0
FE119368	chr14:71280478-71282891	+			r	223.2	7.1679	0
FE11518	chr1:152386698-152386875	-		CRNN	o	223.15	4.84042e+08	0
FE177252	chr18:61270836-61271872	+			r	223.15	6.20154e+08	0
FE333395	chr6:74231237-74231351	-			u	223.05	4.16579e+08	0
FE66264	chr11:118104175-118104265	-	MPZL3	MPZL3	e	223	2.15728e+08	0
FE83467	chr12:68619322-68619653	-	IL26	IL26	e	222.9	2.73021e+08	0
FE399245	chrX:15353623-15353690	-		PIGA	o	222.85	6.91738e+08	0
FE314663	chr5:154182781-154183305	+	LARP1	LARP1	e	222.7	3.05693	0
FE297527	chr5:60070864-60072134	-		ELOVL7	i	222.65	5.04649	0
FE306095	chr5:32712161-32712637	+	NPR3	NPR3	c	222.65	6.61464e+08	0
FE325485	chr6:148514553-148514759	+			u	222.55	4.37596	0
FE212951	chr2:65432106-65432171	+			u	222.5	4.18783	0
FE341986	chr7:29025894-29026057	+		LOC100506497	i	222.5	1.72948e+08	0
FE30623	chr1:160709024-160709146	+		SLAMF7	o	222.05	56.6519	0
FE215643	chr2:113743681-113743845	+		IL36G	p	221.75	3.83673e+08	0
FE50	chr1:1006351-1007371	-		RNF223	o	221.55	11.2317	0
FE108952	chr14:24732295-24732415	-	TGM1	TGM1	c	221.45	3.41997	0
FE259510	chr3:196312264-196313673	+	FBXO45	FBXO45	c	221.3	2.76646	0
FE164626	chr17:35849183-35849429	+			u	221.3	3.66399e+08	0
FE314422	chr5:150648850-150649953	+	GM2A	GM2A	c	221.1	3.15338	0
FE282279	chr4:144106068-144106203	+	USP38	USP38	c	220.95	5.2102e+08	0
FE105981	chr13:50202578-50202734	+	ARL11	ARL11	c	220.95	5.79898e+08	0
FE28349	chr1:115001244-115001289	+		TRIM33	i	220.7	2.95136e+08	0
FE356153	chr7:97664371-97664552	-			r	220.6	3.04215e+08	0
FE308959	chr5:72416448-72416523	+	TMEM171	TMEM171	c	220.5	2.6891e+08	0
FE249823	chr3:48298083-48298512	+	ZNF589	ZNF589	e	220.45	8.77137	0
FE354744	chr7:72698638-72698885	-	BC018166	BC018166	c	219.95	7.22023	0
FE246777	chr3:11518399-11518756	+		ATG7	i	219.65	4.25702	0
FE66973	chr11:128893953-128894136	-		ARHGAP32	o	219.55	7.20759	0
FE327795	chr6:167711255-167711558	+	UNC93A	UNC93A	e	219.55	3.46617e+08	0
FE394723	chrX:30671484-30671732	+	GK	GK	c	219.5	2.30882	0
FE209570	chr2:28711484-28711650	+			u	219.35	15.2308	0
FE237854	chr21:39135173-39135341	+		KCNJ6	i	219.15	4.29606e+08	0
FE247887	chr3:24047330-24047436	+			r	219.1	1.87981e+08	0
FE108433	chr14:21489149-21489296	-		NDRG2	i	219.05	2.42462e+08	0
FE5120	chr1:47653422-47653516	-		PDZK1IP1	i	218.95	5.14097e+08	0
FE383020	chr9:123294963-123295207	+		CDK5RAP2	i	218.9	3.94905e+08	0
FE231490	chr20:30367356-30367543	+		TPX2	i	218.75	9.16293e+08	0
FE357211	chr7:105890464-105891033	-	NAMPT	NAMPT	c	218.7	16.7675	0
FE162227	chr17:8316388-8316627	+			u	218.55	15.7802	0
FE345508	chr7:80292322-80292485	+	CD36	CD36	c	218.2	3.20399e+08	0
FE303836	chr5:160344289-160345925	-			u	218.1	4.48654	0
FE105380	chr13:43059572-43059651	+			r	218.05	5.87476e+08	0
FE18318	chr1:949705-949892	+	ISG15	ISG15	c	217.9	2.52628e+08	0
FE288746	chr4:76928539-76928675	-		CXCL9	o	217.65	2.80527e+08	0
FE372628	chr8:54793420-54793647	+		RGS20	o	217.65	4.2149e+08	0
FE345481	chr7:80275760-80275930	+	CD36	CD36	c	217.55	5.21204e+08	0
FE355996	chr7:95064190-95064355	-	PON2	PON2	c	217.5	3.29754	0
FE314054	chr5:147691934-147692100	+		SPINK7	o	217.2	2.67497	0
FE67046	chr11:129061978-129062297	-		ARHGAP32	o	217.15	3.02229	0
FE227881	chr20:43752748-43753256	-	WFDC12	WFDC12	e	217.1	3.40558	0
FE122017	chr14:104571178-104571432	+		ASPG	i	217.05	6.5612	0
FE267760	chr3:107809710-107809918	-	CD47	CD47	c	217	3.98841e+08	0
FE361676	chr8:11725501-11725628	-		CTSB	o	216.95	1.92811	0
FE108707	chr14:23504311-23504453	-	PSMB5	PSMB5	e	216.95	4.69507	0
FE400838	chrX:62571118-62571251	-		SPIN4	o	216.85	4.71527e+08	0
FE164931	chr17:38137353-38138831	+	PSMD3	PSMD3	e	216.75	6.12622	0
FE143411	chr16:1359126-1359272	+		UBE2I	o	216.75	13.0305	0
FE32805	chr1:180165397-180165734	+	QSOX1	QSOX1	c	216.7	4.93441e+08	0
FE67618	chr11:1620099-1620312	+	LOC338651	LOC338651	c	216.65	1.96394e+08	0
FE138171	chr16:8948752-8949214	-	CARHSP1	CARHSP1	e	216.65	7.2614e+08	0
FE166581	chr17:53396233-53396409	+		HLF	i	216.4	4.15563e+08	0
FE200718	chr2:152955172-152955405	-		CACNB4	o	216.15	4.49198e+08	0
FE81690	chr12:51747741-51748236	-	GALNT6	GALNT6	c	216.1	5.38677e+08	0
FE224640	chr2:238592022-238592110	+		LRRFIP1	i	216	2.23553e+08	0
FE119367	chr14:71278644-71279911	+			u	215.65	3.71164e+08	0
FE243418	chr22:30792901-30793153	+		SEC14L2	o	215.5	16.4313	0
FE259378	chr3:194406903-194407420	+	FAM43A	FAM43A	c	215.3	7.27458	0
FE157931	chr17:46687881-46688214	-	HOXB7	HOXB7	c	215.2	6.98078	0
FE191184	chr2:9092926-9095731	-		MBOAT2	i	215.15	5.93017	0
FE145353	chr16:22151386-22151542	+	VWA3A	VWA3A	e	215.1	5.22703e+08	0
FE82511	chr12:57327706-57328227	-	SDR9C7	SDR9C7	e	214.85	1.81065	0
FE120913	chr14:94514219-94515317	+		OTUB2	o	214.75	7.00406	0
FE382655	chr9:114659354-114659593	+	UGCG	UGCG	c	214.7	7.89941	0
FE371922	chr8:38890235-38890351	+		ADAM9	i	214.6	3.55424	0
FE224301	chr2:234526287-234526356	+	UGT1A8	UGT1A8	c	214.55	5.09692e+08	0
FE377992	chr9:9090871-9090997	+		PTPRD	i	214.25	2.24561	0
FE312526	chr5:133561455-133561543	+	MIR3661	MIR3661	=	214.25	6.4343e+08	0
FE67422	chr11:134144642-134146252	-			u	214.1	4.89694	0
FE267461	chr3:99983682-99983849	-		TBC1D23	i	213.85	4.33034e+08	0
FE65135	chr11:102323255-102323842	-		TMEM123	o	213.8	7.65934	0
FE96693	chr12:102513922-102514064	+		PARPBP	o	213.6	5.43756	0
FE103176	chr13:99716032-99717732	-		DOCK9	i	213.6	25.3534	0
FE127824	chr15:89182020-89182307	+		ISG20	o	213.6	4.87672e+08	0
FE139904	chr16:31228064-31228775	-		PYDC1	o	213.55	1.95378	0
FE9686	chr1:110440209-110440310	-			r	213.4	1.90254e+08	0
FE397766	chrX:115591661-115592102	+	SLC6A14	SLC6A14	c	213.3	4.54451	0
FE271637	chr3:149095158-149095649	-		TM4SF1	o	213.25	2.59128	0
FE30698	chr1:161228534-161228773	+	PCP4L1	PCP4L1	c	213	5.0702e+08	0
FE241804	chr22:50964181-50964324	-	TYMP	TYMP	c	212.5	3.46972e+08	0
FE61290	chr11:57335058-57335177	-	UBE2L6	UBE2L6	c	212.4	1.71619	0
FE55213	chr10:105505693-105505928	+		SH3PXD2A	i	212.35	7.72857	0
FE52832	chr10:81107214-81107499	+	PPIF	PPIF	c	212.2	4.01093	0
FE366291	chr8:102266687-102266864	-			r	212.15	14.1844	0
FE324843	chr6:143654349-143654582	+	AIG1	AIG1	e	211.95	2.66509	0
FE271798	chr3:150028101-150029443	-			u	211.95	4.44513e+08	0
FE291993	chr4:140568401-140568555	-			r	211.9	5.90376	0
FE375776	chr8:124219828-124222317	+	FAM83A	FAM83A	e	211.55	2.78425	0
FE215665	chr2:113835526-113835637	+			r	211.55	2.51509e+08	0
FE14133	chr1:182360814-182360975	-	GLUL	GLUL	c	211.45	2.08169	0
FE314421	chr5:150648274-150648797	+	GM2A	GM2A	c	211.4	2.25893	0
FE69073	chr11:18724764-18725881	+	TMEM86A	TMEM86A	c	211.35	7.27202	0
FE379097	chr9:35799020-35799505	+		NPR2	i	211.15	2.92993	0
FE46041	chr10:117873264-117873517	-		GFRA1	i	211.15	1.66641e+08	0
FE207894	chr2:9920175-9920328	+			u	211.05	1.79306e+08	0
FE165187	chr17:39845823-39845987	+		JUP	x	210.95	2.32126	0
FE211647	chr2:53994771-53995150	+		CHAC2	o	210.85	4.84491	0
FE208233	chr2:17721203-17721425	+			u	210.55	5.14886e+08	0
FE198848	chr2:111141892-111142222	-		LOC151009	o	210.5	11.9775	0
FE272833	chr3:172241043-172241351	-		TNFSF10	o	210.45	2.94065	0
FE292524	chr4:143395379-143395609	-		INPP4B	o	210.45	4.2226e+08	0
FE323254	chr6:111408656-111408812	+		SLC16A10	o	210.35	2.757	0
FE127035	chr15:80351938-80352151	+	ZFAND6	ZFAND6	c	210	3.475	0
FE280126	chr4:97823914-97823960	+			u	209.95	3.80508e+08	0
FE185042	chr19:10222322-10222611	+	P2RY11	P2RY11	e	209.9	2.17562	0
FE54488	chr10:99968642-99969466	+	C10orf28	C10orf28	c	209.85	18.0359	0
FE236058	chr21:44759584-44759675	-			u	209.85	7.38276e+08	0
FE71830	chr11:64013366-64013721	+		PPP1R14B	i	209.8	1.80849	0
FE47443	chr10:5566622-5568226	+	CALML3	CALML3	=	209.7	2.03808	0
FE385471	chr9:5436569-5436703	-		C9orf46	o	209.6	6.7273e+08	0
FE312863	chr5:135711827-135712039	+			u	209.6	8.20059e+08	0
FE144155	chr16:9197121-9198082	+		C16orf72	i	209.55	6.48106	0
FE308580	chr5:68462784-68463110	+		CCNB1	o	209.25	2.1888	0
FE302910	chr5:148929638-148929930	-	CSNK1A1	CSNK1A1	e	209.2	8.48534	0
FE355158	chr7:77501420-77501721	-		PHTF2	i	209.2	1.63041e+08	0
FE236943	chr21:29420747-29420855	+	AX747935	AX747935	c	209.2	3.17717e+08	0
FE67165	chr11:129600419-129600790	-			r	209.15	4.14922e+08	0
FE343922	chr7:65540890-65540975	+	ASL	ASL	c	209.1	5.75135e+08	0
FE106719	chr13:76277441-76277700	+		LMO7	i	209.05	2.41039e+08	0
FE263544	chr3:49141907-49141969	-		QARS	o	209.05	4.37733e+08	0
FE109407	chr14:31889678-31889825	-		HEATR5A	o	208.95	3.59696	0
FE400789	chrX:55206624-55206665	-		MTRNR2L10	p	208.95	16.6889	0
FE331604	chr6:36216012-36216145	-		PNPLA1	i	208.85	4.75632	0
FE77059	chr11:129685708-129685793	+		TMEM45B	o	208.8	1.784	0
FE43815	chr10:90966764-90967272	-		CH25H	o	208.7	7.53736e+08	0
FE380975	chr9:93759947-93760103	+			r	208.65	2.4509	0
FE213429	chr2:70165839-70167776	+	FW340055	FW340055	c	208.5	3.17012	0
FE294611	chr4_gl000194_random:114986-115173	-		MAFIP	o	208.45	34.1218	0
FE34193	chr1:201982898-201983152	+	ELF3	ELF3	e	208.4	2.41122e+08	0
FE95688	chr12:79959508-79959550	+			r	208.4	3.21474e+08	0
FE319244	chr6:35394229-35395958	+	PPARD	PPARD	c	208.35	6.69929	0
FE120929	chr14:94576002-94576238	+			r	208.1	2.57903e+08	0
FE168893	chr17:78143772-78143963	+	CARD14	CARD14	e	208.1	8.53748e+08	0
FE386693	chr9:32526059-32526346	-		DDX58	o	208.05	2.88116	0
FE147856	chr16:58545735-58547579	+	NDRG4	NDRG4	e	207.95	5.5088	0
FE402163	chrX:100182959-100184244	-		XKRX	o	207.75	3.0668	0
FE71831	chr11:64014508-64014624	+			u	207.75	2.54005e+08	0
FE332699	chr6:46703294-46703489	-		PLA2G7	o	207.6	6.0504	0
FE21467	chr1:28261495-28261652	+		SMPDL3B	o	207.6	3.51797e+08	0
FE191357	chr2:9945833-9946004	-			r	207.55	12.9938	0
FE303823	chr5:160334406-160335212	-			u	207.5	3.35861e+08	0
FE304936	chr5:465614-465665	+		EXOC3	i	207.45	4.31407e+08	0
FE304935	chr5:464195-464390	+		EXOC3	i	207.25	3.61202e+08	0
FE127199	chr15:81242705-81243465	+	AL109718	AL109718	c	207.25	3.97445e+08	0
FE385977	chr9:14693227-14693371	-	ZDHHC21	ZDHHC21	c	206.95	5.76088	0
FE168659	chr17:75137013-75137189	+	SEC14L1	SEC14L1	c	206.9	3.82492	0
FE55158	chr10:105049063-105049811	+	INA	INA	c	206.75	2.02864e+08	0
FE360875	chr7:155436838-155437189	-		AX747269	o	206.55	10.6686	0
FE275031	chr4:1976361-1976410	+	SCARNA22	SCARNA22	c	206.55	6.77094e+08	0
FE364837	chr8:71368549-71368753	-			u	206.5	3.75961e+08	0
FE178301	chr19:3136712-3136942	-		GNA15	i	206.3	15.5738	0
FE16966	chr1:231664162-231664429	-		TSNAX	x	206.2	1.7385	0
FE101430	chr13:49078365-49078984	-	RCBTB2	RCBTB2	e	206.2	4.15311e+08	0
FE176872	chr18:59854482-59854618	+		KIAA1468	o	206.1	5.06205e+08	0
FE350526	chr7:153571769-153573681	+			r	206	3.53513e+08	0
FE67716	chr11:3829259-3829484	+	PGAP2	PGAP2	e	205.85	6.15314	0
FE330224	chr6:26017740-26018019	-	HIST1H1A	HIST1H1A	c	205.55	5.34116	0
FE240386	chr22:36597746-36597985	-	APOL4	APOL4	c	205.35	3.41066e+08	0
FE191213	chr2:9135992-9136923	-		MBOAT2	i	205.2	22.8166	0
FE29786	chr1:152833149-152833731	+			u	205.2	5.41906e+08	0
FE122184	chr15:22550685-22551026	+		abParts	x	205.2	9.48683e+08	0
FE258260	chr3:186353657-186353991	+		FETUB	o	205.1	9.49574	0
FE112602	chr14:80663871-80666132	-	DIO2	DIO2	c	205	3.76004	0
FE243856	chr22:36662483-36663678	+	APOL1	APOL1	e	204.8	5.30013	0
FE302205	chr5:139712388-139713860	-		HBEGF	o	204.75	7.96922	0
FE215922	chr2:120005528-120005758	+	STEAP3	STEAP3	c	204.75	2.20274e+08	0
FE391157	chr9:123295287-123295399	-		CDK5RAP2	i	204.6	3.85295	0
FE350479	chr7:153466486-153468160	+			r	204.5	5.15805e+08	0
FE140496	chr16:55906338-55906506	-		CES5A	i	204.4	1.04615e+08	0
FE388245	chr9:86955489-86955714	-	SLC28A3	SLC28A3	e	204.3	3.74979	0
FE269160	chr3:122259319-122259692	-	PARP9	PARP9	c	204.15	5.93697e+08	0
FE358434	chr7:120934570-120934613	-		C7orf58	i	204.1	1.28569e+08	0
FE303784	chr5:160285978-160286793	-			r	203.85	5.50129e+08	0
FE163867	chr17:29284749-29286001	+	ADAP2	ADAP2	e	203.65	3.56492	0
FE28953	chr1:145507845-145508075	+	RBM8A	RBM8A	e	203.65	6.6735	0
FE218547	chr2:165850343-165850431	+			r	203.6	3.39941e+08	0
FE189163	chr19:47769900-47770082	+	CCDC9	CCDC9	e	203.5	3.97445e+08	0
FE222430	chr2:207424603-207424780	+	ADAM23	ADAM23	e	203.45	2.5736e+08	0
FE385975	chr9:14677347-14677513	-		ZDHHC21	i	202.95	3.11585e+08	0
FE145716	chr16:24550862-24551125	+		RBBP6	o	202.85	5.16688	0
FE282338	chr4:144275145-144275347	+		GAB1	i	202.8	2.5105e+08	0
FE5560	chr1:51752990-51754015	-	TTC39A	TTC39A	e	202.45	4.06391	0
FE251741	chr3:73857695-73857814	+			r	202.45	1.35205e+08	0
FE221609	chr2:202098160-202098339	+	CASP8	CASP8	c	202.4	4.57901	0
FE112561	chr14:78082791-78083182	-		SPTLC2	o	202.3	16.7884	0
FE363947	chr8:54755475-54755577	-		ATP6V1H	o	202.2	16.775	0
FE67634	chr11:1800617-1800746	+			u	202.15	1.99289e+08	0
FE164350	chr17:32646382-32646574	+	CCL8	CCL8	c	202.1	5.50794e+08	0
FE362344	chr8:21998101-21998396	-	REEP4	REEP4	e	202.1	5.71386e+08	0
FE279551	chr4:88896838-88896952	+	SPP1	SPP1	c	202.05	5.62102e+08	0
FE400224	chrX:46103617-46103660	-			r	201.95	8.88983	0
FE213439	chr2:70314243-70314288	+			u	201.8	2.52049e+08	0
FE232883	chr20:45816745-45817182	+	EYA2	EYA2	c	201.65	13.7252	0
FE392971	chr9:136242793-136243010	-		SURF4	o	201.55	6.06211e+08	0
FE18340	chr1:1227019-1227407	+	SCNN1D	SCNN1D	c	201.5	2.74672e+08	0
FE22440	chr1:37949197-37950016	+		ZC3H12A	o	201.15	3.22915	0
FE271592	chr3:146262254-146262691	-		PLSCR1	o	201.15	3.45475	0
FE301773	chr5:133561119-133561270	-		CDKL3	i	200.9	5.82245	0
FE380143	chr9:75192647-75192746	+		TMC1	i	200.9	8.62363e+07	0
FE353915	chr7:49709806-49709963	-			u	200.85	6.48826	0
FE309302	chr5:78533032-78533505	+	JMY	JMY	c	200.7	4.17536e+08	0
FE98086	chr12:119772779-119772902	+	CCDC60	CCDC60	c	200.65	3.24774e+08	0
FE163157	chr17:20319828-20320073	+	BC019672	BC019672	c	200.6	20.0928	0
FE225449	chr20:1850726-1850864	-			r	200.55	3.20765e+08	0
FE363455	chr8:42123135-42123628	-			u	200.5	6.1036	0
FE399086	chrX:9754279-9754353	-			u	200.5	2.04873e+08	0
FE68285	chr11:10477458-10477949	+		AMPD3	o	200.45	5.80681	0
FE15587	chr1:212588064-212588261	-	TMEM206	TMEM206	c	200.2	7.25038	0
FE300370	chr5:110848083-110848379	-		STARD4	o	200.15	27.5035	0
FE89387	chr12:8995791-8995957	+	A2ML1	A2ML1	c	200.05	3.07374e+08	0
FE185483	chr19:12203052-12203285	+		ZNF788	o	200	4.42523	0
FE221597	chr2:202047802-202047944	+	CASP10	CASP10	c	200	6.67203	0
FE144992	chr16:16235544-16236212	+	ABCC1	ABCC1	c	199.95	6.95273	0
FE11745	chr1:153533688-153534140	-	S100A2	S100A2	e	199.8	1.92669	0
FE22417	chr1:36789334-36790555	+	SH3D21	SH3D21	e	199.65	7.2865e+08	0
FE142961	chr16:87863629-87864753	-	SLC7A5	SLC7A5	c	199.6	2.94866	0
FE240393	chr22:36635430-36635695	-	APOL2	APOL2	e	199.55	4.33371	0
FE360487	chr7:150711962-150712747	-	ATG9B	ATG9B	e	199.55	4.74985	0
FE285391	chr4:10022940-10023162	-		SLC2A9	o	199.55	4.72822e+08	0
FE309112	chr5:74632188-74632468	+	HMGCR	HMGCR	e	199.4	2.1409	0
FE25847	chr1:79107532-79108289	+	IFI44L	IFI44L	c	199.3	3.46748e+08	0
FE124718	chr15:57938322-57942252	+	MYZAP	MYZAP	e	199.05	1.59302	0
FE259398	chr3:195362837-195363145	+			u	199.05	5.3983e+08	0
FE161186	chr17:80749409-80749533	-		TBCD	i	199	1.27938e+08	0
FE402038	chrX:84628348-84629484	-		POF1B	i	198.9	4.89122e+08	0
FE351214	chr7:1199600-1199879	-		ZFAND2A	o	198.85	2.07452	0
FE373643	chr8:82066466-82066665	+			u	198.85	1.96049e+08	0
FE249828	chr3:48310478-48312475	+	ZNF589	ZNF589	c	198.75	9.50184	0
FE303783	chr5:160284982-160285922	-			r	198.35	3.91359e+08	0.0337528
FE261803	chr3:32271137-32271257	-			u	198.3	1.50745e+08	0.0337528
FE65250	chr11:105009539-105009958	-	CARD18	CARD18	e	198.25	42.4964	0.0337528
FE293962	chr4:169401528-169401682	-		DDX60L	o	198.1	5.55941	0.0337528
FE326808	chr6:158179813-158180047	+			r	198.05	1.86884e+08	0.0337528
FE37366	chr10:5895634-5895757	-		TRNA_Val	o	197.9	6.25345e+08	0.0337528
FE387228	chr9:35753374-35753594	-		MSMP	i	197.8	2.75832	0.0337528
FE253509	chr3:122056394-122056495	+	CSTA	CSTA	c	197.7	2.31975	0.0337528
FE404314	chrY:6980590-6980681	+			u	197.7	2.63694e+08	0.0337528
FE238021	chr21:42830931-42831074	+	MX1	MX1	c	197.65	3.59367e+08	0.0337528
FE356151	chr7:97601447-97601678	-		MGC72080	o	197.6	7.63666	0.0337528
FE237247	chr21:33800623-33800887	+		C21orf63	i	197.6	2.15168e+08	0.0337528
FE320862	chr6:53794100-53794484	+			u	197.6	4.93718e+08	0.0337528
FE314038	chr5:147470418-147470712	+		SPINK5	i	197.5	1.7688	0.0337528
FE380779	chr9:90345838-90346349	+	CTSL1	CTSL1	e	197.35	3.83548e+08	0.0337528
FE221558	chr2:201994425-201994864	+	CFLAR	CFLAR	c	197.2	8.39785	0.0337528
FE73236	chr11:71159622-71159906	+			u	197.1	5.29647e+08	0.0337528
FE76199	chr11:119054072-119054763	+	NLRX1	NLRX1	e	196.85	2.23451	0.0337528
FE275653	chr4:6955840-6956187	+		TBC1D14	i	196.8	8.73223	0.0337528
FE287789	chr4:54457555-54457836	-		LNX1	o	196.7	3.05026	0.0337528
FE30473	chr1:158985381-158985649	+		IFI16	i	196.6	2.94599e+08	0.0337528
FE398467	chrX:148155316-148155370	+			r	196.4	1.18666e+08	0.0337528
FE393299	chr9:140119983-140120767	-	AK128153	AK128153	c	196.3	3.9612	0.0337528
FE50643	chr10:49579377-49580342	+		MAPK8	i	196.3	2.37332e+08	0.0337528
FE353635	chr7:44104431-44105204	-	PGAM2	PGAM2	e	196.3	3.70508e+08	0.0337528
FE314409	chr5:150637724-150637868	+		GM2A	i	196.15	19.2858	0.0337528
FE315726	chr5:176956378-176956707	+		FAM193B	i	196.05	2.18052e+08	0.0337528
FE241801	chr22:50962003-50962850	-	SCO2	SCO2	=	196	3.22074	0.0337528
FE102695	chr13:95201925-95201983	-	TRNA_Phe	TRNA_Phe	c	196	11.4373	0.0337528
FE323236	chr6:111280101-111280301	+		GTF3C6	i	196	6.45406e+08	0.0337528
FE127106	chr15:80988007-80988360	+	FAM108C1	FAM108C1	c	195.9	4.56651e+08	0.0337528
FE76253	chr11:119600266-119600502	+			r	195.9	5.51366e+08	0.0337528
FE361496	chr8:10539069-10539291	-		C8orf74	i	195.85	2.48731e+08	0.0337528
FE12072	chr1:155201136-155201816	-		GBAP1	i	195.8	11.6538	0.0337528
FE383133	chr9:124088962-124089046	+		GSN	i	195.65	3.72442e+08	0.0337528
FE327772	chr6:167684530-167685032	+			r	195.55	2.53805	0.0337528
FE101230	chr13:45910400-45910656	-		TPT1	p	195.45	7.31958	0.0337528
FE102232	chr13:76123389-76123618	-			u	195.45	1.12471e+09	0.0337528
FE364883	chr8:74206261-74206590	-			u	195.4	15.8371	0.0337528
FE243689	chr22:32508715-32508853	+	SLC5A1	SLC5A1	c	195.4	3.02751e+08	0.0337528
FE294313	chr4:184270937-184271030	-			r	195.35	1.58274e+08	0.0337528
FE278647	chr4:79472868-79473013	+	ANXA3	ANXA3	c	195.25	2.77414	0.0337528
FE384788	chr9:136215004-136215101	+		RPL7A	o	195.25	3.4208	0.0337528
FE223114	chr2:218990707-218990973	+	CXCR2	CXCR2	e	195.25	3.76185e+08	0.0337528
FE322805	chr6:106859216-106860793	+			r	195.15	5.9852e+08	0.0337528
FE142670	chr16:82183696-82184394	-		MPHOSPH6	i	194.85	5.37804e+08	0.0337528
FE302374	chr5:141030915-141030998	-		FCHSD1	o	194.7	6.22278	0.0337528
FE124131	chr15:51652399-51652574	+		GLDN	i	194.6	3.12017e+08	0.0337528
FE80823	chr12:44200024-44200131	-	TWF1	TWF1	c	194.5	1.51404	0.0337528
FE301760	chr5:133537539-133537708	-	PPP2CA	PPP2CA	c	194.45	8.37204	0.0337528
FE206222	chr2:222436878-222437049	-		EPHA4	o	194.4	3.74309	0.0337528
FE120912	chr14:94513531-94514211	+	OTUB2	OTUB2	c	194.3	46.2257	0.0337528
FE303697	chr5:160183302-160185111	-		ATP10B	i	194.3	5.23471e+08	0.0337528
FE159833	chr17:70399667-70400434	-	LOC100499467	LOC100499467	c	194.15	3.66838	0.0337528
FE257993	chr3:184017411-184017695	+	PSMD2	PSMD2	e	194.15	3.38468e+08	0.0337528
FE288266	chr4:68566767-68566915	-		UBA6	o	194.1	1.9584	0.0337528
FE125913	chr15:69591240-69591395	+		PAQR5	o	194.1	1.71278e+08	0.0337528
FE240881	chr22:41154463-41154590	-			r	194	4.07698e+08	0.0337528
FE153022	chr17:7971916-7973372	-			u	193.8	2.188	0.0337528
FE34807	chr1:207226580-207226711	+		PFKFB2	o	193.6	8.51819	0.0337528
FE91596	chr12:31883439-31884270	+			r	193.55	6.48648	0.0337528
FE264382	chr3:55501203-55502366	-	WNT5A	WNT5A	c	193.5	3.42342e+08	0.0337528
FE11074	chr1:150550720-150551228	-	MCL1	MCL1	e	193.15	4.76147	0.0337528
FE103599	chr13:113831960-113832617	-	PCID2	PCID2	e	193	9.87862	0.0337528
FE132371	chr15:52820977-52821108	-	MYO5A	MYO5A	c	192.8	1.69384e+08	0.0337528
FE137028	chr15:101142326-101142462	-		LINS	o	192.7	2.1799	0.0337528
FE345461	chr7:80173277-80173407	+		CD36	i	192.65	1.47434e+08	0.0337528
FE277829	chr4:56277765-56278006	+	TMEM165	TMEM165	e	192.25	4.84003e+08	0.0337528
FE71937	chr11:64876428-64876638	+		C11orf2	i	192.2	7.25277	0.0337528
FE371097	chr8:27360634-27360687	+		EPHX2	i	192.2	6.32234e+08	0.0337528
FE214344	chr2:88991299-88991540	+	RPIA	RPIA	e	192	6.27014	0.0337528
FE294436	chr4:185776659-185776864	-		BC016366	o	191.9	1.55568e+08	0.0337528
FE96404	chr12:96588164-96588483	+		ELK3	o	191.85	3.07486	0.0337528
FE403875	chrY:6931313-6931430	-		TBL1Y	i	191.8	1.80273e+08	0.0337528
FE103882	chr13:20869735-20869920	+			u	191.75	3.53487	0.0337528
FE310275	chr5:95178464-95179400	+			u	191.75	5.27966e+08	0.0337528
FE20316	chr1:17846633-17847036	+			u	191.65	2.04042	0.0337528
FE119364	chr14:71276388-71277435	+			u	191.6	1.52924	0.0337528
FE77061	chr11:129730319-129731238	+		TMEM45B	p	191.55	5.80919e+08	0.0337528
FE285235	chr4:6990738-6991227	-		TBC1D14	i	191.4	4.00819	0.0337528
FE181487	chr19:38188057-38188374	-	ZNF607	ZNF607	c	191.25	3.74655	0.0337528
FE231958	chr20:33759597-33760027	+		PROCR	o	191.2	2.77725	0.0337528
FE288093	chr4:57608357-57608440	-			r	191.2	4.8744e+08	0.0337528
FE29432	chr1:150954387-150955059	+	ANXA9	ANXA9	e	191.1	2.67286	0.0337528
FE159230	chr17:62340528-62340629	-	TEX2	TEX2	c	191.05	12.1755	0.0337528
FE311761	chr5:118691555-118691816	+		TNFAIP8	o	190.85	3.41282	0.0337528
FE314404	chr5:150602927-150603042	+		CCDC69	i	190.85	1.59549e+08	0.0337528
FE34513	chr1:204464031-204464161	+			u	190.65	3.63967e+08	0.0337528
FE140758	chr16:58426656-58426778	-		GINS3	x	190.55	11.1936	0.0337528
FE187275	chr19:35646007-35646308	+	FXYD5	FXYD5	c	190.5	6.22283e+08	0.0337528
FE136197	chr15:83604009-83604187	-		HOMER2	i	190.45	12.8845	0.0337528
FE231917	chr20:33299513-33301227	+	AL122050	AL122050	=	190.35	11.7373	0.0337528
FE208234	chr2:17721800-17722185	+	VSNL1	VSNL1	c	190.15	3.06353	0.0337528
FE244114	chr22:39078206-39078299	+		TOMM22	i	190.15	3.31367e+08	0.0337528
FE183079	chr19:51517149-51517275	-	KLK10	KLK10	c	190.1	1.16266e+08	0.0337528
FE235014	chr21:32627301-32627511	-		TIAM1	i	190.1	5.32826e+08	0.0337528
FE240638	chr22:38732130-38732222	-	LOC400927	LOC400927	e	190.05	1.98192	0.0337528
FE29715	chr1:152572560-152572765	+			u	189.95	1.25328e+10	0.0337528
FE354849	chr7:73896949-73897070	-		GTF2IRD1	i	189.9	8.29308e+08	0.0337528
FE148566	chr16:69150457-69151460	+	HAS3	HAS3	c	189.7	13.9777	0.0337528
FE20288	chr1:17531606-17531804	+		PADI1	o	189.35	7.58224e+08	0.0337528
FE306709	chr5:39295812-39296593	+		C9	i	189.25	1.30831e+08	0.0337528
FE217808	chr2:154265338-154265585	+			r	189.2	4.20813e+08	0.0337528
FE31740	chr1:172558182-172559066	+	C1orf9	C1orf9	c	188.85	4.69068e+08	0.0337528
FE2480	chr1:24127202-24127278	-	GALE	GALE	c	188.8	2.6506	0.0337528
FE59774	chr11:18549122-18549287	-			u	188.8	2.33073e+08	0.0337528
FE195761	chr2:64349514-64349788	-		PELI1	i	188.7	2.6108	0.0337528
FE273209	chr3:182880395-182880586	-	LAMP3	LAMP3	c	188.65	10.9144	0.0337528
FE46348	chr10:120819611-120819651	-	SNORA19	SNORA19	c	188.65	4.8999e+08	0.0337528
FE209631	chr2:28974849-28975042	+	PPP1CB	PPP1CB	c	188.6	2.27073	0.0337528
FE161550	chr17:4441608-4442228	+	SPNS2	SPNS2	c	188.55	3.05268	0.0337528
FE66291	chr11:118124220-118125900	-	MPZL2	MPZL2	c	188.5	2.51672	0.050543
FE113787	chr14:92514307-92514369	-	BC039675	BC039675	c	188.45	9.97475e+07	0.050543
FE330913	chr6:32097872-32098125	-		FKBPL	o	188.35	1.99644	0.0625644
FE302356	chr5:141018784-141019739	-		FCHSD1	o	188.3	3.76113	0.0625644
FE162052	chr17:7482829-7483044	+	CD68	CD68	c	188.15	2.76849	0.0625644
FE403965	chrY:14602127-14602849	-			u	188.1	1.50883e+08	0.0625644
FE190300	chr19:56812958-56813465	+		ZSCAN5A	i	187.95	4.16116e+08	0.0625644
FE115187	chr14:23340961-23341220	+	LRP10	LRP10	c	187.8	4.00427	0.0625644
FE404173	chrY:21239165-21239427	-		TTTY14	o	187.7	1.05857e+09	0.0625644
FE214236	chr2:86426520-86426656	+		MRPL35	o	187.65	1.51986	0.0625644
FE384932	chr9:139253375-139254064	+	GPSM1	GPSM1	c	187.55	8.29858	0.0625644
FE112814	chr14:82000065-82000226	-		SEL1L	o	187.45	3.4293	0.0625644
FE115947	chr14:35761795-35761922	+	PSMA6	PSMA6	e	187.45	2.13557e+08	0.0625644
FE80972	chr12:46589640-46589941	-	SLC38A1	SLC38A1	c	187.4	4.38183	0.0625644
FE77511	chr12:622557-622788	-		B4GALNT3	i	187.4	3.03058e+08	0.0625644
FE18347	chr1:1246126-1246451	+	PUSL1	PUSL1	c	187.3	5.92216	0.0625644
FE140278	chr16:48576583-48577180	-		N4BP1	o	187.2	3.77448	0.0625644
FE19228	chr1:11297237-11297527	+		MTOR	i	187.2	1.1662e+08	0.0625644
FE21907	chr1:32757681-32757819	+		HDAC1	o	187	1.69705	0.0625644
FE19756	chr1:14464970-14465096	+			r	187	1.63101e+08	0.0625644
FE231430	chr20:30102196-30102537	+		HM13	o	186.95	2.6078	0.0625644
FE200028	chr2:136875633-136875761	-		CXCR4	o	186.9	4.21539	0.0625644
FE137032	chr15:101335348-101335486	-			r	186.9	1.28951e+08	0.0625644
FE176206	chr18:43547426-43547754	+			u	186.55	6.35372e+08	0.0625644
FE380772	chr9:90340971-90341313	+	CTSL1	CTSL1	c	186.45	2.80911	0.0625644
FE96102	chr12:93861236-93861597	+	MRPL42	MRPL42	e	186.4	1.96785	0.0625644
FE8215	chr1:89738135-89738572	-		GBP5	o	186.3	21.8534	0.0625644
FE156836	chr17:40485909-40486112	-	STAT3	STAT3	e	186.15	1.77567e+08	0.0625644
FE111935	chr14:71168749-71169021	-			r	186.1	4.68099e+08	0.0625644
FE278872	chr4:84526117-84526940	+	AGPAT9	AGPAT9	c	186	9.08829	0.0625644
FE274314	chr3:196264548-196264763	-			u	185.9	2.95657e+08	0.0625644
FE64288	chr11:85812466-85812707	-			u	185.75	13.756	0.0625644
FE239811	chr22:31229376-31229556	-		OSBP2	i	185.75	22.1397	0.0625644
FE252887	chr3:111718140-111718251	+	TAGLN3	TAGLN3	c	185.75	2.48411e+08	0.0625644
FE399132	chrX:10588330-10588675	-	MID1	MID1	c	185.6	8.68083	0.0625644
FE402116	chrX:99891636-99891889	-		TSPAN6	o	185.55	2.36345	0.0625644
FE131109	chr15:42313135-42313327	-		PLA2G4E	i	185.5	1.94233	0.0625644
FE328347	chr6:2888716-2890117	-	SERPINB9	SERPINB9	c	185.45	6.28756	0.0625644
FE182038	chr19:43586502-43586946	-	PSG2	PSG2	e	185.45	3.6194e+08	0.0625644
FE404281	chrY:2870899-2871237	+			r	185.4	9.45147e+08	0.0625644
FE403970	chrY:14619197-14619551	-			u	185.3	2.00578e+08	0.0625644
FE382450	chr9:112147860-112148051	+		PTPN3	i	185.25	1.33636e+08	0.0625644
FE396716	chrX:77359680-77359902	+	PGK1	PGK1	c	185.2	1.95642	0.0625644
FE182159	chr19:44302964-44303132	-	LYPD5	LYPD5	c	185.1	6.47568	0.0625644
FE138177	chr16:8953028-8953191	-	CARHSP1	CARHSP1	c	185	2.77874e+08	0.0625644
FE346134	chr7:95025780-95025971	+			u	184.9	25.1449	0.0625644
FE181705	chr19:39581479-39581779	-		PAPL	i	184.9	6.84554e+07	0.0625644
FE398763	chrX:153627190-153627407	+		RPL10	i	184.8	3.46748e+08	0.0625644
FE260567	chr3:12778831-12779205	-		TMEM40	i	184.8	4.52546e+08	0.0625644
FE228728	chr20:57617754-57617900	-	SLMO2	SLMO2	c	184.75	2.29819	0.0625644
FE72021	chr11:65220032-65220879	+			r	184.5	3.18712e+08	0.0625644
FE337866	chr6:137539810-137539918	-		IFNGR1	i	184.5	4.05842e+08	0.0625644
FE29789	chr1:152880915-152881065	+		IVL	o	184.4	1.79763	0.0625644
FE380898	chr9:93564013-93564326	+	SYK	SYK	e	184.4	2.70146	0.0625644
FE319421	chr6:36237777-36238605	+	PNPLA1	PNPLA1	e	184.35	2.47312	0.0625644
FE141540	chr16:68453971-68454451	-		SMPD3	i	184.3	2.41231e+08	0.0625644
FE78078	chr12:9760387-9760546	-		KLRB1	o	184.15	5.97822	0.0625644
FE336785	chr6:127664481-127664886	-		ECHDC1	o	184.1	1.86258	0.0625644
FE29717	chr1:152585623-152585722	+			u	183.9	2.38435e+07	0.0625644
FE348939	chr7:129946738-129947145	+		CPA4	i	183.9	3.32821e+08	0.0625644
FE354385	chr7:64712558-64712849	-			u	183.9	4.8744e+08	0.0625644
FE54133	chr10:96443206-96443744	+		CYP2C18	o	183.6	3.25794	0.0625644
FE166396	chr17:48999075-48999847	+			u	183.6	3.6789e+08	0.0625644
FE303270	chr5:153946793-153947001	-			r	183.55	1.4317e+08	0.0625644
FE279613	chr4:89240378-89240467	+		BC027846	i	183.55	1.51421e+08	0.0625644
FE51075	chr10:63850631-63853272	+	ARID5B	ARID5B	c	183.5	3.22244	0.0625644
FE103187	chr13:99723578-99725080	-		DOCK9	i	183.5	3.96974	0.0625644
FE319551	chr6:37140218-37140478	+		PIM1	o	183.4	3.23645e+08	0.0625644
FE104178	chr13:25198305-25198347	+			r	183.2	1.59345e+08	0.0625644
FE124730	chr15:57976822-57977150	+	MYZAP	MYZAP	c	183.2	1.97204e+08	0.0625644
FE170916	chr18:27967068-27967589	-			u	183.2	5.13694e+08	0.0625644
FE271803	chr3:150037595-150037807	-			u	183.15	2.49962e+08	0.0625644
FE333950	chr6:80656897-80657325	-		ELOVL4	o	183.05	3.21073	0.0625644
FE272504	chr3:168810746-168810979	-	MECOM	MECOM	e	182.8	1.07077e+08	0.0894652
FE275731	chr4:8437815-8438165	+		ACOX3	i	182.75	4.94679e+08	0.0894652
FE85020	chr12:96385137-96385598	-		HAL	i	182.55	4.46283e+08	0.0894652
FE272472	chr3:167452218-167452313	-		PDCD10	i	182.5	4.74964e+08	0.0894652
FE33518	chr1:192544818-192545084	+	RGS1	RGS1	e	182.45	4.65172	0.0894652
FE403924	chrY:7994112-7994384	-			r	182.45	4.90164e+08	0.0894652
FE165735	chr17:44668074-44668153	+	NSF	NSF	c	182.35	3.47527	0.0894652
FE30627	chr1:160723192-160724535	+	SLAMF7	SLAMF7	c	182.35	8.6577	0.0894652
FE158176	chr17:48970227-48971048	-			u	182.3	2.82134	0.0894652
FE278809	chr4:83821843-83822035	+	THAP9	THAP9	c	182.25	9.1465	0.0894652
FE13197	chr1:167520736-167520809	-		CREG1	i	182.1	4.32894e+08	0.0894652
FE106618	chr13:73964367-73964571	+			r	181.9	2.58709e+08	0.0894652
FE362687	chr8:28102515-28102830	-			r	181.85	1.82685	0.0894652
FE872	chr1:9952943-9953444	-		CTNNBIP1	i	181.8	9.62577	0.0894652
FE362288	chr8:19615361-19615555	-		CSGALNACT1	o	181.65	7.66426e+07	0.0894652
FE203928	chr2:191837474-191838751	-		STAT1	i	181.6	5.50962	0.0894652
FE26338	chr1:89829615-89829731	+	GBP6	GBP6	e	181.6	1.33153e+08	0.0894652
FE343679	chr7:56230804-56230929	+			u	181.6	2.43562e+08	0.0894652
FE175249	chr18:21710957-21711129	+		TTC39C	i	181.5	2.00578e+08	0.0894652
FE134372	chr15:65477413-65477770	-		CLPX	o	181.35	9.74831	0.0894652
FE350554	chr7:153621753-153623828	+		DPP6	i	181.25	1.07221e+09	0.0894652
FE131118	chr15:42362935-42363063	-	PLA2G4D	PLA2G4D	c	181.2	5.35127e+07	0.0894652
FE71288	chr11:57558977-57559184	+	CTNND1	CTNND1	e	181.15	3.14223e+08	0.0894652
FE244554	chr22:41347815-41347875	+		XPNPEP3	i	181	5.41803e+08	0.0894652
FE158574	chr17:57069976-57070136	-		TRIM37	i	180.95	1.70932e+08	0.0894652
FE171427	chr18:33709077-33709381	-		SLC39A6	o	180.9	5.1978	0.0894652
FE160462	chr17:74042119-74042328	-	SRP68	SRP68	e	180.85	2.68758	0.0894652
FE52624	chr10:76970774-76970822	+		VDAC2	i	180.85	1.56381e+08	0.0894652
FE307557	chr5:60137992-60138223	+		ELOVL7	i	180.65	2.86764e+08	0.0894652
FE81688	chr12:51745597-51746776	-		GALNT6	o	180.6	4.70256	0.0894652
FE327814	chr6:168227756-168227917	+	MLLT4	MLLT4	c	180.55	5.21658	0.0894652
FE96091	chr12:93793168-93793672	+	NUDT4	NUDT4	c	180.35	4.15867e+08	0.0894652
FE201682	chr2:163174365-163175007	-	IFIH1	IFIH1	c	180.3	3.01766e+08	0.0894652
FE53929	chr10:94051041-94051286	+	MARCH5	MARCH5	c	180	17.5308	0.0894652
FE215910	chr2:119156965-119157059	+			r	180	7.1585e+07	0.0894652
FE205889	chr2:219031631-219031722	-	CXCR1	CXCR1	c	179.95	1.4317e+08	0.0894652
FE214519	chr2:97475141-97477613	+	CNNM4	CNNM4	c	179.85	2.86924	0.0894652
FE164913	chr17:38119144-38119338	+		GSDMA	o	179.8	1.67109	0.0894652
FE51094	chr10:64913491-64914435	+	NRBF2	NRBF2	c	179.65	4.02068	0.0894652
FE207751	chr2:7865746-7866003	+			u	179.65	5.1199	0.0894652
FE136989	chr15:101069018-101069503	-	CERS3	CERS3	e	179.55	1.87797	0.0894652
FE95677	chr12:78604716-78606742	+	NAV3	NAV3	c	179.4	3.98715	0.0894652
FE301741	chr5:133340517-133340752	-	VDAC1	VDAC1	e	179.3	5.8043	0.0894652
FE244553	chr22:41347704-41347764	+		XPNPEP3	i	179.3	4.63286e+08	0.0894652
FE53626	chr10:91061689-91061924	+	IFIT2	IFIT2	e	179.2	3.7133	0.104271
FE146927	chr16:50775942-50776035	+		CYLD	o	179.1	4.88592	0.11424
FE29807	chr1:152943119-152943170	+		SPRR4	o	179	2.71725	0.11424
FE126860	chr15:78441667-78441772	+		IDH3A	o	178.95	1.63802	0.11424
FE21489	chr1:28607982-28609004	+	SESN2	SESN2	c	178.9	4.77712	0.11424
FE66951	chr11:128876216-128877286	-		ARHGAP32	i	178.85	3.78918e+08	0.11424
FE235012	chr21:32624058-32624481	-	TIAM1	TIAM1	c	178.6	2.52374	0.11424
FE143921	chr16:3692880-3692988	+			u	178.45	1.86641e+08	0.11424
FE145605	chr16:23652684-23652984	+	DCTN5	DCTN5	e	178.4	2.28268	0.11424
FE207981	chr2:10119305-10120455	+		GRHL1	i	178.3	4.62978	0.11424
FE243836	chr22:36057877-36061019	+	APOL6	APOL6	c	178.2	1.70337	0.11424
FE25604	chr1:70876889-70877041	+		CTH	o	178.2	4.10734e+08	0.11424
FE313330	chr5:140079880-140080205	+	ZMAT2	ZMAT2	e	178.15	3.16704	0.11424
FE141337	chr16:67753066-67753312	-		GFOD2	o	178.1	5.72065e+08	0.11424
FE306638	chr5:38908207-38908993	+		OSMR	i	178.05	2.7767e+08	0.11424
FE53356	chr10:89264403-89264864	+	MINPP1	MINPP1	c	178	6.81993	0.11424
FE321596	chr6:74171447-74171817	+	MTO1	MTO1	e	177.95	2.4304	0.11424
FE321916	chr6:80714321-80714430	+	TTK	TTK	c	177.95	4.23709e+08	0.11424
FE346516	chr7:99580782-99582596	+	AZGP1P1	AZGP1P1	e	177.9	7.41547	0.11424
FE156150	chr17:36828025-36829155	-	C17orf96	C17orf96	c	177.9	2.59917e+08	0.11424
FE162235	chr17:8339707-8339873	+		NDEL1	i	177.85	5.04359e+08	0.11424
FE328334	chr6:2833373-2834149	-		SERPINB1	o	177.8	7.55078	0.11424
FE95640	chr12:78513305-78513764	+	NAV3	NAV3	e	177.6	4.20773	0.11424
FE353407	chr7:41742630-41742738	-		INHBA	o	177.6	2.40573e+08	0.11424
FE331680	chr6:36822611-36823804	-	PPIL1	PPIL1	c	177.5	10.8877	0.11424
FE34691	chr1:206643457-206644041	+		IKBKE	o	177.4	2.07002	0.11424
FE226960	chr20:32580847-32581012	-			u	177.4	2.46691	0.11424
FE14761	chr1:202736481-202736856	-		KDM5B	i	177.3	2.09715	0.11424
FE145939	chr16:27373846-27376101	+	IL4R	IL4R	c	177.3	2.51832	0.11424
FE166969	chr17:58164235-58164587	+		LOC645638	i	177.25	2.15878	0.11424
FE7506	chr1:78560505-78560548	-	5S_rRNA	5S_rRNA	c	177.25	4.13092e+08	0.11424
FE67896	chr11:4505733-4505859	+			r	177.25	4.81478e+08	0.11424
FE290613	chr4:104119439-104119579	-		CENPE	o	177.15	8.33294e+08	0.11424
FE193383	chr2:37611306-37611708	-			r	176.9	2.7944	0.11424
FE106446	chr13:73301901-73302145	+		BORA	o	176.9	5.74839	0.11424
FE104643	chr13:32524915-32526318	+	DKFZp666K117	DKFZp666K117	c	176.7	29.7256	0.11424
FE257842	chr3:182971008-182971260	+		B3GNT5	o	176.55	2.41602	0.11424
FE156837	chr17:40497577-40497670	-	STAT3	STAT3	c	176.55	2.06858e+08	0.11424
FE54489	chr10:99969495-99969695	+	C10orf28	C10orf28	e	176.55	3.08335e+08	0.11424
FE151023	chr16:85061374-85061464	+	KIAA0513	KIAA0513	c	176.55	3.52235e+08	0.11424
FE13056	chr1:161511669-161512307	-	FCGR3A	FCGR3A	c	176.5	1.00908e+08	0.11424
FE247523	chr3:23244769-23244940	+		UBE2E2	o	176.4	3.52475	0.11424
FE232160	chr20:35234085-35234468	+		C20orf24	o	176.25	2.8	0.11424
FE397839	chrX:118354680-118354725	+			u	176.25	3.07292	0.11424
FE143649	chr16:2286438-2286601	+	DNASE1L2	DNASE1L2	c	176.2	3.02463	0.11424
FE287110	chr4:46995356-46995657	-	GABRA4	GABRA4	c	176.15	5.99889e+08	0.11424
FE207949	chr2:10091788-10091982	+	GRHL1	GRHL1	c	176.1	2.21431	0.139187
FE356680	chr7:102183972-102184517	-	RASA4	RASA4	c	176	4.95464	0.139187
FE269175	chr3:122274133-122274491	-	PARP9	PARP9	c	175.95	2.5736e+08	0.139187
FE159342	chr17:62750539-62750751	-	LOC146880	LOC146880	c	175.6	4.99977e+08	0.139187
FE57935	chr11:4414863-4414968	-		TRIM21	o	175.55	3.12518	0.139187
FE379188	chr9:36572842-36572976	+		MELK	o	175.45	5.25836	0.139187
FE173813	chr18:3262666-3262777	+	MYL12B	MYL12B	e	175.3	2.34514	0.139187
FE51579	chr10:70716363-70716494	+	DDX21	DDX21	c	175.2	5.15386	0.139187
FE15570	chr1:212311825-212312025	-			r	175.05	3.29165e+08	0.139187
FE350484	chr7:153470430-153471608	+			r	175	3.1542e+08	0.139187
FE331682	chr6:36842493-36842837	-		PPIL1	o	174.85	1.95004	0.139187
FE214667	chr2:99953749-99954052	+		EIF5B	o	174.85	1.96966	0.139187
FE11706	chr1:153320867-153321380	-	PGLYRP4	PGLYRP4	e	174.85	2.12791	0.139187
FE354701	chr7:71802484-71802634	-		CALN1	i	174.75	4.35397e+08	0.139187
FE183095	chr19:51530713-51530971	-		KLK11	o	174.65	1.55073	0.139187
FE366899	chr8:116681078-116681304	-		TRPS1	o	174.65	7.85416	0.139187
FE285620	chr4:14986868-14986999	-	LOC441009	LOC441009	c	174.55	12.1659	0.139187
FE99770	chr13:25086844-25086956	-		PARP4	o	174.4	2.94712	0.139187
FE205765	chr2:216877956-216878470	-		MREG	o	174.35	2.23812	0.139187
FE173707	chr18:2571515-2571678	+	NDC80	NDC80	c	174.3	3.81824	0.139187
FE384888	chr9:138011503-138012871	+	OLFM1	OLFM1	c	174.3	6.41051e+08	0.139187
FE161431	chr17:2583381-2583628	+	PAFAH1B1	PAFAH1B1	e	174.25	5.33434e+08	0.162456
FE186889	chr19:30314794-30315166	+	CCNE1	CCNE1	c	174.2	3.33559e+08	0.162456
FE393729	chrX:7177397-7177813	+	STS	STS	c	174.15	3.62572e+08	0.162456
FE221219	chr2:192542818-192543431	+	OBFC2A	OBFC2A	e	174.1	2.32494	0.162456
FE97019	chr12:106696296-106696719	+		TCP11L2	o	174.1	2.68366	0.162456
FE232847	chr20:44637527-44637601	+		MMP9	o	174	2.22091e+08	0.162456
FE273617	chr3:189653456-189653499	-			r	173.95	1.07584e+08	0.162456
FE278847	chr4:84457408-84457575	+		AGPAT9	o	173.85	1.03708e+08	0.162456
FE324064	chr6:126102220-126102502	+		NCOA7	o	173.8	3.20163	0.162456
FE120992	chr14:96671088-96671296	+		BDKRB2	o	173.8	17.4631	0.162456
FE318141	chr6:26251827-26251989	+		HIST1H2BH	o	173.7	10.7548	0.162456
FE404071	chrY:15591600-15591943	-	UTY	UTY	c	173.7	9.14016e+08	0.162456
FE165057	chr17:38444082-38444342	+		CDC6	o	173.45	6.78249	0.162456
FE361310	chr8:1711186-1711523	-			u	173.45	3.25128e+08	0.162456
FE230801	chr20:18488461-18488631	+	SEC23B	SEC23B	c	173.05	2.13315	0.162456
FE78244	chr12:10871209-10871305	-		CSDA	i	173.05	6.08899	0.162456
FE361672	chr8:11708375-11708488	-	CTSB	CTSB	c	173.05	4.44938e+08	0.162456
FE64119	chr11:85374655-85375436	-	CREBZF	CREBZF	c	173	1.95311e+08	0.162456
FE317864	chr6:24403024-24403503	+	MRS2	MRS2	e	172.95	2.01903	0.162456
FE243684	chr22:32498052-32498224	+	SLC5A1	SLC5A1	c	172.95	7.16208e+08	0.162456
FE202132	chr2:170430184-170430439	-		FASTKD1	o	172.9	2.04055	0.162456
FE69210	chr11:20385685-20385740	+	HTATIP2	HTATIP2	c	172.85	3.51704	0.162456
FE66453	chr11:119250890-119251422	-		USP2	i	172.7	2.327	0.162456
FE150038	chr16:81040737-81040882	+	CENPN	CENPN	c	172.7	4.32323	0.162456
FE199165	chr2:119729228-119729427	-		MARCO	i	172.6	9.29118	0.162456
FE275575	chr4:6765222-6765371	+			u	172.6	1.32938e+08	0.162456
FE10482	chr1:118570915-118570993	-	SPAG17	SPAG17	c	172.55	5.16678e+07	0.162456
FE372091	chr8:42195959-42196242	+	POLB	POLB	e	172.45	2.6761	0.162456
FE59801	chr11:18610160-18610316	-		UEVLD	o	172.4	1.81944	0.162456
FE385950	chr9:14615857-14617802	-	ZDHHC21	ZDHHC21	c	172.35	3.30916	0.162456
FE156527	chr17:38721652-38721726	-	CCR7	CCR7	c	172.35	5.54067e+08	0.162456
FE348930	chr7:129928900-129929187	+		CPA2	i	172.3	3.00291e+08	0.162456
FE213466	chr2:71277296-71277468	+			r	172.15	2.93411	0.162456
FE212753	chr2:64068952-64069396	+	UGP2	UGP2	e	171.95	1.90496	0.184405
FE146899	chr16:50745114-50745966	+	NOD2	NOD2	c	171.9	2.86402e+08	0.184405
FE119649	chr14:73525201-73525429	+	RBM25	RBM25	e	171.85	2.05826	0.184405
FE278372	chr4:75230784-75231092	+		EREG	o	171.8	2.72084	0.184405
FE180050	chr19:15342780-15343367	-	EPHX3	EPHX3	e	171.75	2.59239	0.184405
FE25848	chr1:79108838-79109778	+	IFI44L	IFI44L	c	171.75	1.35205e+08	0.184405
FE16960	chr1:231657907-231658493	-			r	171.65	9.01364e+07	0.184405
FE401203	chrX:70884702-70884834	-		BCYRN1	i	171.6	6.55716e+08	0.184405
FE224224	chr2:233901702-233902295	+		NEU2	p	171.5	2.21381e+08	0.184405
FE252536	chr3:101573890-101574052	+	NFKBIZ	NFKBIZ	e	171.45	3.11223e+08	0.184405
FE8162	chr1:89488367-89488581	-		GBP3	o	171.4	3.01929	0.184405
FE228353	chr20:48951746-48951841	-		TRNA_Leu	p	171.4	5.27388e+07	0.184405
FE367532	chr8:124054210-124054653	-	DERL1	DERL1	c	171.3	2.19797	0.184405
FE36084	chr1:229406808-229407117	+		RAB4A	o	171.2	3.63316	0.184405
FE21563	chr1:28844722-28844820	+		RCC1	o	171.2	5.70259e+08	0.184405
FE8057	chr1:86917936-86918412	-		CLCA2	i	171.15	6.48373e+08	0.184405
FE181216	chr19:35979565-35979742	-	KRTDAP	KRTDAP	e	171.1	2.44731	0.184405
FE62632	chr11:71159336-71159471	-	DHCR7	DHCR7	c	171.05	4.3638	0.184405
FE322898	chr6:106986784-106987273	+		AIM1	i	171.05	3.40296e+08	0.184405
FE115141	chr14:22989330-22989456	+	TCR-alpha	TCR-alpha	e	171	2.96128e+08	0.184405
FE153028	chr17:7990614-7991289	-		ALOX12B	o	170.75	1.60135	0.184405
FE78183	chr12:10488762-10489077	-			r	170.75	9.91671e+07	0.184405
FE273894	chr3:193546143-193546832	-			u	170.75	1.17688e+08	0.184405
FE404465	chrY:15815576-15816419	+	TMSB4Y	TMSB4Y	e	170.75	5.79796e+08	0.184405
FE36482	chr1:236305970-236306336	+	GPR137B	GPR137B	c	170.7	6.68971	0.184405
FE84619	chr12:92952519-92952583	-			u	170.6	3.82855e+08	0.184405
FE95687	chr12:79956342-79956391	+			r	170.55	1.2985e+08	0.184405
FE259121	chr3:190142432-190142487	+			r	170.45	3.15853e+08	0.197227
FE61440	chr11:59548554-59548613	-		STX3	i	170.05	8.62363e+07	0.206805
FE187038	chr19:33865172-33865304	+		CEBPG	i	169.95	10.0978	0.206805
FE236056	chr21:44723665-44723708	-			r	169.95	1.5063e+08	0.206805
FE69074	chr11:18726050-18727312	+		TMEM86A	o	169.9	2.833	0.206805
FE170973	chr18:28638890-28639695	-			u	169.9	1.69908e+08	0.206805
FE17141	chr1:234792774-234792958	-		BC032040	i	169.85	1.25946e+08	0.206805
FE8643	chr1:93645611-93646064	-	TMED5	TMED5	c	169.7	1.69428	0.206805
FE32806	chr1:180165986-180167399	+	QSOX1	QSOX1	e	169.7	2.01116	0.206805
FE273983	chr3:194654227-194654389	-			r	169.6	2.52049e+08	0.206805
FE277788	chr4:56212376-56212724	+		SRD5A3	o	169.55	8.11831	0.206805
FE18344	chr1:1245301-1245460	+	PUSL1	PUSL1	e	169.55	8.45824	0.206805
FE45558	chr10:105677220-105677653	-	OBFC1	OBFC1	e	169.25	4.06817	0.206805
FE350695	chr7:153935956-153936813	+		DPP6	i	169.2	1.3886e+08	0.206805
FE335676	chr6:109053252-109053652	-			u	169.1	6.99534	0.206805
FE95739	chr12:83080217-83080421	+			u	169.05	1.52212e+08	0.206805
FE172235	chr18:47018828-47018957	-		RPL17	o	168.95	2.25596	0.206805
FE229289	chr20:2636679-2636860	+	NOP56	NOP56	c	168.95	3.08297	0.206805
FE225302	chr20:627217-628590	-		SRXN1	o	168.9	2.89921	0.206805
FE372753	chr8:57495358-57495477	+			r	168.9	1.19217e+08	0.206805
FE114474	chr14:99980046-99981652	-	CCDC85C	CCDC85C	c	168.8	2.84434	0.21954
FE218500	chr2:162101246-162101411	+	AK027541	AK027541	c	168.8	4.28054	0.21954
FE86381	chr12:113573214-113573634	-	RASAL1	RASAL1	e	168.7	11.8006	0.229264
FE232402	chr20:37580597-37581171	+	FAM83D	FAM83D	c	168.65	13.0194	0.229264
FE152485	chr17:4689535-4689814	-		VMO1	o	168.65	2.99413e+08	0.229264
FE58365	chr11:7984754-7985335	-		NLRP10	o	168.6	2.11796	0.229264
FE23293	chr1:43001130-43001279	+		CCDC30	i	168.5	3.63802	0.229264
FE87617	chr12:123199302-123201420	-	HCAR3	HCAR3	=	168.4	1.75201	0.229264
FE96842	chr12:104742173-104744051	+	TXNRD1	TXNRD1	c	168.35	1.91353	0.229264
FE26774	chr1:93646219-93646648	+	CCDC18	CCDC18	e	168.25	5.03752	0.229264
FE15481	chr1:211721320-211721703	-			r	168.2	2.76057	0.229264
FE142773	chr16:84511733-84513469	-	KIAA1609	KIAA1609	c	168.2	3.3172	0.229264
FE11577	chr1:152921066-152921731	-			u	168.1	2.81441	0.229264
FE141320	chr16:67708439-67709490	-	AX747090	AX747090	c	168.1	3.01541	0.229264
FE18465	chr1:2323150-2323397	+		RER1	o	167.85	3.06203	0.229264
FE302235	chr5:140012654-140013104	-	CD14	CD14	e	167.8	2.18809	0.229264
FE26094	chr1:86919014-86919285	+	CLCA2	CLCA2	e	167.7	2.02554	0.229264
FE65607	chr11:108478214-108478272	-			u	167.7	3.25481	0.229264
FE328627	chr6:5458105-5458512	-		FARS2	i	167.6	2.45551	0.229264
FE57153	chr10:129845692-129846101	+	PTPRE	PTPRE	e	167.25	1.57658	0.250442
FE134245	chr15:64673525-64673757	-		KIAA0101	o	167.25	1.80061	0.250442
FE80132	chr12:27090729-27091028	-	ASUN	ASUN	c	167.2	1.80694	0.250442
FE53557	chr10:90562345-90562800	+		LIPM	o	167	1.8647	0.250442
FE77385	chr11:134128652-134128978	+	ACAD8	ACAD8	e	166.9	2.2007	0.250442
FE28574	chr1:117651561-117651667	+			r	166.8	4.19704e+07	0.250442
FE141506	chr16:68404128-68404673	-		SMPD3	i	166.8	6.63113e+07	0.250442
FE155986	chr17:35715942-35716083	-		ACACA	o	166.7	2.54081	0.250442
FE143750	chr16:2909075-2909147	+			u	166.7	8.62363e+07	0.250442
FE20575	chr1:22379095-22379235	+		CDC42	o	166.45	1.62859	0.250442
FE273882	chr3:193272529-193272765	-		ATP13A4	o	166.4	2.24116	0.250442
FE185824	chr19:15619291-15619394	+		CYP4F22	o	166.3	1.83519	0.250442
FE213085	chr2:68384966-68385295	+	PNO1	PNO1	e	166.3	5.61822	0.250442
FE238184	chr21:45138963-45139104	+		PDXK	o	166.3	4.30826e+08	0.250442
FE107301	chr13:99739959-99740880	+			u	166.2	9.43819	0.250442
FE25873	chr1:82165133-82165493	+		LPHN2	o	166.1	1.81956	0.250442
FE8990	chr1:95392394-95392700	-	CNN3	CNN3	c	166.05	1.70813	0.250442
FE123696	chr15:45023846-45024290	+	TRIM69	TRIM69	c	166.05	2.54005e+08	0.250442
FE205538	chr2:215871865-215872754	-	ABCA12	ABCA12	e	165.95	11.4741	0.262743
FE397263	chrX:102611819-102612247	+	WBP5	WBP5	e	165.9	4.54653	0.262743
FE78638	chr12:14923508-14924121	-	HIST4H4	HIST4H4	e	165.8	2.57668	0.271706
FE207002	chr2:234763091-234763228	-		HJURP	o	165.7	9.72742	0.271706
FE302360	chr5:141024587-141024696	-	FCHSD1	FCHSD1	c	165.7	2.06451e+08	0.271706
FE231294	chr20:23075806-23075974	+			u	165.7	5.51985e+08	0.271706
FE333608	chr6:75994118-75994672	-		TMEM30A	o	165.6	2.29204e+08	0.271706
FE20890	chr1:24842337-24842404	+		RCAN3	i	165.55	5.18263e+08	0.271706
FE141278	chr16:67429387-67429559	-	ZDHHC1	ZDHHC1	e	165.45	4.27278e+08	0.271706
FE320388	chr6:43752671-43754208	+	VEGFA	VEGFA	c	165.35	2.1857	0.271706
FE255208	chr3:138189586-138189868	+	ESYT3	ESYT3	e	165.35	1.2052e+08	0.271706
FE142666	chr16:82182028-82182341	-	MPHOSPH6	MPHOSPH6	c	165.3	24.8182	0.271706
FE350215	chr7:150020538-150020649	+	LRRC61	LRRC61	c	165.25	9.03997	0.271706
FE361010	chr7:157086161-157086324	-			r	165.2	2.80338e+08	0.271706
FE86350	chr12:113537186-113537865	-	RASAL1	RASAL1	c	165.15	7.16992	0.271706
FE103031	chr13:99501720-99503491	-	DOCK9	DOCK9	e	165.05	5.93776	0.271706
FE115344	chr14:24630435-24630547	+	RNF31	RNF31	c	164.9	1.92681	0.291796
FE301845	chr5:134787899-134788246	-		TIFAB	o	164.65	3.08032e+08	0.291796
FE319982	chr6:42090709-42090901	+		C6orf132	i	164.65	4.89483e+08	0.291796
FE23245	chr1:41445335-41445501	+	CTPS	CTPS	c	164.6	2.17607	0.291796
FE375835	chr8:125487303-125487531	+	RNF139	RNF139	c	164.55	2.22556	0.291796
FE58154	chr11:7694635-7694806	-	CYB5R2	CYB5R2	e	164.3	1.78825	0.291796
FE243685	chr22:32506477-32506968	+	SLC5A1	SLC5A1	c	164.3	6.10486	0.291796
FE71941	chr11:64879988-64880337	+	TM7SF2	TM7SF2	c	164.3	4.75388e+08	0.291796
FE187981	chr19:39688456-39688755	+	NCCRP1	NCCRP1	e	164.2	6.64633	0.291796
FE67453	chr11:313839-314356	+		IFITM1	o	164.1	1.83034	0.303458
FE229607	chr20:4168192-4168365	+	SMOX	SMOX	c	164.1	2.18518e+08	0.303458
FE4581	chr1:43832723-43832884	-		ELOVL1	i	164.1	2.33584e+08	0.303458
FE404156	chrY:21217783-21217953	-		TTTY14	i	164	2.01289e+09	0.3119
FE283835	chr4:169575839-169576033	+		PALLD	i	163.75	4.3981	0.3119
FE318774	chr6:32121239-32121413	+	PPT2	PPT2	c	163.6	1.97133	0.3119
FE156993	chr17:41277303-41277526	-		BRCA1	o	163.6	29.9804	0.3119
FE29798	chr1:152919595-152919763	+			u	163.55	4.83112e+08	0.3119
FE105384	chr13:43597244-43597870	+		DNAJC15	o	163.5	1.63951	0.3119
FE276019	chr4:16944249-16944396	+			u	163.5	6.99065	0.3119
FE198353	chr2:99757891-99758165	-		TSGA10	o	163.35	5.68438	0.3119
FE312060	chr5:125785290-125786044	+		GRAMD3	i	163.2	3.18865	0.328723
FE290551	chr4:103748584-103749082	-	UBE2D3	UBE2D3	e	163.1	1.84224	0.328723
FE326794	chr6:158134065-158134305	+			u	163.1	1.33268e+08	0.328723
FE279661	chr4:89363399-89363660	+	HERC6	HERC6	c	163.1	1.60787e+08	0.328723
FE313055	chr5:138611866-138611907	+	SNORA74	SNORA74	c	162.95	3.09867	0.328723
FE248429	chr3:37284651-37285222	+	GOLGA4	GOLGA4	e	162.7	3.45085	0.328723
FE11692	chr1:153301600-153302441	-		PGLYRP4	p	162.65	1.80273e+08	0.328723
FE398652	chrX:150565656-150565833	+	VMA21	VMA21	c	162.6	4.5581	0.328723
FE63390	chr11:77780026-77780344	-	NDUFC2	NDUFC2	c	162.55	5.44596	0.328723
FE290097	chr4:99850246-99850400	-	EIF4E	EIF4E	c	162.5	2.13243	0.328723
FE232438	chr20:39657348-39657740	+		TOP1	o	162.5	2.3197	0.328723
FE240265	chr22:35778925-35779086	-		HMOX1	i	162.45	2.18189e+08	0.328723
FE71871	chr11:64126622-64126762	+	RPS6KA4	RPS6KA4	c	162.4	2.1031	0.328723
FE183936	chr19:58911681-58912048	-			u	162.4	7.11244	0.328723
FE190394	chr19:57742348-57742565	+	AURKC	AURKC	e	162.3	1.1855e+08	0.328723
FE203924	chr2:191833890-191835604	-	STAT1	STAT1	e	162.25	1.72926	0.328723
FE210448	chr2:38152408-38152568	+		FAM82A1	o	162.2	3.14657	0.328723
FE267289	chr3:97670996-97671286	-	MINA	MINA	e	162.15	4.29818	0.328723
FE239805	chr22:31063467-31063868	-	DUSP18	DUSP18	c	162.05	11.3357	0.34944
FE357231	chr7:105917482-105917622	-	NAMPT	NAMPT	c	161.9	1.01556e+08	0.34944
FE267277	chr3:96336647-96337047	-			u	161.9	4.93571e+08	0.34944
FE54522	chr10:101419117-101419345	+		ENTPD7	o	161.8	2.49224e+08	0.34944
FE145749	chr16:24578631-24578825	+	RBBP6	RBBP6	c	161.7	1.60382e+08	0.34944
FE31447	chr1:169337168-169337580	+		BLZF1	o	161.65	2.12907	0.34944
FE354360	chr7:64450624-64453529	-		ERV3-1	o	161.6	2.32104	0.34944
FE307307	chr5:54398427-54398580	+		GZMA	o	161.6	3.65846	0.34944
FE134787	chr15:71055591-71055892	-	UACA	UACA	e	161.5	3.89833	0.34944
FE168009	chr17:66031711-66031956	+		KPNA2	o	161.2	2.02456	0.369836
FE62181	chr11:65659705-65660753	-	FOSL1	FOSL1	c	161.15	4.03958	0.369836
FE357215	chr7:105900324-105901361	-		NAMPT	o	161.1	4.92074	0.369836
FE314419	chr5:150646294-150646474	+	GM2A	GM2A	c	161	2.62158	0.369836
FE190802	chr19:58906977-58907254	+		RPS5	p	160.8	2.69426	0.385599
FE54577	chr10:102106848-102107288	+	SCD	SCD	c	160.8	8.20522	0.385599
FE238001	chr21:42779938-42780739	+	MX2	MX2	c	160.8	3.61534e+08	0.385599
FE255211	chr3:138195739-138196308	+	ESYT3	ESYT3	c	160.75	3.45092e+08	0.385599
FE404442	chrY:15016708-15016904	+	DDX3Y	DDX3Y	e	160.75	7.44335e+08	0.385599
FE13200	chr1:167522625-167522795	-	CREG1	CREG1	c	160.7	4.14776	0.385599
FE29823	chr1:153189997-153190103	+		PRR9	o	160.7	1.79202e+08	0.385599
FE228981	chr20:62189443-62189778	-	PRIC285	PRIC285	c	160.6	1.56502e+08	0.385599
FE401906	chrX:80377034-80377272	-	HMGN5	HMGN5	e	160.55	3.62327	0.385599
FE335914	chr6:111503563-111504461	-		SLC16A10	i	160.5	16.5433	0.385599
FE136146	chr15:82554955-82555076	-	EFTUD1	EFTUD1	c	160.45	2.15737	0.385599
FE253199	chr3:113557633-113557783	+		GRAMD1C	o	160.4	2.33682	0.385599
FE221552	chr2:201987210-201987443	+		CFLAR	i	160.4	7.07621	0.385599
FE115233	chr14:23791139-23791253	+		BCL2L2-PABPN1	i	160.2	34.6351	0.385599
FE14184	chr1:183559291-183560057	-	NCF2	NCF2	e	159.95	1.99341	0.385599
FE240609	chr22:38696127-38696264	-		CSNK1E	i	159.95	1.10642e+08	0.385599
FE14797	chr1:202849787-202850114	-	RABIF	RABIF	c	159.95	3.6194e+08	0.385599
FE92942	chr12:49716981-49717132	+	TROAP	TROAP	c	159.9	3.083	0.385599
FE31440	chr1:169101080-169101220	+	ATP1B1	ATP1B1	c	159.8	1.71171e+08	0.396788
FE12527	chr1:156675501-156675935	-		CRABP2	o	159.7	4.10445	0.404573
FE291587	chr4:129212156-129212427	-			r	159.7	2.16497e+08	0.404573
FE106622	chr13:74071825-74071946	+			u	159.7	5.47903e+08	0.404573
FE223117	chr2:218999944-219001198	+	CXCR2	CXCR2	c	159.55	3.05404	0.404573
FE51521	chr10:70480750-70481039	+		CCAR1	o	159.5	2.02099	0.404573
FE309506	chr5:79950295-79950382	+	MSH3	MSH3	c	159.45	5.85333	0.404573
FE351187	chr7:1015064-1015237	-	ADAP1	ADAP1	c	159.45	6.00797	0.404573
FE337344	chr6:134669364-134669589	-			u	159.4	2.5752	0.404573
FE221476	chr2:201390792-201390975	+		SGOL2	o	159.35	2.9326	0.404573
FE23160	chr1:40723716-40724066	+		ZMPSTE24	o	159.3	2.4435	0.404573
FE361498	chr8:10581307-10583762	-	SOX7	SOX7	c	159.25	1.51034	0.404573
FE282280	chr4:144106352-144107328	+	USP38	USP38	e	159.25	2.60602e+08	0.404573
FE337336	chr6:134495870-134496069	-		SGK1	o	159.2	1.80811	0.404573
FE308976	chr5:72794534-72794624	+	BTF3	BTF3	c	159.15	4.44634	0.404573
FE253595	chr3:122447164-122449685	+	PARP14	PARP14	c	159.05	2.48323	0.424161
FE14811	chr1:202896217-202896397	-		KLHL12	o	158.95	6.3505e+08	0.424161
FE77436	chr11:134509973-134510139	+			u	158.85	3.53805e+08	0.424161
FE252763	chr3:108096785-108097112	+	HHLA2	HHLA2	c	158.7	4.16909e+08	0.424161
FE4582	chr1:43833168-43833413	-		ELOVL1	i	158.65	3.03532	0.424161
FE339696	chr6:160105900-160106021	-	SOD2	SOD2	c	158.5	1.54937e+08	0.441344
FE116977	chr14:54863695-54863795	+	CDKN3	CDKN3	c	158.4	3.20596	0.441344
FE403874	chrY:6924912-6924962	-		TBL1Y	i	158.35	2.2427e+08	0.441344
FE212787	chr2:64642204-64642797	+			r	158.25	2.79971	0.441344
FE103612	chr13:113841306-113841812	-		PCID2	i	158.2	8.7109	0.441344
FE343847	chr7:64409392-64409805	+			r	158.1	1.8354	0.441344
FE345568	chr7:86974952-86975083	+	CROT	CROT	c	158.1	2.11134	0.441344
FE231341	chr20:24929801-24930211	+		CST7	o	158.1	2.29735	0.441344
FE315349	chr5:173316231-173317861	+	CPEB4	CPEB4	c	158.1	4.86717	0.441344
FE365779	chr8:99129260-99129471	-		HRSP12	o	158.05	1.66592	0.441344
FE253582	chr3:122437176-122437805	+	PARP14	PARP14	e	158	2.40691e+08	0.441344
FE209407	chr2:27975662-27975835	+			u	157.9	2.47987e+08	0.441344
FE53636	chr10:91098839-91100716	+	IFIT3	IFIT3	c	157.85	1.58923	0.441344
FE61656	chr11:62341303-62341568	-		EEF1G	o	157.75	1.99563	0.441344
FE145753	chr16:24582960-24583364	+	RBBP6	RBBP6	c	157.65	22.743	0.441344
FE110798	chr14:53258146-53258375	-	GNPNAT1	GNPNAT1	c	157.6	3.97408	0.441344
FE358942	chr7:129592343-129592452	-	UBE2H	UBE2H	c	157.6	6.41789e+08	0.441344
FE110985	chr14:56263321-56263416	-		LINC00520	o	157.5	1.80518e+08	0.460333
FE253877	chr3:126492156-126492294	+		CHCHD6	i	157.45	3.84702	0.460333
FE143712	chr16:2694504-2695195	+	FLJ42627	FLJ42627	c	157.45	8.74837	0.460333
FE166928	chr17:57918931-57919632	+		MIR21	p	157.45	3.22947e+08	0.460333
FE349	chr1:3566508-3566686	-		WRAP73	o	157.3	2.87179e+08	0.460333
FE371949	chr8:38926323-38927560	+		ADAM9	i	157.3	3.62572e+08	0.460333
FE198979	chr2:113811765-113811856	-			r	157.2	1.04894e+08	0.460333
FE308613	chr5:68629692-68629807	+			u	157.1	6.8859	0.468527
FE343274	chr7:48129835-48129961	+	UPP1	UPP1	c	157.1	1.07161e+08	0.468527
FE399281	chrX:15598459-15598705	-		ACE2	i	157.1	1.43589e+08	0.468527
FE112629	chr14:80681956-80682943	-	DIO2	DIO2	e	157	2.49156e+08	0.475585
FE251046	chr3:58235378-58235669	+	ABHD6	ABHD6	e	157	2.49962e+08	0.475585
FE273141	chr3:182698275-182698394	-		DCUN1D1	o	156.9	1.88531	0.475585
FE322768	chr6:106816054-106816677	+			u	156.8	1.35147e+08	0.475585
FE60779	chr11:46637040-46637785	-	HARBI1	HARBI1	e	156.8	3.6977e+08	0.475585
FE329111	chr6:11807046-11807463	-			u	156.7	1.57324	0.475585
FE185336	chr19:11750545-11750713	+		ZNF833P	o	156.65	3.54004e+08	0.475585
FE400586	chrX:53449441-53449669	-		SMC1A	o	156.4	1.75707	0.475585
FE81871	chr12:53242331-53243322	-		KRT78	o	156.4	2.11918	0.475585
FE54442	chr10:99433833-99436051	+	PI4K2A	PI4K2A	c	156.35	2.29998	0.475585
FE15196	chr1:207224394-207224754	-		YOD1	o	156.25	3.17074	0.475585
FE71416	chr11:58874614-58874769	+		FAM111B	o	156.1	4.24192	0.49666
FE177326	chr18:61557781-61557861	+		SERPINB2	i	156.1	6.69507	0.49666
FE308926	chr5:72333643-72333888	+	FCHO2	FCHO2	c	155.55	4.13081	0.514885
FE275184	chr4:2936908-2938104	+	C4orf10	C4orf10	e	155.5	5.96972	0.525233
FE90906	chr12:22199123-22199497	+		CMAS	o	155.45	8.14835	0.534409
FE156360	chr17:37886447-37886573	-	MIEN1	MIEN1	e	155.4	2.61209	0.534409
FE236900	chr21:27107501-27107889	+	GABPA	GABPA	c	155.4	11.9479	0.534409
FE243986	chr22:38167348-38167451	+		TRIOBP	i	155.4	6.49251e+07	0.534409
FE81862	chr12:53227975-53228097	-		KRT79	o	155.2	1.25911e+08	0.534409
FE157049	chr17:41656817-41657013	-			u	155.1	2.7125e+08	0.55419
FE152125	chr17:3460972-3461162	-	TRPV3	TRPV3	c	155.05	3.40585	0.55419
FE285042	chr4:4291763-4291912	-		LYAR	o	155	2.08077	0.55419
FE314661	chr5:154181408-154181990	+	LARP1	LARP1	e	155	2.25081	0.55419
FE166628	chr17:54967970-54968574	+	BC114339	BC114339	c	155	5.33707	0.55419
FE242273	chr22:21333881-21333986	+	LZTR1	LZTR1	c	154.8	2.76618e+08	0.568568
FE202092	chr2:169746828-169746994	-		SPC25	o	154.75	3.14566	0.568568
FE93072	chr12:50355121-50355217	+			u	154.7	4.53837e+07	0.568568
FE218881	chr2:170441034-170441359	+		PPIG	o	154.65	1.95579	0.568568
FE53563	chr10:90569062-90570585	+		LIPM	i	154.65	2.5261	0.568568
FE136796	chr15:100016275-100016517	-			u	154.65	4.74725	0.568568
FE276729	chr4:37857241-37857362	+	PGM2	PGM2	c	154.55	3.97147e+08	0.568568
FE81585	chr12:51421959-51422147	-		SLC11A2	o	154.5	2.34004	0.568568
FE13318	chr1:169454801-169455262	-		SLC19A2	o	154.5	6.75373	0.568568
FE254893	chr3:136649277-136649436	+		NCK1	o	154.35	1.57644	0.568568
FE243687	chr22:32507531-32507941	+	SLC5A1	SLC5A1	c	154.3	3.93578e+08	0.568568
FE19245	chr1:11796109-11796292	+		AGTRAP	o	154.2	1.58677	0.568568
FE183123	chr19:51834798-51835883	-	VSIG10L	VSIG10L	c	154.1	1.74663	0.585476
FE64461	chr11:88027015-88027646	-	CTSC	CTSC	c	154.05	2.59495	0.585476
FE3707	chr1:36235452-36235618	-		CLSPN	o	153.9	3.70724	0.585476
FE176815	chr18:56807070-56807267	+		SEC11C	o	153.8	1.69363	0.585476
FE18750	chr1:9005776-9006024	+		CA6	o	153.8	7.35762	0.585476
FE161577	chr17:4710426-4710520	+	PLD2	PLD2	c	153.8	7.43236	0.585476
FE131150	chr15:42392403-42392683	-			u	153.7	4.43127e+07	0.602568
FE69898	chr11:34677352-34677606	+		EHF	i	153.7	8.60251e+07	0.602568
FE232562	chr20:42086482-42086780	+		SRSF6	o	153.55	1.61403	0.602568
FE404533	chrY:22737495-22737773	+		EIF1AY	o	153.55	9.30143e+09	0.602568
FE299681	chr5:99389203-99389311	-			u	153.5	4.21125	0.602568
FE237600	chr21:37618275-37618975	+	DOPEY2	DOPEY2	c	153.45	2.76358e+08	0.602568
FE187037	chr19:33864615-33864801	+	CEBPG	CEBPG	c	153.35	3.13125	0.602568
FE224998	chr2:242254690-242254984	+		SEPT2	o	153	8.55671	0.618157
FE34805	chr1:207224952-207225265	+		YOD1	x	152.95	3.26983e+08	0.618157
FE234443	chr21:18374985-18378126	-			u	152.75	4.72077	0.635018
FE66950	chr11:128874598-128876194	-		ARHGAP32	i	152.75	4.16363e+08	0.635018
FE162224	chr17:8311853-8312090	+			u	152.65	1.81286e+08	0.635018
FE318638	chr6:31583574-31583858	+	AIF1	AIF1	c	152.65	4.97462e+08	0.635018
FE206819	chr2:231084589-231084875	-		SP110	o	152.6	1.81574	0.635018
FE160918	chr17:79304102-79304267	-	TMEM105	TMEM105	c	152.6	1.93734e+08	0.635018
FE463	chr1:6453317-6453479	-	ACOT7	ACOT7	c	152.4	4.3628	0.642822
FE394767	chrX:37343886-37344087	+			r	152.4	8.62363e+07	0.642822
FE337496	chr6:136571344-136571480	-	FAM54A	FAM54A	e	152.35	31.5384	0.650344
FE94948	chr12:69202702-69202849	+		MDM2	o	152.3	2.87875e+08	0.650344
FE142688	chr16:82204243-82204425	-			u	152.25	29.915	0.650344
FE179126	chr19:9649142-9649329	-	ZNF426	ZNF426	e	152.1	3.16063	0.667243
FE73318	chr11:71791377-71791961	+	LRTOMT	LRTOMT	e	151.95	3.23603	0.667243
FE379520	chr9:37745951-37746897	+	FRMPD1	FRMPD1	c	151.9	3.39485	0.683277
FE184105	chr19:1133792-1134796	+		SBNO2	i	151.75	3.20024	0.683277
FE303715	chr5:160202900-160204230	-		ATP10B	i	151.55	4.85923	0.683277
FE331267	chr6:34557757-34558314	-	C6orf106	C6orf106	c	151.4	3.08032e+08	0.699116
FE296299	chr5:40835285-40835479	-		RPL37	o	151.3	1.53704	0.707438
FE117889	chr14:61861422-61862543	+		PRKCH	i	151.3	4.3288	0.707438
FE239859	chr22:31536118-31536505	-		PLA2G3	o	151.25	8.64489	0.707438
FE404312	chrY:6958964-6959045	+		TBL1Y	i	151.25	1.71935e+08	0.707438
FE309505	chr5:79948030-79948160	+		DHFR	i	151.25	2.61893e+08	0.707438
FE198976	chr2:113794203-113794367	-		IL36B	i	151.15	1.21076e+08	0.707438
FE268049	chr3:113464789-113465129	-		NAA50	o	151.1	3.86787	0.707438
FE361247	chr8:182129-182237	-	RPL23AP53	RPL23AP53	c	151.05	2.90891	0.714287
FE358552	chr7:123332362-123332902	-	WASL	WASL	e	151.05	2.90682e+08	0.714287
FE51592	chr10:70744285-70744800	+		DDX21	p	150.95	3.80683	0.714287
FE131094	chr15:42298188-42298316	-	PLA2G4E	PLA2G4E	c	150.95	5.47124e+07	0.714287
FE288223	chr4:68482963-68484145	-	UBA6	UBA6	c	150.9	3.78068	0.714287
FE139051	chr16:20869404-20871540	-	DCUN1D3	DCUN1D3	c	150.85	3.88606	0.714287
FE189972	chr19:53761754-53761796	+	VN1R2	VN1R2	c	150.85	2.87633e+08	0.714287
FE143948	chr16:4432699-4433525	+	VASN	VASN	c	150.8	3.22766e+08	0.714287
FE158142	chr17:48580779-48581248	-			u	150.75	4.73474e+08	0.723724
FE127910	chr15:90543978-90544509	+			u	150.65	4.08208	0.731198
FE250395	chr3:51422671-51422867	+		MANF	o	150.6	5.43532	0.731198
FE161615	chr17:4762328-4762689	+	MINK1	MINK1	e	150.5	2.12123	0.731198
FE29258	chr1:150244907-150245266	+	C1orf54	C1orf54	e	150.5	3.52991	0.731198
FE281789	chr4:128703410-128703863	+	HSPA4L	HSPA4L	e	150.4	1.60639	0.731198
FE351029	chr7:157130173-157130508	+		DNAJB6	i	150.4	2.89662	0.731198
FE148986	chr16:70603859-70604052	+	SF3B3	SF3B3	e	150.1	6.39493	0.747231
FE42591	chr10:72554187-72554307	-			u	150.05	1.76219e+08	0.76487
FE196348	chr2:70676987-70677804	-	TGFA	TGFA	c	149.95	8.87217	0.76487
FE361671	chr8:11705188-11705330	-	CTSB	CTSB	c	149.85	3.19853	0.76487
FE148565	chr16:69149437-69150395	+	HAS3	HAS3	c	149.75	3.00863e+08	0.76487
FE360109	chr7:143533733-143533847	-		FAM115C	o	149.65	2.63802	0.76487
FE172366	chr18:47662819-47664141	-		MYO5B	i	149.6	3.37559	0.773909
FE535	chr1:6659107-6659522	-	KLHL21	KLHL21	e	149.55	10.2072	0.773909
FE243806	chr22:35776997-35777264	+	HMOX1	HMOX1	e	149.5	1.88907	0.773909
FE80295	chr12:29533777-29533945	-		ERGIC2	i	149.45	9.72905e+07	0.782931
FE103219	chr13:99959594-99959781	-		GPR183	o	149.3	2.02848	0.788819
FE140343	chr16:48643686-48644185	-		N4BP1	o	149.25	4.18261	0.788819
FE58362	chr11:7979071-7980138	-		NLRP10	p	149.2	3.97655	0.795428
FE180389	chr19:17622169-17622363	-			u	149.15	2.92201e+08	0.795428
FE115280	chr14:24458060-24458284	+	DHRS4L2	DHRS4L2	c	149.1	2.2916	0.795428
FE162168	chr17:7942310-7942589	+		ALOX15B	o	149	10.6225	0.795428
FE15091	chr1:205744127-205744300	-	RAB7L1	RAB7L1	c	148.9	2.72302e+08	0.81244
FE231907	chr20:33134623-33134720	+		MAP1LC3A	o	148.85	1.77085e+08	0.81244
FE330791	chr6:31697420-31697689	-		DDAH2	o	148.75	3.40871	0.81244
FE186863	chr19:29374299-29374610	+			u	148.75	1.77085e+08	0.81244
FE14815	chr1:202927313-202927522	-		ADIPOR1	o	148.5	7.17034	0.820776
FE50403	chr10:43634624-43634789	+		CSGALNACT2	i	148.45	15.1842	0.822941
FE308646	chr5:68788295-68788486	+	OCLN	OCLN	c	148.25	2.4689	0.822941
FE301774	chr5:133561451-133562361	-		PPP2CA	o	148.25	3.2151	0.822941
FE27542	chr1:109234913-109235489	+		PRPF38B	o	148.2	3.59548	0.822941
FE156346	chr17:37607420-37607570	-		MED1	o	148.2	6.74276	0.822941
FE380048	chr9:74638017-74638296	+			u	148.2	3.67108e+08	0.822941
FE233845	chr20:58515423-58515687	+	C20orf177	C20orf177	e	148.15	9.18663	0.822941
FE393778	chrX:7248675-7250350	+		STS	i	148.1	11.3842	0.822941
FE206064	chr2:220252452-220252682	-	DNPEP	DNPEP	e	148	2.95578	0.822941
FE181541	chr19:38806361-38806661	-	YIF1B	YIF1B	e	147.8	2.95767	0.838298
FE393800	chrX:7270060-7271187	+	STS	STS	c	147.7	2.79528	0.838298
FE161475	chr17:3539886-3540125	+	CTNS	CTNS	c	147.7	3.06244	0.838298
FE31488	chr1:169764180-169764269	+	C1orf112	C1orf112	c	147.7	9.664	0.838298
FE88745	chr12:1893046-1893220	+	ADIPOR2	ADIPOR2	c	147.7	3.56445e+08	0.838298
FE3885	chr1:38325203-38325320	-		MTF1	o	147.65	1.61229	0.84701
FE54467	chr10:99894368-99894463	+		C10orf28	o	147.65	1.98748	0.84701
FE215844	chr2:114674463-114674585	+	ACTR3	ACTR3	c	147.65	2.4818e+08	0.84701
FE65691	chr11:111636972-111637169	-	PPP2R1B	PPP2R1B	c	147.5	1.6345	0.869432
FE273846	chr3:193156226-193158291	-	ATP13A4	ATP13A4	e	147.45	5.25928	0.869432
FE365376	chr8:86990772-86990897	-			r	147.45	4.61392e+07	0.869432
FE402146	chrX:100168472-100169635	-	XKRX	XKRX	c	147.35	2.20527	0.869432
FE57522	chr11:613206-613371	-	IRF7	IRF7	c	147.3	2.17388e+08	0.878323
FE361673	chr8:11710838-11710988	-	CTSB	CTSB	c	147.25	7.07542	0.884113
FE385083	chr9:140500118-140500287	+	ARRDC1	ARRDC1	c	147.25	4.14144e+08	0.884113
FE402868	chrX:119602759-119602912	-		LAMP2	o	147.2	3.10153	0.884113
FE253473	chr3:120461535-120461641	+		GTF2E1	o	147.15	2.62314	0.884113
FE242252	chr22:21213272-21213635	+		SNAP29	o	147	2.18096	0.884113
FE298366	chr5:78531711-78531865	-			u	147	3.17373	0.884113
FE60781	chr11:46638629-46638791	-	HARBI1	HARBI1	e	146.95	3.74627e+08	0.898655
FE181396	chr19:37329239-37329338	-		ZNF790	o	146.9	6.53518	0.898655
FE303691	chr5:160179235-160180250	-		ATP10B	i	146.9	2.81593e+08	0.898655
FE256611	chr3:160117324-160117535	+		SMC4	o	146.85	1.98334e+08	0.898655
FE212008	chr2:58339880-58340192	+		VRK2	i	146.7	8.48772e+07	0.898655
FE303895	chr5:167751735-167751912	-		WWC1	i	146.7	1.74442e+08	0.898655
FE218504	chr2:162165208-162165299	+		PSMD14	i	146.4	2.50193e+08	0.915646
FE349883	chr7:142334147-142334271	+		TCRBV2S1	o	146.4	4.23767e+08	0.915646
FE365921	chr8:99306231-99306466	-	NIPAL2	NIPAL2	c	146.35	11.6908	0.930819
FE74356	chr11:93797677-93798185	+		HEPHL1	i	146.35	6.78407e+07	0.930819
FE124889	chr15:59397264-59397491	+		CCNB2	o	146.25	1.55163	0.930819
FE76765	chr11:124968316-124969570	+		TMEM218	i	146.25	3.04733e+08	0.930819
FE294430	chr4:185726681-185726943	-	ACSL1	ACSL1	c	146.2	1.78506	0.930819
FE185454	chr19:12075795-12076012	+		ZNF763	o	146.15	4.91298	0.930819
FE34753	chr1:206758458-206758627	+	RASSF5	RASSF5	c	146.1	2.33073e+08	0.930819
FE182636	chr19:47341423-47341732	-	AP2S1	AP2S1	c	146.05	2.22574	0.947654
FE51	chr1:1009552-1009689	-	RNF223	RNF223	c	146.05	1.93614e+08	0.947654
FE168926	chr17:78181952-78183113	+		CARD14	o	145.95	3.22137	0.962922
FE394968	chrX:43578548-43578738	+		MAOA	i	145.95	3.45155e+08	0.962922
FE318076	chr6:25962876-25963136	+	TRIM38	TRIM38	e	145.85	2.74925	0.962922
FE73237	chr11:71164230-71164427	+	NADSYN1	NADSYN1	c	145.6	1.83945	0.968859
FE179205	chr19:9896683-9896890	-			u	145.6	11.5137	0.968859
FE27227	chr1:100503621-100503872	+		HIAT1	o	145.55	3.05992	0.968859
FE110202	chr14:50154855-50155040	-	POLE2	POLE2	c	145.55	4.17383	0.968859
FE71582	chr11:61560265-61560500	+	FEN1	FEN1	c	145.5	3.91102	0.968859
FE234088	chr20:61569332-61569605	+		C20orf11	o	145.35	2.00445	0.985476
FE21512	chr1:28764572-28764990	+	PHACTR4	PHACTR4	e	145.35	2.24518	0.985476
FE395970	chrX:57482001-57482760	+		FAAH2	i	145.25	2.50193e+08	0.990693
FE327791	chr6:167709548-167709826	+	UNC93A	UNC93A	e	145.15	2.55467e+08	0.990693
FE269222	chr3:122598115-122598294	-	BC042374	BC042374	c	145.05	1.50994e+08	1.00408
FE187824	chr19:38822253-38822760	+			r	145	4.0781	1.00408
FE345484	chr7:80278590-80278777	+		CD36	i	145	5.06544e+07	1.00408
FE232800	chr20:44441239-44441435	+		UBE2C	o	144.9	8.96079	1.00408
FE208091	chr2:10918459-10918795	+	ATP6V1C2	ATP6V1C2	e	144.85	2.38936	1.00408
FE259357	chr3:193592516-193592636	+			u	144.85	6.75255e+08	1.00408
FE283883	chr4:169666642-169667445	+		PALLD	i	144.7	2.33584e+08	1.01733
FE153171	chr17:8294030-8296008	-	RNF222	RNF222	c	144.65	1.71029	1.01733
FE173161	chr18:61012209-61012303	-		KDSR	i	144.65	1.91712e+08	1.01733
FE263785	chr3:50154329-50155734	-	AK125500	AK125500	e	144.6	1.87639	1.01733
FE147789	chr16:57789227-57789405	+	KATNB1	KATNB1	e	144.6	4.92793e+08	1.01733
FE123277	chr15:42139989-42140296	+	JMJD7-PLA2G4B	JMJD7-PLA2G4B	c	144.55	1.73516	1.01733
FE78000	chr12:8438312-8438490	-			r	144.55	2.64215	1.01733
FE62085	chr11:65343255-65343380	-			u	144.55	2.9519	1.01733
FE261262	chr3:20227380-20227747	-	SGOL1	SGOL1	e	144.55	10.868	1.01733
FE200811	chr2:153573639-153574041	-	PRPF40A	PRPF40A	e	144.35	1.57757	1.02858
FE67931	chr11:6411597-6412146	+		SMPD1	o	144.35	2.21494	1.02858
FE15573	chr1:212405720-212405940	-			r	144.3	2.68861	1.02858
FE339695	chr6:160101813-160103542	-	SOD2	SOD2	e	144.3	2.84514	1.02858
FE219829	chr2:176969102-176969354	+		HOXD11	o	144.3	7.51317e+07	1.02858
FE23747	chr1:46073169-46074008	+	NASP	NASP	c	144.3	2.9097e+08	1.02858
FE231477	chr20:30193085-30193616	+	ID1	ID1	c	144.2	2.2453	1.02858
FE366240	chr8:101965078-101965338	-		YWHAZ	o	144.2	2.9975	1.02858
FE361677	chr8:11790903-11790988	-			r	144.15	1.41323e+08	1.02858
FE23412	chr1:43737450-43737985	+	TMEM125	TMEM125	e	144.1	3.74571	1.02858
FE402562	chrX:109440061-109440472	-	AMMECR1	AMMECR1	c	144	4.36162	1.05436
FE319542	chr6:37012604-37012665	+			u	143.95	3.019e+08	1.05436
FE263848	chr3:50374604-50374914	-	RASSF1	RASSF1	c	143.85	2.92654	1.05984
FE404443	chrY:15017618-15017697	+	DDX3Y	DDX3Y	c	143.75	2.99108e+08	1.06817
FE10945	chr1:149754245-149754319	-	HIST2H2BF	HIST2H2BF	c	143.65	9.80096e+07	1.0752
FE303782	chr5:160284133-160284940	-			r	143.55	3.06507e+08	1.0752
FE67916	chr11:5730595-5731185	+	TRIM22	TRIM22	c	143.55	3.92071e+08	1.0752
FE197104	chr2:73298782-73298934	-	SFXN5	SFXN5	c	143.35	5.04901	1.09115
FE189828	chr19:52298356-52298560	+		FPR3	o	143.25	2.9926e+08	1.10471
FE160459	chr17:74040512-74040708	-		SRP68	i	143.1	1.65399	1.11162
FE384181	chr9:131486619-131486835	+			u	143.1	2.91289	1.11162
FE185659	chr19:13267411-13267455	+		IER2	p	143.1	4.7687e+07	1.11162
FE404249	chrY:2709276-2709668	+	RPS4Y1	RPS4Y1	e	143.05	2.05531e+09	1.11617
FE156130	chr17:36608564-36608708	-		ARHGAP23	i	142.95	1.79233	1.11617
FE132422	chr15:52901003-52901677	-	FAM214A	FAM214A	c	142.9	4.61724	1.11617
FE189563	chr19:50216690-50216958	+	CPT1C	CPT1C	c	142.85	3.73564	1.11617
FE54497	chr10:100003759-100004642	+	C10orf28	C10orf28	e	142.8	4.98776	1.11617
FE43066	chr10:75634155-75634368	-		CAMK2G	o	142.8	1.81286e+08	1.11617
FE215679	chr2:113888625-113888734	+	IL1RN	IL1RN	c	142.75	15.3926	1.11617
FE9298	chr1:100598306-100598650	-		SASS6	o	142.65	2.3404	1.13186
FE66381	chr11:118915030-118915956	-	HYOU1	HYOU1	c	142.65	2.70171	1.13186
FE126960	chr15:78833107-78833446	+	PSMA4	PSMA4	c	142.65	2.32533e+08	1.13186
FE309317	chr5:78611842-78612184	+	JMY	JMY	e	142.55	1.28302e+08	1.14342
FE54832	chr10:103986015-103986222	+		ELOVL3	o	142.5	21.0115	1.14342
FE66921	chr11:128842205-128843124	-	ARHGAP32	ARHGAP32	c	142.5	21.8561	1.14342
FE262515	chr3:42623684-42623885	-		SEC22C	i	142.4	3.44052	1.14342
FE286578	chr4:39460511-39460651	-		RPL9	o	142.35	2.07014	1.15017
FE153765	chr17:13972579-13972756	-	AK123100	AK123100	e	142	15.4031	1.18392
FE93340	chr12:51318702-51319319	+	METTL7A	METTL7A	c	141.8	1.82876	1.19398
FE397949	chrX:119738514-119738695	+		MCTS1	o	141.75	12.7012	1.19398
FE223931	chr2:231921573-231921755	+	PSMD1	PSMD1	c	141.65	1.58634	1.20847
FE379110	chr9:35808446-35808850	+	NPR2	NPR2	e	141.65	3.53331	1.20847
FE339768	chr6:161694970-161695148	-		AGPAT4	o	141.55	3.44945e+08	1.21604
FE51603	chr10:70847796-70847992	+		BC022313	o	141.5	1.64708	1.22218
FE136115	chr15:82443806-82444764	-	EFTUD1	EFTUD1	c	141.5	5.16639	1.22218
FE230877	chr20:19278176-19279072	+		SLC24A3	i	141.45	3.10055	1.22218
FE84701	chr12:93322819-93323124	-		EEA1	o	141.45	6.64955	1.22218
FE255552	chr3:142315228-142315351	+	PLS1	PLS1	c	141.3	3.46284	1.23581
FE183971	chr19:59069559-59069775	-	UBE2M	UBE2M	e	141.25	4.37129	1.23581
FE81869	chr12:53241514-53241644	-		KRT78	i	141.2	11.1915	1.23581
FE361311	chr8:1712465-1712829	-		CLN8	i	141.15	3.36455	1.24188
FE240086	chr22:32860361-32860530	-		BPIFC	o	141.1	1.54129	1.24188
FE45560	chr10:105677843-105678099	-	OBFC1	OBFC1	e	141.1	4.69747	1.24188
FE372516	chr8:48585832-48586003	+		KIAA0146	o	141.1	1.56502e+08	1.24188
FE216460	chr2:132440009-132440157	+			u	141.05	4.18784	1.24757
FE19243	chr1:11724183-11724312	+	FBXO6	FBXO6	c	140.95	1.99364	1.24757
FE161007	chr17:79818203-79818463	-	P4HB	P4HB	c	140.9	2.43707	1.24757
FE314901	chr5:162887593-162887714	+	HMMR	HMMR	c	140.9	3.11386	1.24757
FE216045	chr2:120770601-120770731	+	EPB41L5	EPB41L5	c	140.8	1.6365	1.26176
FE159369	chr17:62783366-62783705	-	PLEKHM1P	PLEKHM1P	e	140.8	3.03856	1.26176
FE141410	chr16:67969290-67969702	-	PSMB10	PSMB10	e	140.8	3.97057	1.26176
FE240507	chr22:37640154-37640357	-		RAC2	o	140.75	3.63241	1.26176
FE69078	chr11:18729520-18730656	+		IGSF22	x	140.65	4.30588	1.26737
FE189335	chr19:49110350-49110940	+	SPACA4	SPACA4	c	140.65	8.98419e+07	1.26737
FE366239	chr8:101964539-101964781	-		YWHAZ	i	140.6	2.60431e+08	1.27333
FE34584	chr1:205320348-205320386	+		KLHDC8A	i	140.6	2.88191e+08	1.27333
FE289281	chr4:84213633-84215190	-	HPSE	HPSE	c	140.55	3.04326	1.27333
FE209630	chr2:28974695-28974758	+	PPP1CB	PPP1CB	c	140.55	4.14815e+08	1.27333
FE87559	chr12:122907068-122907165	-		CLIP1	o	140.5	2.13417	1.27333
FE46025	chr10:116444049-116444237	-	ABLIM1	ABLIM1	c	140.5	2.93399	1.27333
FE19142	chr1:10479691-10480214	+		PGD	o	140.35	2.19713	1.29657
FE137706	chr16:3086892-3086997	-		BC045731	p	140.3	14.6055	1.30281
FE277201	chr4:41937136-41937546	+	TMEM33	TMEM33	c	140.25	1.90882	1.31053
FE364850	chr8:71520312-71520685	-	TRAM1	TRAM1	c	140.2	1.73694	1.31748
FE122829	chr15:38904514-38904657	+			u	140.15	1.8976e+07	1.31748
FE101295	chr13:46626823-46626921	-	ZC3H13	ZC3H13	e	140.1	3.19271	1.32517
FE360268	chr7:148844067-148844463	-		ZNF398	i	140.1	2.31643e+08	1.32517
FE106664	chr13:76123405-76123777	+			u	140.05	3.11166	1.32946
FE211551	chr2:48667978-48668149	+	PPP1R21	PPP1R21	c	140.05	3.26274	1.32946
FE271267	chr3:142297503-142297708	-		ATR	o	140.05	4.18702	1.32946
FE160259	chr17:73150437-73150771	-	HN1	HN1	c	140	1.56989	1.32946
FE126467	chr15:74287037-74287231	+	PML	PML	c	139.9	2.07723e+08	1.32946
FE145723	chr16:24560266-24560916	+	RBBP6	RBBP6	e	139.8	8.75906	1.34324
FE58363	chr11:7980383-7982321	-		NLRP10	o	139.75	2.12473	1.34324
FE315695	chr5:176798096-176798247	+	RGS14	RGS14	e	139.75	4.6442	1.34324
FE206748	chr2:230787595-230787724	-		FBXO36	i	139.75	3.19689e+08	1.34324
FE332197	chr6:42110038-42110401	-	C6orf132	C6orf132	c	139.7	1.55073	1.34324
FE362303	chr8:21082148-21082249	-			u	139.65	2.09852e+07	1.35049
FE254846	chr3:135969167-135969400	+	PCCB	PCCB	c	139.55	2.44541	1.35811
FE9782	chr1:111742245-111742613	-	DENND2D	DENND2D	e	139.5	2.07113	1.36534
[truncated: 438 more rows]

## Sheet: d
Group-wise analysis: PLvsC DOWN-regulated transcripts
ID	Region	Strand	Primary annotation	Secondary annotation	Class	Score	Fold Change	FDR
FE87996	chr12:131558862-131559131	-		GPR133	i	-430.7	3.61263e-11	0
FE143244	chr16:222827-223006	+		HBA2	o	-425.7	0.00679901	0
FE318707	chr6:31730793-31731016	+	SAPCD1	SAPCD1	e	-420.4	0.00351517	0
FE295872	chr5:36066798-36067059	-		UGT3A2	o	-417.25	6.98677e-11	0
FE81837	chr12:53083410-53085091	-	KRT77	KRT77	c	-413.15	0.00454448	0
FE16030	chr1:221677128-221677607	-			r	-409.55	1.20237e-10	0
FE81848	chr12:53096676-53097368	-		KRT77	o	-404.25	1.03825e-10	0
FE92602	chr12:46910310-46910801	+			r	-403.25	2.3529e-10	0
FE380713	chr9:89365853-89366619	+			u	-387.35	0.0106325	0
FE205804	chr2:217559651-217560317	-		IGFBP5	o	-386.45	0.00959245	0
FE77134	chr11:131240329-131240737	+		NTM	o	-381.8	0.0296439	0
FE4562	chr1:43700688-43700899	-		WDR65	x	-373.3	6.47455e-10	0
FE149992	chr16:79802425-79802750	+			u	-368.35	4.11896e-10	0
FE226705	chr20:24092372-24092764	-			u	-367.1	0.0555081	0
FE67637	chr11:1856136-1856398	+	SYT8	SYT8	e	-363.75	3.80647e-10	0
FE267029	chr3:79400894-79401782	-		ROBO1	i	-361.85	0.0529724	0
FE143404	chr16:1271124-1271688	+	CACNA1H	CACNA1H	c	-361.85	7.46765e-10	0
FE171348	chr18:33147949-33148159	-			r	-359.15	3.54277e-10	0
FE226700	chr20:24071517-24072712	-			r	-358.35	4.38447e-10	0
FE288612	chr4:75669965-75670700	-		BTC	p	-355.9	6.90376e-10	0
FE120986	chr14:96543808-96543953	+		C14orf132	i	-355.6	3.36112e-10	0
FE218509	chr2:162206218-162206337	+		PSMD14	i	-353.85	5.04842e-10	0
FE245252	chr22:46685617-46685829	+	TTC38	TTC38	e	-351.45	5.05914e-10	0
FE47383	chr10:3954078-3954378	+			u	-347.6	0.0077127	0
FE305468	chr5:10654838-10657925	+	ANKRD33B	ANKRD33B	c	-346.6	0.0349891	0
FE377719	chr9:6215758-6215852	+		IL33	o	-346.05	0.0397547	0
FE375622	chr8:121137234-121137572	+		COL14A1	o	-343.7	3.15159e-10	0
FE16515	chr1:226873089-226873380	-		ITPKB	i	-343.2	0.0454628	0
FE403434	chrX:139865425-139866773	-	CDR1	CDR1	=	-341.85	4.12744e-10	0
FE81845	chr12:53091466-53091678	-	KRT77	KRT77	c	-340.35	7.00811e-10	0
FE99629	chr13:24334553-24334739	-		MIPEP	i	-339.9	1.09516e-09	0
FE100584	chr13:38172745-38173004	-		POSTN	o	-338.8	0.0702875	0
FE330187	chr6:25165735-25166831	-	CMAHP	CMAHP	e	-337.95	0.0411222	0
FE122750	chr15:38276789-38277030	+		BC039545	o	-337.8	0.0363345	0
FE220648	chr2:187038668-187038946	+			r	-337.3	0.00774846	0
FE154428	chr17:19290451-19290548	-	MFAP4	MFAP4	e	-337.1	3.04228e-10	0
FE51162	chr10:66869933-66870105	+			r	-336.5	7.40089e-10	0
FE29066	chr1:146653395-146653497	+		PDIA3P	p	-335.25	1.03194e-09	0
FE188740	chr19:45408987-45409132	+	APOE	APOE	e	-334.95	0.0656501	0
FE79385	chr12:24324377-24325292	-		SOX5	i	-333.1	7.51057e-10	0
FE55345	chr10:111756081-111756208	+		ADD3	o	-331.85	7.69237e-10	0
FE37549	chr10:8635969-8636436	-			u	-331.6	7.06303e-10	0
FE53205	chr10:88718248-88718575	+		SNCG	o	-331.45	0.0138468	0
FE199216	chr2:121890814-121891070	-			u	-329.2	2.98655e-10	0
FE273753	chr3:190032143-190034532	-		CLDN1	i	-328.9	0.0600931	0
FE120990	chr14:96553492-96560193	+	C14orf132	C14orf132	c	-327.1	0.0546728	0
FE40890	chr10:47120467-47122571	-		LOC643650	i	-325.5	0.0788201	0
FE398715	chrX:152760377-152760571	+	BGN	BGN	c	-325.15	0.0179533	0
FE204357	chr2:200053821-200054074	-			r	-322.4	9.03488e-10	0
FE222894	chr2:215764482-215765424	+			u	-322.1	0.0179145	0
FE140610	chr16:57290015-57290939	-	PLLP	PLLP	c	-322.05	0.048401	0
FE93766	chr12:56224484-56224868	+			u	-322	0.0707011	0
FE198967	chr2:113666056-113666260	-			r	-321.85	0.0538625	0
FE205176	chr2:212989338-212989662	-	ERBB4	ERBB4	e	-319.95	1.61916e-09	0
FE101918	chr13:60316130-60316240	-		DIAPH3	i	-319.5	8.51358e-10	0
FE267459	chr3:99833037-99833424	-		FILIP1L	o	-318.7	8.78463e-10	0
FE208151	chr2:13678022-13678132	+			r	-318.3	8.47821e-10	0
FE149054	chr16:70699942-70703210	+		MTSS1L	i	-317.1	0.0311133	0
FE34969	chr1:209878028-209878375	+	HSD11B1	HSD11B1	e	-317.05	0.0555027	0
FE10292	chr1:116975009-116975188	-			r	-316.35	5.51325e-10	0
FE361779	chr8:12608855-12611583	-		LONRF1	i	-314.55	0.157648	0
FE389943	chr9:110946294-110947718	-			u	-314.3	1.71433e-09	0
FE100570	chr13:38154698-38154828	-	POSTN	POSTN	c	-314.2	1.28897e-09	0
FE126903	chr15:78632626-78632840	+		CRABP1	o	-312.8	0.0677816	0
FE245040	chr22:45928694-45929445	+	FBLN1	FBLN1	e	-312.05	5.28694e-10	0
FE73050	chr11:69455798-69456318	+	CCND1	CCND1	e	-311.85	0.0464883	0
FE328957	chr6:9482139-9482461	-			u	-311.35	0.0107827	0
FE174320	chr18:10405187-10405361	+			u	-310.9	9.59223e-10	0
FE66739	chr11:125826750-125830774	-	CDON	CDON	c	-310.85	0.0542639	0
FE6340	chr1:57044889-57045345	-		PPAP2B	o	-310.65	0.024816	0
FE288633	chr4:75719472-75719847	-	BTC	BTC	c	-310.25	6.0301e-10	0
FE317593	chr6:19839422-19842469	+	ID4	ID4	e	-309.8	0.0782601	0
FE219149	chr2:172411738-172414628	+	CYBRD1	CYBRD1	c	-309.2	0.0805545	0
FE182170	chr19:44405584-44405996	-		LOC100505715	o	-308.95	0.0355957	0
FE364494	chr8:67834649-67834788	-		SNORD87	o	-308.7	0.162739	0
FE274140	chr3:195310749-195311175	-		APOD	o	-308.5	0.092347	0
FE361778	chr8:12605272-12608804	-		LONRF1	i	-307.35	0.167954	0
FE385010	chr9:139871868-139872144	+	PTGDS	PTGDS	c	-306.85	0.0444045	0
FE47799	chr10:8621069-8621360	+			u	-306.15	9.27082e-10	0
FE78140	chr12:10058633-10062874	-		CLEC2A	i	-305	0.141796	0
FE218820	chr2:169596307-169597899	+		CERS6	i	-304.4	0.046834	0
FE148999	chr16:70613712-70613952	+		IL34	o	-304.35	0.0315208	0
FE205788	chr2:217536829-217538133	-	IGFBP5	IGFBP5	c	-304.25	0.0164585	0
FE114033	chr14:94950492-94952330	-		SERPINA12	p	-303.85	1.25223e-09	0
FE243734	chr22:33255809-33259002	+	TIMP3	TIMP3	c	-303.7	0.11971	0
FE79815	chr12:26559397-26561792	-		ITPR2	i	-302.1	0.178596	0
FE124776	chr15:58477242-58477817	+	AQP9	AQP9	c	-301.7	9.57396e-10	0
FE267014	chr3:79372501-79374474	-		ROBO1	i	-301.45	1.82162e-09	0
FE203897	chr2:191512610-191513465	-			u	-301	0.101785	0
FE64909	chr11:95954711-95958016	-		MAML2	i	-301	0.0604871	0
FE183037	chr19:51324968-51325158	-	KLK1	KLK1	c	-299.9	0.120036	0
FE67649	chr11:1891716-1892230	+	LSP1	LSP1	e	-299.2	0.0484213	0
FE234853	chr21:31587699-31588536	-	CLDN8	CLDN8	c	-298.95	0.0363099	0
FE330141	chr6:25101470-25102619	-		CMAHP	i	-298.9	8.00424e-10	0
FE102494	chr13:77948943-77949247	-			u	-298.65	1.63851e-09	0
FE215602	chr2:113676577-113679638	+		IL37	p	-297.65	0.0348931	0
FE398896	chrX:3226611-3229655	-	MXRA5	MXRA5	c	-296.15	0.162418	0
FE362360	chr8:22089309-22089668	-	PHYHIP	PHYHIP	c	-296	0.0269517	0
FE295723	chr5:34087754-34090079	-			u	-295.7	9.71136e-10	0
FE28130	chr1:113068699-113072735	+		ST7L	x	-295.3	0.0434895	0
FE362355	chr8:22077250-22079483	-	PHYHIP	PHYHIP	e	-295.15	0.0177678	0
FE13249	chr1:168698108-168698493	-		DPT	o	-294.9	0.106986	0
FE384210	chr9:131684534-131684635	+	PHYHD1	PHYHD1	e	-293.95	0.100825	0
FE22502	chr1:38548540-38548851	+			u	-293.95	0.0792339	0
FE78139	chr12:10054432-10058546	-		CLEC2A	i	-292.9	0.153714	0
FE314089	chr5:148206155-148208169	+	ADRB2	ADRB2	=	-292.9	0.0728831	0
FE145377	chr16:22229079-22230700	+		EEF2K	i	-292.85	0.028996	0
FE252944	chr3:111852194-111855733	+			r	-292.45	0.283403	0
FE212818	chr2:64731360-64732997	+			r	-292.4	1.37065e-09	0
FE266901	chr3:79254010-79255391	-		ROBO1	i	-291.15	1.46382e-09	0
FE79211	chr12:24132642-24134289	-		SOX5	i	-291.1	0.0598752	0
FE78126	chr12:10045787-10048780	-		KLRF2	x	-290.95	0.0442184	0
FE104046	chr13:24202789-24204381	+		TNFRSF19	i	-290.7	0.0180309	0
FE106952	chr13:80128520-80130203	+	NDFIP2	NDFIP2	c	-290.15	0.135838	0
FE75727	chr11:114125884-114126424	+			u	-289.65	1.48431e-09	0
FE10789	chr1:145039590-145040008	-		PDE4DIP	o	-289.4	0.0777832	0
FE147409	chr16:55498465-55498703	+			u	-288.85	9.69549e-10	0
FE47761	chr10:8096493-8096854	+		GATA3	o	-288.8	0.109419	0
FE266927	chr3:79275787-79276969	-		ROBO1	i	-288.7	1.07406e-09	0
FE37541	chr10:8496254-8496563	-			u	-288.55	0.07617	0
FE388406	chr9:89559287-89560715	-	GAS1	GAS1	c	-287.75	0.119713	0
FE398721	chrX:152773978-152775002	+	BGN	BGN	c	-287.55	0.0706964	0
FE173689	chr18:399492-399790	+		COLEC12	i	-287.55	8.25446e-10	0
FE290124	chr4:100242471-100242627	-		ADH1B	o	-286.3	0.0460777	0
FE387728	chr9:72999515-73002350	-	KLF9	KLF9	c	-286.25	0.0700787	0
FE208557	chr2:21443965-21444256	+			r	-286.15	0.0680655	0
FE226701	chr20:24072801-24074665	-			r	-285.8	0.0340548	0
FE306213	chr5:34823407-34824596	+	RAI14	RAI14	c	-285.65	1.26075e-09	0
FE154426	chr17:19286782-19287945	-	MFAP4	MFAP4	c	-285.5	0.0116949	0
FE302772	chr5:147285995-147286211	-		C5orf46	o	-285.3	0.0811331	0
FE188741	chr19:45412101-45412651	+	APOE	APOE	c	-285.2	0.0306659	0
FE294646	chr5:659170-662116	-		TPPP	o	-285.1	0.0258428	0
FE22046	chr1:35227730-35229373	+		GJB4	o	-284.65	0.0654777	0
FE43444	chr10:82049239-82049443	-		MAT1A	o	-284.6	0.0260913	0
FE402422	chrX:106959920-106960316	-		TSC22D3	o	-284.5	0.0439885	0
FE333102	chr6:56112185-56112440	-		COL21A1	o	-284.2	0.126053	0
FE137569	chr16:2138707-2139889	-	PKD1	PKD1	c	-284.15	0.104929	0
FE174358	chr18:10474343-10475737	+		APCDD1	i	-284.05	0.109827	0
FE331377	chr6:35549288-35550625	-	FKBP5	FKBP5	c	-283.6	0.0736938	0
FE92617	chr12:46920811-46922112	+			r	-283.3	2.22604e-09	0
FE358037	chr7:110992445-110994053	-		IMMP2L	i	-283.05	0.10255	0
FE174340	chr18:10457317-10460460	+		APCDD1	i	-282.9	0.115045	0
FE70726	chr11:45902822-45904799	+	CRY2	CRY2	c	-282.5	0.129913	0
FE34340	chr1:203444890-203445056	+	PRELP	PRELP	c	-282.25	1.29308e-09	0
FE155781	chr17:34114777-34116583	-		MMP28	i	-281.95	0.0740335	0
FE115130	chr14:22970481-22970617	+		HTJA84	o	-281.7	1.8237e-09	0
FE79303	chr12:24247452-24249958	-		SOX5	i	-281.6	0.132905	0
FE150147	chr16:81416927-81420382	+		MIR4720	o	-281.55	0.0910762	0
FE122162	chr14:105953113-105953636	+	CRIP1	CRIP1	e	-281.45	0.11124	0
FE310653	chr5:98129722-98132200	+	RGMB	RGMB	c	-281.15	0.129138	0
FE189887	chr19:52793830-52795917	+	ZNF766	ZNF766	c	-281.15	0.0836005	0
FE249490	chr3:45067534-45067963	+		CLEC3B	o	-281	0.0185195	0
FE384905	chr9:138512115-138513283	+			r	-280.9	0.0506597	0
FE114040	chr14:94964101-94964859	-	SERPINA12	SERPINA12	e	-279.85	0.0628585	0
FE202088	chr2:169628630-169631110	-	BC035245	BC035245	c	-279.8	0.0767325	0
FE385808	chr9:14080650-14086320	-		NFIB	o	-279.25	0.146088	0
FE136445	chr15:89665561-89665943	-		ABHD2	i	-279.2	0.0280408	0
FE110148	chr14:46795053-46795211	-			u	-279.05	0.0609546	0
FE66215	chr11:117747307-117747449	-	FXYD6-FXYD2	FXYD6-FXYD2	c	-279.05	8.70253e-10	0
FE314514	chr5:152217959-152218289	+		AK123816	i	-277.6	2.07395e-09	0
FE117606	chr14:59830309-59830500	+	DAAM1	DAAM1	e	-277.25	0.142756	0
FE398373	chrX:139846661-139846821	+			u	-277.25	1.24648e-09	0
FE114318	chr14:98444190-98444482	-	C14orf64	C14orf64	e	-277.1	0.0929646	0
FE133889	chr15:63630041-63630466	-		CA12	i	-276.9	0.0479964	0
FE244659	chr22:41763340-41763562	+		TEF	o	-276.55	0.0578309	0
FE221255	chr2:194069824-194069969	+			r	-276.35	2.36561e-09	0
FE399444	chrX:19665798-19665939	-		SH3KBP1	i	-276.05	0.0970419	0
FE150148	chr16:81420471-81424602	+		MIR4720	p	-276	0.101518	0
FE85503	chr12:106456845-106460580	-		NUAK1	o	-275.8	0.159591	0
FE6305	chr1:56960436-56962363	-	PPAP2B	PPAP2B	e	-275.45	0.0582965	0
FE23070	chr1:40421675-40422626	+	BC069694	BC069694	c	-274.55	0.0470127	0
FE299759	chr5:106712591-106715625	-	EFNA5	EFNA5	c	-274.5	0.108686	0
FE15654	chr1:214521951-214525660	-		PTPN14	o	-274.45	0.124142	0
FE177260	chr18:61444984-61445059	+		SERPINB7	o	-274.4	0.114713	0
FE346080	chr7:94024114-94024413	+	COL1A2	COL1A2	c	-274.4	0.113208	0
FE189730	chr19:50812976-50813772	+	MYH14	MYH14	c	-274.35	0.0944463	0
FE22042	chr1:35225255-35225389	+		GJB4	o	-274.35	0.0801058	0
FE8966	chr1:94994735-94996172	-	F3	F3	e	-274.3	0.127373	0
FE23068	chr1:40420805-40421057	+	BC069694	BC069694	c	-274.15	0.136354	0
FE378876	chr9:34665600-34665720	+			u	-274	0.0885425	0
FE208546	chr2:20647171-20649206	+	RHOB	RHOB	=	-272.4	0.0738078	0
FE161305	chr17:1665177-1665407	+		SERPINF1	o	-272.3	0.116774	0
FE67650	chr11:1892518-1892642	+	LSP1	LSP1	c	-271.85	0.023639	0
FE128237	chr15:92466017-92467728	+		SLCO3A1	i	-271.8	0.109696	0
FE385838	chr9:14118782-14120438	-		NFIB	i	-271.8	1.04858e-09	0
FE75640	chr11:113930272-113930604	+		ZBTB16	o	-271.6	1.83868e-09	0
FE26949	chr1:95028587-95029031	+			u	-271.45	2.19204e-09	0
FE180722	chr19:20933054-20933255	-			r	-271.1	0.14236	0
FE320428	chr6:44201171-44201863	+	SLC29A1	SLC29A1	c	-270.8	0.0854295	0
FE236092	chr21:44876855-44877010	-			u	-270.55	0.126881	0
FE156587	chr17:39553403-39554420	-	KRT31	KRT31	e	-270.1	0.125939	0
FE190910	chr2:249523-249612	-		SH3YL1	i	-270	2.38709e-09	0
FE145375	chr16:22227235-22228793	+		EEF2K	i	-269.9	0.0433363	0
FE73929	chr11:77532118-77532287	+	C11orf67	C11orf67	e	-269.85	0.129193	0
FE147543	chr16:56717700-56718182	+	MT1X	MT1X	e	-269.75	0.0625736	0
FE239852	chr22:31503363-31503584	-		SELM	o	-269.75	0.0128294	0
FE37755	chr10:12938544-12940674	-	AK123393	AK123393	c	-269.5	0.0885676	0
FE75720	chr11:114121080-114121236	+	ZBTB16	ZBTB16	c	-269.5	8.8432e-10	0
FE145633	chr16:23768834-23770257	+	CHP2	CHP2	e	-269.45	0.0873326	0
FE389028	chr9:97934842-97934970	-		FANCC	i	-269.35	0.355793	0
FE112851	chr14:88932415-88934041	-	PTPN21	PTPN21	c	-269.3	0.0944561	0
FE78129	chr12:10049727-10050489	-		CLEC2A	p	-269.2	1.30585e-09	0
FE67640	chr11:1858584-1858734	+	SYT8	SYT8	c	-269.15	8.83845e-10	0
FE78124	chr12:10043110-10045273	-		KLRF2	i	-268.25	1.36523e-09	0
FE398816	chrX:153701035-153701960	+	PLXNA3	PLXNA3	c	-268.1	1.61912e-09	0
FE289657	chr4:88243808-88244140	-		HSD17B13	o	-268.1	1.11755e-09	0
FE76867	chr11:125821653-125821950	+		BC043578	o	-267.65	0.0212417	0
FE73058	chr11:69467901-69469244	+	CCND1	CCND1	c	-267.25	0.0854163	0
FE73055	chr11:69466063-69466387	+	CCND1	CCND1	c	-267.1	0.0507705	0
FE265275	chr3:65339083-65342264	-		MAGI1	o	-267	0.0888513	0
FE268112	chr3:114056782-114058011	-		ZBTB20	o	-267	0.0304052	0
FE189497	chr19:50031216-50031315	+	RCN3	RCN3	c	-266.95	8.27904e-10	0
FE289879	chr4:95263932-95264072	-	HPGDS	HPGDS	e	-266.9	0.155653	0
FE277748	chr4:55161995-55164403	+	PDGFRA	PDGFRA	c	-266.6	0.0579516	0
FE79826	chr12:26577662-26578351	-		ITPR2	i	-265.9	9.94084e-10	0
FE147521	chr16:56598918-56599071	+		MT4	o	-265.65	0.0212109	0
FE172536	chr18:52890517-52894816	-	TCF4	TCF4	c	-265.45	0.137579	0
FE79438	chr12:24377336-24379364	-		SOX5	i	-264.7	0.0301097	0
FE385810	chr9:14086851-14088626	-	NFIB	NFIB	e	-263.95	0.0965858	0
FE331494	chr6:35636477-35638341	-		FKBP5	i	-263.65	0.0541593	0
FE189914	chr19:52901021-52901157	+		ZNF528	o	-263.35	0.15491	0
FE387019	chr9:34662561-34662859	-		CCL27	o	-263.35	0.127012	0
FE15661	chr1:214529183-214530954	-	PTPN14	PTPN14	c	-263.15	0.137022	0
FE197907	chr2:96657260-96657598	-		DKFZp667P0924	o	-262.9	0.152478	0
FE309213	chr5:76011895-76012220	+	F2R	F2R	c	-262.9	1.60839e-09	0
FE79908	chr12:26691807-26693258	-		ITPR2	i	-262.8	0.108592	0
FE296556	chr5:44808741-44808930	-			u	-262.3	0.114979	0
FE65731	chr11:111783826-111783949	-		C11orf52	i	-262.2	0.0876919	0
FE56117	chr10:119301958-119302648	+	EMX2	EMX2	c	-261.95	0.0522979	0
FE239633	chr22:29736645-29737227	-	AP1B1	AP1B1	e	-261.35	0.0631192	0
FE51419	chr10:67539215-67540796	+			r	-261.35	1.79403e-09	0
FE312758	chr5:135033652-135035873	+			r	-261.3	0.0229602	0
FE183890	chr19:58595156-58596116	-		ZSCAN18	o	-261.1	1.23221e-09	0
FE128273	chr15:92512937-92514435	+		SLCO3A1	i	-260.55	0.0534925	0
FE163034	chr17:19227945-19229747	+		EPN2	i	-260.5	1.24648e-09	0
FE78132	chr12:10051044-10052033	-	CLEC2A	CLEC2A	e	-260.45	2.40491e-09	0
FE273599	chr3:189208329-189208517	-			u	-260.4	0.0819752	0
FE268108	chr3:114050953-114054951	-		ZBTB20	p	-259.95	0.182036	0
FE217522	chr2:150023590-150024753	+		LYPD6B	i	-259.95	0.0946995	0
FE100571	chr13:38158106-38158223	-	POSTN	POSTN	c	-259.85	1.96675e-09	0
FE366280	chr8:102205497-102206904	-			u	-259.55	2.32419e-09	0
FE293391	chr4:153245336-153246929	-	FBXW7	FBXW7	e	-259.15	0.224317	0
FE238497	chr21:47423466-47424962	+	COL6A1	COL6A1	c	-259.15	0.11272	0
FE215587	chr2:113668618-113668836	+			u	-258.9	0.136837	0
FE76371	chr11:120191187-120192136	+		POU2F3	p	-258.75	0.0699147	0
FE146762	chr16:48388342-48390303	+		LOC100507577	o	-258.5	0.308468	0
FE23904	chr1:47333968-47335564	+		CYP4Z2P	i	-257.95	1.59222e-09	0
FE184059	chr19:863121-863588	+	CFD	CFD	c	-257.75	0.0664327	0
FE351904	chr7:16921568-16921630	-		AGR3	o	-257.65	1.04385e-09	0
FE108052	chr13:113751347-113752863	+	MCF2L	MCF2L	c	-257.55	0.137562	0
FE147541	chr16:56717077-56717258	+	MT1X	MT1X	c	-257.3	0.0306738	0
FE79393	chr12:24329855-24332971	-		SOX5	i	-257.05	0.128405	0
FE370093	chr8:12435969-12438373	+	AX747590	AX747590	=	-256.65	0.148769	0
FE264030	chr3:52488008-52488120	-		TNNC1	o	-256.2	0.121658	0
FE184056	chr19:859633-859714	+		CFD	o	-255.65	1.77423e-09	0
FE346592	chr7:99751491-99751826	+	C7orf59	C7orf59	c	-255.25	0.0782009	0
FE346588	chr7:99746367-99746598	+		C7orf59	o	-255.2	0.136037	0
FE380634	chr9:87428640-87430709	+		NTRK2	o	-254.75	1.20072e-09	0
FE39944	chr10:34485730-34487248	-		PARD3	i	-254.5	0.0630124	0
FE308768	chr5:71192402-71192555	+			r	-254.5	2.80458e-09	0
FE98481	chr12:122626606-122629327	+		MLXIP	o	-254.45	0.122983	0
FE217479	chr2:149895203-149895315	+	LYPD6B	LYPD6B	c	-254.45	0.120707	0
FE40915	chr10:47150966-47151400	-	LOC643650	LOC643650	c	-254.35	0.161522	0
FE343356	chr7:55091384-55095673	+		EGFR	i	-254.3	0.150566	0
FE183421	chr19:53758032-53758192	-	ZNF677	ZNF677	e	-254.3	0.0962425	0
FE150083	chr16:81358273-81359876	+		GAN	i	-254.05	0.0803426	0
FE266864	chr3:79199432-79201198	-		ROBO1	i	-254	1.86757e-09	0
FE24559	chr1:60139310-60139805	+	FGGY	FGGY	e	-253.85	0.179128	0
FE390299	chr9:112002293-112004100	-	EPB41L4B	EPB41L4B	e	-253.7	0.0921247	0
FE117742	chr14:60763339-60765805	+	PPM1A	PPM1A	c	-253.5	0.144268	0
FE357567	chr7:107699715-107701264	-		LAMB4	i	-253	0.0480843	0
FE384207	chr9:131683628-131683757	+	PHYHD1	PHYHD1	c	-252.95	0.0536791	0
FE291501	chr4:125585513-125588365	-	ANKRD50	ANKRD50	c	-252.8	0.244226	0
FE28787	chr1:121133038-121134578	+		SRGAP2	p	-252.15	0.183003	0
FE102240	chr13:77454316-77457451	-	KCTD12	KCTD12	c	-252.05	0.167763	0
FE315248	chr5:172116505-172118542	+		NEURL1B	o	-251.95	0.112096	0
FE187486	chr19:37288401-37288713	+		LOC284408	o	-251.8	0.142144	0
FE293711	chr4:157891938-157892558	-		PDGFC	o	-251.55	1.21774e-09	0
FE60463	chr11:35547061-35547297	-		PAMR1	o	-251.45	0.0548152	0
FE361400	chr8:8318808-8318947	-			u	-251.4	0.22244	0
FE51247	chr10:67330021-67330420	+			r	-251.35	0.0841192	0
FE156503	chr17:38642828-38643772	-	TNS4	TNS4	e	-251.35	0.0673213	0
FE182278	chr19:45681393-45681539	-		TRAPPC6A	o	-251.05	0.0950377	0
FE379863	chr9:72658686-72659131	+	MAMDC2	MAMDC2	c	-250.95	1.31508e-09	0
FE244456	chr22:40722765-40725046	+	TNRC6B	TNRC6B	c	-250.8	0.254077	0
FE156481	chr17:38627924-38630144	-		TNS4	p	-250.45	0.0962882	0
FE220702	chr2:187493603-187495104	+		ITGAV	i	-249.75	0.157573	0
FE44304	chr10:97071539-97074064	-	SORBS1	SORBS1	c	-249.65	8.67128e-10	0
FE77456	chr12:389299-391862	-	KDM5A	KDM5A	c	-249.55	0.211495	0
FE217508	chr2:150009203-150010207	+		LYPD6B	i	-249.5	0.0480322	0
FE37539	chr10:8495415-8495929	-			u	-249.3	0.0783911	0
FE98988	chr12:132486538-132487683	+		EP400	i	-249.3	1.85223e-09	0
FE204619	chr2:202484916-202487283	-	TMEM237	TMEM237	c	-249.15	0.148864	0
FE370089	chr8:12429880-12430828	+		LOC649305	i	-249.15	2.32081e-09	0
FE293665	chr4:157682768-157684399	-	PDGFC	PDGFC	e	-248.85	1.97784e-09	0
FE369718	chr8:8560700-8561622	+	CLDN23	CLDN23	c	-248.8	2.4917e-09	0
FE246323	chr3:9501296-9504003	+		SETD5	i	-248.55	0.0975004	0
FE309220	chr5:76028702-76031606	+		F2R	o	-248.35	0.143937	0
FE79653	chr12:24669044-24671121	-		SOX5	i	-248.35	0.0889346	0
FE28937	chr1:145438386-145439052	+		TXNIP	o	-248.2	0.156353	0
FE233747	chr20:57090516-57090796	+	LOC149773	LOC149773	c	-248.2	6.9584e-10	0
FE331183	chr6:33663392-33664342	-	SBP1	SBP1	c	-248.15	0.0866331	0
FE38827	chr10:23633498-23633785	-		C10orf67	o	-248.1	0.0935302	0
FE52989	chr10:85977512-85978073	+		CDHR1	i	-248	0.139684	0
FE84518	chr12:91576432-91576983	-		DCN	o	-247.9	0.191395	0
FE364141	chr8:59662495-59662903	-			u	-247.85	0.159851	0
FE370070	chr8:12403425-12404715	+		LOC649305	x	-247.85	0.0562466	0
FE269285	chr3:123632571-123634628	-	CCDC14	CCDC14	e	-247.7	0.144844	0
FE42588	chr10:72532342-72532621	-		C10orf27	i	-247.05	1.64781e-09	0
FE150089	chr16:81363214-81365598	+		GAN	i	-247	0.119514	0
FE340585	chr7:2567729-2568058	+	LFNG	LFNG	c	-246.9	0.078518	0
FE114288	chr14:98415036-98415497	-		C14orf64	i	-246.9	3.14129e-09	0
FE217494	chr2:149998203-149999981	+		LYPD6B	i	-246.55	0.141007	0
FE64935	chr11:95989148-95990494	-		MAML2	i	-246.5	0.0597814	0
FE114502	chr14:100474032-100474347	-		EVL	i	-246.4	2.7582e-09	0
FE182527	chr19:46664581-46668073	-			r	-246.2	0.133511	0
FE133541	chr15:61201100-61202506	-		RORA	i	-246.2	2.69393e-09	0
FE328639	chr6:6144275-6145739	-		F13A1	o	-246.05	0.121556	0
FE89895	chr12:13234462-13236431	+		KIAA1467	o	-246	0.106444	0
FE316101	chr6:1314127-1314989	+	FOXQ1	FOXQ1	c	-245.75	0.135093	0
FE190693	chr19:58514262-58514408	+	LOC100128398	LOC100128398	c	-245.65	0.0299776	0
FE108055	chr13:113777029-113777239	+		F10	o	-245.65	2.25388e-09	0
FE145711	chr16:24225966-24228505	+	PRKCB	PRKCB	e	-245.6	0.103254	0
FE78145	chr12:10065573-10066261	-		CLEC2A	o	-245.6	0.0883964	0
FE374877	chr8:102226489-102226742	+			u	-245.4	0.179827	0
FE145478	chr16:22297178-22298929	+	EEF2K	EEF2K	c	-245.25	0.139357	0
FE268080	chr3:114033380-114036520	-		MIR568	o	-245.15	0.0794317	0
FE214945	chr2:102618355-102618595	+		IL1R2	i	-244.95	0.13613	0
FE133272	chr15:60780484-60785022	-	RORA	RORA	c	-244.85	0.130642	0
FE184371	chr19:3464866-3467746	+	NFIC	NFIC	c	-244.8	0.154643	0
FE215589	chr2:113670538-113670671	+		IL37	o	-244.6	0.0852481	0
FE112936	chr14:89681587-89683470	-		FOXN3	i	-244.45	0.076916	0
FE189237	chr19:48248740-48249040	+		GLTSCR2	o	-244.4	0.0909756	0
FE64925	chr11:95979050-95980576	-		MAML2	i	-244.35	0.0980476	0
FE304535	chr5:177138075-177139528	-		FAM153A	o	-244.2	0.0946344	0
FE133887	chr15:63628858-63629675	-		CA12	i	-244	0.126033	0
FE357605	chr7:107725259-107726077	-		LAMB4	i	-243.9	2.3988e-09	0
FE190321	chr19:56989490-56989744	+	LOC100128252	LOC100128252	c	-243.75	0.0353401	0
FE289759	chr4:89744180-89744527	-		FAM13A	o	-243.5	0.0882169	0
FE79371	chr12:24316461-24318527	-		SOX5	i	-243.45	0.104449	0
FE153782	chr17:15163967-15164183	-	PMP22	PMP22	e	-243.25	0.226839	0
FE370080	chr8:12413972-12416576	+		LOC649305	x	-243.25	0.221075	0
FE111721	chr14:69254335-69256987	-	ZFP36L1	ZFP36L1	e	-243.25	0.195434	0
FE241446	chr22:46316244-46318586	-	WNT7B	WNT7B	c	-243.25	0.0796434	0
FE343369	chr7:55100464-55103318	+		EGFR	i	-243.15	0.186739	0
FE59245	chr11:15990631-15993065	-	SOX6	SOX6	c	-243.05	0.0492195	0
FE11113	chr1:150581625-150585007	-			u	-242.9	0.159142	0
FE114300	chr14:98424306-98426098	-	C14orf64	C14orf64	c	-242.5	0.0557594	0
FE309815	chr5:82767406-82767717	+		VCAN	o	-242.4	1.85182e-09	0
FE293729	chr4:159149637-159150020	-		TMEM144	i	-242.3	0.213744	0
FE357662	chr7:107770693-107770916	-	LAMB4	LAMB4	e	-242.3	0.0860197	0
FE114858	chr14:105403590-105411083	-	AHNAK2	AHNAK2	c	-242.1	0.100997	0
FE349737	chr7:138989640-138993020	+		UBN2	o	-242.05	0.275946	0
FE184347	chr19:3366567-3366664	+	NFIC	NFIC	c	-242.05	0.0763181	0
FE248142	chr3:30733466-30735657	+		TGFBR2	o	-241.85	0.139781	0
FE181339	chr19:37001592-37002982	-	ZNF260	ZNF260	c	-241.8	0.0828031	0
FE9919	chr1:113066143-113068752	-	ST7L	ST7L	e	-241.7	0.156945	0
FE297811	chr5:69194127-69194939	-	DQ575504	DQ575504	=	-241.6	0.17922	0
FE104088	chr13:24247222-24250305	+	TNFRSF19	TNFRSF19	e	-241.35	0.17198	0.0384
FE160771	chr17:76849017-76851063	-		TIMP2	o	-241.3	0.0955236	0.0384
FE168246	chr17:71951300-71951506	+			u	-241.3	0.0718844	0.0384
FE346589	chr7:99751023-99751140	+	C7orf59	C7orf59	c	-241.25	0.146274	0.0384
FE343791	chr7:64351614-64353442	+		ZNF273	i	-241.2	0.0723345	0.0384
FE68216	chr11:9610017-9611182	+	WEE1	WEE1	c	-241.05	0.165278	0.0384
FE303919	chr5:168088769-168090628	-			u	-240.85	8.94186e-10	0.0384
FE137048	chr15:101715951-101718156	-	CHSY1	CHSY1	c	-240.75	0.26437	0.0384
FE370541	chr8:21939213-21940039	+	EPB49	EPB49	c	-240.75	0.154846	0.0384
FE266383	chr3:72423704-72427746	-		RYBP	o	-240.6	0.325448	0.0384
FE266948	chr3:79294039-79295537	-		ROBO1	i	-240.6	2.7988e-09	0.0384
FE183564	chr19:55658028-55658358	-	TNNT1	TNNT1	e	-240.55	0.128133	0.0384
FE246991	chr3:14169851-14170699	+		TMEM43	i	-240.45	0.142378	0.0384
FE76682	chr11:124016581-124017615	+	VWA5A	VWA5A	c	-240.4	0.0719124	0.0384
FE332692	chr6:46620123-46620637	-	CYP39A1	CYP39A1	e	-240.35	0.180249	0.0384
FE361812	chr8:12670199-12670418	-			r	-240.35	1.44481e-09	0.0384
FE324034	chr6:125524815-125524923	+		TPD52L1	o	-240.2	0.154909	0.0384
FE128327	chr15:92553916-92556183	+		SLCO3A1	i	-240.2	0.150504	0.0384
FE79991	chr12:26798938-26801355	-		ITPR2	i	-240.15	0.257972	0.0384
FE101466	chr13:49975282-49975700	-	CAB39L	CAB39L	c	-240.05	0.119866	0.0384
FE260666	chr3:14197329-14198713	-	XPC	XPC	e	-239.6	0.0235427	0.0384
FE273988	chr3:194719626-194719812	-			u	-239.5	0.0417919	0.0384
FE79300	chr12:24244502-24246196	-		SOX5	i	-239.45	0.109351	0.0384
FE252970	chr3:111888152-111889919	+		SLC9A10	x	-239.4	0.175477	0.0384
FE133886	chr15:63626713-63628740	-		CA12	i	-239.2	0.124921	0.0384
FE79259	chr12:24199701-24201536	-		SOX5	i	-238.85	0.0547624	0.0384
FE47780	chr10:8115167-8115646	+		GATA3	i	-238.7	0.0300579	0.0384
FE194048	chr2:40678986-40679245	-	SLC8A1	SLC8A1	e	-238.4	0.0611843	0.0384
FE376518	chr8:142350637-142350757	+		LOC731779	o	-238.25	1.98694e-09	0.0384
FE205832	chr2:218664525-218667256	-	TNS1	TNS1	c	-238.1	0.136477	0.0384
FE37026	chr10:321082-322426	-	DIP2C	DIP2C	c	-237.95	2.26096e-09	0.0384
FE325229	chr6:145172361-145174123	+	UTRN	UTRN	c	-237.85	0.228713	0.0384
FE36010	chr1:228332396-228332435	+		GUK1	o	-237.8	2.9399e-09	0.0384
FE157952	chr17:47366601-47368466	-	ZNF652	ZNF652	c	-237.75	0.104424	0.0384
FE65373	chr11:107590342-107590457	-			u	-237.5	4.28094e-09	0.0384
FE361362	chr8:6783556-6783660	-		DEFA6	o	-237.45	2.95036e-09	0.0384
FE32192	chr1:174960701-174964489	+		RABGAP1L	o	-237.35	0.188979	0.0384
FE61566	chr11:61121256-61121590	-	CYBASC3	CYBASC3	e	-237.25	0.243806	0.0384
FE75725	chr11:114124812-114125106	+			u	-237	3.95764e-09	0.0384
FE158115	chr17:48278772-48279002	-	COL1A1	COL1A1	c	-236.9	0.227644	0.0384
FE147540	chr16:56716279-56716480	+		MT1X	o	-236.85	0.0910137	0.0384
FE370086	chr8:12421895-12425781	+	LOC100506990	LOC100506990	e	-236.8	0.179276	0.0384
FE378872	chr9:34660016-34660390	+	IL11RA	IL11RA	e	-236.8	0.0422148	0.0384
FE353964	chr7:51083970-51084737	-	COBL	COBL	c	-236.7	0.153471	0.0384
FE183397	chr19:53636089-53636185	-	ZNF415	ZNF415	e	-236.65	0.0987544	0.0384
FE188250	chr19:41768368-41768614	+	HNRNPUL1	HNRNPUL1	e	-236.6	0.136952	0.0384
FE40863	chr10:47093956-47095462	-		ANXA8	i	-236.05	0.138274	0.0384
FE128396	chr15:92706406-92709111	+	SLCO3A1	SLCO3A1	c	-236	0.128205	0.0384
FE383977	chr9:131016663-131017514	+	DNM1	DNM1	c	-235.95	1.73115e-09	0.0384
FE30501	chr1:159174326-159174770	+	DARC	DARC	c	-235.85	0.265228	0.0384
FE106595	chr13:73633926-73634258	+		KLF5	i	-235.8	0.171763	0.0384
FE51312	chr10:67412165-67413455	+			r	-235.8	1.92137e-09	0.0384
FE156605	chr17:39674582-39675308	-	KRT15	KRT15	e	-235.65	0.143337	0.0384
FE136801	chr15:100255906-100256710	-	LYSMD4	LYSMD4	c	-235.65	0.0865531	0.0384
FE7930	chr1:85784268-85786063	-	DDAH1	DDAH1	c	-235.6	2.51148e-09	0.0384
FE370112	chr8:12669076-12669222	+			u	-235.5	2.22206e-09	0.0384
FE356485	chr7:99756915-99757569	-	GAL3ST4	GAL3ST4	c	-235.3	0.0786163	0.0384
FE140488	chr16:55866916-55867162	-		CES1	o	-235.2	1.41365e-09	0.0384
FE21408	chr1:28087205-28089629	+		FAM76A	o	-235.15	0.170391	0.0384
FE302689	chr5:146770384-146772185	-	DPYSL3	DPYSL3	c	-234.9	0.0595279	0.0384
FE80479	chr12:33433076-33433254	-			r	-234.9	4.97482e-09	0.0384
FE78763	chr12:18472995-18473173	-		PIK3C2G	i	-234.9	2.69099e-09	0.0384
FE260678	chr3:14219966-14220160	-	XPC	XPC	c	-234.8	0.0958317	0.0384
FE175590	chr18:33150371-33150519	+			r	-234.65	0.0712668	0.0384
FE180716	chr19:20844212-20844437	-	ZNF626	ZNF626	e	-234.6	0.151048	0.0384
FE79249	chr12:24187488-24189091	-		SOX5	i	-234.5	0.0806461	0.0384
FE91056	chr12:26384245-26387103	+	SSPN	SSPN	c	-234.45	2.32081e-09	0.0384
FE370266	chr8:17434659-17434799	+	PDGFRL	PDGFRL	c	-234.4	0.0287677	0.0384
FE174364	chr18:10477939-10481814	+		APCDD1	i	-234.2	0.226222	0.0384
FE349050	chr7:131156021-131157776	+	AK057978	AK057978	c	-234.15	0.130189	0.0384
FE114051	chr14:94975678-94976196	-		SERPINA12	i	-233.6	0.124407	0.0384
FE100134	chr13:31032756-31033815	-		HMGB1	o	-233.5	0.114943	0.0384
FE163326	chr17:25952323-25953462	+	AK095721	AK095721	c	-233.4	0.102589	0.0384
FE328637	chr6:6006928-6007235	-	NRN1	NRN1	c	-232.85	0.14056	0.0384
FE321224	chr6:64345637-64346055	+		PHF3	o	-232.85	0.0875661	0.0384
FE346103	chr7:94055062-94055169	+	COL1A2	COL1A2	c	-232.75	1.53366e-09	0.0384
FE308523	chr5:67584347-67585569	+	PIK3R1	PIK3R1	e	-232.5	1.252e-09	0.0384
FE133690	chr15:61392540-61394458	-		RORA	i	-232.45	2.24118e-09	0.0384
FE344863	chr7:73985312-73985591	+		GTF2IRD1	i	-232.35	1.71865e-09	0.0384
FE122156	chr14:105941830-105941976	+		CRIP2	i	-232.05	0.0782903	0.0384
FE174374	chr18:10487588-10488761	+		APCDD1	o	-232	0.148082	0.0384
FE267877	chr3:112359174-112360207	-	CCDC80	CCDC80	e	-231.85	0.159554	0.0384
FE56504	chr10:124050395-124050845	+	BTBD16	BTBD16	e	-231.85	0.120989	0.0384
FE293627	chr4:154709486-154710238	-		SFRP2	o	-231.8	0.0644814	0.0384
FE102741	chr13:95801159-95801369	-		ABCC4	i	-231.8	1.31299e-09	0.0384
FE189482	chr19:49994432-49994471	+	SNORD35A	SNORD35A	c	-231.4	0.210245	0.0384
FE8465	chr1:92976571-92979057	-	EVI5	EVI5	c	-231.25	0.314615	0.0384
FE358361	chr7:116962966-116963161	-	WNT2	WNT2	c	-231.2	4.46742e-09	0.0384
FE348003	chr7:116436089-116437630	+	MET	MET	c	-231.2	1.46899e-09	0.0384
FE295081	chr5:16508687-16509578	-		FAM134B	o	-230.9	0.108493	0.0384
FE42992	chr10:75336008-75336151	-	USP54	USP54	e	-230.9	4.62954e-09	0.0384
FE46986	chr10:128933710-128936264	-	FAM196A	FAM196A	c	-230.8	0.151303	0.0384
FE256330	chr3:153973289-153975521	+	ARHGEF26	ARHGEF26	c	-230.55	0.189729	0.0384
FE114374	chr14:99684695-99686831	-		BCL11B	i	-230.4	0.184374	0.0384
FE392307	chr9:131581958-131583269	-	C9orf114	C9orf114	c	-230.35	0.101307	0.0384
FE306216	chr5:34830808-34831713	+	RAI14	RAI14	c	-230.25	1.75209e-09	0.0384
FE122161	chr14:105949572-105949708	+			u	-230.2	0.118916	0.0384
FE298838	chr5:83680160-83680484	-	EDIL3	EDIL3	c	-230.15	0.141679	0.0384
FE55092	chr10:104629208-104629350	+	AS3MT	AS3MT	c	-230.05	0.1346	0.0384
FE377724	chr9:6248387-6248540	+		IL33	i	-229.6	5.31305e-09	0.0384
FE86128	chr12:112443691-112443914	-		TMEM116	i	-229.4	0.267538	0.0384
FE188199	chr19:41281327-41281574	+	MIA	MIA	c	-229.15	0.110427	0.0384
FE79304	chr12:24250013-24252686	-		SOX5	i	-229.1	0.101013	0.0384
FE34343	chr1:203456763-203459173	+	PRELP	PRELP	c	-229.1	0.0859222	0.0384
FE346293	chr7:98479320-98479384	+		MIR3609	o	-228.75	0.155992	0.0384
FE50110	chr10:34398812-34399988	+	AX765719	AX765719	=	-228.7	0.0677288	0.0384
FE401218	chrX:71495394-71495574	-	RPS4X	RPS4X	c	-228.6	0.118344	0.0384
FE156522	chr17:38657747-38657952	-	TNS4	TNS4	e	-228.55	0.166251	0.0384
FE362629	chr8:27472172-27472357	-		CLU	o	-228.5	0.12696	0.0384
FE150060	chr16:81322438-81322698	+		BCMO1	i	-228.45	2.76104e-09	0.0384
FE133870	chr15:63621134-63622522	-		CA12	i	-228.35	0.232666	0.0384
FE128307	chr15:92537353-92539075	+		SLCO3A1	i	-228.2	0.143122	0.0672762
FE99834	chr13:27640291-27642823	-	USP12	USP12	c	-228.15	0.166991	0.0672762
FE180674	chr19:20607642-20607793	-		ZNF826P	o	-228.15	1.1303e-09	0.0672762
FE278774	chr4:80483099-80483424	+		LOC100506035	i	-228.1	0.211698	0.0672762
FE23862	chr1:47264607-47264933	+		CYP4B1	o	-227.8	0.255769	0.0672762
FE165688	chr17:43971850-43972052	+	MAPT	MAPT	c	-227.75	0.182245	0.0672762
FE221125	chr2:191554863-191557597	+	NAB1	NAB1	e	-227.4	0.228551	0.0672762
FE238499	chr21:47518011-47518087	+		COL6A2	o	-227.2	0.0749425	0.0672762
FE333786	chr6:78078712-78078903	-			r	-227.15	0.0264426	0.0672762
FE317928	chr6:24775605-24775830	+	GMNN	GMNN	e	-226.95	0.0556864	0.0672762
FE347945	chr7:116165563-116165695	+	CAV1	CAV1	c	-226.9	0.145702	0.0672762
FE83356	chr12:67349556-67351628	-			r	-226.85	0.237279	0.0672762
FE56451	chr10:123970061-123971223	+	TACC2	TACC2	c	-226.75	0.178958	0.0672762
FE343355	chr7:55088030-55091177	+		EGFR	i	-226.75	0.115944	0.0672762
FE273430	chr3:185764158-185766368	-	ETV5	ETV5	c	-226.75	1.59627e-09	0.0672762
FE201996	chr2:166810195-166810351	-	TTC21B	TTC21B	c	-226.7	0.179647	0.0672762
FE6962	chr1:68590977-68591849	-		WLS	o	-226.65	0.160535	0.0672762
FE348361	chr7:122851322-122851459	+			r	-226.65	4.98054e-09	0.0672762
FE80330	chr12:30464047-30464183	-			r	-226.3	9.72008e-10	0.0672762
FE396263	chrX:69643025-69643232	+	GDPD2	GDPD2	c	-226.15	0.224747	0.0672762
FE189921	chr19:52920597-52921623	+	ZNF528	ZNF528	c	-226.15	0.0823692	0.0672762
FE150146	chr16:81413413-81416875	+		GAN	o	-226.1	0.223759	0.0672762
FE178829	chr19:6720527-6720689	-		C3	o	-226.05	0.0228658	0.0672762
FE374802	chr8:101170202-101170352	+		SPAG1	o	-225.95	0.153467	0.0672762
FE46488	chr10:123255783-123255902	-		FGFR2	i	-225.7	2.1895e-09	0.0672762
FE83447	chr12:67443689-67446287	-			u	-225.65	0.219929	0.0672762
FE178625	chr19:5993225-5994893	-	RFX2	RFX2	c	-225.55	0.07855	0.0672762
FE47778	chr10:8113906-8114386	+		GATA3	i	-225.45	1.76216e-09	0.0672762
FE385921	chr9:14314368-14314674	-		NFIB	i	-225	0.167576	0.0672762
FE361748	chr8:12584836-12585968	-		LONRF1	i	-224.85	0.067926	0.0672762
FE69862	chr11:34492918-34493607	+	CAT	CAT	c	-224.8	0.161644	0.0672762
FE195161	chr2:60728911-60730687	-		BCL11A	i	-224.7	0.258507	0.0672762
FE193332	chr2:37477583-37479993	-		PRKD3	o	-224.6	0.211386	0.0672762
FE370074	chr8:12410206-12411447	+		LOC649305	x	-224.45	0.140975	0.0672762
FE400483	chrX:53024485-53024730	-	FAM156A	FAM156A	e	-224.25	0.152283	0.0672762
FE14668	chr1:201346484-201346873	-	TNNT2	TNNT2	e	-224.15	0.0687697	0.0672762
FE286503	chr4:38159033-38159189	-			r	-224.1	0.13106	0.0672762
FE312837	chr5:135398749-135399504	+	TGFBI	TGFBI	e	-224.1	0.11405	0.0672762
FE100569	chr13:38153366-38153492	-	POSTN	POSTN	c	-224	2.76683e-09	0.0672762
FE242738	chr22:25590594-25593482	+		KIAA1671	o	-223.9	0.116322	0.0672762
FE256163	chr3:152166119-152167716	+		MBNL1	i	-223.75	0.168035	0.0672762
FE232683	chr20:43355975-43356453	+	WISP2	WISP2	c	-223.65	5.18188e-09	0.0672762
FE12891	chr1:160366155-160369032	-			u	-223.5	0.113452	0.0672762
FE145479	chr16:22299106-22300093	+		EEF2K	o	-223.45	0.174792	0.0672762
FE246449	chr3:9944486-9945096	+	IL17RE	IL17RE	e	-223.4	0.0834305	0.0672762
FE395526	chrX:53182501-53183729	+			r	-223.25	0.188566	0.0672762
FE13925	chr1:178839876-178840458	-		ANGPTL1	o	-223.2	1.98397e-09	0.0672762
FE218815	chr2:169589958-169592181	+		CERS6	i	-223.15	1.40644e-09	0.0672762
FE124822	chr15:59152642-59154096	+		unknown	o	-223.05	0.135982	0.0672762
FE132	chr1:1288072-1289041	-	MXRA8	MXRA8	e	-223	0.0457853	0.0672762
FE6633	chr1:65344708-65344915	-	JAK1	JAK1	e	-222.95	1.61623e-09	0.0672762
FE371691	chr8:37555837-37557530	+		ZNF703	o	-222.9	0.170948	0.0672762
FE1611	chr1:19407843-19408231	-	UBR4	UBR4	e	-222.85	0.0981546	0.0672762
FE30401	chr1:157926705-157927117	+			r	-222.8	0.255825	0.0672762
FE78166	chr12:10084776-10085213	-	CLEC2A	CLEC2A	e	-222.6	0.216433	0.0672762
FE317590	chr6:19837597-19837941	+		ID4	o	-222.5	0.0774988	0.0672762
FE254146	chr3:129158908-129159214	+		IFT122	o	-222.3	0.23587	0.0672762
FE156485	chr17:38631738-38633742	-		TNS4	o	-222.2	0.107605	0.0672762
FE328061	chr6:170689304-170692326	+		FAM120B	i	-222.1	0.177943	0.0672762
FE14598	chr1:200375913-200377109	-	ZNF281	ZNF281	c	-221.95	3.02962e-09	0.0672762
FE302954	chr5:149493406-149495340	-	PDGFRB	PDGFRB	c	-221.75	0.087906	0.0672762
FE206851	chr2:232321182-232321237	-	SNORD20	SNORD20	c	-221.75	4.09503e-09	0.0672762
FE376534	chr8:142542125-142542295	+			r	-221.7	5.60917e-09	0.0672762
FE84255	chr12:88200049-88200270	-			r	-221.6	2.55031e-09	0.0672762
FE120979	chr14:96505670-96505839	+	C14orf132	C14orf132	c	-221.55	0.106496	0.0672762
FE182918	chr19:50143203-50143489	-		RRAS	o	-221.3	0.0989137	0.0672762
FE145042	chr16:19127814-19133054	+	ITPRIPL2	ITPRIPL2	c	-221.25	0.139985	0.0934039
FE92006	chr12:41464575-41465479	+		CNTN1	p	-221.25	0.0497066	0.0934039
FE256014	chr3:152041723-152043545	+		MBNL1	i	-221.2	0.336142	0.0934039
FE196406	chr2:71062834-71063017	-		CD207	o	-221.15	0.244122	0.0934039
FE268508	chr3:114783447-114785138	-		ZBTB20	i	-221.15	0.0552135	0.0934039
FE67990	chr11:7506548-7507089	+	OLFML1	OLFML1	e	-221.1	5.06512e-09	0.0934039
FE36613	chr1:237061106-237063953	+	MTR	MTR	c	-221.05	0.245948	0.0934039
FE83828	chr12:76745577-76749348	-	OSBPL8	OSBPL8	c	-221.05	0.224933	0.0934039
FE273750	chr3:190030829-190031640	-		CLDN1	i	-220.95	0.0464419	0.0934039
FE267875	chr3:112356875-112358158	-	CCDC80	CCDC80	c	-220.85	0.0196504	0.0934039
FE163083	chr17:19480611-19482314	+	SLC47A1	SLC47A1	e	-220.75	0.198901	0.0934039
FE202500	chr2:174819601-174820439	-	SP3	SP3	c	-220.75	0.149428	0.0934039
FE302758	chr5:147266352-147268459	-		C5orf46	p	-220.65	0.0832082	0.0934039
FE98482	chr12:122629617-122631892	+		MLXIP	p	-220.55	0.12194	0.0934039
FE203331	chr2:186885455-186887087	-			r	-220.5	0.0382341	0.0934039
FE153784	chr17:15165746-15166000	-		PMP22	o	-220.45	0.219238	0.0934039
FE79669	chr12:24687267-24688640	-		SOX5	i	-220.45	1.99912e-09	0.0934039
FE331647	chr6:36475749-36477319	-		STK38	i	-220.25	0.0826371	0.0934039
FE394217	chrX:14938131-14939611	+		MOSPD2	o	-220.05	0.154508	0.0934039
FE190064	chr19:54377223-54379484	+	MYADM	MYADM	c	-220	0.162037	0.0934039
FE357437	chr7:107580434-107580842	-	LAMB1	LAMB1	e	-219.95	2.68171e-09	0.0934039
FE343831	chr7:64389779-64391399	+	ZNF273	ZNF273	c	-219.7	0.19517	0.0934039
FE28343	chr1:114521989-114522252	+		OLFML3	o	-219.45	0.128278	0.0934039
FE57350	chr10:134595922-134596965	+	INPP5A	INPP5A	c	-219.4	0.085771	0.0934039
FE75675	chr11:113994700-113995247	+		ZBTB16	i	-219.35	2.17685e-09	0.0934039
FE133618	chr15:61306109-61307701	-		RORA	i	-219.3	0.0639158	0.0934039
FE50734	chr10:51572352-51572492	+		NCOA4	o	-219.3	0.0485963	0.0934039
FE166586	chr17:53399305-53402417	+	HLF	HLF	c	-219.25	0.232039	0.0934039
FE196920	chr2:72884641-72886586	-		EXOC6B	i	-219.2	0.231075	0.0934039
FE86879	chr12:118501359-118504183	-		VSIG10	o	-219.15	0.159483	0.0934039
FE162073	chr17:7612905-7614519	+	EFNB3	EFNB3	c	-218.95	0.177667	0.0934039
FE60396	chr11:35453425-35453944	-	PAMR1	PAMR1	c	-218.95	3.0124e-09	0.0934039
FE290834	chr4:107956796-107957074	-	DKK2	DKK2	c	-218.95	2.78532e-09	0.0934039
FE369148	chr8:144937564-144941580	-		EPPK1	o	-218.9	0.152223	0.0934039
FE203890	chr2:191504663-191507053	-			u	-218.8	0.122472	0.0934039
FE132745	chr15:56929135-56930604	-		ZNF280D	i	-218.6	0.0672729	0.0934039
FE45596	chr10:105808503-105809167	-		COL17A1	o	-218.5	0.111369	0.0934039
FE79456	chr12:24401119-24402954	-		SOX5	i	-218.45	0.180954	0.0934039
FE114378	chr14:99689148-99691413	-		BCL11B	i	-218.2	0.327306	0.0934039
FE347942	chr7:116146059-116148358	+	CAV2	CAV2	c	-217.9	0.250458	0.0934039
FE183365	chr19:53400829-53400958	-	ZNF320	ZNF320	e	-217.75	2.57817e-09	0.0934039
FE84514	chr12:91573139-91573397	-		DCN	o	-217.55	0.260744	0.0934039
FE296285	chr5:40825363-40829030	-	LOC100506548	LOC100506548	=	-217.45	0.221649	0.0934039
FE56861	chr10:128609602-128610274	+		DOCK1	i	-217.05	2.99974e-09	0.0934039
FE247062	chr3:14528034-14530643	+	SLC6A6	SLC6A6	c	-216.95	0.234193	0.0934039
FE270665	chr3:137764426-137765467	-			u	-216.95	3.69691e-09	0.0934039
FE367609	chr8:124510240-124511939	-	FBXO32	FBXO32	c	-216.95	1.92991e-09	0.0934039
FE402834	chrX:119378596-119379131	-	NKAPP1	NKAPP1	e	-216.75	0.221291	0.0934039
FE301854	chr5:134914405-134914967	-	CXCL14	CXCL14	c	-216.6	0.168993	0.0934039
FE224901	chr2:241406983-241407494	+	GPC1	GPC1	c	-216.45	0.0606125	0.119108
FE17491	chr1:236046529-236047037	-		LYST	o	-216.35	0.320942	0.119108
FE246993	chr3:14171588-14171888	+		TMEM43	i	-216.3	2.73364e-09	0.119108
FE119987	chr14:75745509-75745826	+	FOS	FOS	c	-216.2	0.211981	0.119108
FE155756	chr17:34092904-34093851	-	MMP28	MMP28	c	-216.15	0.0667635	0.119108
FE68024	chr11:7618337-7618619	+	PPFIBP2	PPFIBP2	e	-216.05	0.0412972	0.119108
FE164502	chr17:34313615-34314035	+	BC070118	BC070118	c	-215.9	0.192972	0.119108
FE181759	chr19:40362718-40363291	-	FCGBP	FCGBP	c	-215.85	0.15167	0.119108
FE59242	chr11:15988001-15989447	-	SOX6	SOX6	c	-215.7	0.03977	0.119108
FE366285	chr8:102209261-102210822	-	ZNF706	ZNF706	c	-215.65	0.0801267	0.119108
FE68205	chr11:9601769-9602784	+	WEE1	WEE1	c	-215.6	0.0595255	0.119108
FE98374	chr12:122079096-122079931	+	ORAI1	ORAI1	c	-215.45	0.128474	0.119108
FE344699	chr7:73213870-73214148	+			r	-215.4	4.33429e-09	0.119108
FE220744	chr2:187542492-187545628	+	ITGAV	ITGAV	c	-215.25	0.186325	0.119108
FE251681	chr3:70015318-70017465	+	MITF	MITF	c	-215.25	0.123145	0.119108
FE65022	chr11:96076045-96076478	-		MAML2	o	-215.2	0.0752975	0.119108
FE18777	chr1:9326151-9331435	+		H6PD	o	-215.15	0.137106	0.119108
FE126487	chr15:74466050-74466360	+		ISLR	o	-215.15	4.51457e-09	0.119108
FE93711	chr12:54785162-54785318	+			u	-215	3.60207e-09	0.119108
FE321	chr1:3404517-3406142	-	MEGF6	MEGF6	c	-214.9	0.188306	0.119108
FE239350	chr22:24384120-24384334	-		GSTT1	o	-214.75	0.310909	0.119108
FE182542	chr19:46679225-46680334	-			r	-214.5	1.8704e-09	0.119108
FE357587	chr7:107712309-107713534	-		LAMB4	i	-214.3	3.33959e-09	0.119108
FE218775	chr2:169553665-169554892	+		CERS6	i	-214.1	2.09519e-09	0.119108
FE185642	chr19:13208394-13209613	+	NFIX	NFIX	c	-213.8	0.221522	0.119108
FE80018	chr12:26832701-26834266	-		ITPR2	i	-213.75	3.16159e-09	0.119108
FE179215	chr19:9964409-9965526	-	OLFM2	OLFM2	c	-213.65	0.154858	0.119108
FE70704	chr11:45884086-45886028	+		CRY2	i	-213.5	2.87222e-09	0.119108
FE325822	chr6:149396528-149398180	+		UST	o	-213.5	2.33809e-09	0.119108
FE352547	chr7:26706694-26709526	-	SKAP2	SKAP2	e	-213.45	0.311852	0.119108
FE218745	chr2:169500412-169501337	+		CERS6	i	-213.4	0.0692903	0.119108
FE399706	chrX:31137349-31139857	-	DMD	DMD	c	-213.35	0.19751	0.119108
FE271836	chr3:150320704-150321016	-	SERP1	SERP1	e	-213.15	0.35989	0.119108
FE388933	chr9:95896746-95896977	-			u	-213.1	0.0507159	0.119108
FE353408	chr7:42000575-42002269	-	GLI3	GLI3	c	-213	0.124364	0.119108
FE128288	chr15:92528496-92530690	+		SLCO3A1	i	-213	0.0522925	0.119108
FE47764	chr10:8102409-8102464	+		GATA3	i	-213	2.94635e-09	0.119108
FE114029	chr14:94947879-94948577	-			u	-212.9	1.97268e-09	0.142663
FE385894	chr9:14263026-14264267	-		NFIB	i	-212.9	1.74828e-09	0.142663
FE355732	chr7:92234240-92238204	-	CDK6	CDK6	c	-212.85	0.215029	0.142663
FE379751	chr9:70648393-70649761	+		AK056618	o	-212.75	0.086596	0.142663
FE296391	chr5:42799985-42801424	-	SEPP1	SEPP1	c	-212.6	0.232095	0.142663
FE307296	chr5:53839866-53841792	+	SNX18	SNX18	c	-212.55	0.264869	0.142663
FE322	chr1:3406471-3406885	-	MEGF6	MEGF6	c	-212.55	0.0472092	0.142663
FE43361	chr10:81523553-81524952	-	AX747158	AX747158	c	-212.5	0.191898	0.142663
FE55505	chr10:112643801-112644583	+		PDCD4	i	-212.2	2.29904e-09	0.142663
FE103835	chr13:20619120-20620517	+		ZMYM2	i	-212.1	0.153962	0.142663
FE294976	chr5:14709630-14711396	-	ANKH	ANKH	c	-211.95	0.174838	0.142663
FE122288	chr15:25200069-25200280	+	SNRPN	SNRPN	e	-211.8	0.19563	0.142663
FE343403	chr7:55124144-55125830	+		EGFR	i	-211.75	0.274532	0.142663
FE4270	chr1:41972102-41973650	-	HIVEP3	HIVEP3	c	-211.75	2.51359e-09	0.142663
FE81396	chr12:49463390-49463778	-	RHEBL1	RHEBL1	e	-211.65	0.131098	0.142663
FE199005	chr2:114384583-114384715	-	RPL23AP7	RPL23AP7	c	-211.6	0.278826	0.142663
FE8721	chr1:93790349-93790565	-		LOC100131564	i	-211.55	0.132056	0.142663
FE104023	chr13:24173367-24175991	+		TNFRSF19	i	-211.4	0.228657	0.142663
FE158052	chr17:47787692-47789063	-	FAM117A	FAM117A	e	-211.4	0.122987	0.142663
FE276142	chr4:24797029-24797273	+		SOD3	o	-211.4	4.00137e-09	0.142663
FE286115	chr4:24538635-24539507	-	DHX15	DHX15	e	-211.35	0.207154	0.142663
FE183036	chr19:51323719-51324379	-		KLK1	i	-211.35	0.195623	0.142663
FE124821	chr15:59150143-59152517	+		FAM63B	p	-211.3	0.201313	0.142663
FE219899	chr2:177330592-177330742	+			u	-211.1	0.184335	0.142663
FE56566	chr10:124189040-124192115	+	PLEKHA1	PLEKHA1	e	-211.05	0.189513	0.142663
FE165711	chr17:44103949-44105702	+	MAPT	MAPT	c	-211.05	2.41884e-09	0.142663
FE373612	chr8:80523256-80523449	+	STMN2	STMN2	c	-210.9	1.15275e-09	0.142663
FE157344	chr17:43238831-43238958	-		HEXIM2	i	-210.85	0.168331	0.142663
FE371724	chr8:37700087-37701424	+	GPR124	GPR124	c	-210.85	0.0763284	0.142663
FE384631	chr9:134277642-134278768	+		PRRC2B	i	-210.8	0.130984	0.142663
FE214447	chr2:96331789-96332151	+		BC016831	o	-210.8	4.22642e-09	0.142663
FE334501	chr6:86387013-86387141	-		SNORD50A	o	-210.75	0.318754	0.142663
FE358025	chr7:110976394-110978558	-		IMMP2L	i	-210.45	0.139396	0.142663
FE145409	chr16:22249472-22250565	+		EEF2K	i	-210.3	3.69217e-09	0.166712
FE8739	chr1:93802991-93805125	-	LOC100131564	LOC100131564	e	-210.2	0.174909	0.166712
FE226002	chr20:10654472-10654704	-		JAG1	o	-210.2	0.1418	0.166712
FE92628	chr12:46941139-46943139	+			u	-210.2	0.0247798	0.166712
FE296521	chr5:43602967-43603265	-		AK096668	o	-210.1	0.102699	0.166712
FE180781	chr19:22018908-22019032	-		ZNF43	o	-210.05	0.196122	0.166712
FE236460	chr21:17791448-17792062	+		LINC00478	i	-209.8	0.145303	0.166712
FE18731	chr1:7903974-7905236	+	PER3	PER3	c	-209.7	0.205412	0.166712
FE369018	chr8:144363579-144363890	-			u	-209.65	0.133095	0.166712
FE162022	chr17:7460434-7461193	+	TNFSF12	TNFSF12	c	-209.55	3.04781e-09	0.166712
FE178721	chr19:6110404-6110570	-	RFX2	RFX2	c	-209.45	0.175122	0.166712
FE145444	chr16:22269200-22270274	+	EEF2K	EEF2K	e	-209.45	0.0499718	0.166712
FE124929	chr15:60822120-60823226	+		BC035094	o	-209.35	0.234765	0.166712
FE123072	chr15:41593353-41594445	+		OIP5-AS1	p	-209.25	0.19709	0.166712
FE100739	chr13:41133646-41134477	-	FOXO1	FOXO1	c	-209.2	0.148032	0.166712
FE7363	chr1:78068358-78070208	-		ZZZ3	i	-209.1	0.0873855	0.166712
FE212817	chr2:64729912-64731233	+			u	-209.05	3.72499e-09	0.166712
FE312567	chr5:133917189-133918896	+	PHF15	PHF15	c	-209	0.177034	0.166712
FE4147	chr1:40361021-40363622	-		MYCL1	o	-208.9	0.20049	0.166712
FE289718	chr4:89648559-89649794	-	FAM13A	FAM13A	c	-208.65	0.0901726	0.166712
FE225706	chr20:3913755-3914866	-	RNF24	RNF24	e	-208.35	0.174428	0.166712
FE158093	chr17:48261463-48262161	-	COL1A1	COL1A1	c	-208.15	0.122648	0.166712
FE154139	chr17:17746829-17750475	-	TOM1L2	TOM1L2	c	-208.15	0.107149	0.166712
FE234145	chr20:62374447-62374860	+	SLC2A4RG	SLC2A4RG	c	-208.15	0.0730144	0.166712
FE280835	chr4:111055860-111056344	+		ELOVL6	i	-208.15	2.71406e-09	0.166712
FE104024	chr13:24176076-24178247	+		TNFRSF19	i	-208.05	0.315732	0.166712
FE228053	chr20:44994795-44996158	-	ELMO2	ELMO2	c	-207.8	0.216372	0.189187
FE174372	chr18:10485425-10485780	+	APCDD1	APCDD1	e	-207.8	0.159491	0.189187
FE243214	chr22:29548756-29549768	+		KREMEN1	i	-207.75	3.63492e-09	0.189187
FE166600	chr17:54489837-54490127	+		ANKFN1	i	-207.75	1.9482e-09	0.189187
FE124678	chr15:57840841-57842299	+	AL110171	AL110171	c	-207.7	2.11972e-09	0.189187
FE356904	chr7:104754039-104755549	-		AF520792	o	-207.6	0.204832	0.189187
FE83405	chr12:67396578-67397372	-			u	-207.4	0.134434	0.189187
FE79995	chr12:26804083-26806158	-		ITPR2	i	-207.25	0.295188	0.189187
FE227629	chr20:39314472-39317692	-	MAFB	MAFB	=	-207.25	0.15822	0.189187
FE189981	chr19:53868885-53869043	+	ZNF765	ZNF765	e	-207.2	0.100749	0.189187
FE236077	chr21:44834351-44835815	-		SIK1	o	-207.05	0.149483	0.189187
FE29698	chr1:152483080-152483471	+		LCE5A	o	-207.05	0.0724817	0.189187
FE45911	chr10:116210255-116211284	-		ABLIM1	i	-207	0.229526	0.189187
FE12412	chr1:156074875-156075160	-		LMNA	i	-206.95	0.0762747	0.189187
FE112894	chr14:89627509-89629109	-	FOXN3	FOXN3	c	-206.9	0.180046	0.189187
FE401834	chrX:79926808-79928861	-	BRWD3	BRWD3	c	-206.8	0.202259	0.189187
FE270242	chr3:133651564-133653227	-	SLCO2A1	SLCO2A1	c	-206.7	0.110106	0.189187
FE112891	chr14:89622518-89626434	-	FOXN3	FOXN3	c	-206.65	0.153997	0.189187
FE286443	chr4:37612279-37614356	-	RELL1	RELL1	c	-206.55	0.182868	0.189187
FE82098	chr12:54624759-54627996	-	CBX5	CBX5	c	-206.5	0.180839	0.189187
FE125194	chr15:64434205-64436432	+	SNX1	SNX1	c	-206.4	0.19179	0.189187
FE362648	chr8:27727837-27728861	-	SCARA5	SCARA5	c	-206.35	2.72707e-09	0.189187
FE297807	chr5:68926984-68929082	-	LOC100272216	LOC100272216	=	-206.3	0.166321	0.189187
FE258320	chr3:186794680-186796380	+		ST6GAL1	o	-206.3	2.1617e-09	0.189187
FE164067	chr17:29702020-29704319	+	NF1	NF1	c	-206.2	0.2224	0.189187
FE142488	chr16:79629417-79633079	-	MAF	MAF	c	-206.1	0.157179	0.189187
FE349734	chr7:138985877-138987448	+	UBN2	UBN2	c	-206.05	0.280882	0.189187
FE10865	chr1:146626688-146629975	-	PRKAB2	PRKAB2	c	-206.05	0.258951	0.189187
FE390139	chr9:111402161-111402371	-			r	-206.05	2.099e-09	0.189187
FE360017	chr7:141356537-141358613	-	KIAA1147	KIAA1147	c	-206	0.169405	0.189187
FE273763	chr3:190039773-190040276	-		CLDN1	o	-206	0.106953	0.189187
FE336394	chr6:117881458-117883801	-	GOPC	GOPC	c	-205.9	0.291815	0.189187
FE239713	chr22:30636441-30637616	-	LIF	LIF	c	-205.75	8.2898e-09	0.189187
FE166169	chr17:48243342-48243438	+		SGCA	o	-205.65	4.86173e-09	0.197315
FE108684	chr14:23440445-23442769	-	AJUBA	AJUBA	c	-205.6	0.182749	0.197315
FE165461	chr17:41477057-41478302	+	ARL4D	ARL4D	c	-205.6	0.170999	0.197315
FE197883	chr2:96492684-96495163	-		AL832439	o	-205.45	0.182552	0.21019
FE196519	chr2:72356369-72357204	-	CYP26B1	CYP26B1	c	-205.45	0.0883798	0.21019
FE200720	chr2:152973342-152974980	-	STAM2	STAM2	c	-205.4	0.206185	0.21019
FE121322	chr14:100744909-100749129	+		BC014138	o	-205.35	0.142409	0.21019
FE336275	chr6:113953461-113953912	-			u	-205.25	0.432784	0.21019
FE240247	chr22:35029570-35029748	-			u	-205.25	2.33611e-09	0.21019
FE79773	chr12:26528960-26529886	-		ITPR2	i	-205.2	5.95656e-09	0.21019
FE259445	chr3:195440320-195442961	+		AK128346	p	-204.95	0.0589546	0.21019
FE311305	chr5:112175914-112178091	+	APC	APC	c	-204.75	0.201579	0.21019
FE345125	chr7:76736014-76737775	+			u	-204.7	2.00941e-09	0.21019
FE77368	chr11:134020150-134021636	+	JAM3	JAM3	c	-204.6	0.180899	0.21019
FE279754	chr4:89629494-89630415	+		HERC3	o	-204.45	0.142136	0.21019
FE293163	chr4:152089238-152091581	-		SH3D19	i	-204.25	0.165571	0.21019
FE293999	chr4:169908741-169909968	-	CBR4	CBR4	c	-204.25	0.0893954	0.21019
FE190307	chr19:56879475-56879825	+	ZNF542	ZNF542	e	-204.05	0.174933	0.21019
FE228069	chr20:45035187-45035266	-	ELMO2	ELMO2	c	-204	0.313545	0.21019
FE50251	chr10:35859175-35859864	+	CCNY	CCNY	c	-204	0.15061	0.21019
FE46403	chr10:121332889-121334673	-		TIAL1	o	-203.95	0.0997304	0.21019
FE6971	chr1:68601086-68602055	-		LOC100289178	x	-203.85	0.0406511	0.21019
FE102662	chr13:95089404-95092327	-		DCT	o	-203.6	0.222354	0.232353
FE212804	chr2:64713205-64713603	+			u	-203.55	0.185198	0.232353
FE372291	chr8:43054565-43057942	+	HGSNAT	HGSNAT	c	-203.1	0.157609	0.232353
FE62284	chr11:66450808-66451939	-		SPTBN2	p	-203.05	0.134374	0.232353
FE258620	chr3:188597803-188599096	+	LPP	LPP	c	-203	0.199822	0.232353
FE208011	chr2:10193312-10195007	+		KLF11	o	-202.9	0.226516	0.232353
FE307075	chr5:44819138-44821522	+			r	-202.85	0.181904	0.232353
FE64978	chr11:96019904-96021483	-		MAML2	i	-202.65	0.16031	0.232353
FE76879	chr11:125992995-125993310	+			r	-202.6	1.83243e-09	0.232353
FE124820	chr15:59147324-59150081	+		FAM63B	o	-202.55	0.21332	0.232353
FE62260	chr11:66330967-66331462	-	CTSF	CTSF	c	-202.5	0.0235331	0.232353
FE362584	chr8:27142453-27145345	-	TRIM35	TRIM35	c	-202.45	0.15485	0.232353
FE356491	chr7:99766169-99766353	-	GAL3ST4	GAL3ST4	c	-202.45	2.1041e-09	0.232353
FE114342	chr14:99635586-99640456	-		BCL11B	o	-202.35	0.197006	0.232353
FE133745	chr15:61507228-61508512	-		RORA	i	-202.3	3.47082e-09	0.232353
FE84392	chr12:89981831-89983536	-	ATP2B1	ATP2B1	c	-202.15	0.137692	0.232353
FE189254	chr19:48283347-48283403	+		SEPW1	i	-202.05	0.0279372	0.232353
FE103706	chr13:114566864-114567093	-		GAS6	o	-202	0.159455	0.232353
FE388932	chr9:95896425-95896582	-		NINJ1	o	-202	0.0576022	0.232353
FE103691	chr13:114523521-114523909	-	GAS6	GAS6	c	-202	0.0239106	0.232353
FE393099	chr9:139098187-139099873	-	QSOX2	QSOX2	c	-201.8	0.173834	0.253434
FE37451	chr10:7601848-7602212	-	ITIH5	ITIH5	c	-201.75	0.146588	0.253434
FE56860	chr10:128607973-128609506	+		Y_RNA	o	-201.7	0.0862048	0.253434
FE37497	chr10:8095285-8095494	-		FLJ45983	o	-201.7	3.60871e-09	0.253434
FE231748	chr20:32235726-32237786	+	CBFA2T2	CBFA2T2	c	-201.55	0.167721	0.253434
FE314604	chr5:153837717-153840611	+	SAP30L	SAP30L	c	-201.5	0.273337	0.253434
FE40395	chr10:34970752-34972351	-		PARD3	i	-201.4	0.155467	0.253434
FE268085	chr3:114037952-114040070	-			u	-201.4	0.151911	0.253434
FE388754	chr9:95186500-95186857	-		OMD	o	-201.35	2.44895e-09	0.253434
FE384556	chr9:133996969-133998533	+	AIF1L	AIF1L	c	-201.3	0.216985	0.253434
FE392993	chr9:136895456-136896394	-	BRD3	BRD3	c	-201.15	0.0776879	0.253434
FE23914	chr1:47342826-47345032	+		CYP4Z2P	i	-201	2.72226e-09	0.253434
FE397712	chrX:111003053-111003853	+	ALG13	ALG13	c	-200.85	0.0877053	0.253434
FE204076	chr2:197700156-197703192	-	PGAP1	PGAP1	c	-200.4	0.206153	0.275138
FE385818	chr9:14097929-14099550	-		NFIB	i	-200.3	0.16502	0.275138
FE359862	chr7:140419110-140420353	-	AK098095	AK098095	c	-200.1	0.198873	0.275138
FE53755	chr10:93041261-93043922	+	PCGF5	PCGF5	c	-200	0.411026	0.275138
FE264409	chr3:56654121-56657884	-	FAM208A	FAM208A	e	-200	0.192824	0.275138
FE80105	chr12:26941129-26942038	-		ITPR2	i	-199.9	0.10759	0.275138
FE267555	chr3:100712150-100712358	-		ABI3BP	o	-199.9	0.0367753	0.275138
FE268911	chr3:120113137-120115421	-	FSTL1	FSTL1	c	-199.85	0.250144	0.275138
FE156168	chr17:36921964-36924544	-	PIP4K2B	PIP4K2B	c	-199.75	0.24542	0.275138
FE309017	chr5:73109255-73109674	+	RGNEF	RGNEF	e	-199.7	0.340357	0.275138
FE323535	chr6:112304016-112304241	+			u	-199.65	0.157737	0.275138
FE393640	chrX:2735311-2736012	+		XG	p	-199.65	6.39029e-09	0.275138
FE331622	chr6:36336706-36337232	-	ETV7	ETV7	e	-199.6	0.136954	0.275138
FE221811	chr2:203428210-203429891	+	BMPR2	BMPR2	c	-199.5	0.259248	0.275138
FE37370	chr10:5903772-5904582	-	AK129672	AK129672	c	-199.4	0.180442	0.296284
FE388781	chr9:95298215-95298429	-	ECM2	ECM2	e	-199.35	0.0914791	0.296284
FE100151	chr13:31191333-31191745	-	HMGB1	HMGB1	e	-199.25	0.117622	0.296284
FE106252	chr13:52325879-52328133	+		WDFY2	i	-199.2	0.19645	0.296284
FE392513	chr9:134372869-134375576	-	LQFBS-1	LQFBS-1	=	-199.15	0.134052	0.296284
FE156424	chr17:38256317-38256983	-		NR1D1	o	-199.1	0.320349	0.296284
FE95015	chr12:69658248-69659441	+		CPSF6	i	-199.1	0.125563	0.296284
FE47763	chr10:8100589-8100804	+	GATA3	GATA3	c	-199.05	0.156187	0.296284
FE273494	chr3:187455603-187455767	-		BCL6	i	-199.05	0.103817	0.296284
FE114042	chr14:94966624-94967893	-		SERPINA12	i	-199.05	3.98401e-09	0.296284
FE109566	chr14:34567608-34567904	-			u	-199	0.355471	0.296284
FE361098	chr7:158550019-158552287	-	ESYT2	ESYT2	e	-198.95	0.122391	0.296284
FE180760	chr19:21751869-21752106	-			u	-198.95	0.0675942	0.296284
FE46736	chr10:125505175-125506576	-	CPXM2	CPXM2	e	-198.8	3.09535e-09	0.296284
FE106270	chr13:52338032-52341036	+		WDFY2	p	-198.7	0.303213	0.296284
FE272234	chr3:160212804-160215955	-	KPNA4	KPNA4	c	-198.7	0.299212	0.296284
FE61003	chr11:47490579-47493853	-	CELF1	CELF1	e	-198.7	0.289089	0.296284
FE60884	chr11:46878437-46879478	-	LRP4	LRP4	c	-198.65	0.172284	0.296284
FE258618	chr3:188593589-188596663	+	LPP	LPP	c	-198.4	0.178479	0.296284
FE343450	chr7:55154292-55154921	+		EGFR	i	-198.35	0.238398	0.296284
FE238788	chr22:18900289-18900822	-	PRODH	PRODH	c	-198.35	0.0777917	0.296284
FE302614	chr5:145511043-145511483	-	LARS	LARS	c	-198.3	0.274778	0.296284
FE265353	chr3:65452083-65452816	-		MAGI1	i	-198.25	5.26895e-09	0.296284
FE34932	chr1:209545303-209545535	+			u	-198.2	2.18166e-09	0.296284
FE226152	chr20:14318050-14318346	-		FLRT3	o	-198.15	0.222038	0.296284
FE8318	chr1:92148091-92149409	-	TGFBR3	TGFBR3	c	-198.05	0.207476	0.296284
FE308818	chr5:71504263-71505070	+	MAP1B	MAP1B	c	-198.05	0.0816566	0.296284
FE181506	chr19:38229210-38230385	-	ZNF573	ZNF573	c	-198	0.0899257	0.296284
FE361691	chr8:12394600-12396685	-	LOC649305	LOC649305	e	-197.95	0.117437	0.296284
FE285761	chr4:15964718-15964878	-		FGFBP2	o	-197.8	1.64809e-09	0.315467
FE37932	chr10:13749037-13749763	-	FRMD4A	FRMD4A	e	-197.75	0.227553	0.315467
FE18564	chr1:6520087-6520998	+	ESPN	ESPN	c	-197.7	0.0492685	0.315467
FE111726	chr14:69259599-69259922	-	ZFP36L1	ZFP36L1	c	-197.6	0.163278	0.315467
FE111714	chr14:69095065-69095147	-		RAD51B	i	-197.6	0.0545187	0.315467
FE114387	chr14:99703589-99705398	-		BCL11B	i	-197.55	0.209106	0.315467
FE114997	chr14:21152479-21152917	+	RNASE4	RNASE4	c	-197.5	0.178266	0.315467
FE212814	chr2:64727356-64728683	+			u	-197.45	0.171354	0.315467
FE331626	chr6:36341230-36341375	-	ETV7	ETV7	e	-197.45	2.85381e-09	0.315467
FE308796	chr5:71489842-71491034	+	MAP1B	MAP1B	c	-197.45	2.1231e-09	0.315467
FE268559	chr3:114866057-114866260	-		ZBTB20	o	-197.4	0.244519	0.315467
FE259416	chr3:195416102-195417790	+		SDHAP2	p	-197.4	0.0793834	0.315467
FE340448	chr7:889851-890396	+	SUN1	SUN1	c	-197.3	0.095401	0.315467
FE393548	chrUn_gl000220:7842-8091	+			u	-197.2	0.159867	0.315467
FE204087	chr2:197714202-197715172	-		PGAP1	i	-197.15	0.0567958	0.315467
FE63872	chr11:83166180-83167862	-	DLG2	DLG2	c	-197.1	0.226377	0.315467
FE133867	chr15:63619348-63620539	-	CA12	CA12	e	-197	0.27408	0.315467
FE11740	chr1:153521568-153521921	-	S100A3	S100A3	e	-196.9	0.0557175	0.315467
FE73125	chr11:70034132-70035649	+	ANO1	ANO1	c	-196.85	0.189661	0.315467
FE298796	chr5:83236441-83238142	-		EDIL3	o	-196.75	2.27653e-09	0.315467
FE267856	chr3:112315663-112317549	-			u	-196.7	2.99071e-09	0.315467
FE122315	chr15:25227137-25227248	+	PAR-SN	PAR-SN	c	-196.65	0.284286	0.315467
FE118413	chr14:65007428-65010006	+	HSPA2	HSPA2	=	-196.65	0.177001	0.315467
FE152658	chr17:5416835-5418489	-	NLRP1	NLRP1	e	-196.6	0.171439	0.315467
FE196518	chr2:72315575-72315620	-			r	-196.6	3.45827e-09	0.315467
FE144778	chr16:14357137-14360677	+		BC020644	o	-196.5	0.341996	0.315467
FE133534	chr15:61197656-61198646	-		RORA	i	-196.5	6.56684e-09	0.315467
FE130714	chr15:38502045-38502181	-		BC037952	i	-196.45	6.53346e-09	0.315467
FE173088	chr18:60929453-60930510	-		BCL2	i	-196.4	2.62023e-09	0.315467
FE330984	chr6:32731151-32731455	-		HLA-DQB2	o	-196.3	0.205765	0.315467
FE248719	chr3:38022856-38025952	+	CTDSPL	CTDSPL	c	-196.3	0.169653	0.315467
FE253403	chr3:119153742-119155658	+		TMEM39A	x	-196.3	7.49407e-09	0.315467
FE244337	chr22:40440660-40441002	+		TNRC6B	o	-196.2	0.268744	0.333735
FE75642	chr11:113935119-113935290	+	ZBTB16	ZBTB16	c	-196.2	7.68092e-09	0.333735
FE194129	chr2:43449493-43451918	-		ZFP36L2	o	-196.15	0.116041	0.333735
FE55394	chr10:111893009-111895316	+	ADD3	ADD3	e	-196.05	0.232902	0.333735
FE156214	chr17:37183845-37184194	-			u	-196.05	0.0356185	0.333735
FE153529	chr17:10534975-10535292	-	MYH3	MYH3	e	-196.05	4.0824e-09	0.333735
FE137383	chr16:742504-743539	-	FBXL16	FBXL16	c	-196	0.305054	0.333735
FE173140	chr18:60974158-60975801	-		BCL2	i	-195.9	0.0857599	0.333735
FE88847	chr12:3048609-3050239	+	TULP3	TULP3	c	-195.75	0.15545	0.333735
FE264731	chr3:58563036-58563221	-	FAM107A	FAM107A	c	-195.75	0.0315251	0.333735
FE43568	chr10:88325955-88326236	-			r	-195.7	2.65618e-09	0.333735
FE124760	chr15:58430329-58430875	+	AQP9	AQP9	e	-195.65	0.331453	0.333735
FE87701	chr12:123773666-123778636	-	SBNO1	SBNO1	c	-195.6	0.180106	0.333735
FE67635	chr11:1855584-1855847	+	SYT8	SYT8	e	-195.6	3.2839e-09	0.333735
FE312952	chr5:137771261-137772717	+	KDM3B	KDM3B	e	-195.5	0.227245	0.333735
FE90167	chr12:18414377-18414526	+	PIK3C2G	PIK3C2G	e	-195.3	0.38409	0.333735
FE245241	chr22:46635502-46639609	+	PPARA	PPARA	c	-195.3	0.113731	0.333735
FE361096	chr7:158547194-158548624	-		ESYT2	i	-195.3	0.0394809	0.333735
FE312729	chr5:134974353-134976200	+			u	-195.3	2.62176e-09	0.333735
FE33635	chr1:196620944-196621305	+		CFH	o	-195.2	0.180596	0.333735
FE122531	chr15:31666369-31670099	+	KLF13	KLF13	c	-195.15	0.105525	0.333735
FE216203	chr2:128145759-128145949	+			u	-195.1	0.36881	0.333735
FE68653	chr11:12380182-12380811	+		MICALCL	o	-194.9	0.180665	0.333735
FE150087	chr16:81361520-81363080	+		GAN	i	-194.75	0.120096	0.340194
FE112006	chr14:71786969-71787094	-			u	-194.75	4.90404e-09	0.340194
FE8744	chr1:93811112-93811433	-	LOC100131564	LOC100131564	e	-194.65	0.187398	0.351647
FE31580	chr1:171238089-171238210	+		FMO1	i	-194.55	3.11293e-09	0.351647
FE376549	chr8:143781750-143782048	+	LY6K	LY6K	c	-194.45	0.287389	0.351647
FE396016	chrX:57622464-57623899	+	ZXDB	ZXDB	c	-194.4	3.02441e-09	0.351647
FE6910	chr1:68232231-68233468	-		GNG12	i	-194.35	0.191697	0.351647
FE226691	chr20:23640140-23640389	-			r	-194.2	0.169416	0.351647
FE362690	chr8:28203163-28206515	-	ZNF395	ZNF395	e	-194.2	0.121692	0.351647
FE38470	chr10:21251051-21251308	-		NEBL	i	-194.2	2.59914e-09	0.351647
FE398777	chrX:153656981-153657199	+	ATP6AP1	ATP6AP1	c	-194.05	0.122003	0.351647
FE71249	chr11:57538072-57538717	+		CTNND1	i	-194.05	0.0880689	0.351647
FE195218	chr2:60777958-60778088	-		BCL11A	i	-193.95	0.370231	0.351647
FE306073	chr5:32108150-32110991	+	PDZD2	PDZD2	c	-193.95	0.238438	0.351647
FE223159	chr2:219269268-219270662	+	CTDSP1	CTDSP1	c	-193.95	0.228909	0.351647
FE153056	chr17:8043797-8044550	-	PER1	PER1	c	-193.85	0.160506	0.351647
FE28345	chr1:114523809-114524522	+	OLFML3	OLFML3	c	-193.85	3.26513e-09	0.351647
FE40908	chr10:47138402-47140935	-		LOC643650	i	-193.75	0.216834	0.351647
FE275537	chr4:6303130-6304719	+	WFS1	WFS1	c	-193.75	0.10197	0.351647
FE226151	chr20:14304698-14308107	-	FLRT3	FLRT3	c	-193.55	0.196215	0.370846
FE205120	chr2:211295978-211299279	-	LANCL1	LANCL1	c	-193.5	0.325333	0.370846
FE309233	chr5:76128552-76131152	+		F2RL1	o	-193.5	0.164049	0.370846
FE376545	chr8:143761883-143761981	+	PSCA	PSCA	c	-193.45	2.47125e-09	0.370846
FE342444	chr7:33044747-33046180	+	FKBP9	FKBP9	e	-193.4	0.173463	0.370846
FE159254	chr17:62494435-62495580	-	DDX5	DDX5	c	-193.35	0.272133	0.370846
FE48609	chr10:17279231-17279594	+	VIM	VIM	c	-193.25	0.15375	0.370846
FE373954	chr8:87571416-87573686	+	CPNE3	CPNE3	c	-193.15	0.255564	0.370846
FE69307	chr11:27062256-27062575	+		BBOX1	o	-193.15	0.194209	0.370846
FE308533	chr5:67593895-67594568	+	PIK3R1	PIK3R1	c	-193.1	3.49676e-09	0.370846
FE83386	chr12:67371054-67373416	-			u	-193.05	0.176712	0.370846
FE178515	chr19:5205511-5206475	-		PTPRS	o	-193.05	0.134092	0.370846
FE178550	chr19:5558138-5560818	-		PLAC2	o	-193	0.194312	0.370846
FE83394	chr12:67382319-67383784	-			u	-192.9	0.0976797	0.391124
FE308810	chr5:71501525-71502018	+	MAP1B	MAP1B	c	-192.9	7.57749e-09	0.391124
FE240469	chr22:37172030-37172202	-		IFT27	o	-192.65	0.281075	0.391124
FE242014	chr22:18209776-18211980	+	BCL2L13	BCL2L13	c	-192.55	0.318622	0.391124
FE133292	chr15:60809388-60811236	-		BC035094	x	-192.55	0.192833	0.391124
FE344710	chr7:73331001-73331246	+			u	-192.55	0.0331314	0.391124
FE273127	chr3:182660101-182661975	-		DCUN1D1	o	-192.5	0.288869	0.391124
FE178627	chr19:6006510-6007339	-	AX748210	AX748210	c	-192.5	0.180652	0.391124
FE384861	chr9:137330467-137332429	+	RXRA	RXRA	c	-192.5	0.118253	0.391124
FE23902	chr1:47332013-47333167	+		CYP4Z2P	i	-192.45	7.96393e-09	0.391124
FE333799	chr6:79650332-79651067	-	PHIP	PHIP	e	-192.25	0.466338	0.391124
FE244184	chr22:39779364-39781641	+		SYNGR1	o	-192.25	0.190128	0.391124
FE294005	chr4:169916000-169917811	-		CBR4	i	-192.15	0.221492	0.391124
FE355083	chr7:76822517-76824596	-		FGL2	o	-192.15	0.174617	0.391124
FE189902	chr19:52873164-52873230	+	ZNF880	ZNF880	c	-192.1	0.269591	0.391124
FE354584	chr7:66767363-66767494	-		PMS2P4	o	-192	0.363785	0.391124
FE34351	chr1:203595887-203596806	+	ATP2B4	ATP2B4	e	-191.95	0.268252	0.391124
FE1460	chr1:17215753-17216202	-	BC070363	BC070363	e	-191.95	0.19892	0.391124
FE400196	chrX:45694628-45695581	-			r	-191.95	0.148148	0.391124
FE389610	chr9:102741222-102743366	-		ERP44	o	-191.75	0.241397	0.407969
FE364116	chr8:59536874-59538631	-		NSMAF	i	-191.7	0.212821	0.407969
FE190745	chr19:58773454-58775012	+	ZNF544	ZNF544	c	-191.65	0.0862245	0.407969
FE83233	chr12:67224660-67226244	-			u	-191.6	0.206021	0.407969
FE3936	chr1:38509411-38511027	-	POU3F1	POU3F1	c	-191.45	0.201314	0.407969
FE126489	chr15:74467548-74469141	+	ISLR	ISLR	c	-191.45	0.107313	0.407969
FE36619	chr1:237065714-237067260	+	MTR	MTR	c	-191.4	3.95573e-09	0.407969
FE46239	chr10:119301608-119301981	-		EMX2OS	o	-191.3	0.0781466	0.407969
FE376546	chr8:143763339-143763525	+	PSCA	PSCA	c	-191.2	3.50686e-09	0.407969
FE99711	chr13:24465291-24466129	-	C1QTNF9B	C1QTNF9B	e	-191.05	0.310607	0.407969
FE398309	chrX:135287012-135287122	+		FHL1	i	-191.05	3.47434e-09	0.407969
FE29700	chr1:152483994-152484657	+	LCE5A	LCE5A	c	-190.95	0.0942478	0.426404
FE241129	chr22:42951256-42952286	-	RRP7B	RRP7B	c	-190.9	1.86367e-09	0.426404
FE245540	chr22:48085519-48086737	+		AK093107	i	-190.75	0.25894	0.426404
FE238161	chr21:44875624-44875900	+		LINC00319	p	-190.6	0.172641	0.426404
FE46714	chr10:124750237-124751957	-	AK023288	AK023288	c	-190.6	0.10466	0.426404
FE220233	chr2:179261950-179263928	+	OSBPL6	OSBPL6	c	-190.6	0.09045	0.426404
FE79263	chr12:24202566-24204770	-		SOX5	i	-190.55	0.128127	0.426404
FE337101	chr6:131291365-131291557	-	EPB41L2	EPB41L2	e	-190.55	5.76378e-09	0.426404
FE94382	chr12:62903170-62904835	+		MON2	i	-190.5	0.273937	0.426404
FE220864	chr2:189839051-189839294	+		COL3A1	o	-190.4	0.447676	0.426404
FE156867	chr17:40554467-40557332	-	PTRF	PTRF	c	-190.4	0.160345	0.426404
FE163042	chr17:19233365-19234774	+		EPN2	i	-190.25	0.33153	0.445481
FE322488	chr6:89871863-89875272	+	PM20D2	PM20D2	c	-190.2	0.343121	0.445481
FE161015	chr17:79836390-79838004	-			r	-190.2	0.145121	0.445481
FE309851	chr5:83678154-83678349	+		EDIL3	i	-190	0.27417	0.445481
FE66760	chr11:125852133-125853600	-		CDON	i	-190	2.49501e-09	0.445481
FE62188	chr11:65684312-65685572	-	C11orf68	C11orf68	c	-189.75	0.284103	0.445481
FE183279	chr19:52900787-52901056	-		AK097590	o	-189.65	0.196288	0.445481
FE182369	chr19:45981868-45981948	-	TRNA_SeC	TRNA_SeC	=	-189.6	0.24097	0.445481
FE123548	chr15:44068823-44069390	+	BC062349	BC062349	c	-189.5	0.230995	0.445481
FE393637	chrX:2732768-2733904	+	XG	XG	c	-189.4	0.174211	0.452042
FE154151	chr17:17758116-17759068	-		TOM1L2	i	-189.4	0.09528	0.452042
FE327130	chr6:158929863-158932860	+	TULP4	TULP4	c	-189.35	0.165531	0.462895
FE289121	chr4:83344418-83344947	-	HNRPDL	HNRPDL	c	-189.3	0.0461972	0.462895
FE100289	chr13:33100869-33101544	-		N4BP2L2	i	-189.2	0.295486	0.462895
FE217753	chr2:153575068-153575214	+	ARL6IP6	ARL6IP6	c	-189.2	0.276887	0.462895
FE112931	chr14:89675245-89675638	-		FOXN3	i	-189.2	0.227937	0.462895
FE321249	chr6:64421377-64424031	+	PHF3	PHF3	e	-189.05	0.38279	0.462895
FE312860	chr5:135512955-135518749	+	SMAD5	SMAD5	e	-189.05	0.165804	0.462895
FE132471	chr15:54203193-54203291	-			r	-189	1.71345e-09	0.462895
FE20130	chr1:15990846-15991658	+			u	-188.9	0.311759	0.462895
FE300526	chr5:112357809-112362288	-	MCC	MCC	c	-188.85	0.262958	0.462895
FE124774	chr15:58476393-58476815	+	AQP9	AQP9	c	-188.85	3.1178e-09	0.462895
FE39970	chr10:34510337-34511619	-		PARD3	i	-188.75	0.379478	0.462895
FE395627	chrX:55478516-55479681	+	MAGEH1	MAGEH1	c	-188.75	0.284859	0.462895
FE27779	chr1:110230354-110230531	+		GSTM1	o	-188.7	0.206324	0.462895
FE37864	chr10:13687226-13689159	-	FRMD4A	FRMD4A	e	-188.7	0.1537	0.462895
FE310266	chr5:95130241-95130843	+	RHOBTB3	RHOBTB3	c	-188.7	0.125356	0.462895
FE191943	chr2:20475923-20478063	-		PUM2	i	-188.65	0.39662	0.462895
FE278548	chr4:77957798-77959745	+	FW340024	FW340024	c	-188.65	0.164631	0.462895
FE2460	chr1:23884569-23885041	-	ID3	ID3	e	-188.65	0.0442745	0.462895
FE66520	chr11:119997241-119997752	-		TRIM29	i	-188.55	0.194612	0.462895
FE382589	chr9:112932899-112934827	+		PALM2-AKAP2	o	-188.55	1.81845e-09	0.462895
FE250494	chr3:52283569-52284609	+	PPM1M	PPM1M	c	-188.5	4.36637e-09	0.468355
FE143775	chr16:3017939-3018358	+	KREMEN2	KREMEN2	c	-188.4	8.42729e-09	0.478721
FE83184	chr12:67163043-67164628	-		GRIP1	i	-188.35	0.237545	0.478721
FE199589	chr2:128492944-128494336	-		WDR33	o	-188.35	0.0627158	0.478721
FE258947	chr3:189527034-189528395	+		TP63	i	-188.25	0.290232	0.478721
FE260967	chr3:17198682-17201272	-	TBC1D5	TBC1D5	c	-188.15	0.411571	0.478721
FE401553	chrX:73485349-73489123	-		FTX	i	-187.95	0.20637	0.478721
FE75697	chr11:114068179-114068674	+		ZBTB16	i	-187.9	9.06979e-09	0.478721
FE107878	chr13:111806525-111808156	+		ARHGEF7	i	-187.85	0.354954	0.478721
FE81820	chr12:53032224-53036563	-		KRT2	p	-187.65	0.388259	0.497021
FE65824	chr11:115044274-115046741	-		CADM1	o	-187.5	0.233105	0.497021
FE371882	chr8:38706602-38710585	+		TACC1	o	-187.4	0.251961	0.497021
FE375181	chr8:104328734-104329959	+		FZD6	i	-187.4	0.0775107	0.497021
FE148303	chr16:68225071-68225698	+	NFATC3	NFATC3	c	-187.35	0.23187	0.497021
FE28923	chr1:145287061-145289631	+		NBPF9	i	-187.3	0.236001	0.497021
FE39943	chr10:34483459-34485457	-		PARD3	i	-187.2	0.261977	0.497021
FE290442	chr4:102262435-102264818	-		PPP3CA	i	-187.2	0.245733	0.497021
FE231299	chr20:23168531-23170941	+	AX747171	AX747171	=	-187	0.175208	0.516564
FE142490	chr16:79634274-79634679	-	MAF	MAF	c	-186.95	0.151203	0.516564
FE353420	chr7:42049029-42050286	-		GLI3	i	-186.95	0.0873663	0.516564
FE82743	chr12:58213718-58217098	-	CTDSP2	CTDSP2	c	-186.9	0.225244	0.516564
FE181483	chr19:38146270-38146415	-	ZFP30	ZFP30	e	-186.85	0.256632	0.516564
FE285234	chr4:6988581-6988809	-		TBC1D14	i	-186.8	0.110541	0.516564
FE27308	chr1:100756709-100758367	+	RTCD1	RTCD1	e	-186.75	0.35487	0.516564
FE370366	chr8:17886128-17886697	+	PCM1	PCM1	c	-186.7	0.335108	0.516564
FE394128	chrX:13170205-13170470	+			u	-186.65	8.64567e-09	0.516564
FE249593	chr3:45721564-45722740	+	LIMD1	LIMD1	c	-186.6	0.120792	0.516564
FE139261	chr16:23143705-23144772	-		USP31	i	-186.55	2.39362e-09	0.535758
FE399306	chrX:16606121-16607658	-	CTPS2	CTPS2	c	-186.4	2.29736e-09	0.535758
FE77381	chr11:134115444-134117698	+		VPS26B	o	-186.2	0.161601	0.535758
FE330306	chr6:27340763-27342105	-		ZNF204P	i	-186.2	4.44744e-09	0.535758
FE237318	chr21:34144407-34144583	+	C21orf49	C21orf49	c	-186.1	2.19346e-09	0.553991
FE6999	chr1:68697877-68698257	-	WLS	WLS	c	-186.05	0.191086	0.553991
FE5920	chr1:53018603-53018772	-	ZCCHC11	ZCCHC11	c	-186.05	3.83404e-09	0.553991
FE40746	chr10:44139491-44140018	-	ZNF32	ZNF32	c	-185.95	0.141851	0.553991
FE69881	chr11:34663906-34664164	+		EHF	i	-185.95	0.0649148	0.553991
FE68106	chr11:8126539-8127606	+	TUB	TUB	c	-185.9	3.0825e-09	0.553991
FE302962	chr5:149534962-149535454	-		PDGFRB	o	-185.9	2.9963e-09	0.553991
FE253104	chr3:112942328-112943743	+		BOC	i	-185.85	0.112646	0.553991
FE128819	chr15:99504641-99507726	+	IGF1R	IGF1R	c	-185.7	0.193405	0.573037
FE219131	chr2:172378895-172379248	+	CYBRD1	CYBRD1	c	-185.7	0.159503	0.573037
FE286844	chr4:40814403-40816265	-	APBB2	APBB2	c	-185.7	0.127715	0.573037
FE392847	chr9:135669656-135669853	-		AK8	i	-185.65	0.201578	0.573037
FE353623	chr7:44043646-44044744	-	AX747182	AX747182	c	-185.5	0.182821	0.573037
FE339056	chr6:152702141-152702509	-	SYNE1	SYNE1	e	-185.45	0.114625	0.573037
FE100572	chr13:38158869-38159131	-	POSTN	POSTN	e	-185.45	2.41947e-09	0.573037
FE306218	chr5:34832203-34832654	+	RAI14	RAI14	c	-185.4	2.70473e-09	0.573037
FE54161	chr10:97457354-97457540	+			r	-185.25	0.306456	0.573037
FE31148	chr1:166821160-166823684	+	POGK	POGK	e	-185.15	0.19455	0.573037
FE168260	chr17:72428171-72428360	+	GPRC5C	GPRC5C	e	-185.15	0.0639936	0.573037
FE10688	chr1:144851460-144852511	-	PDE4DIP	PDE4DIP	e	-185.1	2.29904e-09	0.578892
FE59032	chr11:11984711-11986101	-	DKK3	DKK3	c	-185	0.224845	0.588167
FE41978	chr10:62465550-62466366	-		ANK3	i	-185	0.06903	0.588167
FE82086	chr12:54540904-54541046	-			u	-185	9.86419e-09	0.588167
FE299365	chr5:94831927-94833076	-		TTC37	i	-184.95	0.169499	0.588167
FE358453	chr7:120988914-120989655	-	FAM3C	FAM3C	c	-184.95	0.113981	0.588167
FE15287	chr1:208206450-208207199	-	PLXNA2	PLXNA2	e	-184.95	4.70461e-09	0.588167
FE385508	chr9:5628802-5629003	-		C9orf46	i	-184.85	0.288398	0.588167
FE374827	chr8:101348452-101348830	+			u	-184.85	0.283412	0.588167
FE384877	chr9:137734026-137736422	+	COL5A1	COL5A1	c	-184.75	0.217501	0.588167
FE114870	chr14:105419625-105420992	-	AHNAK2	AHNAK2	c	-184.65	0.137631	0.588167
FE279514	chr4:88058280-88062190	+	AFF1	AFF1	c	-184.6	0.268042	0.588167
FE362072	chr8:18388212-18389871	-	PSD3	PSD3	c	-184.55	0.18832	0.595302
FE66556	chr11:121972079-121972572	-	AK123947	AK123947	e	-184.55	4.76423e-09	0.595302
FE142803	chr16:85008069-85009066	-	ZDHHC7	ZDHHC7	c	-184.5	0.327711	0.605533
FE139135	chr16:22357290-22359111	-	CDR2	CDR2	c	-184.35	0.150404	0.605533
FE229932	chr20:10844875-10845092	+			u	-184.35	0.041921	0.605533
FE267911	chr3:113005777-113006304	-	WDR52	WDR52	c	-184.25	0.0803781	0.605533
FE112322	chr14:75518092-75518235	-	MLH3	MLH3	c	-184.2	0.253143	0.605533
FE313135	chr5:139494256-139496806	+	PURA	PURA	c	-184.15	0.298037	0.605533
FE343462	chr7:55163885-55166174	+		EGFR	i	-184.1	0.235399	0.605533
FE34458	chr1:203709746-203713211	+	ATP2B4	ATP2B4	c	-184	0.218177	0.605533
FE83352	chr12:67343825-67345799	-			r	-184	0.137065	0.605533
FE18811	chr1:9427559-9429592	+	SPSB1	SPSB1	c	-183.95	0.210538	0.605533
FE346749	chr7:100732882-100733883	+	TRIM56	TRIM56	c	-183.9	0.227807	0.605533
FE342106	chr7:30200634-30202447	+	AK098769	AK098769	c	-183.85	0.207177	0.605533
FE226722	chr20:24986958-24987778	-	ACSS1	ACSS1	c	-183.7	0.157087	0.611673
FE65603	chr11:108464145-108464556	-		EXPH5	o	-183.65	0.270313	0.611673
FE252963	chr3:111871258-111873931	+		SLC9A10	x	-183.6	0.337977	0.611673
FE89990	chr12:14653197-14655842	+		ATF7IP	p	-183.6	0.283795	0.611673
FE373729	chr8:86157828-86158094	+	CA13	CA13	c	-183.55	0.158235	0.611673
FE390966	chr9:116148632-116150580	-	ALAD	ALAD	c	-183.55	0.133834	0.611673
FE11366	chr1:151397808-151400877	-	POGZ	POGZ	e	-183.5	0.292805	0.619231
FE156585	chr17:39552571-39552927	-	KRT31	KRT31	e	-183.5	0.0756236	0.619231
FE70947	chr11:47183146-47183731	+	C11orf49	C11orf49	c	-183.45	0.167263	0.619231
FE139967	chr16:34561348-34562055	-			r	-183.45	7.37589e-09	0.619231
FE293424	chr4:153265100-153266285	-		FBXW7	i	-183.4	0.380887	0.619231
FE210580	chr2:40944204-40944390	+			r	-183.4	0.306036	0.619231
FE83313	chr12:67297112-67298557	-			u	-183.4	0.155705	0.619231
FE345969	chr7:92029085-92030699	+	ANKIB1	ANKIB1	c	-183.35	0.342171	0.619231
FE178863	chr19:7116156-7117411	-	INSR	INSR	c	-183.25	0.207743	0.619231
FE55922	chr10:114925586-114927422	+	TCF7L2	TCF7L2	c	-183.25	0.0793549	0.619231
FE187245	chr19:35173379-35177284	+	ZNF302	ZNF302	e	-183.05	0.206693	0.619231
FE15247	chr1:208027915-208028882	-			u	-183.05	0.108778	0.619231
FE161108	chr17:80064158-80064271	-		CCDC57	i	-183	0.259516	0.637435
FE93805	chr12:56365557-56366560	+	CDK2	CDK2	c	-182.95	0.309909	0.637435
FE256044	chr3:152065626-152068457	+		MBNL1	i	-182.9	0.388487	0.637435
FE157360	chr17:43340498-43342148	-	MAP3K14	MAP3K14	c	-182.9	0.234898	0.637435
FE152928	chr17:7362686-7365655	-	ZBTB4	ZBTB4	c	-182.9	0.159916	0.637435
FE180418	chr19:18390565-18391154	-	JUND	JUND	c	-182.85	0.298835	0.637435
FE67248	chr11:130096499-130099571	-	ZBTB44	ZBTB44	e	-182.85	0.2776	0.637435
FE54806	chr10:103866077-103866401	+			u	-182.8	0.0727097	0.637435
FE284798	chr4:1160722-1161345	-	SPON2	SPON2	c	-182.7	0.0889177	0.637435
FE20275	chr1:17066757-17066883	+		CROCC	o	-182.65	0.204201	0.637435
FE180621	chr19:19843800-19843924	-	ZNF14	ZNF14	c	-182.5	0.26466	0.637435
FE134676	chr15:69071084-69072267	-	ANP32A	ANP32A	c	-182.5	0.188758	0.637435
FE238617	chr21:47988976-47989679	+	DIP2A	DIP2A	c	-182.5	3.0006e-09	0.637435
FE141135	chr16:66648666-66650758	-	CMTM4	CMTM4	c	-182.45	0.243171	0.637435
FE77348	chr11:133938908-133939039	+	JAM3	JAM3	c	-182.45	0.150778	0.637435
FE6925	chr1:68516231-68516519	-		DIRAS3	o	-182.45	4.23943e-09	0.637435
FE374372	chr8:97621613-97622858	+	SDC2	SDC2	c	-182.4	0.0750522	0.637435
FE345130	chr7:76740420-76742296	+			u	-182.35	0.272083	0.642601
FE110314	chr14:50584755-50585549	-	SOS2	SOS2	c	-182.3	0.298407	0.652353
FE40348	chr10:34938584-34939675	-		PARD3	i	-182.25	0.200234	0.652353
FE354007	chr7:51139890-51141089	-	COBL	COBL	c	-182.25	0.0924787	0.652353
FE185599	chr19:13135838-13136553	+	NFIX	NFIX	e	-182.2	0.0904099	0.652353
FE196521	chr2:72357860-72359378	-	CYP26B1	CYP26B1	c	-182.15	2.62663e-09	0.652353
FE12626	chr1:157090940-157093979	-		ETV3	p	-182.1	0.283124	0.652353
FE27782	chr1:110254843-110254970	+		GSTM5	o	-182.1	0.0516266	0.652353
FE305297	chr5:7802198-7802477	+	ADCY2	ADCY2	e	-182.1	2.13716e-08	0.652353
FE250422	chr3:51696743-51697578	+	RAD54L2	RAD54L2	c	-182.05	0.193256	0.652353
FE248329	chr3:33184964-33186563	+	CRTAP	CRTAP	c	-182	0.148617	0.652353
FE29947	chr1:153747710-153747996	+		SLC27A3	o	-182	0.123573	0.652353
FE394122	chrX:12994803-12995412	+	TMSB4X	TMSB4X	e	-181.9	0.15208	0.659603
FE353581	chr7:43915501-43917151	-	URGCP	URGCP	c	-181.85	0.192794	0.669522
FE316202	chr6:2988825-2989035	+	DKFZP686I15217	DKFZP686I15217	e	-181.8	0.215554	0.669522
FE343566	chr7:55275790-55279380	+		GU228584	o	-181.7	0.150591	0.669522
FE123887	chr15:49170274-49172098	+	EID1	EID1	=	-181.7	0.145215	0.669522
FE173111	chr18:60944867-60946050	-		BCL2	i	-181.7	0.141237	0.669522
FE49452	chr10:23729182-23731201	+	OTUD1	OTUD1	c	-181.6	0.290444	0.669522
FE387155	chr9:35697356-35697897	-	TLN1	TLN1	c	-181.55	0.15938	0.669522
FE68642	chr11:12363433-12364697	+		MICALCL	i	-181.55	0.0730022	0.669522
FE79831	chr12:26584989-26586343	-		ITPR2	i	-181.55	3.2458e-09	0.669522
FE151563	chr17:647804-650846	-	GEMIN4	GEMIN4	c	-181.45	0.232525	0.669522
FE330210	chr6:25218615-25218934	-			u	-181.45	0.145549	0.669522
FE15954	chr1:220321651-220323735	-	RAB3GAP2	RAB3GAP2	c	-181.4	0.349942	0.676432
FE322471	chr6:89790414-89791153	+	PNRC1	PNRC1	e	-181.4	0.143721	0.676432
FE356949	chr7:104909253-104909527	-	SRPK2	SRPK2	e	-181.35	0.29763	0.685829
FE212785	chr2:64455524-64455703	+			u	-181.35	3.74053e-09	0.685829
FE222547	chr2:208465278-208468170	+	CREB1	CREB1	c	-181.3	0.334989	0.685829
FE151320	chr16:89629956-89630942	+	RPL13	RPL13	c	-181.3	0.195405	0.685829
FE126458	chr15:74005703-74006923	+		CD276	o	-181.25	1.88632e-09	0.685829
FE245060	chr22:45996736-45996983	+	AK095988	AK095988	c	-181.2	5.59873e-09	0.685829
FE177259	chr18:61442594-61442928	+		SERPINB7	o	-181.05	0.210786	0.685829
FE137434	chr16:1278340-1278807	-	TPSB2	TPSB2	c	-181.05	4.44978e-09	0.685829
FE76068	chr11:118478294-118478414	+		PHLDB1	o	-181	6.33502e-09	0.685829
FE397290	chrX:103217168-103217296	+	TMSB15B	TMSB15B	c	-180.9	0.40005	0.685829
FE255408	chr3:141162516-141167743	+	ZBTB38	ZBTB38	c	-180.9	0.285618	0.685829
FE7168	chr1:71533833-71534862	-		ZRANB2	i	-180.8	0.311764	0.703135
FE301808	chr5:134259558-134260364	-		PCBD2	i	-180.75	0.378231	0.703135
FE236623	chr21:18939304-18942420	+	CXADR	CXADR	c	-180.7	0.309489	0.703135
FE184138	chr19:1269260-1269409	+	CIRBP	CIRBP	c	-180.7	0.12216	0.703135
FE175039	chr18:21452800-21453218	+	LAMA3	LAMA3	e	-180.65	0.412185	0.703135
FE56112	chr10:119036938-119038940	+	SLC18A2	SLC18A2	c	-180.65	0.360785	0.703135
FE164752	chr17:37075205-37078083	+		LASP1	o	-180.6	0.230199	0.703135
FE215712	chr2:113968958-113969234	+		AK123617	p	-180.6	0.123314	0.703135
FE164980	chr17:38290753-38293008	+	MSL1	MSL1	c	-180.5	0.186024	0.703135
FE228785	chr20:60884124-60884472	-	LAMA5	LAMA5	c	-180.5	0.122008	0.703135
FE262135	chr3:37030464-37034014	-	EPM2AIP1	EPM2AIP1	c	-180.4	0.2693	0.703135
FE245606	chr22:48156612-48158651	+		AK093107	i	-180.4	0.220955	0.703135
FE249253	chr3:43389464-43392626	+	SNRK	SNRK	c	-180.35	0.239883	0.703135
FE212180	chr2:61412754-61413632	+	AHSA2	AHSA2	e	-180.35	0.0775589	0.703135
FE356492	chr7:99767173-99767817	-		GPC2	o	-180.35	4.12548e-09	0.703135
FE189236	chr19:48244707-48246391	+	EHD2	EHD2	c	-180.15	0.275107	0.716681
FE198801	chr2:110317766-110318571	-		SEPT10	i	-180.1	0.0517973	0.716681
FE276311	chr4:26322609-26322670	+	RBPJ	RBPJ	c	-180.05	0.348939	0.716681
FE190061	chr19:54371086-54371197	+		MYADM	o	-180.05	0.184513	0.716681
FE209280	chr2:27249348-27250061	+	MAPRE3	MAPRE3	c	-179.95	0.194188	0.716681
FE284554	chr4:186347369-186347633	+			u	-179.85	0.271819	0.723483
FE373146	chr8:67772785-67773994	+	C8orf44-SGK3	C8orf44-SGK3	c	-179.7	0.248968	0.73266
FE62228	chr11:66103788-66104003	-	RIN1	RIN1	c	-179.65	0.307066	0.73266
FE470	chr1:6521211-6521673	-	TNFRSF25	TNFRSF25	c	-179.65	0.0517366	0.73266
FE83378	chr12:67363495-67366826	-			r	-179.45	0.338191	0.73266
FE41135	chr10:52163862-52165451	-		SGMS1	i	-179.45	0.308784	0.73266
FE195205	chr2:60768157-60769916	-	BCL11A	BCL11A	e	-179.45	0.281219	0.73266
FE192846	chr2:30937188-30937235	-			r	-179.45	0.0715436	0.73266
FE177614	chr18:72998133-73001872	+	TSHZ1	TSHZ1	c	-179.35	0.192288	0.749713
FE403610	chrX:152760835-152760999	-		HAUS7	o	-179.25	8.3325e-09	0.749713
FE357557	chr7:107696101-107696608	-	LAMB4	LAMB4	e	-179.2	0.0528643	0.749713
FE30504	chr1:159175532-159176186	+	DARC	DARC	c	-179.2	5.88792e-09	0.749713
FE110269	chr14:50459508-50459853	-	C14orf182	C14orf182	e	-179.2	3.26471e-09	0.749713
FE34689	chr1:206634795-206637768	+	SRGAP2	SRGAP2	c	-179.15	0.324091	0.749713
FE817	chr1:9789081-9790819	-	CLSTN1	CLSTN1	e	-179.1	0.202614	0.749713
FE304502	chr5:177041371-177044243	-		LOC202181	p	-179.05	0.207836	0.749713
FE42543	chr10:71897742-71900039	-	TYSND1	TYSND1	e	-179	0.221188	0.749713
FE275137	chr4:2836937-2842851	+		SH3BP2	o	-179	0.164066	0.749713
FE163047	chr17:19237276-19240030	+	EPN2	EPN2	c	-178.9	0.112019	0.766641
FE74721	chr11:101918105-101918311	+		C11orf70	o	-178.8	0.314903	0.766641
FE228755	chr20:60259988-60260098	-		CDH4	i	-178.75	3.9408e-09	0.766641
FE333573	chr6:75794045-75794994	-	COL12A1	COL12A1	c	-178.35	0.156376	0.782673
FE23090	chr1:40436724-40437213	+		MFSD2A	p	-178.3	4.94705e-09	0.782673
FE205465	chr2:215674136-215674451	-		BARD1	o	-178.25	0.243699	0.782673
FE114719	chr14:103987600-103987824	-	CKB	CKB	e	-178.25	0.209932	0.782673
FE68949	chr11:14287772-14289466	+	SPON1	SPON1	c	-178.25	3.91601e-09	0.782673
FE313901	chr5:145453787-145454127	+		SH3RF2	i	-178.2	3.59517e-09	0.782673
FE157292	chr17:43100713-43102068	-	DCAKD	DCAKD	c	-178.15	0.410962	0.782673
FE266739	chr3:78969736-78971740	-		ROBO1	i	-178.15	0.279174	0.782673
FE479	chr1:6527182-6527652	-	PLEKHG5	PLEKHG5	e	-178.15	0.189855	0.782673
FE44556	chr10:98277871-98279799	-	TM9SF3	TM9SF3	c	-178.1	0.261935	0.782673
FE370323	chr8:17834581-17835969	+		PCM1	i	-178.05	6.29726e-09	0.782673
FE139957	chr16:34552216-34553119	-			r	-178	7.00802e-09	0.789336
FE256018	chr3:152045424-152047272	+		MBNL1	i	-177.95	0.307952	0.789336
FE162142	chr17:7814960-7815640	+	CHD3	CHD3	c	-177.85	0.100537	0.796729
FE101858	chr13:52986803-52989901	-	VPS36	VPS36	c	-177.8	0.316276	0.796729
FE352136	chr7:21940526-21941554	-	CDCA7L	CDCA7L	c	-177.8	0.203602	0.796729
FE128731	chr15:99310705-99311900	+		IGF1R	i	-177.8	0.106951	0.796729
FE93019	chr12:49920144-49921027	+	SPATS2	SPATS2	c	-177.75	0.285766	0.796729
FE147023	chr16:53241623-53242045	+		CHD9	o	-177.7	0.210562	0.796729
FE232646	chr20:42839549-42839981	+	LOC100505783	LOC100505783	e	-177.7	0.199914	0.796729
FE102546	chr13:79894093-79895314	-	RBM26	RBM26	e	-177.6	0.258307	0.796729
FE208063	chr2:10830122-10830293	+			u	-177.55	0.0896365	0.796729
FE139231	chr16:23073709-23076789	-	USP31	USP31	c	-177.5	0.252757	0.796729
FE128316	chr15:92542941-92544347	+		SLCO3A1	i	-177.25	0.196126	0.812176
FE35820	chr1:224415341-224415919	+		NVL	x	-177.15	0.151892	0.812176
FE163032	chr17:19224735-19226020	+		EPN2	i	-177.15	0.122224	0.812176
FE13048	chr1:161207980-161208132	-		NR1I3	o	-177.1	0.0727105	0.812176
FE40028	chr10:34590504-34592138	-		TRNA_Pseudo	o	-177.05	0.194385	0.820509
FE352779	chr7:28174150-28175050	-		JAZF1	i	-177	7.64374e-09	0.829623
FE160375	chr17:73870257-73871196	-	TRIM47	TRIM47	c	-176.95	0.290305	0.829623
FE140449	chr16:54320079-54320843	-		IRX3	o	-176.85	0.141138	0.829623
FE236207	chr21:47608463-47611144	-	LSS	LSS	e	-176.8	0.130482	0.829623
FE245558	chr22:48114861-48115872	+		AK093107	i	-176.8	0.124552	0.829623
FE393564	chrUn_gl000224:102470-102584	+			u	-176.75	0.359686	0.829623
FE153771	chr17:15133172-15133714	-	PMP22	PMP22	c	-176.75	0.218943	0.829623
FE281628	chr4:124571057-124571320	+			u	-176.7	0.208345	0.829623
FE9467	chr1:108199578-108200827	-		VAV3	i	-176.65	0.261908	0.829623
FE77527	chr12:772494-772791	-		NINJ2	o	-176.65	4.85921e-09	0.829623
FE148817	chr16:69725702-69728244	+	NFAT5	NFAT5	e	-176.6	0.445468	0.829623
FE323716	chr6:117054409-117056404	+		KPNA5	i	-176.6	0.282611	0.829623
FE112956	chr14:89699857-89700991	-		FOXN3	i	-176.6	0.217841	0.829623
FE69494	chr11:31453063-31453973	+	DNAJC24	DNAJC24	c	-176.55	0.233986	0.829623
FE11737	chr1:153518054-153518107	-		S100A4	i	-176.55	5.93735e-09	0.829623
FE80142	chr12:27125954-27127139	-	TM7SF3	TM7SF3	c	-176.5	0.278375	0.829623
FE104464	chr13:28786203-28788356	+		PAN3	i	-176.35	0.263216	0.841537
FE397153	chrX:100808254-100809686	+		ARMCX1	o	-176.35	0.185084	0.841537
FE394796	chrX:38420750-38420880	+	TSPAN7	TSPAN7	c	-176.3	0.1959	0.841537
FE183281	chr19:53115516-53117968	-	ZNF83	ZNF83	e	-176.25	0.171465	0.841537
FE354892	chr7:75162704-75164535	-	HIP1	HIP1	c	-176.2	0.254788	0.841537
FE230675	chr20:17207565-17207965	+		PCSK2	o	-176.15	0.199208	0.841537
FE294967	chr5:14704909-14706543	-	ANKH	ANKH	c	-176.15	0.177129	0.841537
FE79997	chr12:26806444-26807057	-	ITPR2	ITPR2	e	-176.1	0.196949	0.841537
FE98654	chr12:124155656-124155869	+	TCTN2	TCTN2	c	-175.95	0.335231	0.856252
FE176465	chr18:48609374-48611388	+	SMAD4	SMAD4	c	-175.9	0.227702	0.856252
FE192018	chr2:20817606-20818712	-	HS1BP3	HS1BP3	c	-175.85	0.151995	0.856252
FE239005	chr22:19833672-19835298	-	C22orf29	C22orf29	c	-175.8	0.126115	0.856252
FE203376	chr2:186978428-186980100	-			r	-175.8	5.98674e-09	0.856252
FE213334	chr2:69472381-69476488	+		ANTXR1	o	-175.75	0.234682	0.856252
FE332834	chr6:52774439-52774541	-		GSTA3	o	-175.75	0.109143	0.856252
FE286102	chr4:24518940-24520529	-		MIR573	p	-175.75	4.26268e-09	0.856252
FE283490	chr4:159827086-159828077	+		FNIP2	o	-175.7	0.325183	0.872485
FE79634	chr12:24644688-24645626	-		SOX5	i	-175.65	4.23166e-09	0.872485
FE241166	chr22:43045301-43045420	-		CYB5R3	o	-175.6	0.143445	0.872485
FE181441	chr19:37808448-37808604	-		HKR1	i	-175.6	0.127018	0.872485
FE337798	chr6:137320947-137323521	-	IL20RA	IL20RA	e	-175.55	0.204364	0.872485
FE122155	chr14:105941092-105941242	+		CRIP2	o	-175.55	0.162697	0.872485
FE160617	chr17:74675662-74676630	-	MXRA7	MXRA7	c	-175.55	0.121832	0.872485
FE165099	chr17:38984084-38984551	+		TMEM99	i	-175.5	0.20992	0.872485
FE92054	chr12:42775528-42777744	+		PPHLN1	i	-175.45	0.152932	0.872485
FE169479	chr17_gl000205_random:110843-111010	+			r	-175.4	0.139373	0.872485
FE70194	chr11:36133559-36134974	+		LDLRAD3	i	-175.35	0.0480389	0.878044
FE313146	chr5:139507614-139508295	+	IGIP	IGIP	c	-175.3	5.58246e-09	0.88664
FE142896	chr16:87362961-87365109	-	FBXO31	FBXO31	c	-175.25	0.198606	0.88664
FE300308	chr5:108670421-108672596	-	PJA2	PJA2	c	-175.2	0.370591	0.88664
FE391171	chr9:123363156-123366703	-		MEGF9	o	-175.2	0.152072	0.88664
FE334082	chr6:82454216-82458319	-		FAM46A	o	-175.05	0.307037	0.892388
FE6724	chr1:65524061-65524202	-		MIR101-1	o	-175	0.276451	0.892388
FE227898	chr20:43954339-43955102	-	SDC4	SDC4	c	-175	0.208001	0.892388
FE403236	chrX:133792419-133792651	-		PLAC1	o	-175	4.66477e-09	0.892388
FE327668	chr6:163975561-163976471	+		QKI	i	-174.95	0.0376121	0.901212
FE108305	chr14:20757211-20758004	-	TTC5	TTC5	e	-174.8	0.185885	0.901212
FE236195	chr21:46683889-46684685	-	POFUT2	POFUT2	c	-174.8	5.74724e-09	0.901212
FE61563	chr11:61116295-61117191	-	CYBASC3	CYBASC3	c	-174.6	0.133432	0.901212
FE106630	chr13:74184979-74185424	+			u	-174.5	0.39029	0.901212
FE395528	chrX:53183980-53184731	+			r	-174.5	0.268181	0.901212
FE52991	chr10:85978809-85979295	+	CDHR1	CDHR1	e	-174.5	4.21788e-09	0.901212
FE112856	chr14:88940009-88940430	-	PTPN21	PTPN21	e	-174.4	0.299501	0.934039
FE106844	chr13:78130443-78130848	+	SCEL	SCEL	e	-174.35	0.401245	0.934039
FE186907	chr19:30470149-30471724	+		URI1	i	-174.35	0.264159	0.934039
FE30439	chr1:158223985-158224517	+	CD1A	CD1A	c	-174.15	0.325017	0.948247
FE214537	chr2:97779184-97779673	+		ANKRD36	o	-174.1	0.523153	0.948247
FE20489	chr1:19983566-19984937	+	C1orf151-NBL1	C1orf151-NBL1	c	-174.1	0.112237	0.948247
FE185600	chr19:13136589-13137188	+		NFIX	i	-174.1	3.70375e-09	0.948247
FE376751	chr8:145726396-145726675	+	PPP1R16A	PPP1R16A	e	-174	0.222704	0.948247
FE16027	chr1:221662459-221663059	-			u	-174	3.7865e-08	0.948247
FE299128	chr5:93069047-93069990	-		FAM172A	i	-174	4.87032e-09	0.948247
FE90277	chr12:18562505-18563239	+		PIK3C2G	i	-173.95	6.26862e-09	0.948247
FE182652	chr19:47567442-47568462	-	ZC3H4	ZC3H4	c	-173.9	0.185358	0.964124
FE159420	chr17:63524691-63526232	-	AXIN2	AXIN2	e	-173.8	0.337174	0.964124
FE330291	chr6:27113714-27113918	-		HIST1H2BK	i	-173.8	0.294593	0.964124
FE17136	chr1:234740347-234740765	-	IRF2BP2	IRF2BP2	c	-173.8	0.173653	0.964124
FE273001	chr3:179113852-179116615	-		GNB4	o	-173.75	0.199071	0.964124
FE307286	chr5:53751430-53752007	+	HSPB3	HSPB3	c	-173.7	0.266584	0.964124
FE61638	chr11:62283375-62291912	-	AHNAK	AHNAK	c	-173.65	0.112422	0.964124
FE182572	chr19:46753403-46753571	-			u	-173.5	0.0930442	0.964124
FE15225	chr1:207984532-207985093	-		mir-29b-2	i	-173.45	3.66672e-09	0.964124
FE336504	chr6:119498377-119500954	-		MAN1A1	o	-173.3	0.314858	0.976872
FE173097	chr18:60936108-60937064	-		BCL2	i	-173.3	7.21024e-09	0.976872
FE312742	chr5:134999412-135001416	+			r	-173.3	2.33196e-09	0.976872
FE240743	chr22:39257483-39258710	-		CBX6	p	-173.2	2.08917e-09	0.985171
FE259470	chr3:195869386-195869954	+	LOC401109	LOC401109	e	-173.15	0.0466308	0.993762
FE244680	chr22:41792862-41795658	+		TEF	o	-173.1	0.239757	0.993762
FE106955	chr13:80131714-80132869	+		NDFIP2	p	-173.1	5.39931e-09	0.993762
FE193706	chr2:39496660-39498304	-		MAP4K3	i	-173.05	0.258496	0.993762
FE343513	chr7:55213902-55215339	+	EGFR	EGFR	e	-173.05	4.36727e-09	0.993762
FE401798	chrX:78622602-78623197	-		ITM2A	o	-173	0.321478	0.993762
FE28924	chr1:145289689-145292830	+	NOTCH2NL	NOTCH2NL	e	-173	0.272252	0.993762
FE173072	chr18:60904802-60906530	-		BCL2	i	-172.95	6.86242e-09	0.993762
FE40219	chr10:34854435-34855609	-		PARD3	i	-172.85	0.234071	0.993762
FE325975	chr6:150493778-150495386	+		PPP1R14C	i	-172.85	0.120113	0.993762
FE191574	chr2:13663399-13663504	-			u	-172.85	0.055539	0.993762
FE69353	chr11:27577311-27577562	+		BDNF-AS1	i	-172.8	0.225426	0.998632
FE27043	chr1:97265917-97267513	+		PTBP2	i	-172.75	4.06248e-09	1.00717
FE88011	chr12:132621182-132622662	-	DDX51	DDX51	c	-172.65	0.192538	1.00717
FE34447	chr1:203699287-203700930	+		ATP2B4	i	-172.6	0.272027	1.00717
FE395534	chrX:53195765-53197614	+			r	-172.6	0.183548	1.00717
FE25775	chr1:78481786-78484245	+		DNAJB4	o	-172.55	0.239677	1.00717
FE202608	chr2:175296882-175301164	-	GPR155	GPR155	e	-172.45	0.13229	1.02202
FE68618	chr11:12302681-12304862	+			u	-172.4	0.358285	1.02202
FE371000	chr8:26435342-26435809	+	DPYSL2	DPYSL2	c	-172.4	0.132206	1.02202
FE269315	chr3:123679840-123680319	-	CCDC14	CCDC14	e	-172.35	0.394389	1.02202
FE383416	chr9:127574382-127577204	+		OLFML2A	o	-172.3	0.262292	1.02202
FE190729	chr19:58723547-58724694	+	ZNF274	ZNF274	c	-172.15	0.287126	1.03486
FE203332	chr2:186887133-186888958	-			r	-172.1	0.164273	1.03486
FE75647	chr11:113938372-113938658	+		ZBTB16	i	-172.05	6.23467e-09	1.03486
FE194287	chr2:44113640-44114316	-	LRPPRC	LRPPRC	c	-172	0.346673	1.03486
FE202859	chr2:178166189-178167452	-		NFE2L2	i	-172	4.45947e-09	1.03486
FE312368	chr5:131730055-131731302	+	SLC22A5	SLC22A5	c	-172	4.1934e-09	1.03486
FE365241	chr8:81882262-81883162	-	PAG1	PAG1	c	-171.95	0.267305	1.03486
FE380723	chr9:89563378-89563886	+		BC036850	o	-171.9	0.281103	1.03486
FE376547	chr8:143763549-143763904	+	PSCA	PSCA	c	-171.9	2.09282e-08	1.03486
FE40763	chr10:44873369-44873715	-	CXCL12	CXCL12	c	-171.9	4.39759e-09	1.03486
FE267158	chr3:86990617-86992013	-	VGLL3	VGLL3	c	-171.75	7.03405e-09	1.04599
FE370673	chr8:22432730-22432962	+	SORBS3	SORBS3	c	-171.75	1.79658e-09	1.04599
FE358323	chr7:114541849-114542046	-			r	-171.6	4.86173e-09	1.06112
FE3479	chr1:33789229-33790618	-	PHC2	PHC2	c	-171.55	0.319461	1.06112
FE158022	chr17:47676559-47677967	-	SPOP	SPOP	e	-171.55	0.293214	1.06112
FE251431	chr3:64670551-64670992	+	ADAMTS9-AS2	ADAMTS9-AS2	c	-171.55	4.46751e-09	1.06112
FE252902	chr3:111822568-111824616	+		C3orf52	i	-171.5	0.386289	1.06112
FE161461	chr17:3379261-3379625	+	ASPA	ASPA	e	-171.5	0.1725	1.06112
FE404214	chrY:58979812-58981027	-			r	-171.5	1.19265e-08	1.06112
FE173387	chr18:72909097-72913091	-		ZADH2	o	-171.45	0.306396	1.06112
FE56956	chr10:128936272-128937671	+		FAM196A	x	-171.3	0.172442	1.07683
FE48607	chr10:17271245-17271984	+	VIM	VIM	e	-171.2	0.152042	1.07683
FE347946	chr7:116166320-116166495	+	CAV1	CAV1	e	-171.15	0.168617	1.07683
FE302935	chr5:149432859-149433748	-	CSF1R	CSF1R	c	-171.1	0.181174	1.07683
FE65104	chr11:101778614-101778768	-	ANGPTL5	ANGPTL5	e	-171.05	6.28944e-09	1.09213
FE345116	chr7:76723498-76726147	+			u	-171	0.313353	1.09213
FE69304	chr11:27016316-27017791	+	FIBIN	FIBIN	c	-170.9	1.04317e-08	1.09213
FE398764	chrX:153627679-153629312	+	RPL10	RPL10	e	-170.85	0.140074	1.09213
FE154235	chr17:17842113-17842982	-		TOM1L2	i	-170.8	0.273599	1.09213
FE349903	chr7:142561724-142562263	+	EPHB6	EPHB6	c	-170.8	0.205701	1.09213
FE33066	chr1:183209532-183210847	+		LAMC2	o	-170.8	0.199174	1.09213
FE154098	chr17:17287325-17287381	-			u	-170.75	0.353931	1.09646
FE152168	chr17:3710067-3712070	-			u	-170.75	0.206157	1.09646
FE228383	chr20:49516397-49518031	-		ADNP	i	-170.7	0.168422	1.09646
FE257206	chr3:174158718-174158822	+		NAALADL2	o	-170.7	0.166534	1.09646
FE395500	chrX:53111483-53111671	+		TSPYL2	o	-170.7	0.163945	1.09646
FE363146	chr8:37701416-37702534	-	BRF2	BRF2	c	-170.7	2.67794e-09	1.09646
FE316078	chr6:1035730-1035880	+		LOC285768	i	-170.65	0.0384981	1.10504
FE133758	chr15:62144700-62146532	-	VPS13C	VPS13C	c	-170.6	0.321239	1.10504
FE341501	chr7:17384119-17385281	+	AHR	AHR	c	-170.55	0.182836	1.10504
FE181758	chr19:40336931-40337071	-		FBL	o	-170.55	0.142656	1.10504
FE159261	chr17:62538416-62539437	-		SMURF2	p	-170.35	4.61809e-09	1.11984
FE68654	chr11:12380915-12383687	+		MICALCL	p	-170.3	0.267094	1.11984
FE18776	chr1:9324111-9326082	+	H6PD	H6PD	c	-170.2	0.256342	1.11984
FE321661	chr6:74533216-74538035	+	CD109	CD109	c	-170.2	0.205507	1.11984
FE2688	chr1:26203264-26203447	-			r	-170.15	2.62253e-09	1.11984
FE198074	chr2:98205988-98206477	-		ANKRD36B	o	-170.05	0.407815	1.11984
FE9440	chr1:108168098-108170431	-		VAV3	i	-170.05	0.394636	1.11984
FE179330	chr19:10426887-10428160	-	RAVER1	RAVER1	c	-170.05	0.267305	1.11984
FE22897	chr1:39793143-39794019	+		MACF1	i	-169.95	0.295968	1.13085
FE83422	chr12:67419042-67421501	-			u	-169.95	0.166632	1.13085
FE23901	chr1:47329541-47331931	+		CYP4Z2P	i	-169.95	0.103937	1.13085
FE395251	chrX:47441635-47441876	+		TIMP1	o	-169.85	0.212987	1.14511
FE13459	chr1:171669300-171670609	-	VAMP4	VAMP4	c	-169.85	3.42233e-09	1.14511
FE178351	chr19:3981337-3981450	-	EEF2	EEF2	c	-169.8	0.22397	1.14511
FE317267	chr6:14431865-14432271	+			u	-169.8	2.56256e-09	1.14511
FE154308	chr17:18150211-18150402	-	FLII	FLII	e	-169.75	0.231013	1.14511
FE387136	chr9:35562939-35563062	-	FAM166B	FAM166B	c	-169.75	8.9892e-09	1.14511
FE104168	chr13:24879933-24881202	+	SPATA13	SPATA13	c	-169.7	0.0736522	1.14511
FE218413	chr2:161429360-161429544	+			r	-169.6	0.354193	1.15051
FE321541	chr6:73972933-73973132	+		BC031876	o	-169.6	0.226017	1.15051
FE392034	chr9:130211560-130211641	-	RPL12	RPL12	c	-169.6	0.197618	1.15051
FE30095	chr1:154984752-154985236	+		ZBTB7B	i	-169.55	0.251051	1.15051
FE333253	chr6:58275741-58275901	-	GUSBP4	GUSBP4	c	-169.5	0.0875412	1.15826
FE346192	chr7:97361252-97361476	+		TAC1	o	-169.45	0.168304	1.15826
FE162976	chr17:19144933-19145350	+		EPN2	i	-169.45	3.77139e-09	1.15826
FE320423	chr6:44191268-44191378	+		SLC29A1	o	-169.4	0.33616	1.15826
FE285879	chr4:17802293-17803753	-	DCAF16	DCAF16	c	-169.4	0.166097	1.15826
FE27141	chr1:100144012-100144664	+		PALMD	i	-169.35	5.66501e-09	1.15826
FE72186	chr11:65770245-65770326	+		BANF1	i	-169.3	0.435126	1.15826
FE340354	chr6:170107135-170109217	-	PHF10	PHF10	c	-169.3	0.289218	1.15826
FE162992	chr17:19192374-19194021	+	AX748411	AX748411	=	-169.3	0.105003	1.15826
FE288676	chr4:76567992-76570150	-	G3BP2	G3BP2	c	-169.25	0.333183	1.1636
FE75656	chr11:113951664-113952249	+		ZBTB16	i	-169.25	6.92307e-09	1.1636
FE92865	chr12:48174268-48176057	+	SLC48A1	SLC48A1	c	-169.15	0.308067	1.17063
FE132115	chr15:50994425-50995537	-			u	-169.15	0.276142	1.17063
FE371012	chr8:26513205-26515691	+	DPYSL2	DPYSL2	c	-169.15	0.241713	1.17063
FE183624	chr19:56111651-56111766	-	FIZ1	FIZ1	c	-169.15	0.229704	1.17063
FE263589	chr3:49170298-49170577	-	LAMB2	LAMB2	c	-169.15	5.14094e-09	1.17063
FE203976	chr2:196998436-197001399	-	STK17B	STK17B	c	-169.1	0.318583	1.17063
FE182777	chr19:49121048-49121219	-	RPL18	RPL18	e	-169.05	0.332564	1.17063
FE241157	chr22:43014817-43015942	-	CYB5R3	CYB5R3	c	-169.05	0.108467	1.17063
FE79311	chr12:24256320-24257424	-		SOX5	i	-169	7.46013e-09	1.17063
FE106597	chr13:73642279-73642648	+		KLF5	i	-168.95	0.351273	1.17063
FE331627	chr6:36341445-36341657	-		ETV7	i	-168.95	0.144644	1.17063
FE147537	chr16:56703511-56703824	+		MT1H	o	-168.95	0.100402	1.17063
FE287196	chr4:48018423-48018721	-	CNGA1	CNGA1	e	-168.9	0.166044	1.17063
FE198786	chr2:110304989-110306209	-		SEPT10	i	-168.75	0.145763	1.18357
FE346545	chr7:99631282-99636364	+		ZKSCAN1	o	-168.65	0.225466	1.18357
FE371807	chr8:38118406-38120273	+	DDHD2	DDHD2	c	-168.6	0.164902	1.18357
FE224577	chr2:237478419-237478606	+	CXCR7	CXCR7	e	-168.6	0.157951	1.18357
FE186466	chr19:20277972-20278098	+		ZNF486	o	-168.6	0.0989022	1.18357
FE106890	chr13:78199203-78200226	+		SCEL	i	-168.6	6.08337e-09	1.18357
FE249222	chr3:43358914-43360411	+		SNRK	i	-168.55	0.233715	1.18357
FE350887	chr7:155572703-155574180	+	RBM33	RBM33	c	-168.55	0.224369	1.18357
FE245597	chr22:48150829-48151753	+		AK093107	i	-168.55	0.150404	1.18357
FE25524	chr1:68297888-68298115	+		LOC100289178	o	-168.5	0.284732	1.18357
FE3267	chr1:32372051-32373777	-	PTP4A2	PTP4A2	c	-168.5	0.23807	1.18357
FE245968	chr22:51222163-51222329	+	RPL23AP82	RPL23AP82	c	-168.45	0.548098	1.18357
FE250528	chr3:52489511-52489750	+		NISCH	o	-168.45	0.219038	1.18357
FE180859	chr19:23541743-23543654	-	ZNF91	ZNF91	c	-168.45	0.193911	1.18357
FE147246	chr16:53972107-53972830	+		FTO	i	-168.4	7.11756e-09	1.18357
FE76447	chr11:120295299-120297330	+		ARHGEF12	i	-168.35	0.264569	1.18357
FE82207	chr12:56229165-56230037	-		MMP19	o	-168.35	0.184264	1.18357
FE294699	chr5:1050503-1051555	-	SLC12A7	SLC12A7	c	-168.25	0.14297	1.20193
FE215744	chr2:114023059-114024443	+	LOC654433	LOC654433	c	-168.25	4.85164e-09	1.20193
FE288780	chr4:77079956-77082900	-	SCARB2	SCARB2	c	-168.2	0.259053	1.20193
FE25634	chr1:74671424-74673832	+	FPGT	FPGT	c	-168.2	0.248124	1.20193
FE238662	chr21:48078640-48079437	+	PRMT2	PRMT2	e	-168.15	0.304901	1.20917
FE249919	chr3:49044219-49044964	+		P4HTM	o	-168.15	0.294809	1.20917
FE16147	chr1:224415048-224415503	-	NVL	NVL	e	-168.1	0.24249	1.20917
FE248942	chr3:41254542-41256780	+		CTNNB1	i	-168.05	0.228366	1.20917
FE313697	chr5:142602152-142603474	+	ARHGAP26	ARHGAP26	c	-168	0.280569	1.21569
FE343437	chr7:55140362-55142873	+		EGFR	i	-167.95	0.190178	1.2236
FE401569	chrX:73497755-73498833	-		FTX	o	-167.95	0.183456	1.2236
FE84075	chr12:80167595-80169425	-	PPP1R12A	PPP1R12A	c	-167.9	0.349839	1.2236
FE285358	chr4:9035146-9035622	-			u	-167.85	1.20006e-08	1.2236
FE370090	chr8:12431352-12432156	+		LOC649305	i	-167.85	5.62384e-09	1.2236
FE122528	chr15:31664243-31664966	+	KLF13	KLF13	c	-167.8	0.243231	1.2376
FE41097	chr10:52092430-52093912	-		SGMS1	i	-167.65	0.341865	1.2376
FE76044	chr11:118394416-118397539	+	MLL	MLL	c	-167.65	0.151777	1.2376
FE64962	chr11:96011121-96012256	-		MAML2	i	-167.55	0.229306	1.24973
FE344731	chr7:73442432-73442541	+	ELN	ELN	c	-167.5	8.64567e-09	1.24973
FE259570	chr3:196558149-196559373	+	PAK2	PAK2	c	-167.4	0.259218	1.24973
FE324509	chr6:138202290-138204533	+		TNFAIP3	o	-167.4	0.228136	1.24973
FE289678	chr4:88414734-88414992	-	SPARCL1	SPARCL1	c	-167.4	5.98551e-09	1.24973
FE223260	chr2:220046739-220048403	+	FAM134A	FAM134A	c	-167.35	0.273893	1.24973
FE150090	chr16:81365703-81366599	+		GAN	i	-167.25	0.155506	1.26139
FE110878	chr14:54890304-54892676	-		CNIH	p	-167.15	0.332429	1.26139
FE190896	chr2:218276-219051	-	SH3YL1	SH3YL1	e	-167.15	0.308259	1.26139
FE350368	chr7:151074085-151075506	+	NUB1	NUB1	e	-167.15	0.280987	1.26139
FE188383	chr19:42799273-42799925	+	CIC	CIC	c	-167.15	0.222532	1.26139
FE79992	chr12:26801463-26803634	-		ITPR2	i	-167.05	0.364954	1.2726
FE89320	chr12:8205697-8208160	+		FOXJ2	o	-167.05	0.278719	1.2726
FE115177	chr14:23305723-23306134	+		MMP14	o	-166.95	0.207557	1.2726
FE100337	chr13:33859694-33860049	-		STARD13	o	-166.9	0.328451	1.2726
FE30130	chr1:155058980-155060015	+	EFNA3	EFNA3	c	-166.85	0.224175	1.29509
FE281614	chr4:124322657-124324941	+	SPRY1	SPRY1	e	-166.85	0.201278	1.29509
FE55500	chr10:112638405-112639167	+		PDCD4	i	-166.85	0.0631211	1.29509
FE384917	chr9:139010758-139010953	+			u	-166.8	0.111463	1.30318
FE62696	chr11:71752005-71752262	-		NUMA1	o	-166.75	0.247698	1.30318
FE159659	chr17:67131287-67132391	-	ABCA6	ABCA6	e	-166.7	9.30055e-09	1.31015
FE207665	chr2:3482947-3483439	+	TRAPPC12	TRAPPC12	e	-166.65	0.26583	1.31786
FE12228	chr1:155449697-155452178	-	ASH1L	ASH1L	c	-166.55	0.497504	1.33134
FE222048	chr2:204292278-204296849	+	ABI2	ABI2	c	-166.55	0.303294	1.33134
FE184720	chr19:7585382-7585912	+	ZNF358	ZNF358	c	-166.55	4.43613e-09	1.33134
FE50533	chr10:47004051-47007255	+			u	-166.45	0.255155	1.33134
FE213791	chr2:74261159-74262188	+			r	-166.4	0.122436	1.33749
FE149058	chr16:70704205-70705148	+		MTSS1L	i	-166.35	1.10805e-08	1.33749
FE50730	chr10:51549372-51549587	+		MSMB	o	-166.35	5.55031e-09	1.33749
FE133720	chr15:61465321-61466649	-		RORA	i	-166.2	7.74246e-09	1.34248
FE75728	chr11:114126822-114127476	+			u	-166.2	7.43461e-09	1.34248
FE238482	chr21:46932112-46933629	+	COL18A1	COL18A1	c	-166.1	0.154631	1.3585
FE185398	chr19:11959518-11959718	+		ZNF439	o	-166.05	0.162342	1.36496
FE50320	chr10:38345083-38349026	+		ZNF33A	o	-165.95	0.247984	1.36496
FE190681	chr19:58370728-58372511	+	ZNF587	ZNF587	c	-165.95	0.247408	1.36496
FE51157	chr10:65381660-65384439	+	REEP3	REEP3	c	-165.85	0.22494	1.39648
FE83661	chr12:71551710-71551945	-		TSPAN8	o	-165.7	9.20641e-09	1.40326
FE349069	chr7:131178307-131181393	+	MKLN1	MKLN1	c	-165.65	0.362857	1.40326
FE274707	chr4:124326-124554	+		ZNF718	o	-165.65	0.238177	1.40326
FE174162	chr18:9223703-9225076	+		ANKRD12	i	-165.6	0.133125	1.41837
FE164352	chr17:32683378-32683621	+		CCL13	o	-165.55	0.279509	1.41837
FE7470	chr1:78409697-78411981	-		FUBP1	p	-165.55	0.26741	1.41837
FE354004	chr7:51132536-51134044	-		COBL	i	-165.5	6.36303e-09	1.41837
FE240316	chr22:36236239-36236650	-		RBFOX2	o	-165.45	0.177504	1.42312
FE365771	chr8:99054873-99055003	-	RPL30	RPL30	c	-165.4	0.31141	1.43064
FE91378	chr12:27951115-27954144	+	KLHDC5	KLHDC5	c	-165.4	0.189788	1.43064
FE122011	chr14:104199336-104199990	+	ZFYVE21	ZFYVE21	c	-165.25	0.271138	1.43574
FE189395	chr19:49611301-49611862	+	SNRNP70	SNRNP70	c	-165.25	0.201557	1.43574
FE246322	chr3:9499155-9501199	+		SETD5	i	-165.2	0.249978	1.43574
FE259428	chr3:195424981-195428506	+		MIR570	o	-165.2	0.195837	1.43574
FE275058	chr4:2515938-2517568	+	RNF4	RNF4	c	-165.1	0.288423	1.44243
FE142095	chr16:74481363-74483193	-	GLG1	GLG1	c	-165	0.187656	1.45657
FE351256	chr7:1601643-1601960	-			u	-165	6.94847e-09	1.45657
FE34402	chr1:203651986-203652680	+	ATP2B4	ATP2B4	e	-164.95	0.173433	1.45657
FE206911	chr2:233641155-233641312	-		KCNJ13	o	-164.95	0.117801	1.45657
FE274981	chr4:1809696-1810595	+	FGFR3	FGFR3	c	-164.95	0.106392	1.45657
FE163033	chr17:19226071-19227680	+		EPN2	i	-164.9	0.21457	1.45657
FE317852	chr6:21597635-21598814	+	SOX4	SOX4	c	-164.9	0.191603	1.45657
FE365178	chr8:81540735-81542722	-	ZNF704	ZNF704	c	-164.85	0.0888705	1.45657
FE293109	chr4:152041357-152042064	-		SH3D19	o	-164.8	0.303677	1.45657
FE44852	chr10:101635362-101636746	-	DNMBP	DNMBP	c	-164.8	0.296452	1.45657
FE72037	chr11:65265107-65265424	+		MALAT1	o	-164.8	0.21231	1.45657
FE114386	chr14:99702080-99703534	-		BCL11B	i	-164.8	0.195786	1.45657
FE79283	chr12:24229664-24231046	-		SOX5	i	-164.75	0.333006	1.45657
FE124632	chr15:57578775-57580085	+	TCF12	TCF12	c	-164.75	0.293077	1.45657
FE266900	chr3:79253104-79253986	-		ROBO1	i	-164.7	2.76192e-08	1.45657
FE240779	chr22:39712585-39713636	-	RPL3	RPL3	e	-164.65	0.157972	1.45657
FE84611	chr12:92539164-92539653	-	BTG1	BTG1	c	-164.6	0.209605	1.45657
FE46559	chr10:123307748-123309507	-		FGFR2	i	-164.6	0.2067	1.45657
FE208004	chr2:10170514-10170752	+			r	-164.6	0.0905428	1.45657
FE33313	chr1:184595021-184598149	+	C1orf21	C1orf21	c	-164.55	0.183713	1.45657
FE157232	chr17:42545594-42547059	-		GPATCH8	i	-164.5	0.356585	1.46415
FE16530	chr1:227177567-227179683	-	CDC42BPA	CDC42BPA	c	-164.5	0.204501	1.46415
FE403387	chrX:135954527-135956118	-	RBMX	RBMX	c	-164.45	0.355712	1.46415
FE107943	chr13:111955803-111958045	+	ARHGEF7	ARHGEF7	c	-164.45	0.218995	1.46415
FE61741	chr11:62480059-62481620	-		HNRNPUL2	o	-164.25	0.235869	1.49374
FE145360	chr16:22202685-22202900	+			u	-164.2	2.81479e-09	1.49374
FE64117	chr11:85370474-85373799	-	CREBZF	CREBZF	c	-164.15	0.40254	1.49374
FE358124	chr7:111202520-111202594	-		IMMP2L	o	-164.15	0.314099	1.49374
FE268768	chr3:119540252-119542232	-		GSK3B	o	-164.15	0.205974	1.49374
FE378875	chr9:34661518-34661876	+	IL11RA	IL11RA	c	-164.15	0.0543962	1.49374
FE72346	chr11:66299713-66301072	+	BBS1	BBS1	c	-164.1	0.159458	1.49374
FE113312	chr14:90013792-90015098	-		FOXN3	i	-164.1	0.119028	1.49374
FE286905	chr4:40943188-40945319	-		APBB2	i	-164	0.382411	1.49374
FE302951	chr5:149465976-149466188	-	CSF1R	CSF1R	c	-164	0.372065	1.49374
FE100735	chr13:41130000-41132316	-	FOXO1	FOXO1	c	-164	0.221159	1.49374
FE330822	chr6:31783320-31785719	-	HSPA1L	HSPA1L	e	-163.9	0.18994	1.49374
FE308490	chr5:67532928-67534411	+		PIK3R1	i	-163.9	1.79096e-09	1.49374
FE74816	chr11:102097458-102099257	+	YAP1	YAP1	e	-163.85	0.304325	1.50103
FE167337	chr17:60770160-60771013	+		MRC2	o	-163.85	0.0972494	1.50103
FE54602	chr10:102311485-102313893	+		HIF1AN	o	-163.8	0.347645	1.50103
FE147174	chr16:53524308-53525198	+	RBL2	RBL2	c	-163.8	0.268529	1.50103
FE337903	chr6:138356002-138356270	-			u	-163.8	0.210486	1.50103
FE388526	chr9:93405039-93405165	-		DIRAS2	o	-163.8	0.200125	1.50103
FE236524	chr21:17929571-17930822	+		LINC00478	i	-163.8	0.123293	1.50103
FE338225	chr6:139290706-139292154	-		REPS1	i	-163.7	0.337965	1.51485
FE386824	chr9:33251721-33255314	-		BAG1	o	-163.65	0.102416	1.51485
FE353150	chr7:35672327-35673039	-	HERPUD2	HERPUD2	c	-163.55	0.31173	1.52988
FE399195	chrX:13791529-13792700	-		GPM6B	o	-163.5	5.95942e-09	1.52988
FE401217	chrX:71493651-71495000	-	RPS4X	RPS4X	e	-163.45	0.290873	1.53633
FE368956	chr8:143738874-143741056	-	JRK	JRK	c	-163.45	0.10677	1.53633
FE120557	chr14:88878704-88878812	+	SPATA7	SPATA7	c	-163.45	0.0950215	1.53633
FE352388	chr7:23564342-23565332	-		TRA2A	i	-163.35	0.258602	1.54362
FE158785	chr17:58520526-58521965	-	APPBP2	APPBP2	c	-163.35	0.24839	1.54362
FE267349	chr3:98514727-98516472	-		DCBLD2	o	-163.3	0.322785	1.54362
FE23026	chr1:39930992-39932779	+		MACF1	i	-163.3	0.301451	1.54362
FE58733	chr11:9979898-9980265	-	SBF2	SBF2	c	-163.25	0.434407	1.54362
FE316621	chr6:6588872-6589092	+		LY86	o	-163.2	0.249243	1.54362
FE25018	chr1:62579631-62580670	+	INADL	INADL	e	-163.15	0.424561	1.54362
FE9955	chr1:113249700-113249801	-	RHOC	RHOC	c	-163.15	0.225832	1.54362
FE304562	chr5:177657316-177659060	-	AGXT2L2	AGXT2L2	e	-163.15	0.129699	1.54362
FE276143	chr4:24801677-24802465	+	SOD3	SOD3	c	-163.15	6.08201e-09	1.54362
FE159479	chr17:65074231-65074721	-	HELZ	HELZ	e	-163.1	0.366435	1.54362
FE319471	chr6:36455308-36458918	+		KCTD20	o	-163.1	0.245372	1.54362
FE73687	chr11:75282835-75283796	+	SERPINH1	SERPINH1	c	-163.1	0.135231	1.54362
FE148620	chr16:69340274-69342957	+	SNTB2	SNTB2	c	-163.05	0.401315	1.54362
FE72407	chr11:66514786-66516283	+	C11orf80	C11orf80	e	-163.05	0.19971	1.54362
FE349067	chr7:131174416-131177707	+	MKLN1	MKLN1	c	-163.05	0.142265	1.54362
FE188160	chr19:41135443-41135715	+	LTBP4	LTBP4	c	-163.05	1.68275e-08	1.54362
FE355936	chr7:94285302-94285487	-	SGCE	SGCE	c	-163.05	9.31772e-09	1.54362
FE332565	chr6:44222254-44223374	-	SLC35B2	SLC35B2	c	-162.95	0.331142	1.54362
FE359548	chr7:137028185-137028554	-		PTN	o	-162.95	0.163275	1.54362
FE67250	chr11:130100322-130103854	-	ZBTB44	ZBTB44	c	-162.8	0.274957	1.56498
FE291503	chr4:125590139-125592739	-	ANKRD50	ANKRD50	c	-162.6	0.147325	1.59379
FE273482	chr3:187439127-187440105	-		BCL6	o	-162.55	0.207346	1.59379
FE283092	chr4:152762384-152763349	+			u	-162.55	0.2071	1.59379
FE57982	chr11:6235963-6238960	-	FAM160A2	FAM160A2	e	-162.5	0.161842	1.59379
FE56447	chr10:123955161-123956243	+		TACC2	i	-162.5	1.27275e-08	1.59379
FE83381	chr12:67367974-67369365	-			r	-162.45	0.401159	1.59379
FE255982	chr3:152018157-152021479	+		MBNL1	i	-162.45	0.277832	1.59379
FE338711	chr6:149979289-149981024	-		LATS1	p	-162.35	0.342953	1.59379
FE358237	chr7:112405785-112406659	-	TMEM168	TMEM168	c	-162.3	0.360576	1.59379
FE89142	chr12:6898634-6898828	+	CD4	CD4	c	-162.2	0.293762	1.60835
FE89886	chr12:13197297-13197372	+		KIAA1467	o	-162.2	0.290143	1.60835
FE129695	chr15:31231113-31235275	-	MTMR10	MTMR10	e	-162.15	0.502661	1.60835
FE174314	chr18:9958141-9959821	+	VAPA	VAPA	c	-162.1	0.286242	1.60835
FE86190	chr12:112598073-112599949	-	C12orf51	C12orf51	c	-162.1	0.243162	1.60835
FE113298	chr14:90001568-90002874	-		FOXN3	i	-162.1	0.205527	1.60835
FE174031	chr18:8614878-8616809	+		RAB12	i	-162.05	0.272947	1.60835
FE24275	chr1:53288206-53293011	+	ZYG11B	ZYG11B	c	-162	0.22423	1.60835
FE179777	chr19:12884148-12884896	-		HOOK2	i	-161.95	0.122311	1.61201
FE55039	chr10:104416667-104418729	+		TRIM8	o	-161.9	0.348399	1.61201
FE116465	chr14:50329665-50329882	+			u	-161.9	0.347205	1.61201
FE60538	chr11:44953920-44956297	-	TP53I11	TP53I11	c	-161.9	0.277289	1.61201
FE137049	chr15:101718261-101718629	-	CHSY1	CHSY1	c	-161.7	0.329127	1.63908
FE32485	chr1:178445104-178448054	+	RASAL2	RASAL2	c	-161.65	0.325726	1.63908
FE58885	chr11:10533342-10535726	-	RNF141	RNF141	c	-161.65	0.321817	1.63908
FE91337	chr12:27846581-27848467	+	PPFIBP1	PPFIBP1	c	-161.65	0.149481	1.63908
FE254299	chr3:130745693-130745861	+	NEK11	NEK11	e	-161.6	0.351663	1.64616
FE119927	chr14:75307875-75309438	+			u	-161.6	0.114058	1.64616
FE402341	chrX:106307009-106309054	-	RBM41	RBM41	e	-161.5	0.334009	1.65895
FE227630	chr20:39317752-39317946	-		MAFB	o	-161.5	0.292291	1.65895
FE128254	chr15:92493499-92494037	+		SLCO3A1	i	-161.5	1.03902e-08	1.65895
FE181338	chr19:36980388-36980493	-		ZNF566	o	-161.4	0.293451	1.6726
FE368993	chr8:143852630-143853267	-	LYNX1	LYNX1	c	-161.35	0.05591	1.6726
FE190531	chr19:58132449-58134097	+	ZNF211	ZNF211	e	-161.25	0.112063	1.67694
FE202733	chr2:176788655-176792757	-		KIAA1715	o	-161.1	0.227021	1.69186
FE264018	chr3:52440230-52440601	-	BAP1	BAP1	e	-161.05	0.229467	1.69186
FE373847	chr8:86376090-86376344	+		CA2	o	-161	0.328585	1.69186
FE384756	chr9:135568768-135570423	+			u	-161	0.210962	1.69186
FE275980	chr4:16228768-16230255	+	BC010030	BC010030	c	-160.9	0.389126	1.69186
FE181288	chr19:36643295-36643444	-	COX7A1	COX7A1	c	-160.9	0.34546	1.69186
FE246986	chr3:14166444-14166705	+	TMEM43	TMEM43	c	-160.85	0.26422	1.70224
FE73056	chr11:69466551-69467173	+	CCND1	CCND1	c	-160.85	0.172161	1.70224
FE384046	chr9:131218333-131218534	+	ODF2	ODF2	c	-160.8	0.522512	1.70224
FE343918	chr7:65420133-65424184	+	DQ594001	DQ594001	=	-160.8	0.328979	1.70224
FE401494	chrX:73445003-73445499	-		FTX	i	-160.8	0.198151	1.70224
FE313286	chr5:139927200-139927425	+		EIF4EBP3	o	-160.8	0.197834	1.70224
FE62216	chr11:66081964-66083232	-	CD248	CD248	c	-160.8	6.89188e-09	1.70224
FE369161	chr8:144989322-144990390	-	PLEC	PLEC	c	-160.7	0.16408	1.70559
FE50441	chr10:43932529-43932698	+		ZNF487P	o	-160.65	0.152338	1.70559
FE333896	chr6:79910983-79911299	-	HMGN3	HMGN3	c	-160.65	0.139534	1.70559
FE248973	chr3:42132794-42133052	+	TRAK1	TRAK1	c	-160.6	0.196582	1.70559
FE223300	chr2:220150724-220151663	+		DNAJB2	o	-160.6	0.195674	1.70559
FE93091	chr12:50493330-50494472	+	SMARCD1	SMARCD1	c	-160.6	0.186974	1.70559
FE236654	chr21:19191762-19191905	+			u	-160.6	0.0507141	1.70559
FE145765	chr16:24747351-24748428	+		TNRC6A	i	-160.6	2.91491e-09	1.70559
FE199011	chr2:114464346-114465179	-			u	-160.5	0.250957	1.71254
FE56834	chr10:128595394-128596471	+		DOCK1	i	-160.45	0.386589	1.71254
FE123933	chr15:49620889-49622905	+		GALK2	o	-160.45	0.213959	1.71254
FE49701	chr10:26097441-26097620	+			u	-160.45	1.63801e-08	1.71254
FE172626	chr18:53089402-53089589	-		TCF4	o	-160.4	0.300571	1.71254
FE142914	chr16:87439855-87442832	-	ZCCHC14	ZCCHC14	c	-160.4	0.284399	1.71254
FE186601	chr19:21590905-21591193	+	ZNF493	ZNF493	c	-160.35	0.186637	1.71722
FE120023	chr14:75936311-75937159	+	JDP2	JDP2	c	-160.35	4.37847e-09	1.71722
FE47773	chr10:8111399-8111561	+	GATA3	GATA3	e	-160.3	0.301477	1.71722
FE102692	chr13:95131215-95132110	-		DCT	o	-160.3	0.181048	1.71722
FE68931	chr11:13750954-13753876	+	FAR1	FAR1	c	-160.25	0.50825	1.72233
FE403038	chrX:128977672-128977915	-	ZDHHC9	ZDHHC9	c	-160.25	0.27332	1.72233
FE79745	chr12:26489450-26490822	-	ITPR2	ITPR2	c	-160.25	0.262476	1.72233
FE161903	chr17:7040601-7041097	+			u	-160.25	0.210809	1.72233
FE15007	chr1:205114601-205117086	-	DSTYK	DSTYK	e	-160.15	0.189578	1.72698
FE103508	chr13:111545040-111546211	-	ANKRD10	ANKRD10	e	-160.1	0.296701	1.73388
FE294199	chr4:174290756-174290978	-			u	-160.1	0.220485	1.73388
FE204599	chr2:202241947-202243386	-	TRAK2	TRAK2	c	-160.05	5.51788e-09	1.73388
FE267967	chr3:113178455-113178744	-	SPICE1	SPICE1	c	-160	0.282315	1.74032
FE46595	chr10:123499954-123501722	-		ATE1	p	-160	0.225304	1.74032
FE297345	chr5:58895303-58896950	-		PDE4D	i	-159.95	0.351725	1.74032
FE189485	chr19:50000451-50000582	+	RPS11	RPS11	c	-159.95	0.339235	1.74032
FE276691	chr4:31146608-31148418	+	PCDH7	PCDH7	c	-159.95	0.0805926	1.74032
FE361776	chr8:12602982-12604638	-		LONRF1	i	-159.9	0.137965	1.74032
FE2798	chr1:27277833-27278805	-	C1orf172	C1orf172	c	-159.8	0.245096	1.74308
FE73025	chr11:69061553-69061730	+		MYEOV	o	-159.8	0.0959347	1.74308
FE215906	chr2:118866209-118867492	+	INSIG2	INSIG2	c	-159.75	0.236316	1.74308
FE277442	chr4:48039109-48041165	+		NIPAL1	p	-159.75	0.218447	1.74308
FE256087	chr3:152098450-152099161	+		MBNL1	i	-159.75	0.207922	1.74308
FE164486	chr17:34154322-34156405	+		TAF15	i	-159.7	0.271105	1.74995
FE371818	chr8:38585588-38586187	+		TACC1	o	-159.7	0.234795	1.74995
FE304255	chr5:172194421-172196258	-	DUSP1	DUSP1	e	-159.6	0.240231	1.7568
FE338286	chr6:143072685-143075057	-	HIVEP2	HIVEP2	c	-159.6	0.226143	1.7568
FE154658	chr17:26900158-26900633	-	ALDOC	ALDOC	c	-159.55	0.284655	1.7568
FE28815	chr1:143915461-143916308	+		SRGAP2P2	o	-159.55	0.204989	1.7568
FE318631	chr6:31554470-31555095	+	LST1	LST1	e	-159.5	0.367034	1.7568
FE217901	chr2:157439801-157442732	+	AK027840	AK027840	=	-159.5	0.357078	1.7568
FE103401	chr13:110406139-110408243	-		IRS2	o	-159.5	0.291294	1.7568
FE338486	chr6:144317623-144319703	-		PLAGL1	i	-159.5	0.151304	1.7568
FE240271	chr22:36134737-36137654	-		RBFOX2	o	-159.45	0.197557	1.7568
FE380566	chr9:82340433-82341437	+	TLE4	TLE4	c	-159.4	0.123982	1.77594
FE98072	chr12:118852279-118855681	+	SUDS3	SUDS3	c	-159.35	0.174911	1.78137
FE64929	chr11:95981578-95983434	-		MAML2	i	-159.35	0.0511242	1.78137
FE3536	chr1:35450799-35450951	-	ZMYM6NB	ZMYM6NB	c	-159.3	0.346003	1.78818
FE330619	chr6:30658619-30658799	-	NRM	NRM	c	-159	0.351607	1.82986
FE35189	chr1:212619174-212619475	+	NENF	NENF	c	-158.95	0.191315	1.82986
FE174338	chr18:10455198-10456611	+		APCDD1	i	-158.85	0.345985	1.83424
FE256032	chr3:152055644-152057227	+		MBNL1	i	-158.85	0.255141	1.83424
FE88825	chr12:3000013-3000154	+		TULP3	o	-158.8	0.1918	1.83424
FE188746	chr19:45449203-45449332	+	APOC4	APOC4	c	-158.75	0.281234	1.83424
FE338750	chr6:150046331-150048170	-	NUP43	NUP43	c	-158.75	0.20738	1.83424
FE279323	chr4:87857286-87857633	+		AFF1	o	-158.75	0.117021	1.83424
FE39583	chr10:32095137-32095835	-		ARHGAP12	o	-158.75	8.41375e-09	1.83424
FE330712	chr6:31501799-31502360	-	DDX39B	DDX39B	c	-158.7	0.408328	1.84631
FE244465	chr22:40727451-40729382	+	TNRC6B	TNRC6B	c	-158.65	0.296231	1.84631
FE251421	chr3:63991071-63993086	+	LOC100507062	LOC100507062	e	-158.6	0.482687	1.84631
FE148753	chr16:69671509-69672520	+		NFAT5	i	-158.6	0.296069	1.84631
FE382934	chr9:117072838-117074794	+		COL27A1	o	-158.6	0.192272	1.84631
FE47762	chr10:8097257-8097859	+	GATA3	GATA3	c	-158.55	0.033706	1.84631
FE41258	chr10:52383467-52383765	-		SGMS1	o	-158.5	0.103417	1.84969
FE82907	chr12:65107331-65110383	-	GNS	GNS	c	-158.4	0.290986	1.85927
FE197448	chr2:85545149-85549209	-	TGOLN2	TGOLN2	c	-158.4	0.20864	1.85927
FE72406	chr11:66512243-66512476	+	C11orf80	C11orf80	e	-158.35	0.365969	1.85927
FE289100	chr4:83274336-83275798	-	HNRNPD	HNRNPD	e	-158.35	0.293382	1.85927
FE205260	chr2:213868155-213869770	-	IKZF2	IKZF2	c	-158.35	0.156909	1.85927
FE168486	chr17:73734149-73735014	+		ITGB4	i	-158.35	2.00348e-08	1.85927
FE133326	chr15:60839824-60840865	-		RORA	i	-158.25	0.369689	1.85927
FE13477	chr1:172107714-172108264	-	DNM3OS	DNM3OS	c	-158.25	0.240171	1.85927
FE210351	chr2:36776862-36778247	+	CRIM1	CRIM1	c	-158.2	0.277206	1.8745
FE7368	chr1:78083875-78086186	-		ZZZ3	i	-158.2	0.233909	1.8745
FE253279	chr3:113805617-113807090	+	QTRTD1	QTRTD1	c	-158.15	0.310802	1.8745
FE237721	chr21:38475293-38476689	+		TTC3	i	-158.15	0.24822	1.8745
FE44745	chr10:99477219-99477900	-	NR_026754	NR_026754	=	-158.15	0.137548	1.8745
FE48430	chr10:13179431-13180036	+	OPTN	OPTN	c	-158.15	2.61484e-09	1.8745
FE179269	chr19:10070187-10071143	-		COL5A3	o	-158.1	0.206923	1.8745
FE75416	chr11:111789394-111789728	+		C11orf52	o	-158.1	0.199331	1.8745
FE141455	chr16:68259840-68260282	-		NFATC3	x	-158.1	0.143629	1.8745
FE380485	chr9:82186814-82187263	+		TLE4	o	-158.1	0.143494	1.8745
FE236088	chr21:44846890-44847044	-		SIK1	o	-158.1	7.50106e-09	1.8745
FE41797	chr10:62201900-62206252	-		ANK3	i	-158	0.476113	1.88067
FE45145	chr10:103556517-103557692	-		MGEA5	o	-158	0.319525	1.88067
FE230738	chr20:17970846-17971815	+		C20orf72	o	-157.9	0.350141	1.88587
FE145022	chr16:19079164-19079552	+	COQ7	COQ7	e	-157.85	0.293615	1.89671
FE345968	chr7:92027451-92029039	+	ANKIB1	ANKIB1	e	-157.75	0.540252	1.89671
FE384282	chr9:132094491-132094799	+			u	-157.75	0.456171	1.89671
FE247852	chr3:23963855-23965267	+		RPL15	o	-157.75	0.277037	1.89671
FE30441	chr1:158225783-158226072	+	CD1A	CD1A	e	-157.7	0.317944	1.9009
FE211808	chr2:54785511-54786024	+		SPTBN1	o	-157.7	0.295547	1.9009
FE239864	chr22:31677584-31679271	-	PIK3IP1	PIK3IP1	c	-157.65	0.252955	1.9075
FE85346	chr12:104443685-104444041	-	GLT8D2	GLT8D2	c	-157.65	0.088732	1.9075
FE111278	chr14:63841497-63842606	-	PPP2R5E	PPP2R5E	c	-157.6	0.303713	1.9136
FE45631	chr10:105845432-105846030	-	COL17A1	COL17A1	e	-157.6	0.232037	1.9136
FE347407	chr7:107261280-107263487	+	BCAP29	BCAP29	c	-157.6	0.196458	1.9136
FE193387	chr2:37870943-37873281	-	CDC42EP3	CDC42EP3	c	-157.55	0.392015	1.9136
FE195180	chr2:60751607-60753613	-	AL833181	AL833181	c	-157.55	0.351901	1.9136
FE333187	chr6:56482784-56485756	-	DST	DST	e	-157.55	0.291718	1.9136
FE369972	chr8:11180075-11182363	+	MTMR9	MTMR9	e	-157.5	0.318347	1.9136
FE247850	chr3:23960720-23962274	+	RPL15	RPL15	c	-157.5	0.182821	1.9136
FE178278	chr19:3052907-3053964	-	AES	AES	c	-157.4	0.240243	1.91775
FE107916	chr13:111916362-111917460	+		ARHGEF7	i	-157.4	0.146664	1.91775
FE401216	chrX:71493083-71493239	-	RPS4X	RPS4X	c	-157.3	0.31498	1.92432
FE43231	chr10:79679444-79681377	-		DLG5	i	-157.3	0.157846	1.92432
FE126441	chr15:73595816-73597542	+	NEO1	NEO1	c	-157.25	0.45134	1.944
FE331370	chr6:35541425-35542052	-	FKBP5	FKBP5	c	-157.25	0.113918	1.944
FE211852	chr2:54891526-54891828	+	SPTBN1	SPTBN1	e	-157.15	0.354775	1.95708
FE282784	chr4:152024023-152024231	+	RPS3A	RPS3A	c	-157.15	0.295454	1.95708
FE65471	chr11:108376175-108385313	-	EXPH5	EXPH5	c	-157.1	0.249139	1.95708
FE268035	chr3:113449062-113452510	-		NAA50	i	-157.05	0.306129	1.95708
FE241065	chr22:42558169-42559064	-		TCF20	i	-157.05	1.8504e-08	1.95708
FE346278	chr7:97911663-97911765	+	BRI3	BRI3	c	-157	0.0925791	1.95708
FE317845	chr6:21593876-21594350	+		SOX4	o	-156.95	0.239124	1.96814
FE342107	chr7:30202577-30203950	+		C7orf41	p	-156.95	0.132166	1.96814
FE387013	chr9:34656241-34656733	-		IL11RA	i	-156.95	1.31488e-08	1.96814
FE265344	chr3:65443361-65445338	-		MAGI1	i	-156.95	5.28e-09	1.96814
FE141703	chr16:70280856-70283176	-		EXOSC6	p	-156.9	0.291989	1.96814
FE379772	chr9:71397081-71399154	+		FAM122A	o	-156.9	0.22138	1.96814
FE47933	chr10:11372329-11373366	+	CELF2	CELF2	c	-156.9	3.03098e-09	1.96814
FE282782	chr4:152021637-152021740	+	RPS3A	RPS3A	c	-156.85	0.301512	1.96814
FE244658	chr22:41755415-41756105	+	ZC3H7B	ZC3H7B	c	-156.85	0.272244	1.96814
FE238514	chr21:47549378-47549747	+	DKFZp586E1322	DKFZp586E1322	c	-156.85	1.85188e-08	1.96814
FE55972	chr10:115674541-115676898	+	AK000154	AK000154	c	-156.8	0.267568	1.97866
FE243959	chr22:38071556-38071718	+		LGALS1	o	-156.8	0.26417	1.97866
FE392032	chr9:130210616-130210702	-	RPL12	RPL12	c	-156.75	0.211687	1.98416
FE401403	chrX:73040565-73047182	-	XIST	XIST	c	-156.75	0.0325687	1.98416
FE197649	chr2:86726748-86728455	-			r	-156.65	0.317994	1.98763
FE357251	chr7:106842189-106842950	-	COG5	COG5	c	-156.65	0.29549	1.98763
FE369125	chr8:144915818-144917733	-	NRBP2	NRBP2	c	-156.6	0.393805	2.00107
FE359589	chr7:138706253-138707705	-			u	-156.6	0.249043	2.00107
FE125938	chr15:69745986-69746060	+	RPLP1	RPLP1	c	-156.6	0.185977	2.00107
FE114903	chr14:105607353-105609260	-		JAG2	o	-156.5	0.199898	2.01499
FE185582	chr19:13056641-13056834	+		RAD23A	o	-156.45	0.208553	2.01499
FE225985	chr20:10640127-10642888	-		JAG1	i	-156.45	0.185282	2.01499
FE206364	chr2:225230004-225230188	-			u	-156.45	4.25466e-08	2.01499
FE272705	chr3:171398296-171399518	-		PLD1	i	-156.4	0.353488	2.01991
FE260172	chr3:9291239-9291382	-		SRGAP3	o	-156.3	0.414915	2.01991
FE195106	chr2:60684359-60687856	-	BCL11A	BCL11A	c	-156.3	0.413253	2.01991
FE195190	chr2:60759517-60761808	-		BCL11A	i	-156.3	0.4017	2.01991
FE357508	chr7:107666222-107666851	-		LAMB4	i	-156.3	4.58648e-09	2.01991
FE152747	chr17:5487300-5487927	-	NLRP1	NLRP1	e	-156.25	0.527182	2.01991
FE59901	chr11:27387581-27390731	-	LGR4	LGR4	e	-156.25	0.472746	2.01991
FE162146	chr17:7835310-7835852	+		CNTROB	o	-156.25	0.374156	2.01991
FE304256	chr5:172196331-172196878	-	DUSP1	DUSP1	e	-156.2	0.305474	2.01991
FE57131	chr10:129249571-129250780	+	AX747123	AX747123	c	-156.2	0.149904	2.01991
FE290404	chr4:102220358-102222582	-		PPP3CA	i	-156.15	0.199907	2.01991
FE133654	chr15:61347318-61348608	-		RORA	i	-156.15	1.49291e-08	2.01991
FE128158	chr15:91462877-91465797	+	MAN2A2	MAN2A2	c	-156.1	0.345235	2.01991
FE305689	chr5:14696854-14699889	+		FAM105B	o	-156.1	0.343726	2.01991
FE255248	chr3:139000391-139000664	+			u	-156.1	3.98776e-09	2.01991
FE145361	chr16:22217568-22218000	+		EEF2K	o	-155.95	0.200026	2.02954
FE190512	chr19:58051122-58052120	+	ZNF549	ZNF549	c	-155.95	0.155442	2.02954
FE178114	chr19:1609316-1610537	-	TCF3	TCF3	c	-155.95	0.1427	2.02954
FE245054	chr22:45958700-45958993	+	FBLN1	FBLN1	e	-155.95	6.57613e-09	2.02954
FE262687	chr3:44956756-44959333	-	ZDHHC3	ZDHHC3	c	-155.9	0.171261	2.02954
FE192026	chr2:20850792-20850883	-		HS1BP3	o	-155.8	0.332792	2.05609
FE356171	chr7:97920965-97922378	-	BAIAP2L1	BAIAP2L1	c	-155.8	0.158404	2.05609
FE14839	chr1:203309765-203311259	-	FMOD	FMOD	c	-155.75	0.195099	2.05609
FE45608	chr10:105816733-105816929	-	COL17A1	COL17A1	c	-155.7	4.45904e-09	2.05609
FE68560	chr11:12239121-12241072	+	AK026905	AK026905	c	-155.65	0.232321	2.05609
FE218801	chr2:169578650-169579881	+		CERS6	i	-155.65	8.43575e-09	2.05609
FE115002	chr14:21167876-21168594	+	RNASE4	RNASE4	c	-155.65	1.96623e-09	2.05609
FE156349	chr17:37760070-37760217	-	NEUROD2	NEUROD2	c	-155.6	9.77711e-09	2.06728
FE22248	chr1:36320639-36323477	+	EIF2C4	EIF2C4	c	-155.55	0.491168	2.06728
FE146381	chr16:30964808-30966244	+	ORAI3	ORAI3	c	-155.5	0.353826	2.07312
FE361811	chr8:12668911-12669087	-			u	-155.5	2.87525e-09	2.07312
FE13484	chr1:172113501-172113977	-	DNM3OS	DNM3OS	c	-155.45	0.291514	2.07947
FE119628	chr14:73393065-73393251	+	DCAF4	DCAF4	c	-155.4	0.351379	2.09214
FE100775	chr13:41225256-41227149	-		FOXO1	i	-155.35	0.283488	2.09214
FE145631	chr16:23765983-23766437	+	CHP2	CHP2	c	-155.35	0.229015	2.09214
FE196631	chr2:72504895-72506619	-		EXOC6B	i	-155.25	0.322779	2.09483
FE353411	chr7:42003663-42004822	-	GLI3	GLI3	c	-155.25	0.163981	2.09483
FE324017	chr6:125411564-125413817	+			u	-155.2	0.242931	2.10848
FE379209	chr9:37087842-37090385	+	LOC100506710	LOC100506710	c	-155.15	0.336449	2.10848
FE326993	chr6:158733651-158735300	+		TULP4	o	-155.15	0.177649	2.10848
FE87891	chr12:125262174-125263119	-	SCARB1	SCARB1	c	-155.15	4.81031e-09	2.10848
FE147922	chr16:66923098-66924182	+	PDP2	PDP2	c	-155.1	0.33247	2.11269
FE384988	chr9:139742357-139742817	+		C9orf172	p	-155.1	0.294182	2.11269
FE125342	chr15:64965993-64967180	+	ZNF609	ZNF609	e	-155.1	0.291088	2.11269
FE349739	chr7:139024961-139025333	+	LUC7L2	LUC7L2	e	-155.05	0.23473	2.11794
FE129298	chr15:25585232-25585440	-	UBE3A	UBE3A	e	-155.05	0.0980434	2.11794
FE387682	chr9:72324473-72327866	-	PTAR1	PTAR1	c	-155	0.359731	2.11794
FE44835	chr10:101471522-101474473	-	COX15	COX15	c	-154.95	0.449899	2.12213
FE54707	chr10:102799210-102800999	+	SFXN3	SFXN3	e	-154.95	0.291238	2.12213
FE354067	chr7:51199478-51200331	-		COBL	i	-154.95	6.28347e-09	2.12213
FE376425	chr8:133857989-133860987	+	PHF20L1	PHF20L1	e	-154.9	0.436771	2.12213
FE196319	chr2:70446400-70448016	-		TIA1	i	-154.9	0.238536	2.12213
FE11348	chr1:151375215-151376571	-	POGZ	POGZ	c	-154.85	0.232164	2.12213
FE313912	chr5:145458806-145461314	+	SH3RF2	SH3RF2	c	-154.85	0.182601	2.12213
FE277441	chr4:48037979-48039049	+	NIPAL1	NIPAL1	c	-154.75	0.375951	2.13566
FE206363	chr2:225229073-225229336	-			u	-154.75	7.52112e-09	2.13566
FE282783	chr4:152022127-152022314	+	RPS3A	RPS3A	c	-154.7	0.314523	2.1419
FE114534	chr14:100757453-100758674	-	SLC25A29	SLC25A29	c	-154.65	0.109044	2.1533
FE209959	chr2:32535057-32536838	+			u	-154.6	0.26231	2.1533
FE392997	chr9:136898006-136898325	-	BRD3	BRD3	c	-154.4	0.184536	2.17034
FE118387	chr14:64975052-64976082	+		ZBTB1	i	-154.35	0.141126	2.17653
FE374084	chr8:94770717-94771240	+	TMEM67	TMEM67	c	-154.35	4.97342e-09	2.17653
FE164461	chr17:34051245-34053426	+	AP2B1	AP2B1	c	-154.3	0.268732	2.19669
FE361094	chr7:158546305-158546935	-		ESYT2	i	-154.25	0.109837	2.20286
FE35182	chr1:212533967-212535201	+	PPP2R5A	PPP2R5A	e	-154.2	0.439419	2.21196
FE223928	chr2:231743174-231743951	+	ITM2C	ITM2C	c	-154.15	0.119182	2.21811
FE218734	chr2:169494029-169494912	+		CERS6	i	-154.15	8.35597e-09	2.21811
FE225960	chr20:10617246-10620624	-	JAG1	JAG1	e	-154.1	0.157894	2.21811
FE385596	chr9:5918841-5921290	-		KIAA2026	o	-154.05	0.320288	2.22425
FE101909	chr13:54706906-54707001	-	BC020935	BC020935	c	-154	0.211806	2.22425
FE240746	chr22:39260185-39260833	-		CBX6	o	-154	0.203738	2.22425
FE388769	chr9:95257504-95258764	-		ECM2	o	-154	4.1449e-09	2.22425
FE277443	chr4:48041216-48042127	+			u	-153.95	0.303361	2.22425
FE164996	chr17:38326580-38328426	+	CASC3	CASC3	e	-153.95	0.271725	2.22425
FE51778	chr10:72576357-72576636	+	SGPL1	SGPL1	e	-153.9	0.447165	2.22714
FE293809	chr4:164253652-164253808	-	NPY1R	NPY1R	c	-153.9	0.343313	2.22714
FE256078	chr3:152090591-152091484	+		MBNL1	i	-153.85	0.456135	2.23218
FE293786	chr4:164045861-164047048	-		NAF1	p	-153.8	1.38461e-08	2.23218
FE32256	chr1:178102518-178104800	+		RASAL2	i	-153.75	0.431083	2.23218
FE187238	chr19:35168541-35168705	+		ZNF302	o	-153.75	0.347876	2.23218
FE218190	chr2:159953582-159953810	+		TANC1	i	-153.75	1.04759e-08	2.23218
FE213909	chr2:74687317-74688006	+	INO80B	INO80B	e	-153.7	0.18796	2.23218
FE144888	chr16:15744077-15744151	+	NDE1	NDE1	c	-153.65	0.180976	2.24224
FE153082	chr17:8059602-8059694	-	PER1	PER1	e	-153.6	0.161922	2.24224
FE151406	chr16:90032506-90034453	+	DEF8	DEF8	c	-153.5	0.317143	2.25388
FE27770	chr1:110210618-110210773	+		GSTM2	o	-153.5	0.227289	2.25388
FE374377	chr8:97657454-97657630	+		PGCP	o	-153.45	0.266533	2.25942
FE330614	chr6:30655835-30656707	-	NRM	NRM	c	-153.4	0.262564	2.2655
FE148511	chr16:68856266-68857111	+		CDH1	i	-153.4	0.259184	2.2655
FE136812	chr15:100267540-100269072	-		LYSMD4	o	-153.35	0.378955	2.2655
FE185739	chr19:14184378-14184689	+	LOC113230	LOC113230	c	-153.35	0.105728	2.2655
FE20909	chr1:24865181-24867459	+		RCAN3	p	-153.3	0.320957	2.26993
FE342606	chr7:35736866-35738967	+		DQ594967	o	-153.3	0.194001	2.26993
FE43045	chr10:75579281-75579421	-	CAMK2G	CAMK2G	e	-153.25	0.267699	2.26993
FE113167	chr14:89863584-89864926	-		FOXN3	i	-153.2	0.352282	2.26993
FE43633	chr10:88998077-88998832	-	LOC728190	LOC728190	e	-153.15	0.325309	2.28755
FE333118	chr6:56348318-56349925	-		DST	o	-153.1	0.390023	2.2936
FE234521	chr21:19161309-19165886	-	C21orf91	C21orf91	c	-153.05	0.304479	2.2936
FE294921	chr5:10679340-10680843	-	DAP	DAP	c	-153	0.474137	2.29964
FE68588	chr11:12271222-12273100	+		MICAL2	i	-152.9	0.393106	2.31438
FE344994	chr7:75937299-75937470	+	AX747594	AX747594	c	-152.85	0.340423	2.31928
FE83379	chr12:67366918-67367665	-			u	-152.85	0.104388	2.31928
FE338171	chr6:139211326-139213661	-		ECT2L	i	-152.8	0.135914	2.33894
FE125415	chr15:65869398-65870640	+	PTPLAD1	PTPLAD1	c	-152.75	0.461078	2.34381
FE264299	chr3:53325812-53326913	-	DCP1A	DCP1A	e	-152.75	0.259919	2.34381
FE119769	chr14:74035737-74036309	+	ACOT1	ACOT1	e	-152.7	0.383524	2.34381
FE78141	chr12:10062911-10064092	-		CLEC2A	i	-152.65	0.151337	2.34381
FE72401	chr11:66434572-66435492	+	RBM4	RBM4	c	-152.6	0.265541	2.34381
FE235364	chr21:34966966-34967466	-	AK057604	AK057604	c	-152.55	0.306402	2.34381
FE174474	chr18:11881972-11882855	+	GNAL	GNAL	c	-152.55	0.21826	2.34381
FE85783	chr12:109821379-109821610	-			r	-152.55	5.54149e-08	2.34381
FE251039	chr3:58156321-58158025	+		FLNB	o	-152.5	0.157469	2.35891
FE34537	chr1:204519002-204521378	+	MDM4	MDM4	c	-152.45	0.14912	2.35891
FE173778	chr18:2780469-2781257	+		SMCHD1	i	-152.45	5.54149e-08	2.35891
FE368897	chr8:143306834-143306936	-		TSNARE1	i	-152.4	0.0694477	2.35891
FE247170	chr3:15087859-15090047	+	NR2C2	NR2C2	c	-152.35	0.246996	2.35891
FE354401	chr7:65215870-65215959	-		LOC441242	o	-152.35	0.194218	2.35891
FE27706	chr1:109969390-109969523	+			u	-152.3	0.121909	2.35891
FE129006	chr15:100231903-100236047	+		MEF2A	i	-152.25	0.414264	2.35891
FE311162	chr5:109203372-109205319	+		MAN2A1	o	-152.25	0.175828	2.35891
FE100297	chr13:33106983-33109905	-		U50535	o	-152.25	0.166165	2.35891
FE194827	chr2:55200957-55201513	-	RTN4	RTN4	e	-152.25	0.104472	2.35891
FE182533	chr19:46672182-46672863	-			u	-152.2	5.98674e-09	2.35891
FE286605	chr4:39552552-39553050	-	C4orf34	C4orf34	c	-152.15	0.194909	2.36462
FE225687	chr20:3764509-3766199	-	CENPB	CENPB	c	-152.15	0.135064	2.36462
FE165388	chr17:41143095-41144856	+	RUNDC1	RUNDC1	c	-152.1	0.238693	2.38775
FE94245	chr12:60180434-60183594	+			u	-152.05	0.38536	2.38775
FE83421	chr12:67416789-67418907	-			u	-152.05	0.248272	2.38775
FE277781	chr4:55605115-55606085	+	KIT	KIT	c	-152.05	0.207864	2.38775
FE152019	chr17:2232369-2232503	-		SNORD91B	o	-152.05	9.59522e-09	2.38775
FE77925	chr12:7247232-7248504	-	C1RL	C1RL	c	-151.95	0.308686	2.39956
FE37863	chr10:13685713-13687136	-	FRMD4A	FRMD4A	c	-151.95	0.262171	2.39956
FE91591	chr12:31812575-31812833	+	METTL20	METTL20	e	-151.95	2.88611e-09	2.39956
FE121474	chr14:102391547-102394227	+	PPP2R5C	PPP2R5C	c	-151.85	0.253632	2.41838
FE327195	chr6:159421260-159421455	+			u	-151.8	0.193263	2.41838
FE342334	chr7:32540344-32541933	+		AVL9	i	-151.75	0.382939	2.43071
FE343076	chr7:44153329-44154133	+	AEBP1	AEBP1	c	-151.75	0.211788	2.43071
FE367268	chr8:119115659-119117381	-		EXT1	i	-151.7	0.345045	2.43071
FE129027	chr15:100252610-100255922	+	MEF2A	MEF2A	c	-151.7	0.262649	2.43071
FE86744	chr12:116663890-116664457	-		MED13L	i	-151.65	0.1183	2.43313
FE86132	chr12:112450806-112451053	-		AX747754	o	-151.6	0.452232	2.43842
FE141673	chr16:70010209-70011987	-	PDXDC2P	PDXDC2P	e	-151.6	0.302497	2.43842
FE72813	chr11:67655652-67656450	+	AK091996	AK091996	c	-151.6	0.236125	2.43842
FE67638	chr11:1856530-1856878	+	SYT8	SYT8	e	-151.5	9.25908e-09	2.44781
FE190546	chr19:58152944-58154040	+	ZNF211	ZNF211	c	-151.5	5.45908e-09	2.44781
FE4468	chr1:42966048-42966090	-		CCDC30	i	-151.45	0.670007	2.44781
FE304859	chr5:180670339-180670379	-	SNORD95	SNORD95	c	-151.45	0.472171	2.44781
FE178862	chr19:7112277-7116113	-	INSR	INSR	c	-151.45	0.340731	2.44781
FE338996	chr6:152605812-152606895	-		SYNE1	i	-151.45	4.20279e-09	2.44781
FE395471	chrX:51546098-51546213	+		MAGED1	o	-151.4	0.380006	2.44781
FE390977	chr9:116163492-116163619	-	ALAD	ALAD	c	-151.4	0.324322	2.44781
FE89825	chr12:12795077-12797990	+	CREBL2	CREBL2	c	-151.4	0.244794	2.44781
FE88440	chr12:1017601-1021285	+	WNK1	WNK1	e	-151.35	0.281282	2.44781
FE104104	chr13:24303134-24303511	+			r	-151.35	0.232234	2.44781
FE128353	chr15:92588735-92589511	+		SLCO3A1	i	-151.35	1.50422e-08	2.44781
FE186385	chr19:19578591-19579979	+		GATAD2A	i	-151.2	0.285231	2.46418
FE189491	chr19:50015799-50016016	+		FCGRT	o	-151.2	0.136839	2.46418
FE154257	chr17:17855728-17856488	-		TOM1L2	i	-151.2	6.27731e-09	2.46418
FE152821	chr17:6915470-6915683	-	LOC100506713	LOC100506713	e	-151.15	0.223311	2.46418
FE122556	chr15:32872029-32872786	+	BC037839	BC037839	c	-151.15	0.176404	2.46418
FE191907	chr2:20448467-20450614	-	PUM2	PUM2	c	-151.1	0.365187	2.46418
FE113141	chr14:89849413-89851254	-		FOXN3	i	-151.1	0.334348	2.46418
FE65740	chr11:112013863-112014622	-	IL18	IL18	e	-151.1	0.25588	2.46418
FE57944	chr11:5248160-5248347	-		HBB	o	-151.1	0.227942	2.46418
FE79736	chr12:26274418-26275062	-	BHLHE41	BHLHE41	c	-151.1	0.0826168	2.46418
FE104428	chr13:28753889-28755641	+		PAN3	i	-151.05	0.215781	2.46418
FE20277	chr1:17231438-17231537	+		CROCC	i	-151	0.28836	2.46418
FE103518	chr13:111549720-111553499	-	ANKRD10	ANKRD10	e	-150.95	0.31385	2.46594
FE46035	chr10:117816442-117818288	-	GFRA1	GFRA1	c	-150.95	7.64374e-09	2.46594
FE73867	chr11:76507599-76509381	+		TSKU	o	-150.85	0.226047	2.47694
FE70285	chr11:36250852-36253704	+		LDLRAD3	o	-150.8	0.366918	2.48272
FE399337	chrX:16862801-16863218	-	RBBP7	RBBP7	c	-150.8	0.175966	2.48272
FE402906	chrX:122736422-122737156	-	THOC2	THOC2	c	-150.75	0.4483	2.50928
FE105913	chr13:49781578-49783782	+	FNDC3A	FNDC3A	c	-150.7	0.455381	2.50928
FE99023	chr12:132561893-132563819	+	EP400	EP400	e	-150.65	0.30747	2.50928
FE41108	chr10:52103252-52103908	-	SGMS1	SGMS1	c	-150.6	0.391751	2.51903
FE1244	chr1:16160604-16161501	-		FLJ37453	o	-150.6	0.169384	2.51903
FE194835	chr2:55276881-55277700	-	RTN4	RTN4	c	-150.6	0.138319	2.51903
FE133588	chr15:61273403-61274844	-		RORA	i	-150.5	0.188854	2.52478
FE266987	chr3:79339474-79340558	-		ROBO1	i	-150.45	4.58646e-09	2.5311
FE289734	chr4:89692395-89693904	-		FAM13A	i	-150.35	4.10108e-09	2.54434
FE229502	chr20:3629692-3631756	+	ATRN	ATRN	c	-150.3	0.462116	2.54434
FE296926	chr5:54830400-54830603	-	PPAP2A	PPAP2A	c	-150.3	0.276223	2.54434
FE151355	chr16:89806473-89807295	+	ZNF276	ZNF276	c	-150.3	0.182839	2.54434
FE403682	chrX:153290286-153291370	-	MECP2	MECP2	c	-150.25	0.187647	2.55282
FE64939	chr11:95993119-95994000	-		MAML2	i	-150.25	3.03038e-09	2.55282
FE397936	chrX:119387902-119392254	+	ZBTB33	ZBTB33	c	-150.2	0.420715	2.55282
FE114294	chr14:98420292-98421245	-		C14orf64	i	-150.2	5.49233e-09	2.55282
FE371024	chr8:27183016-27183198	+	PTK2B	PTK2B	c	-150.1	0.358426	2.57803
FE199013	chr2:114466219-114468096	-			u	-150	0.276477	2.59209
FE104111	chr13:24462889-24463150	+		C1QTNF9B-AS1	o	-150	0.173906	2.59209
FE213453	chr2:70504102-70508301	+	PCYOX1	PCYOX1	c	-149.95	0.185061	2.59209
FE157961	chr17:47372401-47373404	-	ZNF652	ZNF652	c	-149.95	0.155783	2.59209
FE156231	chr17:37330001-37330682	-	CACNB1	CACNB1	c	-149.95	1.24946e-08	2.59209
FE352401	chr7:23569559-23570487	-		TRA2A	i	-149.9	0.296139	2.59209
FE118546	chr14:65878552-65878711	+	FUT8	FUT8	c	-149.85	0.293809	2.59862
FE263033	chr3:47161633-47163714	-	SETD2	SETD2	e	-149.8	0.423226	2.59862
FE46521	chr10:123272568-123274070	-		FGFR2	i	-149.8	0.317922	2.59862
FE259181	chr3:190367551-190369385	+		IL1RAP	o	-149.8	0.28703	2.59862
FE365107	chr8:79717148-79717791	-		IL7	o	-149.8	0.24227	2.59862
FE103755	chr13:20246668-20247582	+	MPHOSPH8	MPHOSPH8	c	-149.8	0.146001	2.59862
FE32073	chr1:174768756-174769410	+		RABGAP1L	o	-149.8	4.34049e-09	2.59862
FE128114	chr15:91186950-91188566	+	CRTC3	CRTC3	c	-149.75	0.178971	2.60427
FE238520	chr21:47552544-47552761	+	DKFZp586E1322	DKFZp586E1322	c	-149.75	0.0656237	2.60427
FE392774	chr9:135201711-135205788	-	SETX	SETX	c	-149.7	0.574433	2.61053
FE11116	chr1:150587418-150588813	-			u	-149.65	0.302146	2.61053
FE165247	chr17:40565573-40565626	+		PTRF	i	-149.65	0.181504	2.61053
FE365191	chr8:81547663-81548596	-	ZNF704	ZNF704	c	-149.6	1.26903e-08	2.61135
FE140566	chr16:56553672-56554009	-	BBS2	BBS2	c	-149.55	0.377105	2.61135
FE332990	chr6:53599187-53600265	-			r	-149.55	0.302728	2.61135
FE80960	chr12:46581635-46582399	-	SLC38A1	SLC38A1	c	-149.55	0.290598	2.61135
FE346758	chr7:100739391-100741242	+			u	-149.55	0.269514	2.61135
FE160161	chr17:71281271-71281801	-	CDC42EP4	CDC42EP4	c	-149.55	0.233492	2.61135
FE11870	chr1:153901986-153902686	-	DENND4B	DENND4B	c	-149.55	0.193778	2.61135
FE277626	chr4:52961847-52963456	+	SPATA18	SPATA18	c	-149.55	0.0835626	2.61135
FE133838	chr15:62352475-62352699	-		VPS13C	o	-149.5	0.3001	2.61135
FE334463	chr6:86318073-86320710	-	SYNCRIP	SYNCRIP	c	-149.5	0.209214	2.61135
FE17766	chr1:244174577-244174634	-		LOC339529	i	-149.5	0.0251438	2.61135
FE21276	chr1:27106347-27107662	+	ARID1A	ARID1A	c	-149.4	0.469136	2.62582
FE183404	chr19:53661935-53662347	-	ZNF347	ZNF347	e	-149.4	0.26523	2.62582
FE245057	chr22:45970400-45970533	+	FBLN1	FBLN1	c	-149.4	1.0348e-08	2.62582
FE325385	chr6:147666730-147668322	+		STXBP5	i	-149.35	0.451138	2.62582
FE86694	chr12:116623168-116625801	-		MED13L	i	-149.35	0.352381	2.62582
FE384440	chr9:133478587-133480175	+		FUBP3	i	-149.35	0.200302	2.62582
FE87819	chr12:124808961-124809980	-	NCOR2	NCOR2	c	-149.2	0.267402	2.64702
FE329373	chr6:16299220-16302582	-	ATXN1	ATXN1	e	-149.2	0.264968	2.64702
FE45256	chr10:103866210-103868930	-	LDB1	LDB1	e	-149.2	0.209546	2.64702
FE270970	chr3:141663313-141664546	-	TFDP2	TFDP2	c	-149.15	0.304015	2.64702
FE343500	chr7:55198275-55199700	+		EGFR	i	-149.15	0.287675	2.64702
FE71282	chr11:57556538-57557132	+	CTNND1	CTNND1	e	-149.15	0.259858	2.64702
FE224582	chr2:237489414-237490440	+	CXCR7	CXCR7	c	-149.1	0.152125	2.64702
FE6761	chr1:67465195-67468451	-	SLC35D1	SLC35D1	c	-149.05	0.356499	2.64897
FE41812	chr10:62222369-62227827	-		ANK3	i	-148.85	0.265923	2.66134
FE139323	chr16:23476501-23479011	-	GGA2	GGA2	c	-148.8	0.311391	2.68604
FE21736	chr1:29652343-29653294	+	PTPRU	PTPRU	c	-148.8	0.172357	2.68604
FE4308	chr1:42027360-42028824	-		HIVEP3	i	-148.75	0.241768	2.68604
FE12469	chr1:156265317-156265502	-		C1orf85	o	-148.5	0.297235	2.71743
FE281607	chr4:124317875-124318147	+	SPRY1	SPRY1	e	-148.5	0.211497	2.71743
FE313570	chr5:141532395-141534002	+	NDFIP1	NDFIP1	c	-148.45	0.370978	2.71743
FE347101	chr7:102738732-102740019	+	ARMC10	ARMC10	e	-148.45	0.313439	2.71743
FE18460	chr1:2241283-2241635	+	SKI	SKI	c	-148.45	0.234186	2.71743
FE39461	chr10:29936919-29937284	-		SVIL	i	-148.45	4.23203e-09	2.71743
FE288066	chr4:57522486-57524126	-	HOPX	HOPX	e	-148.4	0.4121	2.71743
FE44621	chr10:99052344-99052426	-	ARHGAP19	ARHGAP19	c	-148.4	0.311387	2.71743
FE33016	chr1:183112325-183114716	+	LAMC1	LAMC1	c	-148.35	0.341083	2.72722
FE81536	chr12:50677203-50677334	-	LIMA1	LIMA1	c	-148.35	0.336254	2.72722
FE86545	chr12:116441305-116442900	-		MED13L	i	-148.35	0.275101	2.72722
FE269630	chr3:126170767-126174539	-	ZXDC	ZXDC	c	-148.35	0.242096	2.72722
FE321533	chr6:72013713-72018829	+		OGFRL1	p	-148.25	0.275741	2.73824
FE198075	chr2:98272437-98273390	-	ACTR1B	ACTR1B	c	-148.25	0.175822	2.73824
FE318165	chr6:26402464-26402739	+	BTN3A1	BTN3A1	e	-148.2	0.470161	2.75722
FE345113	chr7:76719910-76721126	+			u	-148.15	0.158937	2.76333
FE56965	chr10:128944710-128946232	+		FAM196A	x	-148.1	0.220881	2.76881
FE285943	chr4:17899985-17901691	-		LCORL	i	-148.05	0.290593	2.76881
FE321703	chr6:76350319-76353282	+	SENP6	SENP6	e	-148	0.398568	2.77366
FE399748	chrX:31284927-31285090	-		DMD	o	-148	0.292042	2.77366
FE92452	chr12:45822894-45826126	+	ANO6	ANO6	c	-147.95	0.404064	2.77914
FE361718	chr8:12448574-12449105	-		LOC649305	i	-147.95	0.13105	2.77914
FE139409	chr16:24930714-24931596	-	AF258560	AF258560	c	-147.85	0.390511	2.80224
FE322080	chr6:83784295-83785648	+		DOPEY1	i	-147.85	0.244027	2.80224
FE329833	chr6:17966734-17968170	-		KIF13A	i	-147.85	0.145179	2.80224
FE143725	chr16:2806402-2806607	+	SRRM2	SRRM2	c	-147.85	0.136908	2.80224
FE137803	chr16:3775067-3777491	-	CREBBP	CREBBP	c	-147.8	0.312383	2.80224
FE173840	chr18:5238066-5238266	+		LOC339290	o	-147.7	0.457205	2.80869
FE304261	chr5:172197737-172198262	-	AK316321	AK316321	=	-147.7	0.292385	2.80869
FE251607	chr3:69133943-69134374	+		ARL6IP5	o	-147.7	0.286965	2.80869
FE25470	chr1:67390928-67391073	+		MIER1	i	-147.65	0.303276	2.80869
FE128735	chr15:99320626-99323383	+		IGF1R	i	-147.65	0.276922	2.80869
FE384270	chr9:132044644-132045001	+			u	-147.65	0.214055	2.80869
FE369322	chr8:146016662-146017042	-	RPL8	RPL8	c	-147.65	0.192091	2.80869
FE41138	chr10:52168468-52170881	-		SGMS1	i	-147.55	0.303437	2.82019
FE53437	chr10:89707063-89708688	+	AK130076	AK130076	=	-147.55	0.248069	2.82019
FE40909	chr10:47140936-47142548	-		LOC643650	i	-147.55	0.195172	2.82019
FE95245	chr12:71300697-71300760	+	Y_RNA	Y_RNA	c	-147.5	0.439952	2.82019
FE159440	chr17:63746780-63746911	-	CEP112	CEP112	e	-147.5	4.93717e-09	2.82019
[truncated: 552 more rows]

## Sheet: e
Group-wise analysis: PLvsPN UP-regulated transcripts
ID	Region	Strand	Primary annotation	Secondary annotation	Class	Score	Fold Change	FDR
FE11727	chr1:153433084-153433627	-		S100A7	o	112.5	15.7654	0
FE11588	chr1:153044046-153044149	-		SPRR2B	o	112.5	32.1743	0
FE29860	chr1:153390522-153390699	+	S100A7A	S100A7A	e	112.5	32.3751	0
FE223676	chr2:228678551-228678703	+	CCL20	CCL20	c	112.5	53.805	0
FE31560	chr1:171154274-171154498	+		FMO2	o	112.5	84.6305	0
FE337284	chr6:133055268-133055959	-	VNN3	VNN3	e	112.5	3.45408e+09	0
FE29859	chr1:153388792-153389364	+	S100A7A	S100A7A	e	112.5	6.12128e+10	0
FE29854	chr1:153332868-153333544	+	S100A9	S100A9	e	112.45	78.7578	0
FE189025	chr19:46732863-46733056	+		IGFL1	o	112.3	20.0542	0
FE29863	chr1:153393171-153393362	+	S100A7A	S100A7A	c	112.3	1.7416e+09	0
FE11716	chr1:153363517-153363768	-		S100A8	o	112.15	116.206	0
FE11726	chr1:153430180-153430446	-		S100A7	o	112.1	37.3791	0
FE87315	chr12:121476577-121476844	-		OASL	o	112.05	20.3303	0
FE11532	chr1:152595079-152595833	-		LCE3A	o	112.05	1.67395e+10	0
FE74346	chr11:93754450-93754704	+	HEPHL1	HEPHL1	c	111.9	7.38582e+09	0
FE11582	chr1:153013554-153013781	-		SPRR2D	o	111.5	14.8856	0
FE11724	chr1:153412410-153412480	-	S100A7L2	S100A7L2	c	111.5	71.7078	0
FE173220	chr18:61325747-61325849	-	SERPINB3	SERPINB3	c	111.45	3.27831e+09	0
FE27955	chr1:111769910-111770391	+		CHI3L2	o	111.35	15.9239	0
FE348376	chr7:123488087-123488212	+	HYAL4	HYAL4	e	111.25	3.52604e+09	0
FE11586	chr1:153029947-153029991	-	SPRR2A	SPRR2A	c	111.15	52.6571	0
FE183056	chr19:51471797-51472100	-	KLK6	KLK6	e	111.1	102.061	0
FE49825	chr10:28366898-28367373	+		MPP7	i	110.8	6.47639e+09	0
FE332763	chr6:49712044-49712130	-	CRISP3	CRISP3	c	110.7	1.85056e+09	0
FE325916	chr6:150173469-150173699	+		LRP11	i	110.6	4.46716	0
FE96786	chr12:104644720-104644909	+		TXNRD1	i	110.5	26.8643	0
FE123044	chr15:41245662-41246012	+	CHAC1	CHAC1	c	110.45	2.50771e+09	0
FE81753	chr12:52886433-52887308	-		KRT6A	o	110.4	49.6519	0
FE88705	chr12:1798073-1798297	+			u	110.05	4.61012e+09	0
FE127569	chr15:85958103-85958440	+		AKAP13	i	109.9	10.5158	0
FE183051	chr19:51462318-51462509	-	KLK6	KLK6	c	109.9	3.27831e+09	0
FE11527	chr1:152538134-152538688	-	LCE3E	LCE3E	c	109.85	13.4903	0
FE11723	chr1:153371570-153372098	-			u	109.85	3.76642e+09	0
FE11533	chr1:152595953-152596539	-			u	109.5	42.1633	0
FE369704	chr8:7751804-7752292	+		DEFB4A	o	109.5	70.8723	0
FE136491	chr15:90039592-90039868	-		RHCG	o	109.3	198.605	0
FE11592	chr1:153085950-153086058	-		SPRR2F	o	109.25	217.527	0
FE29866	chr1:153394039-153394152	+	S100A7A	S100A7A	c	109.2	2.08684e+09	0
FE278318	chr4:74606241-74606428	+	IL8	IL8	c	109.05	7.27369e+09	0
FE97657	chr12:111254116-111254346	+			r	109	2.01488e+09	0
FE321274	chr6:66969196-66969337	+			r	109	2.68575e+09	0
FE150379	chr16:82104328-82104732	+	HSD17B2	HSD17B2	e	108.6	52.9058	0
FE173215	chr18:61311443-61311805	-		SERPINB4	o	108.25	45.0174	0
FE29851	chr1:153330754-153330909	+	S100A9	S100A9	c	108.2	273.847	0
FE173222	chr18:61329080-61329442	-		SERPINB3	o	108.05	15.2406	0
FE341988	chr7:29026460-29026707	+		LOC100506497	i	108	1.64405e+09	0
FE29824	chr1:153190619-153191784	+	PRR9	PRR9	c	107.95	3.02232e+09	0
FE81749	chr12:52862332-52862759	-	KRT6C	KRT6C	c	107.95	6.77549e+09	0
FE140700	chr16:57951223-57951370	-	CNGB1	CNGB1	c	107.85	1.28692e+09	0
FE11589	chr1:153044768-153044808	-		SPRR2A	i	107.85	1.54731e+09	0
FE345468	chr7:80262510-80262699	+		CD36	i	107.85	5.59532e+09	0
FE209567	chr2:28677843-28677979	+			r	107.8	1.22332e+09	0
FE29864	chr1:153393499-153393632	+	S100A7A	S100A7A	c	107.7	5.84085e+09	0
FE120950	chr14:95078713-95078784	+	SERPINA3	SERPINA3	c	107.65	132.319	0
FE218850	chr2:169925982-169926266	+	DHRS9	DHRS9	e	107.25	16.7029	0
FE137675	chr16:2907811-2908219	-	PRSS22	PRSS22	e	107.1	2.93456e+09	0
FE268050	chr3:113548793-113548946	-		GRAMD1C	i	106.9	26.0745	0
FE7138	chr1:71480016-71480189	-		PTGER3	i	106.45	44.4355	0
FE61451	chr11:59633865-59634087	-		TCN1	o	106.4	5.22429e+10	0
FE232761	chr20:43803290-43803642	+		PI3	o	106.25	34.765	0
FE135732	chr15:77072095-77072617	-		SCAPER	i	106.15	3.73788e+09	0
FE183050	chr19:51461994-51462212	-	KLK6	KLK6	c	106.05	2.56118e+09	0
FE172850	chr18:57486589-57486637	-			r	105.95	1.12692e+09	0
FE288278	chr4:68749644-68749782	-		TMPRSS11D	o	105.85	7.0501e+09	0
FE29850	chr1:153329715-153330396	+	S100A9	S100A9	e	105.75	36.5129	0
FE156623	chr17:39768410-39769206	-		KRT16	o	105.7	24.661	0
FE74388	chr11:93846302-93846531	+	HEPHL1	HEPHL1	c	105.65	1.04094e+09	0
FE11713	chr1:153348028-153348144	-		S100A12	o	105.6	62.8744	0
FE155646	chr17:31209147-31209353	-			u	105.6	1.53671e+09	0
FE131113	chr15:42357126-42358889	-		PLA2G4D	p	105.5	2.39135e+09	0
FE81858	chr12:53217982-53218105	-	KRT79	KRT79	c	105.45	4.08458e+09	0
FE397753	chrX:115567586-115567925	+		SLC6A14	o	105.3	26.4746	0
FE29869	chr1:153394612-153394878	+	S100A7A	S100A7A	c	105.25	5.73704e+09	0
FE215644	chr2:113762976-113763458	+		IL36A	o	105.1	5.31555e+09	0
FE11587	chr1:153042718-153042873	-	SPRR2B	SPRR2B	c	104.95	33.2917	0
FE136488	chr15:90020313-90020470	-	RHCG	RHCG	e	104.95	1.34288e+09	0
FE173221	chr18:61327725-61327808	-	SERPINB3	SERPINB3	c	104.95	2.08087e+09	0
FE215639	chr2:113735018-113735655	+		IL36G	o	104.25	10.643	0
FE241824	chr22:50983154-50983606	-			u	103.85	88.3318	0
FE11528	chr1:152539214-152539307	-		LCE3E	o	103.25	14.1431	0
FE235419	chr21:35796168-35796414	-		BC049386	o	103.25	2.73448e+09	0
FE182642	chr19:47353420-47353648	-		AP2S1	i	103.2	2.02751e+09	0
FE132493	chr15:55541110-55541329	-		RAB27A	i	103.15	58.4098	0
FE152891	chr17:7165714-7165822	-	CLDN7	CLDN7	c	103.15	2.6298e+09	0
FE173212	chr18:61308108-61308369	-	SERPINB4	SERPINB4	e	103	3.17586e+09	0
FE177257	chr18:61419930-61420354	+		SERPINB7	o	102.9	10.4001	0
FE387641	chr9:71785572-71786134	-		AK096834	o	102.85	1.6786e+09	0
FE11711	chr1:153343708-153343905	-			r	102.75	2.04894e+09	0
FE173210	chr18:61304551-61304690	-	SERPINB4	SERPINB4	c	102.75	3.07341e+09	0
FE320687	chr6:52051168-52051255	+		IL17A	o	102.65	1.15136e+09	0
FE339780	chr6:161728338-161728584	-			r	102.6	1.56669e+09	0
FE342796	chr7:38380947-38381400	+		LOC100506776	o	102.6	2.1886e+09	0
FE294117	chr4:170547434-170547525	-		CLCN3	i	102.5	6.04463e+09	0
FE178609	chr19:5851401-5851542	-		FUT3	o	102.45	2.16315e+09	0
FE125948	chr15:70482345-70482679	+			u	102.45	3.97001e+09	0
FE383954	chr9:130911638-130911942	+		LCN2	o	102.35	22.3675	0
FE11732	chr1:153446774-153446917	-			u	102.35	7.19599e+09	0
FE99319	chr13:21015059-21015339	-		CRYL1	i	102.25	1.17382e+09	0
FE286217	chr4:26111961-26112193	-			r	102.25	2.23076e+09	0
FE182056	chr19:43835532-43835794	-			u	102.25	5.19156e+09	0
FE232604	chr20:42187661-42187799	+	SGK2	SGK2	c	102.1	8.53689e+08	0
FE297514	chr5:60057244-60057632	-		ELOVL7	i	102	7.17129e+08	0
FE278572	chr4:78526967-78527050	+	CXCL13	CXCL13	e	102	1.33181e+09	0
FE90009	chr12:14769130-14769377	+		GUCY2C	i	101.9	1.24549e+09	0
FE183106	chr19:51568812-51569078	-			u	101.55	47.7796	0
FE352297	chr7:22475341-22475676	-		STEAP1B	i	101.35	5.7568e+09	0
FE238679	chr22:17076399-17076441	-			u	101.3	18.2143	0
FE109362	chr14:31713095-31713240	-			r	101.3	1.94292e+09	0
FE5113	chr1:47365600-47366266	-	CYP4Z2P	CYP4Z2P	e	100.95	1.83231e+09	0
FE277042	chr4:40337597-40337989	+	CHRNA9	CHRNA9	e	100.85	39.0186	0
FE170997	chr18:28681866-28682402	-		DSC2	o	100.8	1.22154e+09	0
FE71867	chr11:64087020-64087176	+		PRDX5	i	100.65	2.1588e+09	0
FE11526	chr1:152535590-152536939	-		LCE3E	p	100.3	1.02447e+09	0
FE369700	chr8:7276641-7276814	+			u	100.05	5.95502e+09	0
FE131149	chr15:42386613-42386850	-		PLA2G4D	o	99.95	12.9671	0
FE180176	chr19:15948187-15948284	-			r	99.8	6.15485e+08	0
FE393674	chrX:7065299-7065544	+	STS	STS	c	99.6	22.6773	0
FE208841	chr2:24318023-24318099	+	LOC375190	LOC375190	c	99.15	2.5186e+09	0
FE12068	chr1:155188660-155188816	-	GBAP1	GBAP1	c	99.1	57.574	0
FE238004	chr21:42797935-42798190	+		MX1	o	99.1	1.39883e+09	0
FE97664	chr12:111374346-111374458	+		LOC100131138	o	98.95	1.34513e+09	0
FE67164	chr11:129599103-129599415	-			u	98.8	1.51881e+09	0
FE156627	chr17:39780330-39781099	-		KRT17	o	98.75	14.2713	0
FE173211	chr18:61306868-61306997	-	SERPINB4	SERPINB4	c	98.75	3.598e+09	0
FE183073	chr19:51512735-51512976	-	KLK9	KLK9	e	98.7	12.5765	0
FE1939	chr1:21221822-21222098	-	EIF4G3	EIF4G3	e	98.65	5.98957e+08	0
FE259361	chr3:193725515-193725801	+			r	98.6	1.22332e+09	0
FE34794	chr1:207007618-207007745	+	IL19	IL19	c	98.55	2.69027e+09	0
FE251701	chr3:71946154-71946363	+			u	98.45	58.2602	0
FE373648	chr8:82196108-82196209	+	FABP5	FABP5	c	98.4	14.0456	0
FE11531	chr1:152552945-152553070	-		LCE3D	o	98.35	9.65848	0
FE11469	chr1:152131660-152131715	-		RPTN	o	98.35	2.01488e+09	0
FE20972	chr1:25756746-25757069	+			u	98.2	9.35165	0
FE111272	chr14:63644526-63644791	-			u	98	1.799e+09	0
FE335472	chr6:106812449-106812690	-			u	97.9	1.39495e+09	0
FE358976	chr7:129930610-129930761	-			u	97.75	14.6461	0
FE114014	chr14:94854897-94855306	-	SERPINA1	SERPINA1	e	97.7	2.08684e+09	0
FE148542	chr16:69074097-69074324	+	TMCO7	TMCO7	e	97.65	1.47279e+09	0
FE331676	chr6:36767879-36768186	-		CPNE5	i	97.6	1.74893e+09	0
FE394813	chrX:38729834-38730087	+			u	97.55	11.0139	0
FE150360	chr16:81971344-81971508	+	PLCG2	PLCG2	e	97.55	14.3437	0
FE26337	chr1:89829260-89829564	+		GBP6	o	97.45	1.3697e+09	0
FE337357	chr6:134803015-134803329	-		LOC154092	i	97.45	3.08883e+09	0
FE274251	chr3:196065173-196065495	-		TM4SF19	o	96.9	7.17129e+08	0
FE29816	chr1:153003506-153003723	+		SPRR1B	o	96.8	4.57973	0
FE101232	chr13:45914540-45914653	-	TPT1	TPT1	c	96.7	10.0199	0
FE119352	chr14:71165245-71165573	+			u	96.7	3.58565e+09	0
FE81747	chr12:52840468-52840940	-	KRT6B	KRT6B	c	96.65	176.662	0
FE376871	chr9:446290-446606	+	DOCK8	DOCK8	e	96.45	1.02447e+09	0
FE188393	chr19:42900761-42901099	+			u	96.1	1.19568e+09	0
FE383956	chr9:130914214-130914304	+	LCN2	LCN2	c	96	1.29531e+09	0
FE303849	chr5:160365463-160365655	-		LOC285629	o	95.9	1.19568e+09	0
FE188470	chr19:43899852-43900160	+		TEX101	i	95.9	1.79351e+09	0
FE99305	chr13:20805569-20805653	-		GJB6	o	95.6	15.4189	0
FE383955	chr9:130912524-130912639	+	LCN2	LCN2	c	95.55	1.12304e+09	0
FE82810	chr12:60092107-60092541	-		SLC16A7	i	95.5	51.8513	0
FE31114	chr1:165873090-165873386	+		UCK2	i	95.5	107.916	0
FE118083	chr14:63645933-63646179	+			r	95.4	2.29171e+09	0
FE362924	chr8:29526832-29526987	-			u	95.35	6.39696	0
FE178461	chr19:4539994-4540175	-		PLIN5	o	95.35	17.7188	0
FE99304	chr13:20805047-20805141	-	GJB6	GJB6	c	95.3	6.71438e+08	0
FE189794	chr19:51559020-51559500	+		KLK13	x	95.25	3.28811e+09	0
FE400789	chrX:55206624-55206665	-		MTRNR2L10	p	95.05	1.10459e+09	0
FE278320	chr4:74608132-74609476	+	IL8	IL8	e	94.95	8.96756e+08	0
FE278013	chr4:57550654-57550824	+			u	94.5	9.46576e+08	0
FE184879	chr19:8438629-8439297	+		ANGPTL4	o	94.35	1.00744e+09	0
FE343270	chr7:48092461-48092520	+	C7orf57	C7orf57	c	94.3	5.86911e+08	0
FE42579	chr10:72136496-72136628	-		LRRC20	i	94.25	1.01254e+09	0
FE12080	chr1:155207925-155208123	-	GBA	GBA	e	93.95	6.04618	0
FE273903	chr3:193555079-193555410	-			r	93.85	14.6851	0
FE330070	chr6:24682497-24683140	-		ACOT13	i	93.8	64.9089	0
FE179186	chr19:9811204-9811538	-		ZNF812	o	93.65	78.9283	0
FE244140	chr22:39353547-39353725	+	APOBEC3A	APOBEC3A	c	93.65	8.12063e+09	0
FE29867	chr1:153394203-153394293	+	S100A7A	S100A7A	c	93.55	1.0794e+09	0
FE29379	chr1:150508748-150508981	+			r	93.55	2.59056e+09	0
FE303081	chr5:150466646-150466836	-		TNIP1	o	93.45	1.01254e+09	0
FE66268	chr11:118112063-118112377	-		MPZL3	i	93.4	1.70738e+09	0
FE215653	chr2:113816162-113816380	+	IL36RN	IL36RN	e	93.3	1.15136e+09	0
FE239465	chr22:26932254-26932588	-	TPST2	TPST2	e	93.15	47.4383	0
FE291416	chr4:122085410-122085543	-		TNIP3	o	92.85	1.0794e+09	0
FE99297	chr13:20766922-20767119	-	GJB2	GJB2	c	92.75	1.22332e+09	0
FE74387	chr11:93845878-93846119	+	HEPHL1	HEPHL1	c	92.6	9.22024e+08	0
FE391108	chr9:123157650-123157979	-		CDK5RAP2	i	92.5	22.7348	0
FE309110	chr5:74630417-74630486	+			r	92.45	9.35479e+08	0
FE207342	chr2:240915952-240916137	-		NDUFA10	i	92.4	18.6976	0
FE205670	chr2:215996172-215998164	-		ABCA12	i	92.4	7.63464e+08	0
FE350435	chr7:152139566-152139975	+	FABP5P3	FABP5P3	c	92.05	7.23839	0
FE268927	chr3:120334684-120334765	-			r	92	1.12692e+09	0
FE183052	chr19:51465003-51465133	-	KLK6	KLK6	c	92	1.14586e+09	0
FE375149	chr8:104133147-104133514	+	AK001351	AK001351	e	92	2.69027e+09	0
FE352302	chr7:22539733-22539831	-	STEAP1B	STEAP1B	c	91.9	1.86894e+09	0
FE337118	chr6:131893971-131894084	-		MED23	p	91.85	6.90368e+08	0
FE206085	chr2:221055666-221055979	-			r	91.8	9.22024e+08	0
FE56055	chr10:118187308-118187573	+		PNLIPRP3	o	91.75	11.979	0
FE65239	chr11:104893857-104893903	-		CASP5	o	91.75	7.63464e+08	0
FE154055	chr17:16733816-16733993	-	KRT16P2	KRT16P2	c	91.7	79.5705	0
FE391728	chr9:127177423-127177497	-		PSMB7	i	91.55	1.00744e+09	0
FE102017	chr13:73675141-73675188	-			u	91.4	13.2583	0
FE171315	chr18:33058377-33058693	-		INO80C	i	91.35	9.67054e+08	0
FE74373	chr11:93812552-93813393	+		AF086184	x	91.2	6.40267e+08	0
FE217014	chr2:143665411-143665588	+		KYNU	i	91.1	9.51204e+08	0
FE154526	chr17:20404890-20405017	-	KRT16P3	KRT16P3	c	91.1	5.13144e+09	0
FE31561	chr1:171154751-171154980	+	FMO2	FMO2	e	91	1.27278e+09	0
FE99298	chr13:20796115-20796539	-	GJB6	GJB6	c	90.9	44.1345	0
FE15126	chr1:205904797-205905180	-	SLC26A9	SLC26A9	e	90.9	1.74369e+09	0
FE188300	chr19:42212530-42212691	+	CEACAM5	CEACAM5	c	90.8	8.53689e+08	0
FE173214	chr18:61310395-61310451	-	SERPINB4	SERPINB4	c	90.75	6.71438e+08	0
FE178457	chr19:4535189-4535240	-		PLIN5	o	90.65	1.12692e+09	0
FE12066	chr1:155184569-155184643	-		GBAP1	i	90.6	6.47639e+08	0
FE343272	chr7:48128724-48129015	+	UPP1	UPP1	e	90.35	14.0256	0
FE311774	chr5:118756073-118756258	+			r	90.35	17.6305	0
FE29812	chr1:152974036-152974266	+		SPRR3	o	90.35	9.51204e+08	0
FE337276	chr6:133008025-133008593	-		VNN1	o	90.3	1.38792e+09	0
FE371968	chr8:39771333-39771522	+	IDO1	IDO1	c	90.3	1.62264e+09	0
FE156634	chr17:39786222-39786337	-		KRT42P	i	90.25	1.12047e+09	0
FE249821	chr3:48264895-48265202	+	CAMP	CAMP	c	90.2	5.63459e+09	0
FE93736	chr12:55247929-55248424	+		MUCL1	o	90	16.87	0
FE227869	chr20:43694961-43695906	-		STK4	i	90	1.36724e+09	0
FE150362	chr16:81972049-81972327	+		PLCG2	i	89.9	1.53671e+09	0
FE349440	chr7:134212163-134212729	+		AKR1B10	o	89.75	11.6983	0
FE234849	chr21:31537900-31539168	-		CLDN17	o	89.5	4.24564e+09	0
FE271687	chr3:149348311-149348414	-		WWTR1	i	89.45	9.25282e+08	0
FE284044	chr4:170581294-170581637	+	CLCN3	CLCN3	e	89.35	9.81714	0
FE68285	chr11:10477458-10477949	+		AMPD3	o	89.2	1.45478e+09	0
FE183057	chr19:51472746-51472840	-	KLK6	KLK6	c	89.15	1.00744e+09	0
FE183103	chr19:51563082-51563336	-	KLK13	KLK13	c	89.05	1.799e+09	0
FE67999	chr11:7559459-7559570	+		PPFIBP2	i	89	10.7203	0
FE34795	chr1:207036897-207036963	+			u	89	1.53671e+09	0
FE345466	chr7:80252961-80253506	+		CD36	i	88.95	1.62264e+09	0
FE377607	chr9:5450504-5450596	+	CD274	CD274	c	88.9	8.14362e+08	0
FE235420	chr21:35796468-35796670	-			u	88.8	6.36132e+08	0
FE328574	chr6:4602208-4602678	-			u	88.75	14.3674	0
FE140257	chr16:48399730-48399858	-		SIAH1	o	88.75	1.06311e+09	0
FE387810	chr9:74746796-74746967	-		GDA	i	88.75	1.19664e+09	0
FE139109	chr16:21640999-21641068	-		LOC23117	i	88.75	1.29531e+09	0
FE314054	chr5:147691934-147692100	+		SPINK7	o	88.7	4.07143	0
FE29809	chr1:152956407-152956601	+		SPRR1A	o	88.6	6.30932	0
FE137663	chr16:2770116-2770298	-	PRSS27	PRSS27	c	88.6	15.887	0
FE34545	chr1:204885115-204885320	+		NFASC	i	88.55	26.3477	0
FE313334	chr5:140105741-140105832	+	VTRNA1-3	VTRNA1-3	=	88.55	30.3029	0
FE261485	chr3:24421408-24421566	-		THRB	i	88.55	48.2945	0
FE199208	chr2:121846190-121846366	-			u	88.55	1.10459e+09	0
FE31567	chr1:171178609-171179856	+	FMO2	FMO2	c	88.4	1.06311e+09	0
FE215648	chr2:113767680-113768388	+			u	88.35	5.86911e+08	0
FE198837	chr2:110807421-110807735	-			u	88.35	9.16157e+08	0
FE198977	chr2:113810612-113810659	-			u	88.3	9.51204e+08	0
FE289060	chr4:82656716-82656828	-			r	88.25	9.46576e+08	0
FE343281	chr7:48146445-48146679	+	UPP1	UPP1	e	88.2	9.46576e+08	0
FE306797	chr5:40841452-40841767	+	CARD6	CARD6	c	88.1	1.02447e+09	0
FE170740	chr18:21848613-21848819	-		OSBPL1A	i	88.05	1.51116e+09	0
FE349447	chr7:134233766-134233959	+		AKR1B15	o	88	1.1566e+09	0
FE355555	chr7:87936063-87936261	-	STEAP4	STEAP4	e	87.9	5.87864	0
FE215640	chr2:113735663-113735991	+		IL36G	i	87.9	1.60067e+09	0
FE52951	chr10:85933399-85933677	+		C10orf99	o	87.85	9.03525	0
FE264402	chr3:55939810-55939981	-		ERC2	i	87.8	6.36132e+08	0
FE42571	chr10:72058777-72060344	-	LRRC20	LRRC20	c	87.7	1.29531e+09	0
FE118899	chr14:68086586-68086805	+	ARG2	ARG2	c	87.65	7.34257	0
FE45454	chr10:105495753-105495917	-		SH3PXD2A	i	87.65	14.3199	0
FE178459	chr19:4538064-4538627	-	LRG1	LRG1	c	87.5	1.22154e+09	0
FE338640	chr6:147236812-147237055	-		LOC729178	o	87.3	2.86852e+09	0
FE43464	chr10:85931467-85931893	-	BC051760	BC051760	e	87.25	2.02406e+09	0
FE215642	chr2:113742990-113743112	+	IL36G	IL36G	c	87.2	8.19577e+08	0
FE154572	chr17:21185337-21185676	-			r	87.1	13.3742	0
FE66711	chr11:125550694-125550801	-		ACRV1	o	87.05	8.53689e+08	0
FE65133	chr11:102322538-102322632	-		TMEM123	i	87.05	1.17502e+09	0
FE142678	chr16:82196059-82196202	-		MPHOSPH6	i	86.9	1.33009e+09	0
FE355898	chr7:92747176-92747383	-		SAMD9	o	86.75	8.03186	0
FE217007	chr2:143635016-143635305	+		KYNU	o	86.7	31.9226	0
FE366291	chr8:102266687-102266864	-			r	86.5	6.07125	0
FE195759	chr2:64347523-64348516	-		PELI1	i	86.35	8.52632	0
FE23843	chr1:46889449-46889576	+			u	86.35	7.27391e+08	0
FE60313	chr11:34535224-34535351	-	ELF5	ELF5	c	86.25	1.15061e+09	0
FE355282	chr7:80556267-80556323	-			r	86.1	8.95251e+08	0
FE104195	chr13:25265121-25265388	+	ATP12A	ATP12A	c	86	5.12235e+08	0
FE169777	chr18:5410535-5410675	-	EPB41L3	EPB41L3	e	85.7	1.51116e+09	0
FE99300	chr13:20803719-20803947	-	GJB6	GJB6	e	85.6	1.72704e+09	0
FE373647	chr8:82195601-82195773	+	FABP5	FABP5	c	85.55	8.41098	0
FE156630	chr17:39783332-39783816	-	KRT42P	KRT42P	c	85.55	9.22024e+08	0
FE224304	chr2:234590416-234590935	+		UGT1A7	o	85.45	7.80133	0
FE183069	chr19:51505765-51506485	-	KLK8	KLK8	c	85.4	15.8982	0
FE31436	chr1:169075557-169076164	+		ATP1B1	o	85.3	1.54441e+09	0
FE2569	chr1:24700208-24700430	-	C1orf201	C1orf201	e	85.25	6.36132e+08	0
FE385473	chr9:5438235-5438638	-		C9orf46	i	85.25	8.65259e+08	0
FE363454	chr8:42065012-42065249	-		PLAT	o	85.15	16.692	0
FE293962	chr4:169401528-169401682	-		DDX60L	o	84.95	16.1812	0
FE87310	chr12:121458297-121458682	-	OASL	OASL	c	84.95	1.99279e+09	0
FE43863	chr10:91403454-91403703	-		PANK1	o	84.75	10.6138	0
FE74385	chr11:93845373-93845594	+	HEPHL1	HEPHL1	c	84.6	5.03579e+08	0
FE131117	chr15:42362107-42362262	-	PLA2G4D	PLA2G4D	c	84.55	8.09622e+08	0
FE164509	chr17:34430906-34431374	+		CCL4	o	84.55	2.23076e+09	0
FE25858	chr1:79115434-79115590	+		IFI44	o	84.45	11.199	0
FE245933	chr22:50980891-50981357	+			u	84.45	8.19577e+08	0
FE393647	chrX:2984678-2984913	+		ARSF	o	84.45	1.27226e+09	0
FE278364	chr4:75174039-75174293	+		EPGN	o	84.35	26.3087	0
FE288270	chr4:68686612-68687963	-	TMPRSS11D	TMPRSS11D	c	84.35	8.19577e+08	0
FE29808	chr1:152944398-152945045	+	SPRR4	SPRR4	c	84.2	28.0445	0
FE107302	chr13:99742208-99742373	+			r	84.2	9.83113e+08	0
FE346515	chr7:99578131-99578587	+	AZGP1P1	AZGP1P1	e	84	6.748	0
FE303812	chr5:160327248-160329730	-			u	83.6	9.52189	0
FE380117	chr9:74866748-74867191	+		GDA	o	83.6	7.51792e+08	0
FE31368	chr1:168200472-168200596	+		SFT2D2	i	83.45	6.47657e+08	0
FE287879	chr4:54931491-54932067	-		PDGFRA	i	83.4	4.7715	0
FE363129	chr8:37351260-37351453	-			u	83.4	29.6747	0
FE77727	chr12:6174303-6174515	-	VWF	VWF	e	83.4	1.09604e+09	0
FE81857	chr12:53216800-53216977	-	KRT79	KRT79	c	83.3	3.52147e+09	0
FE224217	chr2:233887685-233887873	+			u	83.25	4.66008	0
FE181694	chr19:39558654-39559028	-			r	83.25	6.89603	0
FE136486	chr15:90014901-90015036	-	RHCG	RHCG	c	83.25	1.39495e+09	0
FE4590	chr1:43852348-43852513	-		MED8	i	83.25	1.72704e+09	0
FE328376	chr6:3023937-3024222	-			u	83.2	4.76065	0
FE199151	chr2:119478309-119478369	-			u	83.2	7.17129e+08	0
FE329269	chr6:13794378-13794790	-		CCDC90A	i	83.15	48.5103	0
FE173223	chr18:61347831-61348060	-			u	83.15	6.44344e+08	0
FE31441	chr1:169101287-169101585	+	ATP1B1	ATP1B1	c	82.95	8.64009	0
FE75911	chr11:117947642-117948020	+		TMPRSS4	o	82.95	12.4106	0
FE227885	chr20:43765302-43765789	-			r	82.9	18.5907	0
FE267461	chr3:99983682-99983849	-		TBC1D23	i	82.75	7.12566e+08	0
FE235409	chr21:35786810-35788246	-			u	82.75	1.4392e+09	0
FE257175	chr3:172384173-172384497	+		NCEH1	i	82.65	5.7568e+08	0
FE53638	chr10:91152310-91152467	+		IFIT1	o	82.45	3.76022	0
FE29785	chr1:152832407-152832588	+			u	82.35	2.92695	0
FE163242	chr17:21314600-21314741	+		KCNJ12	i	82.35	1.22936e+09	0
FE324411	chr6:135647429-135647509	+		AHI1	i	82.3	7.27391e+08	0
FE227887	chr20:43767117-43767594	-			u	82.15	11.0162	0
FE120419	chr14:80870004-80870124	+		LOC100628307	i	82.15	5.7568e+08	0
FE209090	chr2:26255455-26255857	+			r	82.1	10.9128	0
FE112561	chr14:78082791-78083182	-		SPTLC2	o	82.1	13.6994	0
FE155802	chr17:34417367-34417578	-		CCL3	o	82.05	1.22332e+09	0
FE328570	chr6:4583998-4584143	-			r	82	6.44344e+08	0
FE145913	chr16:27325214-27325341	+		IL4R	o	82	7.47297e+08	0
FE232738	chr20:43694076-43694285	+		STK4	i	82	1.12692e+09	0
FE110788	chr14:53162089-53162301	-	ERO1L	ERO1L	c	81.95	14.2213	0
FE361982	chr8:17352635-17352757	-			u	81.9	9.05504	0
FE126547	chr15:75113975-75114127	+		LMAN1L	i	81.65	5.98319e+08	0
FE120930	chr14:94576930-94577143	+		IFI27	o	81.55	4.12344	0
FE232169	chr20:35240355-35240956	+	TGIF2-C20ORF24	TGIF2-C20ORF24	e	81.55	5.12671	0
FE77582	chr12:1799670-1800185	-			u	81.55	7.17129e+08	0
FE334320	chr6:84140596-84140800	-	ME1	ME1	c	81.55	8.96756e+08	0
FE120953	chr14:95085668-95085805	+	SERPINA3	SERPINA3	c	81.55	9.67054e+08	0
FE162917	chr17:18332346-18332389	+	AK296148	AK296148	c	81.45	8.53689e+08	0
FE97873	chr12:113416190-113416590	+		OAS2	o	81.35	6.6291	0
FE250398	chr3:51424914-51425309	+	MANF	MANF	e	81.35	8.38771	0
FE27956	chr1:111773364-111773530	+	CHI3L2	CHI3L2	c	81.35	5.20471e+08	0
FE38905	chr10:25350136-25350354	-	ENKUR	ENKUR	e	81.35	1.00716e+09	0
FE298013	chr5:74349575-74350298	-			u	81.1	1.34765e+09	0
FE122827	chr15:38902257-38902467	+			u	81	9.83113e+08	0
FE206587	chr2:228582665-228582772	-		SLC19A3	o	80.8	20.0479	0
FE103881	chr13:20822612-20822842	+			u	80.8	7.63464e+08	0
FE158146	chr17:48589052-48589355	-		MYCBPAP	i	80.75	12.7362	0
FE215643	chr2:113743681-113743845	+		IL36G	p	80.7	5.0372e+08	0
FE56133	chr10:119852930-119853045	+		CASC2	i	80.6	3.74348e+08	0
FE93574	chr12:53686452-53686754	+	ESPL1	ESPL1	e	80.6	9.22024e+08	0
FE385950	chr9:14615857-14617802	-	ZDHHC21	ZDHHC21	c	80.5	5.75006	0
FE1595	chr1:19323773-19324265	-			u	80.5	1.29528e+09	0
FE37422	chr10:6298409-6298571	-			u	80.5	1.4392e+09	0
FE207690	chr2:7017788-7018277	+		RSAD2	o	80.4	164.888	0
FE165946	chr17:46025644-46026625	+	PNPO	PNPO	c	80.3	20.3921	0
FE180185	chr19:16008839-16008885	-	CYP4F2	CYP4F2	c	80.3	4.62641e+08	0
FE303783	chr5:160284982-160285922	-			r	80.3	4.98198e+08	0
FE182016	chr19:42947083-42947214	-		CXCL17	o	80.3	7.17129e+08	0
FE318347	chr6:28697086-28697138	+	TRNA_Ala	TRNA_Ala	c	80.25	5.40974	0
FE11595	chr1:153121679-153123545	-	SPRR2G	SPRR2G	e	80.15	4.59271	0
FE363990	chr8:55013919-55014063	-		LYPLA1	i	80.15	6.59298	0
FE355893	chr7:92728997-92733056	-	SAMD9	SAMD9	c	80.1	6.22771	0
FE290098	chr4:99850495-99851212	-	EIF4E	EIF4E	c	80.1	8.8494	0
FE128122	chr15:91411816-91412016	+	FURIN	FURIN	e	80.05	1.43426e+09	0
FE204859	chr2:207078031-207078296	-	GPR1	GPR1	e	80	3.09716	0
FE278787	chr4:82664333-82664452	+			u	80	1.33471e+09	0
FE81284	chr12:49259599-49259655	-	RND1	RND1	c	79.95	8.00334e+08	0
FE52958	chr10:85944664-85944956	+	C10orf99	C10orf99	c	79.95	1.84405e+09	0
FE390737	chr9:114557069-114557721	-	C9orf84	C9orf84	e	79.85	1.19664e+09	0
FE380898	chr9:93564013-93564326	+	SYK	SYK	e	79.8	6.55103	0
FE20518	chr1:20475077-20476882	+	PLA2G2F	PLA2G2F	c	79.75	39.9957	0
FE328573	chr6:4600012-4601384	-			r	79.75	9.16157e+08	0
FE101430	chr13:49078365-49078984	-	RCBTB2	RCBTB2	e	79.7	5.08976e+08	0
FE382717	chr9:115209666-115209934	+		HSDL2	i	79.65	3.44394	0
FE256189	chr3:152588063-152588303	+			u	79.65	6.2582	0
FE36343	chr1:232396770-232396931	+			u	79.65	5.97838e+08	0
FE24032	chr1:51809716-51810382	+		TTC39A	i	79.6	27.4813	0
FE345471	chr7:80264861-80265780	+		CD36	i	79.55	7.27391e+08	0
FE289298	chr4:84255709-84256052	-	HPSE	HPSE	e	79.5	5.05717	0
FE148566	chr16:69150457-69151460	+	HAS3	HAS3	c	79.5	1.02447e+09	0
FE120932	chr14:94582128-94582279	+	IFI27	IFI27	c	79.35	5.79016	0
FE209566	chr2:28677622-28677756	+			r	79.35	5.97838e+08	0
FE136490	chr15:90023547-90023627	-	RHCG	RHCG	c	79.35	6.47639e+08	0
FE113603	chr14:91698875-91699893	-	GPR68	GPR68	c	79.35	1.11906e+09	0
FE310272	chr5:95173845-95174147	+			r	79.3	3.48111	0
FE302368	chr5:141028524-141028648	-	FCHSD1	FCHSD1	e	79.3	6.47639e+08	0
FE62181	chr11:65659705-65660753	-	FOSL1	FOSL1	c	79.3	9.46576e+08	0
FE65246	chr11:104942238-104942280	-		CASP1	i	79.25	5.71544	0
FE399446	chrX:19688982-19689121	-	SH3KBP1	SH3KBP1	c	79.25	7.22499	0
FE258646	chr3:188878440-188878703	+		TPRG1	i	79.2	7.79167	0
FE253843	chr3:124535192-124535574	+		ITGB5	i	79.2	5.08976e+08	0
FE137656	chr16:2762428-2762671	-	PRSS27	PRSS27	c	79.15	1.14586e+09	0
FE75631	chr11:113845834-113846075	+	HTR3A	HTR3A	c	79.15	1.33389e+09	0
FE114985	chr14:20937510-20937694	+		PNP	o	79	8.90395	0
FE229601	chr20:4163018-4163495	+	SMOX	SMOX	c	79	29.109	0
FE303838	chr5:160348312-160350192	-			u	78.95	7.89946	0
FE104184	chr13:25254700-25254890	+	ATP12A	ATP12A	c	78.95	4.58078e+08	0
FE183100	chr19:51559424-51559606	-		KLK13	o	78.95	6.93962e+08	0
FE15139	chr1:206288559-206288647	-	C1orf186	C1orf186	c	78.85	4.47625e+08	0
FE373654	chr8:82199962-82201296	+			u	78.85	5.7568e+08	0
FE231470	chr20:30153808-30153925	+		HM13	i	78.85	5.97838e+08	0
FE53633	chr10:91087625-91087835	+	IFIT3	IFIT3	c	78.8	3.84415	0
FE227634	chr20:39633980-39634237	-			u	78.8	13.13	0
FE310121	chr5:89770666-89770884	+	POLR3G	POLR3G	e	78.65	5.67451	0
FE317245	chr6:14117920-14118109	+	CD83	CD83	e	78.65	10.2283	0
FE67615	chr11:1618658-1619037	+	LOC338651	LOC338651	c	78.5	5.78302e+08	0
FE101216	chr13:45775002-45775195	-		KCTD4	o	78.45	3.25949	0
FE182636	chr19:47341423-47341732	-	AP2S1	AP2S1	c	78.4	10.2354	0
FE167678	chr17:61905072-61905131	+	PSMC5	PSMC5	c	78.35	3.725	0
FE21489	chr1:28607982-28609004	+	SESN2	SESN2	c	78.25	10.1961	0
FE93483	chr12:52627341-52627404	+	KRT7	KRT7	c	78.15	4.07181e+08	0
FE183101	chr19:51559815-51560020	-	KLK13	KLK13	c	78.15	1.04817e+09	0
FE120933	chr14:94582779-94583120	+		IFI27	o	78.05	4.87394	0
FE324447	chr6:136915324-136915767	+		MAP3K5	i	78.05	5.0372e+08	0
FE90119	chr12:16109600-16109704	+		DERA	i	78.05	5.48018e+08	0
FE368865	chr8:142139740-142139929	-		DENND3	i	77.95	8.14362e+08	0
FE140375	chr16:50702565-50702978	-	SNX20	SNX20	c	77.85	5.98319e+08	0
FE163258	chr17:22023646-22023861	+	MTRNR2L1	MTRNR2L1	c	77.8	34.2973	0
FE366236	chr8:101962652-101962800	-	YWHAZ	YWHAZ	c	77.75	4.24066	0
FE191748	chr2:17623117-17623310	-			r	77.75	3.73489e+08	0
FE161216	chr17:80989766-80990393	-		B3GNTL1	i	77.75	9.46576e+08	0
FE153176	chr17:8300958-8301185	-	RNF222	RNF222	e	77.7	5.33299	0
FE249161	chr3:42892406-42892632	+		CCBP2	i	77.7	1.14586e+09	0
FE328340	chr6:2842046-2842265	-		SERPINB1	o	77.6	13.4452	0
FE161802	chr17:6659136-6659444	+	XAF1	XAF1	e	77.55	7.13191	0
FE286375	chr4:36245178-36245738	-	ARAP2	ARAP2	e	77.5	3.69425	0
FE15109	chr1:205882126-205884050	-		SLC26A9	o	77.5	12.8105	0
FE314391	chr5:150400129-150400302	+	GPX3	GPX3	c	77.25	15.9263	0
FE12659	chr1:159046476-159046699	-		AIM2	o	77.25	4.58078e+08	0
FE187275	chr19:35646007-35646308	+	FXYD5	FXYD5	c	77.2	6.97477e+08	0
FE95677	chr12:78604716-78606742	+	NAV3	NAV3	c	77.2	9.07045e+08	0
FE202102	chr2:169892358-169892566	-			u	77.1	3.07341e+08	0
FE342596	chr7:34103556-34103718	+		BMPER	i	77.1	8.65259e+08	0
FE93925	chr12:56732635-56732748	+		IL23A	o	77.05	4.58078e+08	0
FE41568	chr10:61932027-61932318	-	ANK3	ANK3	e	77.05	4.802e+08	0
FE156592	chr17:39580654-39580839	-		KRT37	o	76.95	4.802e+08	0
FE54133	chr10:96443206-96443744	+		CYP2C18	o	76.8	2.85398	0
FE97833	chr12:113344645-113345024	+		OAS1	o	76.8	2.87628	0
FE309112	chr5:74632188-74632468	+	HMGCR	HMGCR	e	76.8	3.81288	0
FE132462	chr15:53001864-53002066	-			u	76.8	7.58646	0
FE78585	chr12:14720516-14721457	-		PLBD1	o	76.8	10.5736	0
FE129096	chr15:101456149-101456834	+	ALDH1A3	ALDH1A3	c	76.8	7.17129e+08	0
FE354370	chr7:64459456-64459859	-		ERV3-1	i	76.75	1.84405e+09	0
FE120355	chr14:77843727-77843793	+		SAMD15	o	76.55	5.52295e+08	0
FE25869	chr1:79129244-79129724	+	IFI44	IFI44	e	76.55	8.46937e+08	0
FE198944	chr2:113594285-113594442	-		IL1B	o	76.55	1.06711e+09	0
FE77066	chr11:129734975-129735751	+		NFRKB	x	76.45	3.07341e+08	0
FE372628	chr8:54793420-54793647	+		RGS20	o	76.35	5.24087e+08	0
FE209570	chr2:28711484-28711650	+			u	76.35	1.11906e+09	0
FE114555	chr14:100841645-100841686	-	WARS	WARS	c	76.3	15.3097	0
FE99299	chr13:20796638-20797473	-	GJB6	GJB6	c	76.3	17.6291	0
FE3808	chr1:37939713-37940032	-	LOC728431	LOC728431	e	76.25	9.23772	0
FE29862	chr1:153392533-153392648	+	S100A7A	S100A7A	c	76.25	2.99478e+08	0
FE96083	chr12:93708666-93708789	+		LOC643339	i	76.25	1.29531e+09	0
FE173219	chr18:61321520-61321739	-		SERPINB4	i	76.15	6.44344e+08	0
FE81746	chr12:52827875-52828337	-		KRT75	o	76.15	2.18758e+09	0
FE229255	chr20:2361499-2361621	+		TGM6	o	76.1	1.27244e+09	0
FE65247	chr11:104972135-104972256	-		CASP1	o	76.05	3.00961	0
FE354360	chr7:64450624-64453529	-		ERV3-1	o	76.05	11.6874	0
FE94986	chr12:69283777-69283832	+		CPM	i	75.95	1.47279e+09	0
FE393648	chrX:2985005-2985056	+		ARSF	i	75.95	1.56669e+09	0
FE15587	chr1:212588064-212588261	-	TMEM206	TMEM206	c	75.85	5.03811	0
FE140270	chr16:48496054-48496100	-			r	75.85	4.07181e+08	0
FE26113	chr1:87114170-87114258	+	CLCA3P	CLCA3P	c	75.85	4.48378e+08	0
FE182356	chr19:45926528-45926810	-	ERCC1	ERCC1	c	75.75	6.26943	0
FE243852	chr22:36649051-36649265	+		APOL1	o	75.75	6.51834	0
FE182057	chr19:43843684-43843881	-			r	75.7	4.58078e+08	0
FE232511	chr20:39798470-39798909	+	PLCG1	PLCG1	e	75.7	9.96396e+08	0
FE284355	chr4:184647014-184647063	+			r	75.6	5.7568e+08	0
FE48012	chr10:12261045-12261201	+		CDC123	i	75.55	1.9208e+09	0
FE372912	chr8:61946377-61946770	+			u	75.35	5.42236	0
FE28953	chr1:145507845-145508075	+	RBM8A	RBM8A	e	75.35	26.6939	0
FE31448	chr1:169337716-169337924	+		BLZF1	i	75.35	5.59532e+08	0
FE241813	chr22:50968333-50968521	-	TYMP	TYMP	c	75.25	51.2985	0
FE99307	chr13:20807094-20807234	-			u	75.1	4.3176e+08	0
FE80444	chr12:31909888-31910041	-			r	75.1	1.04622e+09	0
FE156626	chr17:39777394-39777508	-		JUP	i	75.05	4.54696	0
FE190130	chr19:55019161-55019399	+	LAIR2	LAIR2	c	75.05	3.73489e+08	0
FE380050	chr9:74764352-74764598	+	GDA	GDA	c	75	10.052	0
FE123265	chr15:42130723-42131158	+	JMJD7	JMJD7	c	74.85	8.8709	0
FE290129	chr4:100356389-100356725	-		ADH7	o	74.85	22.7692	0
FE141557	chr16:68467918-68469627	-		SMPD3	i	74.75	8.25983	0
FE11590	chr1:153066960-153067066	-		SPRR2E	o	74.7	5.23156	0
FE208825	chr2:24244492-24244580	+	MFSD2B	MFSD2B	e	74.7	5.7568e+08	0
FE109013	chr14:25103333-25103518	-		GZMB	o	74.65	8.39686	0
FE43815	chr10:90966764-90967272	-		CH25H	o	74.6	14.1633	0
FE113716	chr14:92302715-92302855	-	TC2N	TC2N	c	74.55	14.0066	0
FE166925	chr17:57915182-57915453	+		VMP1	i	74.5	8.70985	0
FE57529	chr11:615326-615714	-	IRF7	IRF7	c	74.5	10.2079	0
FE60325	chr11:34909840-34910002	-	APIP	APIP	e	74.5	5.0627e+08	0
FE242058	chr22:18632785-18632981	+	USP18	USP18	c	74.45	2.12622e+09	0
FE82517	chr12:57350934-57351450	-		RDH16	o	74.3	4.34658	0
FE1206	chr1:14688737-14688884	-			r	74.3	4.49218e+08	0
FE120898	chr14:94492490-94492886	+		OTUB2	o	74.1	26.1561	0
FE384888	chr9:138011503-138012871	+	OLFM1	OLFM1	c	74.1	4.09788e+08	0
FE297982	chr5:74321187-74323101	-		GCNT4	p	74.05	7.46978e+08	0
FE373649	chr8:82196749-82197442	+		FABP5	o	74	7.14039	0
FE387224	chr9:35748343-35749024	-	GBA2	GBA2	c	73.95	5.49321	0
FE25725	chr1:77165436-77165507	+			u	73.9	2.34502	0
FE170980	chr18:28645950-28647205	-	DSC2	DSC2	c	73.9	6.05326	0
FE243418	chr22:30792901-30793153	+		SEC14L2	o	73.9	8.08348	0
FE275571	chr4:6695529-6695797	+		S100P	o	73.9	10.0768	0
FE399839	chrX:39647368-39647469	-			u	73.85	6.56075	0
FE97659	chr12:111257815-111258017	+			r	73.85	30.8366	0
FE173218	chr18:61321330-61321469	-		SERPINB4	i	73.85	4.62641e+08	0
FE302361	chr5:141025356-141025464	-	FCHSD1	FCHSD1	c	73.85	7.91559e+08	0
FE281789	chr4:128703410-128703863	+	HSPA4L	HSPA4L	e	73.8	2.99321	0
FE34188	chr1:201979315-201979867	+	ELF3	ELF3	c	73.8	29.4317	0
FE45874	chr10:116164199-116164288	-	AFAP1L2	AFAP1L2	c	73.75	9.4751	0
FE181216	chr19:35979565-35979742	-	KRTDAP	KRTDAP	e	73.7	6.68112	0
FE160609	chr17:74639657-74639891	-	ST6GALNAC1	ST6GALNAC1	c	73.7	1.11975e+09	0
FE153034	chr17:8008351-8008746	-		ALOXE3	i	73.5	8.44805	0
FE155160	chr17:28898791-28898840	-			u	73.4	23.7357	0
FE177284	chr18:61509232-61509634	+			u	73.25	3.04836	0
FE314394	chr5:150407597-150408407	+	GPX3	GPX3	c	73.2	8.3627	0
FE278322	chr4:74735107-74735276	+	CXCL1	CXCL1	c	73.2	5.59874e+08	0
FE29716	chr1:152573174-152573766	+		LCE3C	o	73.05	2.29858e+09	0
FE152877	chr17:7145039-7145168	-		GABARAP	i	72.95	3.22067	0
FE51092	chr10:64866261-64866313	+			r	72.95	5.48018e+08	0
FE246587	chr3:10925728-10925937	+		SLC6A11	i	72.95	8.96756e+08	0
FE114015	chr14:94856813-94857173	-		SERPINA1	o	72.9	7.85674	0
FE397927	chrX:119277337-119277447	+		AK123976	i	72.9	4.14221e+08	0
FE393729	chrX:7177397-7177813	+	STS	STS	c	72.75	4.47625e+08	0
FE308279	chr5:66124422-66124710	+		MAST4	o	72.7	6.58832	0
FE42449	chr10:69895651-69896037	-		MYPN	i	72.7	7.83087	0
FE363433	chr8:42032684-42033697	-	PLAT	PLAT	e	72.65	8.46937e+08	0
FE339701	chr6:160114177-160114362	-		SOD2	o	72.6	4.81474	0
FE65153	chr11:102745566-102745745	-	MMP12	MMP12	c	72.5	8.8388	0
FE131115	chr15:42359882-42360221	-	PLA2G4D	PLA2G4D	c	72.45	10.7995	0
FE262892	chr3:46506344-46506409	-	LTF	LTF	c	72.35	1.49739e+09	0
FE95640	chr12:78513305-78513764	+	NAV3	NAV3	e	72.3	5.77716	0
FE57530	chr11:615860-616051	-	IRF7	IRF7	e	72.3	13.9691	0
FE209568	chr2:28678057-28678254	+			r	72.3	6.44344e+08	0
FE128121	chr15:91382876-91383079	+			u	72.15	5.15795	0
FE257706	chr3:182362618-182362815	+			u	72.15	7.76463	0
FE318281	chr6:28047885-28048155	+			r	72.15	12.4484	0
FE304298	chr5:174041566-174041725	-			r	72.05	7.46978e+08	0
FE224723	chr2:238875486-238875774	+		SCLY	o	72	10.4646	0
FE394723	chrX:30671484-30671732	+	GK	GK	c	71.95	5.33271	0
FE383020	chr9:123294963-123295207	+		CDK5RAP2	i	71.85	5.48018e+08	0
FE104539	chr13:30259669-30259866	+			r	71.85	1.23097e+09	0
FE351214	chr7:1199600-1199879	-		ZFAND2A	o	71.65	3.76563	0
FE259507	chr3:196295951-196296173	+	FBXO45	FBXO45	c	71.65	12.3458	0
FE102918	chr13:99329905-99330427	-			u	71.6	4.14221e+08	0
FE324088	chr6:126240331-126240577	+		NCOA7	o	71.55	7.17494	0
FE23293	chr1:43001130-43001279	+		CCDC30	i	71.55	9.28074	0
FE146470	chr16:31341214-31341485	+	ITGAM	ITGAM	e	71.55	1.47279e+09	0
FE183152	chr19:52255067-52255205	-		FPR1	o	71.5	5.03579e+08	0
FE279662	chr4:89363720-89364248	+	HERC6	HERC6	c	71.45	1.14586e+09	0
FE39057	chr10:27443632-27443789	-		MASTL	x	71.35	5.59532e+08	0
FE253877	chr3:126492156-126492294	+		CHCHD6	i	71.25	11.0021	0
FE303846	chr5:160356194-160356586	-			u	71.2	4.079	0
FE96693	chr12:102513922-102514064	+		PARPBP	o	71.2	5.94852	0
FE108950	chr14:24729656-24729904	-	TGM1	TGM1	c	71.2	9.07932	0
FE188306	chr19:42259416-42259513	+	CEACAM6	CEACAM6	c	71.2	4.07181e+08	0
FE241804	chr22:50964181-50964324	-	TYMP	TYMP	c	71.2	4.09788e+08	0
FE54489	chr10:99969495-99969695	+	C10orf28	C10orf28	e	71.15	5.48018e+08	0
FE257993	chr3:184017411-184017695	+	PSMD2	PSMD2	e	71.15	6.36132e+08	0
FE64288	chr11:85812466-85812707	-			u	71.15	1.01254e+09	0
FE145939	chr16:27373846-27376101	+	IL4R	IL4R	c	71.1	3.43269	0
FE114990	chr14:20943221-20943411	+	PNP	PNP	c	71.05	11.6579	0
FE382994	chr9:119600983-119601157	+		ASTN2	i	71.05	4.3176e+08	0
FE120028	chr14:76045208-76045984	+	FLVCR2	FLVCR2	c	71.05	1.12047e+09	0
FE146892	chr16:50727495-50727573	+		NOD2	o	70.9	6.0135	0
FE350528	chr7:153574318-153576075	+			r	70.9	4.58078e+08	0
FE28349	chr1:115001244-115001289	+		TRIM33	i	70.9	5.97838e+08	0
FE203937	chr2:191843582-191843787	-	STAT1	STAT1	e	70.75	5.33556e+08	0
FE363579	chr8:42749400-42749589	-		RNF170	i	70.7	7.17129e+08	0
FE253509	chr3:122056394-122056495	+	CSTA	CSTA	c	70.65	6.38858	0
FE66301	chr11:118133852-118134022	-		MPZL2	i	70.65	2.89151e+08	0
FE158369	chr17:54872428-54872640	-	C17orf67	C17orf67	e	70.65	3.05386e+08	0
FE50	chr1:1006351-1007371	-		RNF223	o	70.6	5.25694	0
FE393668	chrX:6951084-6951317	+			r	70.6	5.74016	0
FE148983	chr16:70601145-70601439	+	SF3B3	SF3B3	e	70.5	5.55919	0
FE76199	chr11:119054072-119054763	+	NLRX1	NLRX1	e	70.5	5.89616	0
FE115630	chr14:31435306-31435519	+		STRN3	i	70.5	6.10696	0
FE66462	chr11:119297742-119298055	-		LOC100499227	i	70.5	9.35512	0
FE67463	chr11:396135-396308	+		PKP3	i	70.5	4.14221e+08	0
FE272503	chr3:168807788-168807906	-	MECOM	MECOM	c	70.45	3.07341e+08	0
FE173224	chr18:61350422-61350598	-			u	70.45	4.26845e+08	0
FE234270	chr21:15918554-15918703	-		SAMSN1	o	70.4	7.51489	0
FE294313	chr4:184270937-184271030	-			r	70.4	2.23813e+08	0
FE207693	chr2:7035927-7037716	+	RSAD2	RSAD2	c	70.4	1.54441e+09	0
FE326808	chr6:158179813-158180047	+			r	70.35	2.49099e+08	0
FE163256	chr17:22021435-22021483	+		JA429504	o	70.3	4.92773	0
FE69888	chr11:34666989-34668231	+	EHF	EHF	e	70.25	4.03043	0
FE306666	chr5:39255700-39255979	+		FYB	i	70.25	7.90709	0
FE31698	chr1:172502088-172502637	+		C1orf9	o	70.25	6.40267e+08	0
FE204443	chr2:201616560-201616653	-		AOX2P	i	70.2	4.07181e+08	0
FE229593	chr20:4129447-4129624	+	SMOX	SMOX	c	70.2	8.53689e+08	0
FE31699	chr1:172502706-172502946	+		C1orf9	i	70.1	4.49218e+08	0
FE213949	chr2:75061170-75061389	+	HK2	HK2	c	70.1	5.59874e+08	0
FE67192	chr11:129684513-129684584	-			r	70.1	1.24266e+09	0
FE196398	chr2:70780860-70781156	-		TGFA	o	70.05	2.80219	0
FE404123	chrY:21152457-21154777	-	CD24	CD24	=	70	6.37242	0
FE191184	chr2:9092926-9095731	-		MBOAT2	i	70	6.6291	0
FE209092	chr2:26256349-26256580	+			u	70	1.12692e+09	0
FE120911	chr14:94512563-94513465	+	OTUB2	OTUB2	c	69.95	21.3905	0
FE97870	chr12:113408421-113409215	+	OAS3	OAS3	c	69.8	2.55543	0
FE170111	chr18:9866682-9866861	-			u	69.8	2.99478e+08	0
FE48803	chr10:19041751-19041797	+			r	69.8	3.48739e+08	0
FE387228	chr9:35753374-35753594	-		MSMP	i	69.75	3.02432	0
FE174261	chr18:9708232-9708441	+	RAB31	RAB31	c	69.7	7.30438	0
FE14789	chr1:202830576-202830881	-		BC040684	o	69.55	7.52201	0
FE279551	chr4:88896838-88896952	+	SPP1	SPP1	c	69.55	1.53671e+09	0
FE18317	chr1:948846-948956	+	ISG15	ISG15	c	69.5	7.22137	0
FE358578	chr7:123370908-123371901	-		WASL	i	69.5	4.62641e+08	0
FE71871	chr11:64126622-64126762	+	RPS6KA4	RPS6KA4	c	69.45	2.87705	0
FE313289	chr5:139944152-139944443	+		SLC35A4	o	69.4	6.18954	0
FE82899	chr12:64784094-64784646	-		C12orf56	o	69.4	6.77008	0
FE122184	chr15:22550685-22551026	+		abParts	x	69.4	1.62264e+09	0
FE185831	chr19:15647361-15647550	+		CYP4F22	i	69.35	2.8784e+08	0
FE32805	chr1:180165397-180165734	+	QSOX1	QSOX1	c	69.3	5.98957e+08	0
FE187952	chr19:39600846-39602168	+		PAPL	o	69.25	6.48258	0
FE250231	chr3:50665155-50665428	+		MAPKAPK3	i	69.2	9.63014	0
FE5120	chr1:47653422-47653516	-		PDZK1IP1	i	69.2	6.15485e+08	0
FE342434	chr7:33019061-33019247	+	FKBP9	FKBP9	e	69.2	8.96756e+08	0
FE131061	chr15:42270096-42272300	-		PLA2G4E	p	69.1	11.4077	0
FE22440	chr1:37949197-37950016	+		ZC3H12A	o	69.05	7.02212	0
FE241439	chr22:46022157-46022447	-			u	69	1.22936e+09	0
FE320862	chr6:53794100-53794484	+			u	68.95	5.70553	0
FE96842	chr12:104742173-104744051	+	TXNRD1	TXNRD1	c	68.8	4.4625	0
FE304886	chr5:252871-253188	+		SDHA	i	68.8	4.02976e+09	0
FE314421	chr5:150648274-150648797	+	GM2A	GM2A	c	68.75	6.55455	0
FE243665	chr22:32439023-32439403	+	SLC5A1	SLC5A1	c	68.7	4.34681	0
FE142666	chr16:82182028-82182341	-	MPHOSPH6	MPHOSPH6	c	68.7	7.47297e+08	0
FE77061	chr11:129730319-129731238	+		TMEM45B	p	68.65	15.5007	0
FE247523	chr3:23244769-23244940	+		UBE2E2	o	68.55	7.74707	0
FE67622	chr11:1641148-1641306	+		MOB2	i	68.55	6.47657e+08	0
FE189342	chr19:49199189-49199336	+		FUT2	o	68.45	2.86611	0
FE184874	chr19:8429034-8429144	+	ANGPTL4	ANGPTL4	c	68.45	7.92997	0
FE185858	chr19:15734045-15734199	+	CYP4F8	CYP4F8	e	68.45	3.48739e+08	0
FE187953	chr19:39602861-39603610	+		PAPL	p	68.45	6.40267e+08	0
FE148978	chr16:70597532-70597953	+	SF3B3	SF3B3	e	68.4	3.83337	0
FE166636	chr17:54991525-54991896	+			u	68.35	4.16805	0
FE284066	chr4:170643687-170644326	+	CLCN3	CLCN3	c	68.35	6.29435	0
FE78179	chr12:10282579-10282872	-	CLEC7A	CLEC7A	c	68.3	4.15475	0
FE81118	chr12:48119142-48119388	-		ENDOU	o	68.3	4.97678	0
FE288844	chr4:78557996-78558191	-			r	68.25	6.47181	0
FE228730	chr20:57618454-57618882	-			r	68.25	1.22332e+09	0
FE120913	chr14:94514219-94515317	+		OTUB2	o	68.2	4.25162	0
FE278772	chr4:80414524-80414739	+	LOC100506035	LOC100506035	c	68.2	6.05211	0
FE319244	chr6:35394229-35395958	+	PPARD	PPARD	c	68.2	6.29596	0
FE30473	chr1:158985381-158985649	+		IFI16	i	68.2	4.07181e+08	0
FE363133	chr8:37385228-37385366	-			u	68.15	5.24087e+08	0
FE224223	chr2:233899418-233901590	+		NEU2	o	68.1	8.25234	0
FE356153	chr7:97664371-97664552	-			r	68.1	4.802e+08	0
FE67911	chr11:5710839-5711129	+	TRIM22	TRIM22	c	68.05	3.79464	0
FE181943	chr19:42167143-42167303	-			r	68.05	13.1417	0
FE233854	chr20:58544966-58545194	+	CDH26	CDH26	e	68	3.48739e+08	0
FE403588	chrX:152707270-152708776	-		HAUS7	p	67.9	5.20471e+08	0
FE52952	chr10:85936237-85936325	+	C10orf99	C10orf99	c	67.9	9.22024e+08	0
FE139051	chr16:20869404-20871540	-	DCUN1D3	DCUN1D3	c	67.8	10.7889	0
FE69865	chr11:34642541-34642915	+	EHF	EHF	e	67.75	4.9428	0
FE173161	chr18:61012209-61012303	-		KDSR	i	67.75	2.49099e+08	0
FE207894	chr2:9920175-9920328	+			u	67.75	2.54488e+08	0
FE3361	chr1:33190745-33190941	-			u	67.75	6.14682e+08	0
FE319207	chr6:35360368-35360651	+		PPARD	i	67.7	4.86134	0
FE315346	chr5:173193720-173193769	+			r	67.7	10.8032	0
FE375155	chr8:104146629-104147411	+	AK001351	AK001351	c	67.7	3.68196e+08	0
FE357211	chr7:105890464-105891033	-	NAMPT	NAMPT	c	67.65	7.41186	0
FE209535	chr2:28618385-28618755	+	FOSL2	FOSL2	e	67.65	9.22024e+08	0
FE198972	chr2:113784635-113785670	-		IL36B	o	67.6	5.90081	0
FE143411	chr16:1359126-1359272	+		UBE2I	o	67.6	6.02072	0
FE393800	chrX:7270060-7271187	+	STS	STS	c	67.55	4.77869	0
FE213429	chr2:70165839-70167776	+	FW340055	FW340055	c	67.5	3.79504	0
FE390169	chr9:111466478-111466614	-			u	67.5	7.19599e+08	0
FE154056	chr17:16736095-16736150	-	KRT16P2	KRT16P2	c	67.5	7.47297e+08	0
FE163867	chr17:29284749-29286001	+	ADAP2	ADAP2	e	67.25	4.08974	0
FE11748	chr1:153536210-153536405	-	S100A2	S100A2	e	67.2	2.80259	0
FE170611	chr18:20910994-20911448	-		TMEM241	o	67.2	4.33069	0
FE403590	chrX:152709956-152710380	-		TREX2	o	67.2	5.33408	0
FE233169	chr20:48849931-48850063	+			u	67.2	5.48018e+08	0
FE348930	chr7:129928900-129929187	+		CPA2	i	67.2	5.52295e+08	0
FE56010	chr10:116275513-116275627	+		ABLIM1	i	67.2	8.53689e+08	0
FE2572	chr1:24706464-24706692	-		C1orf201	i	67.15	4.47625e+08	0
FE337330	chr6:134490419-134491787	-	SGK1	SGK1	e	67.1	3.13842	0
FE55214	chr10:105506463-105506854	+		LOC100505839	o	67.05	3.99769	0
FE38667	chr10:22039379-22039610	-			u	67.05	7.58521	0
FE346134	chr7:95025780-95025971	+			u	67.05	5.86911e+08	0
FE304110	chr5:171433462-171433643	-	FBXW11	FBXW11	c	67	6.39103	0
FE342315	chr7:31553668-31553796	+	CCDC129	CCDC129	e	67	3.48739e+08	0
FE152097	chr17:3413825-3415860	-		SPATA22	i	66.95	3.09797	0
FE145087	chr16:19429015-19429414	+	TMC5	TMC5	c	66.95	5.57759	0
FE54488	chr10:99968642-99969466	+	C10orf28	C10orf28	c	66.95	14.9003	0
FE332039	chr6:41254364-41254458	-	TREM1	TREM1	c	66.95	3.05386e+08	0
FE223116	chr2:218993978-218994088	+	CXCR2	CXCR2	e	66.9	4.53757	0
FE85025	chr12:96389442-96390144	-	HAL	HAL	e	66.9	4.76352	0
FE123679	chr15:44888762-44888893	+		SPG11	i	66.9	22.3672	0
FE249174	chr3:42948226-42948826	+		ZNF662	i	66.7	4.76511	0
FE243855	chr22:36661332-36662025	+	APOL1	APOL1	c	66.65	11.6131	0
FE66302	chr11:118134811-118135262	-		MPZL2	o	66.6	6.21856	0
FE326793	chr6:158121389-158121669	+			u	66.6	8.43229	0
FE288093	chr4:57608357-57608440	-			r	66.6	7.47297e+08	0
FE273895	chr3:193546889-193547926	-			r	66.55	6.47657e+08	0
FE339782	chr6:161736238-161736370	-			r	66.45	4.98198e+08	0
FE302205	chr5:139712388-139713860	-		HBEGF	o	66.3	6.8674	0
FE318638	chr6:31583574-31583858	+	AIF1	AIF1	c	66.3	6.14682e+08	0
FE36872	chr1:246733102-246733323	+		CNST	i	66.25	5.00272	0
FE57407	chr10:135340530-135341022	+		CYP2E1	o	66.25	8.63519e+08	0
FE237856	chr21:39628859-39629143	+	KCNJ15	KCNJ15	e	66.2	15.7883	0
FE272833	chr3:172241043-172241351	-		TNFSF10	o	66.15	4.5298	0
FE380048	chr9:74638017-74638296	+			u	66.15	5.33556e+08	0
FE111439	chr14:65409223-65409624	-		GPX2	o	66.1	4.73661	0
FE370716	chr8:22596922-22597227	+		PEBP4	i	66.1	8.04097	0
FE400063	chrX:44084941-44085176	-		EFHC2	i	66.1	8.18458	0
FE14876	chr1:204131353-204131490	-		REN	i	66.1	2.31321e+08	0
FE89372	chr12:8975005-8975309	+		A2ML1	o	66.05	3.04977	0
FE287110	chr4:46995356-46995657	-	GABRA4	GABRA4	c	66.05	8.23565e+08	0
FE360487	chr7:150711962-150712747	-	ATG9B	ATG9B	e	65.95	4.43632	0
FE205501	chr2:215843528-215843978	-	ABCA12	ABCA12	e	65.95	4.47089	0
FE379451	chr9:37602890-37603340	+			u	65.95	5.0011	0
FE212896	chr2:65035558-65035673	+			r	65.95	15.2327	0
FE69905	chr11:34680781-34684826	+	EHF	EHF	c	65.9	4.00692	0
FE208065	chr2:10861185-10861345	+			u	65.9	5.60349	0
FE93739	chr12:55251862-55252171	+	MUCL1	MUCL1	e	65.9	6.15485e+08	0
FE322840	chr6:106918636-106920159	+			u	65.9	7.19599e+08	0
FE1200	chr1:14154927-14155097	-			u	65.9	9.66516e+08	0
FE9686	chr1:110440209-110440310	-			r	65.85	5.0372e+08	0
FE25873	chr1:82165133-82165493	+		LPHN2	o	65.8	1.92213	0
FE338831	chr6:150244096-150244293	-		RAET1G	o	65.8	3.4457	0
FE362344	chr8:21998101-21998396	-	REEP4	REEP4	e	65.8	13.5402	0
FE183936	chr19:58911681-58912048	-			u	65.8	16.3256	0
FE243830	chr22:36044323-36044670	+		APOL6	o	65.7	3.7174	0
FE2934	chr1:27998526-27998745	-	IFI6	IFI6	e	65.7	3.75717	0
FE357232	chr7:105925274-105925635	-	NAMPT	NAMPT	c	65.7	9.24276	0
FE157636	chr17:44799537-44799610	-		NSF	i	65.65	10.1191	0
FE375776	chr8:124219828-124222317	+	FAM83A	FAM83A	e	65.6	5.87978	0
FE349442	chr7:134221420-134221524	+	AKR1B10	AKR1B10	c	65.6	3.20133e+08	0
FE303697	chr5:160183302-160185111	-		ATP10B	i	65.6	8.00334e+08	0
FE202132	chr2:170430184-170430439	-		FASTKD1	o	65.45	4.45325	0.0442329
FE159230	chr17:62340528-62340629	-	TEX2	TEX2	c	65.45	4.45508	0.0442329
FE331292	chr6:34682455-34682532	-			r	65.4	4.2781	0.0738685
FE299681	chr5:99389203-99389311	-			u	65.35	3.97746	0.0738685
FE4582	chr1:43833168-43833413	-		ELOVL1	i	65.35	11.965	0.0738685
FE205681	chr2:216002658-216003376	-	ABCA12	ABCA12	e	65.25	3.20124	0.0738685
FE387062	chr9:35040921-35040963	-			r	65.25	6.97477e+08	0.0738685
FE306698	chr5:39289252-39291790	+		C9	i	65.1	10.4777	0.0738685
FE47090	chr10:134781075-134781219	-		AK125849	i	65.1	3.74348e+08	0.0738685
FE236900	chr21:27107501-27107889	+	GABPA	GABPA	c	65	6.73826e+08	0.0738685
FE100086	chr13:30451586-30451778	-			u	64.9	3.07716	0.0738685
FE385977	chr9:14693227-14693371	-	ZDHHC21	ZDHHC21	c	64.9	5.65113	0.0738685
FE274327	chr3:196293709-196294013	-	WDR53	WDR53	e	64.9	10.5574	0.0738685
FE182008	chr19:42894392-42894559	-		CNFN	o	64.85	4.91326	0.0738685
FE264738	chr3:58643244-58643627	-		FAM3D	i	64.85	4.48378e+08	0.0738685
FE50578	chr10:49514678-49514864	+		MAPK8	o	64.85	7.17129e+08	0.0738685
FE322030	chr6:83075048-83076835	+	TPBG	TPBG	c	64.7	3.19936	0.0738685
FE158576	chr17:57078841-57078909	-		TRIM37	i	64.7	7.09218	0.0738685
FE111239	chr14:61822548-61822680	-		PRKCH	i	64.7	5.12235e+08	0.0738685
FE348939	chr7:129946738-129947145	+		CPA4	i	64.6	4.60245e+08	0.0738685
FE377992	chr9:9090871-9090997	+		PTPRD	i	64.55	2.18314	0.0738685
FE365014	chr8:74884480-74884654	-		TCEB1	o	64.5	3.0248	0.0738685
FE354545	chr7:66600601-66600850	-		TYW1	i	64.5	5.97838e+08	0.0738685
FE221586	chr2:202022695-202022757	+		CFLAR	i	64.5	6.47639e+08	0.0738685
FE329276	chr6:13814247-13814484	-	CCDC90A	CCDC90A	c	64.45	5.43153	0.0738685
FE185850	chr19:15662253-15663125	+	CYP4F22	CYP4F22	c	64.35	3.11551	0.0738685
FE137691	chr16:3077721-3078228	-		CCDC64B	o	64.35	6.30775	0.0738685
FE72023	chr11:65222672-65223277	+			u	64.35	6.3548	0.0738685
FE236058	chr21:44759584-44759675	-			u	64.35	8.23565e+08	0.0738685
FE227229	chr20:33867369-33867583	-	EIF6	EIF6	e	64.3	3.72156	0.0738685
FE385509	chr9:5629523-5629770	-	C9orf46	C9orf46	e	64.3	3.72267	0.0738685
FE76177	chr11:119038884-119039225	+			u	64.25	2.84651	0.0738685
FE297564	chr5:60139987-60140124	-		ELOVL7	o	64.25	3.53333	0.0738685
FE212092	chr2:61156948-61158744	+			u	64.15	3.96705	0.0738685
FE213985	chr2:75118493-75120469	+	HK2	HK2	c	64.15	4.87548	0.0738685
FE254355	chr3:132036163-132036420	+		ACPP	o	64.1	3.70214	0.0738685
FE403594	chrX:152711467-152711585	-	TREX2	TREX2	c	64.1	7.65	0.0738685
FE89400	chr12:9013397-9013551	+	A2ML1	A2ML1	e	64.1	6.10771e+08	0.0738685
FE154424	chr17:19281379-19281514	-		B9D1	o	64.1	7.36393e+08	0.0738685
FE318736	chr6:31913679-31914043	+		CFB	o	63.85	6.48141	0.0738685
FE166928	chr17:57918931-57919632	+		MIR21	p	63.85	4.47625e+08	0.0738685
FE380975	chr9:93759947-93760103	+			r	63.8	2.70949	0.0738685
FE375156	chr8:104147480-104148056	+		AK001351	o	63.8	1.6786e+08	0.0738685
FE139729	chr16:30124650-30124900	-	GDPD3	GDPD3	e	63.75	4.84762	0.0738685
FE70302	chr11:41075687-41075968	+		LRRC4C	i	63.75	3.598e+08	0.0738685
FE221557	chr2:201994036-201994335	+		CFLAR	o	63.75	1.19568e+09	0.0738685
FE253510	chr3:122060286-122060788	+	CSTA	CSTA	c	63.65	5.6539	0.0738685
FE192396	chr2:24585111-24585252	-			u	63.65	9.3377	0.0738685
FE69073	chr11:18724764-18725881	+	TMEM86A	TMEM86A	c	63.6	4.73968	0.0738685
FE177223	chr18:61253769-61254684	+		SERPINB13	o	63.6	5.46461	0.0738685
FE235414	chr21:35790841-35791547	-		BC049386	o	63.55	2.89151e+08	0.0738685
FE240393	chr22:36635430-36635695	-	APOL2	APOL2	e	63.5	2.66293	0.0738685
FE14133	chr1:182360814-182360975	-	GLUL	GLUL	c	63.5	6.25049	0.0738685
FE177252	chr18:61270836-61271872	+			r	63.5	9.46576e+08	0.0738685
FE106734	chr13:76362998-76363211	+		LMO7	i	63.45	1.84098e+08	0.0738685
FE393682	chrX:7077954-7078083	+	STS	STS	c	63.4	5.80439	0.0738685
FE187919	chr19:39575601-39576070	+	PAPL	PAPL	e	63.4	6.2003	0.0738685
FE268049	chr3:113464789-113465129	-		NAA50	o	63.2	10.6517	0.0738685
FE209631	chr2:28974849-28975042	+	PPP1CB	PPP1CB	c	63.15	2.93036	0.0738685
FE312060	chr5:125785290-125786044	+		GRAMD3	i	63.15	5.70929	0.0738685
FE397263	chrX:102611819-102612247	+	WBP5	WBP5	e	63.1	2.60821	0.0738685
FE213408	chr2:70142195-70142289	+	MXD1	MXD1	c	63.1	10.4484	0.0738685
FE303082	chr5:150467153-150467361	-		TNIP1	o	63.1	3.74348e+08	0.0738685
FE315685	chr5:176730770-176731078	+		PRELID1	o	63	2.54474	0.0738685
FE337336	chr6:134495870-134496069	-		SGK1	o	63	3.00562	0.0738685
FE248429	chr3:37284651-37285222	+	GOLGA4	GOLGA4	e	63	5.2371	0.0738685
FE229242	chr20:2291629-2291775	+	TGM3	TGM3	e	62.95	6.2135	0.0738685
FE258327	chr3:187086124-187086358	+		RTP4	o	62.9	2.23666	0.0738685
FE138183	chr16:8962823-8962906	-		CARHSP1	o	62.9	7.85742	0.0738685
FE345480	chr7:80275567-80275675	+		CD36	o	62.85	9.10712	0.0738685
FE315726	chr5:176956378-176956707	+		FAM193B	i	62.85	2.79766e+08	0.0738685
FE323235	chr6:111279827-111280029	+	GTF3C6	GTF3C6	c	62.8	3.09097	0.0738685
FE384788	chr9:136215004-136215101	+		RPL7A	o	62.75	3.14562	0.0738685
FE96091	chr12:93793168-93793672	+	NUDT4	NUDT4	c	62.75	8.96756e+08	0.0738685
FE221219	chr2:192542818-192543431	+	OBFC2A	OBFC2A	e	62.7	3.74884	0.0738685
FE373646	chr8:82192715-82192909	+	FABP5	FABP5	c	62.7	4.34912	0.0738685
FE181215	chr19:35979343-35979387	-	KRTDAP	KRTDAP	c	62.7	10.6517	0.0738685
FE105380	chr13:43059572-43059651	+			r	62.65	6.97477e+08	0.0738685
FE388917	chr9:95531027-95531178	-			r	62.6	7.22499	0.0738685
FE118026	chr14:62017180-62017637	+	PRKCH	PRKCH	c	62.6	8.3627	0.0738685
FE146782	chr16:48657246-48657512	+			u	62.6	9.73199	0.0738685
FE212753	chr2:64068952-64069396	+	UGP2	UGP2	e	62.55	2.0218	0.0738685
FE67046	chr11:129061978-129062297	-		ARHGAP32	o	62.55	4.47787	0.0738685
FE12688	chr1:159842659-159843072	-	CCDC19	CCDC19	e	62.5	3.93385	0.0738685
FE3019	chr1:28520233-28520442	-	PTAFR	PTAFR	c	62.5	6.06894	0.0738685
FE5592	chr1:51810663-51810761	-	TTC39A	TTC39A	c	62.5	4.60245e+08	0.0738685
FE110760	chr14:53106663-53108025	-		ERO1L	p	62.4	2.33324	0.0738685
FE53650	chr10:91461252-91461454	+	KIF20B	KIF20B	e	62.4	2.40433	0.0738685
FE349789	chr7:139478047-139478329	+	TBXAS1	TBXAS1	e	62.35	4.98198e+08	0.0738685
FE403591	chrX:152710472-152710635	-	TREX2	TREX2	c	62.3	4.09788e+08	0.0738685
FE96059	chr12:92815297-92815611	+		CLLU1	o	62.3	4.98198e+08	0.0738685
FE108952	chr14:24732295-24732415	-	TGM1	TGM1	c	62.25	6.35092	0.0738685
FE324019	chr6:125474847-125475155	+	TPD52L1	TPD52L1	e	62.15	3.3236	0.0738685
FE273882	chr3:193272529-193272765	-		ATP13A4	o	62.1	4.4497	0.0738685
FE141495	chr16:68392233-68393114	-	SMPD3	SMPD3	c	62.05	4.03474	0.0738685
FE345508	chr7:80292322-80292485	+	CD36	CD36	c	62	4.07181e+08	0.0738685
FE178455	chr19:4522543-4523647	-	PLIN5	PLIN5	c	61.95	4.72197	0.0738685
FE278847	chr4:84457408-84457575	+		AGPAT9	o	61.95	1.49739e+08	0.0738685
FE55158	chr10:105049063-105049811	+	INA	INA	c	61.95	3.35719e+08	0.0738685
FE274314	chr3:196264548-196264763	-			u	61.9	4.48378e+08	0.0738685
FE371097	chr8:27360634-27360687	+		EPHX2	i	61.9	9.25282e+08	0.0738685
FE97872	chr12:113409606-113411046	+	OAS3	OAS3	c	61.85	3.42653	0.0738685
FE165187	chr17:39845823-39845987	+		JUP	x	61.75	4.98109	0.0738685
FE127823	chr15:89173576-89175481	+	AEN	AEN	c	61.75	7.48689	0.0738685
FE187320	chr19:35940464-35941000	+	FFAR2	FFAR2	e	61.75	5.12235e+08	0.0738685
FE371922	chr8:38890235-38890351	+		ADAM9	i	61.7	2.89328	0.0738685
FE188394	chr19:42901210-42901376	+		AK311181	o	61.7	7.63597	0.0738685
FE291886	chr4:140223570-140223722	-		NDUFC1	o	61.65	3.67611	0.0738685
FE66466	chr11:119461315-119461493	-			r	61.65	2.8784e+08	0.0738685
FE5560	chr1:51752990-51754015	-	TTC39A	TTC39A	e	61.55	4.60984	0.0738685
FE278872	chr4:84526117-84526940	+	AGPAT9	AGPAT9	c	61.5	8.63115	0.0738685
FE148565	chr16:69149437-69150395	+	HAS3	HAS3	c	61.5	4.09788e+08	0.0738685
FE225449	chr20:1850726-1850864	-			r	61.5	4.09788e+08	0.0738685
FE25817	chr1:79085948-79086275	+	IFI44L	IFI44L	e	61.45	6.84656	0.0738685
FE190300	chr19:56812958-56813465	+		ZSCAN5A	i	61.45	3.46981e+08	0.0738685
FE12362	chr1:155881034-155881221	-		RIT1	o	61.4	2.67379	0.0738685
FE358380	chr7:117913644-117913698	-			r	61.4	1.6786e+08	0.0738685
FE119364	chr14:71276388-71277435	+			u	61.35	3.88925	0.0738685
FE304890	chr5:272670-272776	+		PDCD6	i	61.35	4.47625e+08	0.0738685
FE208233	chr2:17721203-17721425	+			u	61.35	9.35479e+08	0.0738685
FE224227	chr2:233903692-233904491	+			r	61.3	6.14682e+08	0.0738685
FE80132	chr12:27090729-27091028	-	ASUN	ASUN	c	61.25	2.86609	0.0738685
FE84619	chr12:92952519-92952583	-			u	61.25	4.802e+08	0.0738685
FE189972	chr19:53761754-53761796	+	VN1R2	VN1R2	c	61.25	5.86911e+08	0.0738685
FE29792	chr1:152883444-152884362	+	IVL	IVL	c	61.2	4.03383	0.0738685
FE280126	chr4:97823914-97823960	+			u	61.2	4.60245e+08	0.0738685
FE358474	chr7:121714646-121715830	-	AASS	AASS	c	61.2	6.93962e+08	0.0738685
FE355996	chr7:95064190-95064355	-	PON2	PON2	c	61.15	2.72335	0.0738685
FE280657	chr4:109541622-109541756	+		RPL34	o	61.15	3.07565	0.0738685
FE310275	chr5:95178464-95179400	+			u	61	12.75	0.140133
FE166419	chr17:49243177-49243258	+		NME2	i	60.95	3.23998	0.140133
FE9783	chr1:111743015-111743350	-		DENND2D	o	60.9	3.35443	0.140133
FE298411	chr5:78843357-78843482	-			u	60.9	6.60213	0.140133
FE120065	chr14:76107418-76107636	+	FLVCR2	FLVCR2	e	60.9	6.47657e+08	0.140133
FE393299	chr9:140119983-140120767	-	AK128153	AK128153	c	60.85	6.21824	0.140133
FE180389	chr19:17622169-17622363	-			u	60.85	2.98919e+08	0.140133
FE259398	chr3:195362837-195363145	+			u	60.75	4.05731	0.140133
FE164350	chr17:32646382-32646574	+	CCL8	CCL8	c	60.75	4.48378e+08	0.140133
FE106726	chr13:76334804-76334888	+	LMO7	LMO7	c	60.7	3.30784	0.140133
FE147856	chr16:58545735-58547579	+	NDRG4	NDRG4	e	60.65	4.31622	0.140133
FE314038	chr5:147470418-147470712	+		SPINK5	i	60.6	5.30871	0.140133
FE111585	chr14:68066741-68067034	-		PIGH	o	60.6	5.44424	0.140133
FE103612	chr13:113841306-113841812	-		PCID2	i	60.5	13.4858	0.140133
FE170746	chr18:21853195-21853443	-		OSBPL1A	i	60.5	5.12235e+08	0.140133
FE20575	chr1:22379095-22379235	+		CDC42	o	60.45	2.79567	0.140133
FE44062	chr10:94301016-94301167	-		IDE	i	60.45	3.10785	0.140133
FE71967	chr11:64977456-64977567	+	CAPN1	CAPN1	e	60.45	3.47185	0.140133
FE361310	chr8:1711186-1711523	-			u	60.45	5.80269	0.140133
FE238012	chr21:42813652-42813898	+	MX1	MX1	e	60.45	4.802e+08	0.140133
FE275653	chr4:6955840-6956187	+		TBC1D14	i	60.4	3.14123	0.140133
FE64504	chr11:89956059-89956331	-	CHORDC1	CHORDC1	c	60.4	3.17803	0.140133
FE29703	chr1:152488053-152488487	+	CRCT1	CRCT1	c	60.4	9.14147	0.140133
FE331605	chr6:36235510-36235678	-		PNPLA1	i	60.4	5.03579e+08	0.140133
FE224301	chr2:234526287-234526356	+	UGT1A8	UGT1A8	c	60.4	9.25282e+08	0.140133
FE259505	chr3:196294825-196295306	+		WDR53	i	60.35	3.41571	0.140133
FE183085	chr19:51522883-51523258	-	KLK10	KLK10	e	60.35	5.08913	0.140133
FE123763	chr15:45453189-45453306	+		DUOX1	i	60.35	7.62519	0.140133
FE387373	chr9:37784720-37785084	-		EXOSC3	o	60.35	5.59532e+08	0.140133
FE214363	chr2:89124757-89124916	+			u	60.3	4.32104	0.140133
FE401203	chrX:70884702-70884834	-		BCYRN1	i	60.25	23.375	0.140133
FE238382	chr21:46424608-46425290	+		LINC00162	x	60.25	4.58078e+08	0.140133
FE308959	chr5:72416448-72416523	+	TMEM171	TMEM171	c	60.25	4.98198e+08	0.140133
FE110697	chr14:51410879-51411206	-	PYGL	PYGL	c	60.2	5.73396	0.140133
FE222430	chr2:207424603-207424780	+	ADAM23	ADAM23	e	60.15	2.99478e+08	0.140133
FE297995	chr5:74335370-74335519	-			r	60.1	7.82417e+08	0.140133
FE78638	chr12:14923508-14924121	-	HIST4H4	HIST4H4	e	60	4.65635	0.140133
FE60031	chr11:27695607-27695857	-	BDNF	BDNF	c	60	6.02083	0.140133
FE21791	chr1:32135478-32135883	+		COL16A1	i	60	7.91805	0.140133
FE252887	chr3:111718140-111718251	+	TAGLN3	TAGLN3	c	60	3.35719e+08	0.140133
FE293919	chr4:169239776-169240129	-		DDX60	o	59.95	2.89313	0.140133
FE53639	chr10:91162038-91163787	+		IFIT1	o	59.95	3.00837	0.140133
FE330913	chr6:32097872-32098125	-		FKBPL	o	59.95	4.02892	0.140133
FE401906	chrX:80377034-80377272	-	HMGN5	HMGN5	e	59.95	5.16563	0.140133
FE191478	chr2:10952804-10952974	-		PDIA6	o	59.9	3.14329	0.140133
FE36482	chr1:236305970-236306336	+	GPR137B	GPR137B	c	59.85	4.46617	0.140133
FE108707	chr14:23504311-23504453	-	PSMB5	PSMB5	e	59.85	5.88064	0.140133
FE12518	chr1:156638601-156639673	-	NES	NES	c	59.85	7.83345e+08	0.140133
FE334225	chr6:83920106-83920725	-	ME1	ME1	c	59.75	5.15182	0.140133
FE29807	chr1:152943119-152943170	+		SPRR4	o	59.75	5.17149	0.140133
FE302374	chr5:141030915-141030998	-		FCHSD1	o	59.75	8.09061	0.140133
FE390913	chr9:115950073-115950343	-	FKBP15	FKBP15	e	59.75	8.6004	0.140133
FE111940	chr14:71189189-71192274	-			u	59.7	2.764	0.140133
FE181850	chr19:40928411-40929247	-	SERTAD1	SERTAD1	c	59.7	3.62361	0.140133
FE353081	chr7:33080243-33081013	-	NT5C3	NT5C3	e	59.7	4.51646	0.140133
FE32806	chr1:180165986-180167399	+	QSOX1	QSOX1	e	59.65	3.05694	0.140133
FE166243	chr17:48611824-48612154	+		EPN3	i	59.65	5.55919	0.140133
FE131109	chr15:42313135-42313327	-		PLA2G4E	i	59.6	4.04469	0.140133
FE364285	chr8:63951219-63951516	-	GGH	GGH	c	59.6	4.9718	0.140133
FE46041	chr10:117873264-117873517	-		GFRA1	i	59.6	2.04894e+08	0.140133
FE358434	chr7:120934570-120934613	-		C7orf58	i	59.55	1.02447e+08	0.140133
FE143921	chr16:3692880-3692988	+			u	59.55	3.98558e+08	0.140133
FE218860	chr2:169952232-169952510	+	DHRS9	DHRS9	c	59.55	4.04811e+08	0.140133
FE251090	chr3:58291947-58292144	+		RPP14	o	59.5	3.31765	0.140133
FE179544	chr19:11689518-11689810	-	ACP5	ACP5	e	59.5	5.66667	0.140133
FE127035	chr15:80351938-80352151	+	ZFAND6	ZFAND6	c	59.45	4.62654	0.140133
FE131079	chr15:42284935-42285153	-	PLA2G4E	PLA2G4E	c	59.45	3.35719e+08	0.140133
FE194481	chr2:47142862-47142962	-	MCFD2	MCFD2	c	59.35	3.29644	0.140133
FE324064	chr6:126102220-126102502	+		NCOA7	o	59.35	3.39297	0.140133
FE69072	chr11:18723474-18724648	+	TMEM86A	TMEM86A	c	59.35	3.76742	0.140133
FE184105	chr19:1133792-1134796	+		SBNO2	i	59.3	6.68734	0.140133
FE166255	chr17:48619589-48621112	+	EPN3	EPN3	c	59.25	2.11148	0.140133
FE160842	chr17:78109062-78109244	-	EIF4A3	EIF4A3	c	59.25	3.73489e+08	0.140133
FE67623	chr11:1643378-1643743	+		MOB2	i	59.25	6.47657e+08	0.140133
FE29789	chr1:152880915-152881065	+		IVL	o	59.2	4.22836	0.140133
FE112622	chr14:80678343-80679588	-		LOC100628307	x	59.2	11.6782	0.140133
FE33518	chr1:192544818-192545084	+	RGS1	RGS1	e	59.15	5.98153	0.140133
FE119784	chr14:74264819-74264989	+			r	59.15	7.46619	0.140133
FE229239	chr20:2276572-2276716	+		TGM3	o	59.05	4.08398	0.140133
FE309328	chr5:78843528-78843652	+			u	59	4.48378e+08	0.140133
FE200028	chr2:136875633-136875761	-		CXCR4	o	58.95	5.03459	0.140133
FE364883	chr8:74206261-74206590	-			u	58.95	10.8885	0.140133
FE241801	chr22:50962003-50962850	-	SCO2	SCO2	=	58.9	5.63473	0.158566
FE177191	chr18:61209563-61209733	+			u	58.85	2.35476	0.158566
FE40572	chr10:35379358-35379569	-	CUL2	CUL2	c	58.85	2.90817	0.158566
FE278647	chr4:79472868-79473013	+	ANXA3	ANXA3	c	58.8	2.79381	0.158566
FE99306	chr13:20806333-20806511	-	GJB6	GJB6	c	58.8	3.8314	0.158566
FE131104	chr15:42308488-42309853	-		PLA2G4E	i	58.8	5.55496	0.158566
FE182131	chr19:44174230-44174498	-	PLAUR	PLAUR	c	58.75	3.26444	0.158566
FE269177	chr3:122283092-122283170	-	PARP9	PARP9	c	58.75	3.48181	0.158566
FE65607	chr11:108478214-108478272	-			u	58.75	3.53008	0.158566
FE259378	chr3:194406903-194407420	+	FAM43A	FAM43A	c	58.75	4.89423	0.158566
FE11464	chr1:152126080-152128005	-	RPTN	RPTN	c	58.75	5.15795	0.158566
FE322768	chr6:106816054-106816677	+			u	58.75	2.1588e+08	0.158566
FE57633	chr11:1756148-1756483	-	IFITM10	IFITM10	c	58.75	9.20491e+08	0.158566
FE269976	chr3:129513167-129513869	-		TMCC1	o	58.7	3.29593	0.158566
FE177243	chr18:61264166-61266324	+	SERPINB13	SERPINB13	e	58.7	4.02961	0.158566
FE69082	chr11:19138573-19138823	+		ZDHHC13	o	58.65	4.64402	0.158566
FE31740	chr1:172558182-172559066	+	C1orf9	C1orf9	c	58.65	7.17129e+08	0.158566
FE309329	chr5:78843957-78844124	+			r	58.6	5.04201	0.158566
FE34193	chr1:201982898-201983152	+	ELF3	ELF3	e	58.6	3.35719e+08	0.158566
FE65251	chr11:105010020-105010567	-	CARD18	CARD18	e	58.55	2.8934	0.158566
FE253473	chr3:120461535-120461641	+		GTF2E1	o	58.55	2.9168	0.158566
FE143967	chr16:4526354-4526488	+	HMOX2	HMOX2	c	58.55	3.02111	0.158566
FE308613	chr5:68629692-68629807	+			u	58.55	3.13601	0.158566
FE214519	chr2:97475141-97477613	+	CNNM4	CNNM4	c	58.55	3.33489	0.158566
FE307541	chr5:59783791-59784250	+	PART1	PART1	c	58.55	3.82369	0.158566
FE215654	chr2:113816667-113816818	+		IL36RN	o	58.55	5.50074	0.158566
FE75924	chr11:118135283-118135423	+			u	58.55	8.53689e+08	0.158566
FE185008	chr19:9938511-9938737	+	UBL5	UBL5	e	58.5	1.5791	0.158566
FE110178	chr14:50087137-50087434	-	RPL36AL	RPL36AL	e	58.5	1.66478	0.158566
FE356099	chr7:96339000-96339239	-		SHFM1	o	58.5	1.69744	0.158566
FE215931	chr2:120124447-120124662	+	DBI	DBI	e	58.5	1.75344	0.158566
FE69047	chr11:18415967-18416183	+	LDHA	LDHA	c	58.5	1.83145	0.158566
FE265206	chr3:64008951-64009210	-		PSMD6	o	58.5	1.86061	0.158566
FE89173	chr12:6976602-6976845	+	TPI1	TPI1	c	58.5	1.88527	0.158566
FE161575	chr17:4699364-4699591	+		PSMB6	o	58.5	1.88666	0.158566
FE228723	chr20:57607275-57607452	-		ATP5E	o	58.5	1.88722	0.158566
FE120364	chr14:78174387-78174551	+		SLIRP	o	58.5	1.92944	0.158566
FE247849	chr3:23958225-23958664	+		RPL15	o	58.5	1.94772	0.158566
FE387355	chr9:37592335-37592776	-	TOMM5	TOMM5	e	58.5	1.95507	0.158566
FE65735	chr11:111957364-111957543	-		TIMM8B	o	58.5	2.01835	0.158566
FE291360	chr4:120221491-120221901	-	C4orf3	C4orf3	c	58.5	2.02068	0.158566
FE252411	chr3:100237676-100238452	+	TMEM45A	TMEM45A	e	58.5	2.02205	0.158566
FE21148	chr1:26606517-26606694	+	SH3BGRL3	SH3BGRL3	c	58.5	2.0472	0.158566
FE310009	chr5:85913693-85913947	+		COX7C	o	58.5	2.05733	0.158566
FE368984	chr8:143823746-143824005	-		SLURP1	o	58.5	2.08636	0.158566
FE314029	chr5:147443365-147443662	+		SPINK5	o	58.5	2.16062	0.158566
FE64452	chr11:87908351-87908682	-		RAB38	o	58.5	2.16676	0.158566
FE161792	chr17:6544256-6544547	+	TXNDC17	TXNDC17	c	58.5	2.1709	0.158566
FE117371	chr14:58711426-58711659	+		PSMA3	o	58.5	2.20031	0.158566
FE45395	chr10:105156140-105156352	-	USMG5	USMG5	e	58.5	2.21983	0.158566
FE221313	chr2:198380741-198381148	+	MOB4	MOB4	e	58.5	2.22523	0.158566
FE183067	chr19:51504788-51505087	-	KLK8	KLK8	e	58.5	2.26991	0.158566
FE67544	chr11:747380-747578	+		TALDO1	o	58.5	2.28705	0.158566
FE11457	chr1:152009389-152009541	-		S100A11	o	58.5	2.29434	0.158566
FE264654	chr3:57582801-57583218	-	ARF4	ARF4	c	58.5	2.29827	0.158566
FE84741	chr12:93835631-93835847	-	UBE2N	UBE2N	c	58.5	2.30323	0.158566
FE214800	chr2:101618670-101618777	+		RPL31	o	58.5	2.3084	0.158566
FE134138	chr15:64455051-64455422	-		PPIB	o	58.5	2.36589	0.158566
FE352523	chr7:25164819-25165156	-		CYCS	o	58.5	2.3964	0.158566
FE306087	chr5:32585582-32585731	+		SUB1	o	58.5	2.41641	0.158566
FE382939	chr9:117349778-117350200	+		ATP6V1G1	o	58.5	2.4359	0.158566
FE253522	chr3:122102856-122103682	+	FAM162A	FAM162A	e	58.5	2.45581	0.158566
FE262528	chr3:42845928-42846069	-		HIGD1A	o	58.5	2.50636	0.158566
FE260576	chr3:12800690-12801150	-		TMEM40	o	58.5	2.50895	0.158566
FE181233	chr19:36018809-36019370	-		SBSN	o	58.5	2.52035	0.158566
FE165391	chr17:41150153-41150533	+	RPL27	RPL27	e	58.5	2.54965	0.158566
FE303228	chr5:151138093-151138241	-	ATOX1	ATOX1	e	58.5	2.56108	0.158566
FE95950	chr12:88429249-88429515	+		C12orf29	o	58.5	2.58986	0.158566
FE378765	chr9:33750410-33750725	+		PRSS3	o	58.5	2.61365	0.158566
FE183058	chr19:51487082-51487357	-	KLK7	KLK7	e	58.5	2.68273	0.158566
FE9661	chr1:109968954-109969198	-	PSMA5	PSMA5	e	58.5	2.69932	0.158566
FE234150	chr20:62496563-62496737	+		TPD52L2	o	58.5	2.70052	0.158566
FE214667	chr2:99953749-99954052	+		EIF5B	o	58.5	2.75653	0.158566
FE115031	chr14:21510307-21510601	+		RNASE7	o	58.5	2.86043	0.158566
FE370960	chr8:26240523-26240746	+	BNIP3L	BNIP3L	c	58.5	2.87486	0.158566
FE136989	chr15:101069018-101069503	-	CERS3	CERS3	e	58.5	2.88492	0.158566
FE106665	chr13:76123875-76124077	+	UCHL3	UCHL3	e	58.5	2.90135	0.158566
FE85944	chr12:110888060-110888231	-		ARPC3	o	58.5	2.90535	0.158566
FE294248	chr4:175443510-175444083	-	HPGD	HPGD	e	58.5	2.95057	0.158566
FE12526	chr1:156675169-156675445	-	CRABP2	CRABP2	c	58.5	3.07304	0.158566
FE51093	chr10:64893016-64893260	+	NRBF2	NRBF2	c	58.5	3.14561	0.158566
FE352932	chr7:30544185-30544589	-		GGCT	o	58.5	3.19888	0.158566
FE247369	chr3:19988500-19989013	+		RAB5A	o	58.5	3.30731	0.158566
FE314406	chr5:150632600-150632858	+		GM2A	o	58.5	3.36691	0.158566
FE53226	chr10:88779890-88780154	+		FAM25A	o	58.5	3.44449	0.158566
FE228728	chr20:57617754-57617900	-	SLMO2	SLMO2	c	58.5	3.487	0.158566
FE82511	chr12:57327706-57328227	-	SDR9C7	SDR9C7	e	58.5	3.58614	0.158566
FE236101	chr21:45196085-45196486	-		CSTB	o	58.5	3.64252	0.158566
FE5121	chr1:47655538-47655872	-		PDZK1IP1	o	58.5	3.87079	0.158566
FE348931	chr7:129932931-129933088	+		CPA4	o	58.5	3.89626	0.158566
FE47443	chr10:5566622-5568226	+	CALML3	CALML3	=	58.5	3.89676	0.158566
FE77059	chr11:129685708-129685793	+		TMEM45B	o	58.5	3.94726	0.158566
FE183095	chr19:51530713-51530971	-		KLK11	o	58.5	4.07597	0.158566
FE253508	chr3:122043838-122044205	+		CSTA	o	58.5	4.14437	0.158566
FE221509	chr2:201676261-201676713	+	BZW1	BZW1	e	58.5	4.26085	0.158566
FE14836	chr1:203155727-203155906	-	CHI3L1	CHI3L1	c	58.5	4.54088	0.158566
FE11593	chr1:153113903-153114093	-		SPRR2A	o	58.5	4.58121	0.158566
FE324310	chr6:131893929-131894479	+		ARG1	o	58.5	4.70971	0.158566
FE330069	chr6:24666754-24667265	-	TDP2	TDP2	e	58.5	5.45381	0.158566
FE12082	chr1:155210877-155211094	-	GBA	GBA	e	58.5	5.45883	0.158566
FE29865	chr1:153393749-153393805	+	S100A7A	S100A7A	c	58.5	3.07341e+08	0.158566
FE242628	chr22:24951760-24952120	+	SNRPD3	SNRPD3	e	58.45	1.843	0.158566
FE125443	chr15:66161747-66162053	+	RAB11A	RAB11A	e	58.45	2.12465	0.158566
FE115946	chr14:35761470-35761758	+		PSMA6	o	58.45	2.16292	0.158566
FE365746	chr8:97247740-97247889	-		UQCRB	o	58.45	2.36285	0.158566
FE111550	chr14:67826375-67826695	-	ATP6V1D	ATP6V1D	c	58.45	2.37836	0.158566
FE29701	chr1:152486892-152487028	+		CRCT1	o	58.45	2.54922	0.158566
FE227891	chr20:43883100-43883312	-		SLPI	o	58.45	2.55129	0.158566
FE345350	chr7:77427966-77428288	+		PHTF2	o	58.45	3.35257	0.158566
FE142961	chr16:87863629-87864753	-	SLC7A5	SLC7A5	c	58.45	3.91137	0.158566
FE71866	chr11:64085568-64085858	+	PRDX5	PRDX5	c	58.4	1.62931	0.158566
FE200372	chr2:150444178-150444377	-		MMADHC	o	58.4	1.72976	0.158566
FE218503	chr2:162164731-162165115	+		PSMD14	o	58.4	1.91321	0.158566
FE202732	chr2:176046384-176046538	-		ATP5G3	o	58.4	1.97053	0.158566
FE116928	chr14:53173852-53174078	+	PSMC6	PSMC6	e	58.4	2.05594	0.158566
FE297679	chr5:64064332-64064614	-		SREK1IP1	o	58.4	2.15866	0.158566
FE37316	chr10:5540603-5541794	-		CALML5	o	58.4	2.31626	0.158566
FE164913	chr17:38119144-38119338	+		GSDMA	o	58.4	2.49125	0.158566
FE299428	chr5:95158160-95158651	-		GLRX	o	58.4	2.61122	0.158566
FE26084	chr1:86889675-86890116	+		CLCA2	o	58.4	2.70428	0.158566
FE234041	chr20:60962072-60962192	+		RPS21	o	58.4	2.77256	0.158566
FE361676	chr8:11725501-11725628	-		CTSB	o	58.4	2.92028	0.158566
FE207675	chr2:3622799-3622940	+		RPS7	o	58.4	2.93325	0.158566
FE112814	chr14:82000065-82000226	-		SEL1L	o	58.4	4.7633	0.158566
FE227876	chr20:43743640-43744329	-		WFDC5	o	58.35	1.8251	0.158566
FE299435	chr5:95223442-95224477	-	ELL2	ELL2	c	58.35	1.87876	0.158566
FE164307	chr17:30771478-30771632	+		PSMD11	o	58.35	2.04094	0.158566
FE397948	chrX:119737741-119738102	+	MCTS1	MCTS1	c	58.35	2.14611	0.158566
FE36548	chr1:236687127-236687361	+	LGALS8	LGALS8	c	58.35	2.23173	0.158566
FE271592	chr3:146262254-146262691	-		PLSCR1	o	58.35	2.46244	0.158566
FE126860	chr15:78441667-78441772	+		IDH3A	o	58.35	2.54245	0.158566
FE200374	chr2:151324745-151326107	-	RND3	RND3	c	58.35	2.60821	0.158566
FE16966	chr1:231664162-231664429	-		TSNAX	x	58.35	2.82004	0.158566
FE153022	chr17:7971916-7973372	-			u	58.35	3.02789	0.158566
FE93476	chr12:52602330-52602934	+		LOC283403	i	58.35	5.69571	0.158566
FE184593	chr19:5690154-5690338	+		RPL36	o	58.3	1.95384	0.158566
FE92939	chr12:49658788-49658967	+		D28390	o	58.3	2.18107	0.158566
FE234569	chr21:27107164-27107254	-	ATP5J	ATP5J	c	58.3	2.22583	0.158566
FE308213	chr5:65440020-65440365	+		SREK1	o	58.3	2.93742	0.158566
FE331579	chr6:35888821-35888942	-	SRPK1	SRPK1	c	58.3	3.03295	0.158566
FE362687	chr8:28102515-28102830	-			r	58.3	3.653	0.158566
FE31364	chr1:168195208-168195380	+		SFT2D2	o	58.3	3.82365	0.158566
FE26338	chr1:89829615-89829731	+	GBP6	GBP6	e	58.3	2.30123e+08	0.158566
FE82464	chr12:57118666-57119333	-	NACA	NACA	e	58.25	1.72815	0.158566
FE330663	chr6:31088112-31088469	-		CDSN	o	58.25	1.93109	0.158566
FE37715	chr10:12237744-12237998	-	NUDT5	NUDT5	e	58.25	1.9364	0.158566
FE30246	chr1:156030828-156031234	+		RAB25	o	58.25	1.95698	0.158566
FE276715	chr4:37828265-37828435	+		PGM2	o	58.25	1.98494	0.158566
FE149160	chr16:74330659-74330886	+		PSMD7	o	58.25	2.10221	0.158566
FE140035	chr16:47007406-47007759	-		DNAJA2	o	58.25	2.13163	0.158566
FE53557	chr10:90562345-90562800	+		LIPM	o	58.25	3.08803	0.158566
FE161186	chr17:80749409-80749533	-		TBCD	i	58.25	2.0359e+08	0.158566
FE61968	chr11:64658558-64658655	-		MIR192	o	58.25	6.93962e+08	0.158566
FE28952	chr1:145507496-145507772	+	RBM8A	RBM8A	e	58.2	1.73606	0.158566
FE27721	chr1:110091168-110091460	+		GNAI3	o	58.2	1.75374	0.158566
FE23803	chr1:46769273-46769492	+		UQCRH	o	58.2	2.03367	0.158566
FE96710	chr12:104324011-104324342	+		MIR3652	o	58.2	2.2592	0.158566
FE396668	chrX:77154852-77155090	+		COX7B	o	58.2	2.55555	0.158566
FE53525	chr10:90519620-90520011	+			u	58.2	3.03132	0.158566
FE355970	chr7:95025589-95025824	-		PON1	o	58.2	3.11354	0.158566
FE231472	chr20:30156988-30157495	+		HM13	o	58.2	4.27004	0.158566
FE13200	chr1:167522625-167522795	-	CREG1	CREG1	c	58.2	4.89981	0.158566
FE345481	chr7:80275760-80275930	+	CD36	CD36	c	58.2	6.14682e+08	0.158566
FE13136	chr1:165737919-165738202	-		TMCO1	o	58.15	1.8284	0.158566
FE243320	chr22:30163267-30163537	+		UQCR10	o	58.15	1.83249	0.158566
FE196242	chr2:70187059-70189226	-	ASPRV1	ASPRV1	=	58.15	1.94662	0.158566
FE49770	chr10:27793071-27793366	+		RAB18	o	58.15	2.19421	0.158566
FE382827	chr9:115983783-115983976	+	SLC31A1	SLC31A1	e	58.15	2.2456	0.158566
FE371349	chr8:29952895-29953044	+		LEPROTL1	o	58.15	2.33255	0.158566
FE3354	chr1:33116034-33116206	-		ZBTB8OS	o	58.15	2.47514	0.158566
FE131976	chr15:49447722-49447895	-		COPS2	o	58.15	2.50002	0.158566
FE119649	chr14:73525201-73525429	+	RBM25	RBM25	e	58.15	2.79286	0.158566
FE327814	chr6:168227756-168227917	+	MLLT4	MLLT4	c	58.15	4.26639	0.158566
FE175973	chr18:36894010-36894284	+		LOC647946	i	58.15	4.07181e+08	0.158566
FE298793	chr5:82373140-82373268	-	TMEM167A	TMEM167A	c	58.1	1.96462	0.158566
FE304324	chr5:175815222-175815812	-	NOP16	NOP16	e	58.1	2.20503	0.158566
FE272422	chr3:161089223-161089863	-	SPTSSB	SPTSSB	c	58.1	2.22187	0.158566
FE393298	chr9:140119488-140119685	-	AK128153	AK128153	c	58.1	3.88571	0.158566
FE206304	chr2:224702188-224702340	-		AP1S3	o	58.1	7.05442	0.158566
FE239811	chr22:31229376-31229556	-		OSBP2	i	58.1	12.2231	0.158566
FE197415	chr2:84686297-84686678	-		SUCLG1	o	58.05	1.90102	0.158566
FE312459	chr5:132202162-132202379	+		UQCRQ	o	58.05	1.97023	0.158566
FE364051	chr8:57232618-57232833	-	SDR16C5	SDR16C5	c	58.05	2.1089	0.158566
FE115206	chr14:23564683-23564902	+	C14orf119	C14orf119	e	58.05	2.18094	0.158566
FE115016	chr14:21467367-21468031	+	SLC39A2	SLC39A2	e	58.05	2.19413	0.158566
FE240638	chr22:38732130-38732222	-	LOC400927	LOC400927	e	58.05	2.53693	0.158566
FE209093	chr2:26256819-26257604	+	RAB10	RAB10	c	58.05	3.0685	0.158566
FE114547	chr14:100800212-100801362	-	WARS	WARS	c	58.05	4.49214	0.158566
FE365365	chr8:86132535-86132706	-		C8orf59	o	58	1.56983	0.158566
FE402280	chrX:102941559-102941702	-	MORF4L2	MORF4L2	c	58	1.66674	0.158566
FE273050	chr3:179322315-179322489	-		MRPL47	o	58	1.99689	0.158566
FE290552	chr4:103749101-103749396	-		UBE2D3	o	58	2.21584	0.158566
FE385975	chr9:14677347-14677513	-		ZDHHC21	i	58	2.54488e+08	0.158566
FE354191	chr7:54826851-54826991	-		SEC61G	o	57.95	1.81181	0.158566
FE225955	chr20:10414718-10414894	-	MKKS	MKKS	e	57.95	1.94385	0.158566
FE356441	chr7:99573568-99573906	-		AZGP1	o	57.95	1.9439	0.158566
FE285757	chr4:15939874-15940066	-	FGFBP1	FGFBP1	c	57.95	2.12599	0.158566
FE287789	chr4:54457555-54457836	-		LNX1	o	57.95	2.25948	0.158566
FE58155	chr11:7695341-7695726	-			u	57.95	2.66193	0.158566
FE80823	chr12:44200024-44200131	-	TWF1	TWF1	c	57.95	3.20717	0.158566
FE34166	chr1:201924586-201924680	+		TIMM17A	o	57.9	1.70489	0.158566
FE258648	chr3:188889616-188889920	+		TPRG1	o	57.9	1.95366	0.158566
FE198381	chr2:99952702-99952937	-		TXNDC9	o	57.9	1.95575	0.158566
FE272077	chr3:156272746-156273029	-		SSR3	o	57.9	2.10305	0.158566
FE284190	chr4:177241032-177241370	+		SPCS3	o	57.9	2.66244	0.158566
FE139904	chr16:31228064-31228775	-		PYDC1	o	57.9	3.54585	0.158566
FE138171	chr16:8948752-8949214	-	CARHSP1	CARHSP1	e	57.9	8.87643	0.158566
FE52109	chr10:75541713-75542221	+	CHCHD1	CHCHD1	e	57.85	1.95248	0.158566
FE177338	chr18:61637256-61637478	+	SERPINB8	SERPINB8	e	57.85	2.39252	0.158566
FE93762	chr12:56211667-56211896	+		ORMDL2	o	57.8	1.57946	0.158566
FE241046	chr22:42486610-42486887	-	NDUFA6	NDUFA6	c	57.8	1.90126	0.158566
FE111193	chr14:60631895-60632173	-	DHRS7	DHRS7	c	57.8	2.02333	0.158566
FE211903	chr2:55459496-55459844	+		RPS27A	o	57.8	2.53478	0.158566
FE181232	chr19:36003952-36004711	-		DMKN	o	57.75	1.94317	0.158566
FE4580	chr1:43831829-43832065	-		ELOVL1	i	57.75	2.0409	0.158566
FE182162	chr19:44306469-44306974	-		LYPD5	o	57.75	2.7645	0.158566
FE153032	chr17:8006641-8007037	-	ALOXE3	ALOXE3	e	57.75	5.94488	0.158566
FE160247	chr17:73043020-73043147	-		ATP5H	o	57.7	1.69942	0.158566
FE43790	chr10:90611306-90611735	-	ANKRD22	ANKRD22	e	57.7	2.01782	0.158566
FE329111	chr6:11807046-11807463	-			u	57.7	3.20509	0.158566
FE142687	chr16:82203701-82203872	-	MPHOSPH6	MPHOSPH6	e	57.7	3.55	0.158566
FE307560	chr5:60240922-60241255	+	NDUFAF2	NDUFAF2	e	57.65	1.97066	0.158566
FE249703	chr3:47324338-47324584	+	KLHL18	KLHL18	c	57.65	2.24596	0.158566
FE218881	chr2:170441034-170441359	+		PPIG	o	57.65	2.33016	0.158566
FE87617	chr12:123199302-123201420	-	HCAR3	HCAR3	=	57.65	2.36519	0.158566
FE137539	chr16:1993103-1993308	-		SEPX1	o	57.65	3.14336	0.158566
FE200718	chr2:152955172-152955405	-		CACNB4	o	57.65	4.26845e+08	0.158566
FE114834	chr14:104387807-104387967	-		C14orf2	o	57.6	1.79022	0.158566
FE276021	chr4:17578996-17579190	+	LAP3	LAP3	c	57.6	2.10283	0.158566
FE301800	chr5:133968418-133968562	-		SAR1B	o	57.6	2.17408	0.158566
FE391917	chr9:128003284-128003668	-	HSPA5	HSPA5	c	57.6	3.34861	0.158566
FE68284	chr11:10476538-10476995	+	AMPD3	AMPD3	e	57.6	3.68908	0.158566
FE89521	chr12:10514949-10515182	+			r	57.6	9.55102	0.158566
FE67618	chr11:1620099-1620312	+	LOC338651	LOC338651	c	57.6	3.74348e+08	0.158566
FE97632	chr12:110939499-110940188	+	BC064974	BC064974	c	57.55	1.79774	0.158566
FE363991	chr8:55014315-55014542	-	LYPLA1	LYPLA1	c	57.55	1.81129	0.158566
FE118905	chr14:68189171-68189449	+	RDH12	RDH12	e	57.55	2.18208	0.158566
FE123823	chr15:45927186-45927306	+		SQRDL	o	57.55	2.24522	0.158566
FE136007	chr15:80263222-80263762	-		BCL2A1	o	57.55	5.41615	0.158566
FE340386	chr6:170862218-170862461	-		PSMB1	o	57.5	1.95419	0.158566
FE108862	chr14:24615743-24616072	-		PSME2	o	57.5	2.26972	0.158566
FE260940	chr3:16306276-16306527	-		DPH3	o	57.5	2.32071	0.158566
FE120721	chr14:90863355-90863577	+	CALM3	CALM3	c	57.5	2.39178	0.158566
FE109610	chr14:34931302-34931512	-		SPTSSA	o	57.5	2.63517	0.158566
FE136603	chr15:90585813-90586185	-		ZNF710	i	57.5	2.80344	0.158566
FE396716	chrX:77359680-77359902	+	PGK1	PGK1	c	57.5	2.85146	0.158566
FE232438	chr20:39657348-39657740	+		TOP1	o	57.5	3.46808	0.158566
FE297909	chr5:72570405-72570835	-			u	57.5	3.79074	0.158566
FE380779	chr9:90345838-90346349	+	CTSL1	CTSL1	e	57.5	5.20471e+08	0.158566
FE177325	chr18:61554888-61555004	+		SERPINB2	o	57.45	1.78666	0.158566
FE3843	chr1:38061360-38061585	-	GNL2	GNL2	c	57.45	2.37241	0.158566
FE44808	chr10:101190205-101190559	-		GOT1	o	57.45	2.78506	0.158566
FE71830	chr11:64013366-64013721	+		PPP1R14B	i	57.45	3.0331	0.158566
FE290551	chr4:103748584-103749082	-	UBE2D3	UBE2D3	e	57.45	3.25827	0.158566
FE163241	chr17:21217385-21218545	+	MAP2K3	MAP2K3	e	57.45	3.28395	0.158566
FE106725	chr13:76334400-76334801	+		LMO7	o	57.45	3.77721	0.158566
FE83649	chr12:70954517-70954686	-	PTPRB	PTPRB	c	57.45	2.8784e+08	0.158566
FE158130	chr17:48450492-48450581	-		MRPL27	o	57.4	1.93657	0.158566
FE347127	chr7:102988023-102988228	+	PSMC2	PSMC2	c	57.4	2.14061	0.158566
FE104637	chr13:32519906-32520318	+	EEF1DP3	EEF1DP3	e	57.4	3.63827	0.158566
FE218416	chr2:162016807-162017077	+	TANK	TANK	e	57.35	1.72955	0.158566
FE113855	chr14:92587986-92588334	-		NDUFB1	o	57.35	1.83026	0.158566
FE158050	chr17:47785092-47785632	-	SLC35B1	SLC35B1	e	57.35	2.05168	0.158566
FE351028	chr7:157129607-157129838	+	DNAJB6	DNAJB6	e	57.35	2.19155	0.158566
FE285248	chr4:7069698-7069960	-		GRPEL1	o	57.35	2.20414	0.158566
FE122017	chr14:104571178-104571432	+		ASPG	i	57.35	4.19843	0.158566
FE68318	chr11:10527886-10528257	+	AMPD3	AMPD3	c	57.35	5.53264	0.158566
FE143712	chr16:2694504-2695195	+	FLJ42627	FLJ42627	c	57.35	6.55103	0.158566
FE332863	chr6:52859864-52860223	-	GSTA4	GSTA4	e	57.3	1.6123	0.158566
FE228780	chr20:60718264-60718532	-		PSMA7	o	57.3	1.98346	0.158566
FE57644	chr11:1785022-1785238	-		CTSD	o	57.3	3.08562	0.158566
FE206119	chr2:222305306-222307330	-		EPHA4	i	57.3	4.85385	0.158566
FE308594	chr5:68513518-68513698	+		MRPS36	o	57.25	1.70095	0.158566
FE235012	chr21:32624058-32624481	-	TIAM1	TIAM1	c	57.25	3.31185	0.158566
FE386095	chr9:15307082-15307363	-	TTC39B	TTC39B	c	57.2	2.88087	0.184847
FE184769	chr19:7694537-7694746	+		C19orf79	o	57.15	1.6248	0.197493
FE138082	chr16:4932475-4934485	-		PPL	o	57.15	1.82008	0.197493
FE4592	chr1:43855430-43855527	-		MED8	o	57.15	2.51466	0.197493
FE132998	chr15:59243511-59244011	-			u	57.15	2.6015	0.197493
FE341986	chr7:29025894-29026057	+		LOC100506497	i	57.15	2.1588e+08	0.197493
FE389646	chr9:102861066-102861390	-		ERP44	o	57.1	1.93423	0.197493
FE51577	chr10:70715869-70716068	+		DDX21	o	57.1	2.05687	0.197493
FE328731	chr6:7313275-7313542	-	SSR1	SSR1	c	57.1	2.36401	0.197493
FE23673	chr1:45241033-45241272	+		RPS8	o	57.1	2.39649	0.197493
FE21907	chr1:32757681-32757819	+		HDAC1	o	57.1	2.83477	0.197493
FE23963	chr1:47799388-47799788	+		CMPK1	o	57.1	2.96624	0.197493
FE89522	chr12:10516200-10516632	+		AK096314	o	57.1	3.74066	0.197493
FE153028	chr17:7990614-7991289	-		ALOX12B	o	57.1	3.74772	0.197493
FE187824	chr19:38822253-38822760	+			r	57.1	5.02322	0.197493
FE118874	chr14:67826933-67827173	+		EIF2S1	o	57.05	1.92398	0.197493
FE274836	chr4:668001-668445	+	MYL5	MYL5	c	57.05	2.14818	0.197493
FE308976	chr5:72794534-72794624	+	BTF3	BTF3	c	57.05	2.9168	0.197493
FE45545	chr10:105649897-105650172	-		OBFC1	i	57.05	6.71438e+08	0.197493
FE211321	chr2:46844266-46844437	+		CRIPT	o	57	1.6445	0.197493
FE166415	chr17:49230833-49231023	+		NME2	o	57	2.09028	0.197493
FE52832	chr10:81107214-81107499	+	PPIF	PPIF	c	57	2.94234	0.197493
FE66291	chr11:118124220-118125900	-	MPZL2	MPZL2	c	57	3.85081	0.197493
FE143750	chr16:2909075-2909147	+			u	57	1.06711e+08	0.197493
FE311782	chr5:118788037-118788516	+	HSD17B4	HSD17B4	e	56.9	2.2626	0.197493
FE306117	chr5:33441016-33441249	+	TARS	TARS	c	56.9	2.30088	0.197493
FE64474	chr11:88070631-88071081	-	CTSC	CTSC	e	56.9	3.97064	0.197493
FE243507	chr22:31365741-31367765	+	TUG1	TUG1	c	56.9	4.12991	0.197493
FE318141	chr6:26251827-26251989	+		HIST1H2BH	o	56.9	6.37727	0.197493
FE94564	chr12:64782836-64783194	+	BC042855	BC042855	c	56.9	9.00195	0.197493
FE262339	chr3:38070997-38071152	-	PLCD1	PLCD1	c	56.9	11.5394	0.197493
FE124283	chr15:52311927-52312273	+		MAPK6	i	56.85	2.41373	0.197493
FE159553	chr17:66287227-66287408	-	SLC16A6	SLC16A6	c	56.85	6.39753	0.197493
FE397722	chrX:114827823-114827944	+	PLS3	PLS3	c	56.8	1.7721	0.197493
FE27667	chr1:109756492-109756750	+		SARS	o	56.8	1.83899	0.197493
FE75498	chr11:112097074-112097249	+		PTS	o	56.8	2.63425	0.197493
FE361498	chr8:10581307-10583762	-	SOX7	SOX7	c	56.8	2.68117	0.197493
FE32778	chr1:180123970-180124307	+	QSOX1	QSOX1	c	56.8	5.98319e+08	0.197493
FE42565	chr10:71930169-71930307	-		SAR1A	o	56.75	1.89807	0.197493
FE127128	chr15:81046978-81047584	+	AX747179	AX747179	c	56.75	4.8472	0.197493
FE101214	chr13:45767589-45768844	-	KCTD4	KCTD4	c	56.75	5.76968	0.197493
FE336656	chr6:121561418-121561959	-		C6orf170	i	56.75	6.53308	0.197493
FE333599	chr6:75953433-75953663	-		COX7A2	o	56.7	1.9064	0.197493
FE271903	chr3:151034374-151034753	-		GPR87	o	56.7	2.22731	0.197493
FE159833	chr17:70399667-70400434	-	LOC100499467	LOC100499467	c	56.7	2.66293	0.197493
FE30160	chr1:155278400-155278777	+	FDPS	FDPS	e	56.65	1.80944	0.197493
FE104527	chr13:29233132-29233324	+		POMP	o	56.65	2.41026	0.197493
FE93499	chr12:53078443-53078881	+			u	56.65	3.19971	0.197493
FE176815	chr18:56807070-56807267	+		SEC11C	o	56.65	3.46547	0.197493
FE351029	chr7:157130173-157130508	+		DNAJB6	i	56.65	4.91746	0.197493
FE872	chr1:9952943-9953444	-		CTNNBIP1	i	56.65	7.13014	0.197493
FE171023	chr18:28742246-28743222	-	DSC1	DSC1	e	56.6	1.81226	0.197493
FE106841	chr13:78109741-78109959	+		SCEL	o	56.6	2.01423	0.197493
FE302356	chr5:141018784-141019739	-		FCHSD1	o	56.6	2.53504	0.197493
FE293367	chr4:152608069-152608509	-		PET112	i	56.6	5.77282	0.197493
FE52946	chr10:85899147-85899349	+		GHITM	o	56.55	1.74836	0.197493
FE3863	chr1:38275257-38276966	-	MTF1	MTF1	c	56.55	7.51792e+08	0.197493
FE149227	chr16:75600213-75600418	+		GABARAPL2	o	56.5	1.68528	0.197493
FE337866	chr6:137539810-137539918	-		IFNGR1	i	56.5	5.24087e+08	0.197493
FE236886	chr21:26946354-26946463	+	MIR155HG	MIR155HG	c	56.5	5.97838e+08	0.197493
FE148105	chr16:67260960-67261127	+		TMEM208	o	56.45	1.58475	0.197493
FE85851	chr12:110318077-110318376	-		GLTP	o	56.45	2.27457	0.197493
FE108706	chr14:23503893-23504152	-	PSMB5	PSMB5	c	56.4	1.84654	0.197493
FE3432	chr1:33502337-33502538	-		AK2	o	56.4	1.96452	0.197493
FE337868	chr6:137540380-137540676	-		IFNGR1	o	56.4	2.36752	0.197493
FE368992	chr8:143851173-143851285	-		LYNX1	o	56.4	2.97049	0.197493
FE130192	chr15:34635221-34635416	-		NOP10	o	56.35	1.50883	0.197493
FE381905	chr9:101984510-101984648	+		SEC61B	o	56.35	1.84823	0.197493
FE163508	chr17:27046840-27047609	+	RPL23A	RPL23A	e	56.35	1.98989	0.197493
FE4697	chr1:45246378-45246450	-			u	56.35	1.99395	0.197493
FE203957	chr2:191878744-191878954	-	STAT1	STAT1	c	56.35	2.36008	0.197493
FE106446	chr13:73301901-73302145	+		BORA	o	56.35	3.74205	0.197493
FE383946	chr9:130860733-130860884	+		SLC25A25	o	56.35	3.35719e+08	0.197493
FE170973	chr18:28638890-28639695	-			u	56.35	3.48739e+08	0.197493
FE319945	chr6:41755247-41755563	+	PRICKLE4	PRICKLE4	c	56.3	1.70679	0.197493
FE242303	chr22:21921947-21922078	+	UBE2L3	UBE2L3	e	56.3	1.93358	0.197493
FE164735	chr17:36908797-36909082	+		PSMB3	o	56.3	2.14401	0.197493
FE309267	chr5:76878153-76878216	+			u	56.3	2.26146	0.197493
FE86342	chr12:112847391-112847469	-		RPL6	o	56.3	2.71581	0.197493
FE164647	chr17:35872272-35873664	+	DUSP14	DUSP14	e	56.3	2.8321	0.197493
FE290613	chr4:104119439-104119579	-		CENPE	o	56.3	11.6508	0.197493
FE335188	chr6:100016372-100016785	-	CCNC	CCNC	e	56.25	1.75545	0.197493
FE291730	chr4:139088175-139089405	-	SLC7A11	SLC7A11	c	56.25	6.91165	0.197493
FE27974	chr1:111991798-111992203	+	ATP5F1	ATP5F1	c	56.2	1.9294	0.227346
FE85552	chr12:106631667-106633456	-	CKAP4	CKAP4	c	56.2	2.40953	0.227346
FE105981	chr13:50202578-50202734	+	ARL11	ARL11	c	56.2	2.43479	0.227346
FE361673	chr8:11710838-11710988	-	CTSB	CTSB	c	56.2	18.6177	0.227346
FE294436	chr4:185776659-185776864	-		BC016366	o	56.2	1.06711e+08	0.227346
FE199202	chr2:120989751-120990098	-			u	56.2	2.54488e+08	0.227346
FE25604	chr1:70876889-70877041	+		CTH	o	56.2	4.62641e+08	0.227346
FE9706	chr1:110950137-110950510	-	HBXIP	HBXIP	e	56.15	1.67406	0.227346
FE351792	chr7:10979643-10980122	-		NDUFA4	o	56.15	1.82061	0.227346
FE47190	chr10:135337105-135337429	-			u	56.15	1.9969	0.227346
FE200385	chr2:151343719-151344263	-	RND3	RND3	e	56.15	2.09515	0.227346
FE298765	chr5:81574139-81574255	-		RPS23	o	56.15	2.09732	0.227346
FE172699	chr18:54305574-54305944	-	TXNL1	TXNL1	c	56.15	2.31068	0.227346
FE338827	chr6:150219162-150219440	-		LOC100652739	i	56.15	2.35983	0.227346
FE30471	chr1:158979673-158979951	+	IFI16	IFI16	e	56.15	2.41969	0.227346
FE164632	chr17:35851428-35851842	+		DUSP14	i	56.15	2.63547	0.227346
FE91596	chr12:31883439-31884270	+			r	56.15	9.46576e+08	0.227346
FE181218	chr19:35981258-35981774	-		KRTDAP	o	56.1	1.90154	0.227346
FE21306	chr1:27189484-27190948	+	SFN	SFN	=	56.05	1.79866	0.227346
FE401219	chrX:71497043-71497245	-		RPS4X	o	56.05	2.6389	0.227346
FE104345	chr13:27825398-27825722	+		RPL21	o	56.05	3.11793	0.227346
FE319188	chr6:35310317-35310458	+		PPARD	o	56.05	3.73861	0.227346
FE206222	chr2:222436878-222437049	-		EPHA4	o	56.05	4.32	0.227346
FE332787	chr6:52109225-52109364	-		IL17F	o	56.05	1.52693e+08	0.227346
FE28133	chr1:113162124-113162537	+	CAPZA1	CAPZA1	e	56	1.79049	0.227346
FE185581	chr19:13049368-13049584	+		CALR	o	56	2.44351	0.227346
FE403875	chrY:6931313-6931430	-		TBL1Y	i	56	2.23813e+08	0.227346
FE334562	chr6:88411168-88411776	-	AKIRIN2	AKIRIN2	c	56	2.66778e+08	0.227346
FE21409	chr1:28099661-28099936	+		STX12	o	55.95	1.98849	0.227346
FE20508	chr1:20465708-20466036	+		PLA2G2F	o	55.95	2.17759	0.227346
FE438	chr1:6259622-6259867	-		RPL22	o	55.9	2.48935	0.227346
FE192890	chr2:31637499-31637614	-	XDH	XDH	c	55.9	2.1588e+08	0.227346
FE231917	chr20:33299513-33301227	+	AL122050	AL122050	=	55.9	9.66516e+08	0.227346
FE111851	chr14:70826236-70826566	-		COX16	o	55.85	1.67843	0.227346
FE351075	chr7:157208678-157210134	+	DNAJB6	DNAJB6	e	55.85	2.64941	0.227346
FE194829	chr2:55237240-55237491	-		RTN4	o	55.85	5.80302	0.227346
FE298198	chr5:77072029-77072210	-		TBCA	o	55.8	1.84966	0.227346
FE179180	chr19:9785691-9786058	-		ZNF562	o	55.8	1.93948	0.227346
FE145605	chr16:23652684-23652984	+	DCTN5	DCTN5	e	55.8	2.12502	0.227346
FE90158	chr12:16500408-16500644	+		MGST1	o	55.8	2.92008	0.227346
FE168009	chr17:66031711-66031956	+		KPNA2	o	55.8	3.55382	0.227346
FE296110	chr5:38845684-38845984	-		OSMR	x	55.75	2.67129	0.227346
FE35825	chr1:224544495-224544729	+	CNIH4	CNIH4	e	55.7	1.56568	0.227346
FE175386	chr18:29027543-29028839	+	DSG3	DSG3	e	55.7	2.18096	0.227346
FE215673	chr2:113875326-113875605	+		IL1RN	o	55.7	2.47113	0.227346
FE106719	chr13:76277441-76277700	+		LMO7	i	55.7	1.60067e+08	0.227346
FE97881	chr12:113448335-113448754	+	OAS2	OAS2	c	55.7	5.0627e+08	0.227346
FE115853	chr14:35452104-35452421	+	SRP54	SRP54	c	55.65	1.83346	0.227346
FE61091	chr11:47663931-47664167	-	MTCH2	MTCH2	c	55.65	1.86618	0.227346
FE134787	chr15:71055591-71055892	-	UACA	UACA	e	55.65	3.1291	0.227346
FE394767	chrX:37343886-37344087	+			r	55.65	1.06711e+08	0.227346
FE355158	chr7:77501420-77501721	-		PHTF2	i	55.65	1.7349e+08	0.227346
FE300964	chr5:122372204-122372434	-		PPIC	o	55.6	1.79668	0.227346
FE38006	chr10:14614207-14614419	-		FAM107B	i	55.6	2.21268	0.227346
FE44072	chr10:94333679-94333927	-		IDE	o	55.6	2.45952	0.227346
FE297509	chr5:60047599-60050647	-		ELOVL7	o	55.6	2.90563	0.227346
FE327772	chr6:167684530-167685032	+			r	55.6	4.21851	0.227346
FE156836	chr17:40485909-40486112	-	STAT3	STAT3	e	55.6	1.49739e+08	0.227346
FE196340	chr2:70520750-70520915	-		SNRPG	o	55.55	2.16673	0.227346
FE386693	chr9:32526059-32526346	-		DDX58	o	55.55	2.97899	0.227346
FE253469	chr3:120314878-120315386	+		NDUFB4	o	55.5	1.74975	0.227346
FE31447	chr1:169337168-169337580	+		BLZF1	o	55.5	2.43396	0.227346
FE347533	chr7:112090456-112090837	+	IFRD1	IFRD1	e	55.5	3.71637	0.227346
FE342798	chr7:38389584-38389816	+		Y00482	x	55.5	6.10771e+08	0.227346
FE373490	chr8:79635974-79636463	+			u	55.5	1.79273e+09	0.227346
FE8171	chr1:89530843-89531078	-		GBP1	o	55.45	2.23827	0.227346
FE11751	chr1:153537907-153538389	-	S100A2	S100A2	e	55.45	2.34994	0.227346
FE15193	chr1:207217146-207222841	-		YOD1	o	55.45	2.70891	0.227346
FE379110	chr9:35808446-35808850	+	NPR2	NPR2	e	55.45	4.49514	0.227346
FE11074	chr1:150550720-150551228	-	MCL1	MCL1	e	55.45	4.49694	0.227346
FE382450	chr9:112147860-112148051	+		PTPN3	i	55.45	2.31321e+08	0.227346
FE23419	chr1:43783919-43784068	+		TIE1	i	55.45	3.74348e+08	0.227346
FE378653	chr9:33264836-33265145	+		CHMP5	o	55.4	1.56947	0.227346
FE185930	chr19:16296150-16296576	+	FAM32A	FAM32A	e	55.4	1.84457	0.227346
FE313082	chr5:138677495-138677669	+		PAIP2	o	55.4	1.95774	0.227346
FE340080	chr6:166796294-166796529	-		BRP44L	o	55.4	1.9972	0.227346
FE21553	chr1:28832418-28832596	+		RCC1	o	55.4	2.57445	0.227346
FE108433	chr14:21489149-21489296	-		NDRG2	i	55.4	2.89151e+08	0.227346
FE231190	chr20:19997829-19998093	+		NAA20	o	55.35	1.53321	0.227346
FE344139	chr7:66204762-66205779	+	RABGEF1	RABGEF1	e	55.35	2.19019	0.227346
FE11456	chr1:152004844-152005296	-		S100A11	o	55.35	2.66346	0.227346
FE319381	chr6:36098264-36098478	+	MAPK13	MAPK13	c	55.35	2.93205	0.227346
FE182038	chr19:43586502-43586946	-	PSG2	PSG2	e	55.35	3.07341e+08	0.227346
FE222408	chr2:207024265-207024437	+	EEF1B2	EEF1B2	e	55.3	1.99133	0.227346
FE221540	chr2:201936461-201936840	+	NDUFB3	NDUFB3	e	55.3	2.13654	0.227346
FE68113	chr11:8704140-8704363	+	RPL27A	RPL27A	c	55.3	2.16311	0.227346
FE187820	chr19:38817803-38819703	+	KCNK6	KCNK6	e	55.3	4.15867	0.227346
FE53929	chr10:94051041-94051286	+	MARCH5	MARCH5	c	55.3	7.15995	0.227346
FE121416	chr14:102276124-102276373	+		PPP2R5C	o	55.25	1.77526	0.227346
FE314178	chr5:148732282-148734123	+	GRPEL2	GRPEL2	c	55.25	7.97499	0.227346
FE189163	chr19:47769900-47770082	+	CCDC9	CCDC9	e	55.25	5.12235e+08	0.227346
FE81790	chr12:53004399-53004570	-	KRT73	KRT73	c	55.25	1.33389e+09	0.227346
FE7754	chr1:84971694-84971965	-	GNG5	GNG5	c	55.2	1.68253	0.227346
FE77797	chr12:6602224-6602495	-		MRPL51	o	55.2	1.71875	0.227346
FE398674	chrX:151999495-151999661	+		NSDHL	o	55.2	2.13156	0.227346
FE395885	chrX:57313016-57313428	+		FAAH2	o	55.2	2.31369	0.227346
FE397262	chrX:102611324-102611660	+	WBP5	WBP5	e	55.2	2.52484	0.227346
FE328627	chr6:5458105-5458512	-		FARS2	i	55.2	3.00853	0.227346
FE330289	chr6:27100379-27100616	-	HIST1H2BJ	HIST1H2BJ	c	55.2	4.32866	0.227346
FE105143	chr13:40363932-40364033	+	COG6	COG6	c	55.2	6.51889	0.227346
FE268766	chr3:119396051-119396416	-		COX17	o	55.15	1.87118	0.227346
FE20473	chr1:19923384-19923603	+		MINOS1	o	55.15	1.90346	0.227346
FE8643	chr1:93645611-93646064	-	TMED5	TMED5	c	55.15	2.38165	0.227346
FE130156	chr15:34502152-34502323	-		C15orf29	o	55.15	2.38671	0.227346
FE342978	chr7:42971878-42972177	+	MRPL32	MRPL32	e	55.1	1.74407	0.227346
FE127106	chr15:80988007-80988360	+	FAM108C1	FAM108C1	c	55.1	5.22669	0.227346
FE358991	chr7:130058144-130058339	-		CEP41	i	55.1	7.4919	0.227346
FE87615	chr12:123185839-123188065	-	HCAR2	HCAR2	=	55	1.68362	0.257873
FE259745	chr3:197677000-197677092	+		RPL35A	o	55	1.82149	0.257873
FE141499	chr16:68394308-68395081	-	SMPD3	SMPD3	c	55	3.3464	0.257873
FE187037	chr19:33864615-33864801	+	CEBPG	CEBPG	c	55	3.98163	0.257873
FE277788	chr4:56212376-56212724	+		SRD5A3	o	55	4.43822	0.257873
FE72021	chr11:65220032-65220879	+			r	55	4.04811e+08	0.257873
FE216045	chr2:120770601-120770731	+	EPB41L5	EPB41L5	c	54.95	1.69562	0.257873
FE370007	chr8:11660190-11660440	+	FDFT1	FDFT1	c	54.95	1.79392	0.257873
FE101230	chr13:45910400-45910656	-		TPT1	p	54.95	3.36722	0.257873
FE185900	chr19:15939745-15940006	+		UCA1	o	54.95	4.36317	0.257873
FE229289	chr20:2636679-2636860	+	NOP56	NOP56	c	54.95	5.35178	0.257873
FE277829	chr4:56277765-56278006	+	TMEM165	TMEM165	e	54.95	12.1662	0.257873
FE28574	chr1:117651561-117651667	+			r	54.95	2.04894e+08	0.257873
FE306085	chr5:32531849-32532018	+			u	54.95	5.0627e+08	0.257873
FE393227	chr9:139760633-139760812	-		EDF1	o	54.9	1.62403	0.257873
FE112511	chr14:77972337-77975931	-	SPTLC2	SPTLC2	c	54.9	3.10138	0.257873
FE96102	chr12:93861236-93861597	+	MRPL42	MRPL42	e	54.85	1.5763	0.257873
FE22608	chr1:39491783-39492074	+		NDUFS5	o	54.85	1.69811	0.257873
FE391157	chr9:123295287-123295399	-		CDK5RAP2	i	54.85	1.97735	0.257873
FE201682	chr2:163174365-163175007	-	IFIH1	IFIH1	c	54.85	4.3176e+08	0.257873
FE309113	chr5:74632856-74633125	+		HMGCR	o	54.8	1.59573	0.257873
FE172	chr1:1509858-1510101	-	SSU72	SSU72	c	54.8	1.79791	0.257873
FE145288	chr16:21964237-21964777	+		UQCRC2	o	54.8	1.9637	0.257873
FE182034	chr19:43430590-43431044	-	PSG7	PSG7	e	54.8	2.38957	0.257873
FE314051	chr5:147582300-147582717	+	SPINK6	SPINK6	e	54.8	4.09788e+08	0.257873
FE385471	chr9:5436569-5436703	-		C9orf46	o	54.8	7.36393e+08	0.257873
FE250578	chr3:52719936-52720354	+	GNL3	GNL3	e	54.75	1.84909	0.257873
FE349847	chr7:141438078-141438395	+	SSBP1	SSBP1	e	54.75	1.91673	0.257873
FE59216	chr11:14541422-14542062	-	PSMA1	PSMA1	e	54.75	1.94614	0.257873
FE305370	chr5:10250258-10250557	+		CCT5	o	54.75	1.97355	0.257873
FE162044	chr17:7476077-7476185	+	EIF4A1	EIF4A1	c	54.75	2.00948	0.257873
FE302254	chr5:140070800-140071055	-		HARS	o	54.75	2.18073	0.257873
FE274571	chr3:197241135-197241696	-	BDH1	BDH1	e	54.75	2.39754	0.257873
FE178301	chr19:3136712-3136942	-		GNA15	i	54.75	2.77201	0.257873
FE225356	chr20:1309729-1310007	-		SDCBP2	o	54.75	2.79303	0.257873
FE69074	chr11:18726050-18727312	+		TMEM86A	o	54.75	3.10979	0.257873
FE71464	chr11:59568292-59570174	+	STX3	STX3	e	54.75	3.65355	0.257873
FE234829	chr21:30445852-30446119	-		CCT8	o	54.7	1.54359	0.257873
FE260277	chr3:10028191-10028572	-		TMEM111	o	54.7	1.85744	0.257873
FE124718	chr15:57938322-57942252	+	MYZAP	MYZAP	e	54.7	1.91274	0.257873
FE278384	chr4:75250706-75254466	+	EREG	EREG	c	54.7	1.98844	0.257873
FE257553	chr3:179065476-179065598	+	MFN1	MFN1	c	54.7	2.27274	0.257873
FE302911	chr5:148930297-148931120	-	CSNK1A1	CSNK1A1	e	54.65	1.64035	0.257873
FE397099	chrX:100645844-100646034	+		RPL36A-HNRNPH2	o	54.65	1.64753	0.257873
FE187350	chr19:36139101-36139305	+		COX6B1	o	54.65	1.98098	0.257873
FE357231	chr7:105917482-105917622	-	NAMPT	NAMPT	c	54.65	1.38074e+08	0.257873
FE182007	chr19:42893643-42893720	-	CNFN	CNFN	c	54.65	7.97117e+08	0.257873
FE61723	chr11:62432576-62432707	-		C11orf48	i	54.6	1.83873	0.257873
FE240036	chr22:32808051-32808325	-		C22orf28	o	54.6	1.84994	0.257873
FE156087	chr17:36003344-36003535	-	DDX52	DDX52	e	54.6	2.23055	0.257873
FE348369	chr7:123389230-123390354	+	AL110181	AL110181	c	54.6	2.25669	0.257873
FE309323	chr5:78620060-78623032	+	JMY	JMY	c	54.6	2.55025	0.257873
FE231111	chr20:19701768-19703496	+	SLC24A3	SLC24A3	c	54.6	3.60106	0.257873
FE138177	chr16:8953028-8953191	-	CARHSP1	CARHSP1	c	54.6	4.07181e+08	0.257873
FE318105	chr6:26124306-26125015	+	HIST1H2AC	HIST1H2AC	e	54.55	2.03783	0.257873
FE188314	chr19:42364124-42364359	+	RPS19	RPS19	c	54.55	2.09668	0.257873
FE370793	chr8:24241898-24242056	+	ADAMDEC1	ADAMDEC1	c	54.55	3.48739e+08	0.257873
FE280665	chr4:109571716-109571950	+		OSTC	o	54.5	1.69192	0.257873
FE136059	chr15:81281912-81282248	-		MESDC2	o	54.5	1.84253	0.257873
FE161487	chr17:3568075-3568565	+		TAX1BP3	x	54.5	1.9756	0.257873
FE336785	chr6:127664481-127664886	-		ECHDC1	o	54.5	2.33459	0.257873
FE402560	chrX:109437435-109439352	-	AMMECR1	AMMECR1	c	54.5	2.66791	0.257873
FE388676	chr9:94877596-94877780	-		SPTLC1	o	54.45	1.76668	0.257873
FE11272	chr1:151031955-151032128	-	CDC42SE1	CDC42SE1	c	54.45	1.96872	0.257873
FE375206	chr8:104427294-104427744	+	DCAF13	DCAF13	c	54.45	2.03032	0.257873
FE174534	chr18:12308195-12308373	+	TUBB6	TUBB6	e	54.45	2.37439	0.257873
FE314404	chr5:150602927-150603042	+		CCDC69	i	54.45	1.06711e+08	0.257873
FE164594	chr17:35436884-35436936	+			r	54.45	4.58078e+08	0.257873
FE397265	chrX:102631238-102631541	+		NGFRAP1	o	54.4	1.51082	0.257873
FE38204	chr10:16859285-16859537	-	RSU1	RSU1	e	54.4	1.87787	0.257873
FE255259	chr3:139062823-139063040	+	MRPS22	MRPS22	c	54.4	1.89328	0.257873
FE126959	chr15:78832725-78832881	+	PSMA4	PSMA4	e	54.4	2.03963	0.257873
FE20782	chr1:24286253-24286507	+	PNRC2	PNRC2	e	54.4	2.19014	0.257873
FE18465	chr1:2323150-2323397	+		RER1	o	54.4	2.37247	0.257873
FE248883	chr3:40498740-40498854	+		RPL14	o	54.4	2.82166	0.257873
FE14815	chr1:202927313-202927522	-		ADIPOR1	o	54.4	3.38127	0.257873
FE317912	chr6:24667102-24667572	+		ACOT13	o	54.35	1.77062	0.278645
FE176506	chr18:52495554-52496124	+	RAB27B	RAB27B	e	54.35	2.25498	0.278645
FE211647	chr2:53994771-53995150	+		CHAC2	o	54.35	3.1308	0.278645
FE280261	chr4:100737862-100738210	+	DAPP1	DAPP1	e	54.3	1.77728	0.278645
FE19228	chr1:11297237-11297527	+		MTOR	i	54.3	1.02447e+08	0.278645
FE339729	chr6:160210437-160210765	-		TCP1	o	54.25	1.90211	0.284362
FE397924	chrX:119005734-119005976	+	NDUFA1	NDUFA1	c	54.25	1.91755	0.284362
FE111620	chr14:68162347-68162513	-	RDH11	RDH11	c	54.25	1.99962	0.284362
FE66290	chr11:118122937-118123107	-		MPZL3	o	54.25	2.43233	0.284362
FE388245	chr9:86955489-86955714	-	SLC28A3	SLC28A3	e	54.25	2.54121	0.284362
FE207949	chr2:10091788-10091982	+	GRHL1	GRHL1	c	54.25	2.71854	0.284362
FE140343	chr16:48643686-48644185	-		N4BP1	o	54.25	4.6769	0.284362
FE292524	chr4:143395379-143395609	-		INPP4B	o	54.25	5.69425	0.284362
FE116046	chr14:39734464-39734625	+		CTAGE5	o	54.25	7.24119	0.284362
FE24115	chr1:52521869-52522051	+	BTF3L4	BTF3L4	c	54.2	1.53984	0.284362
FE278839	chr4:84377030-84377330	+		MRPS18C	o	54.2	1.60184	0.284362
FE171882	chr18:44702558-44702861	-		IER3IP1	o	54.2	1.90247	0.284362
FE174770	chr18:19192190-19192404	+		SNRPD1	o	54.2	1.98862	0.284362
FE270873	chr3:139108368-139108575	-	COPB2	COPB2	e	54.2	2.49738	0.284362
FE29757	chr1:152748754-152749553	+		LCE1F	o	54.2	2.58673	0.284362
FE357215	chr7:105900324-105901361	-		NAMPT	o	54.2	4.01568	0.284362
FE121656	chr14:103018594-103018784	+			u	54.2	14.875	0.284362
FE269160	chr3:122259319-122259692	-	PARP9	PARP9	c	54.2	7.27391e+08	0.284362
FE371363	chr8:30013787-30014015	+	DCTN6	DCTN6	e	54.15	1.93202	0.284362
FE397911	chrX:118602363-118602589	+	SLC25A5	SLC25A5	c	54.15	2.24784	0.284362
FE145214	chr16:20911505-20911857	+		LYRM1	o	54.15	2.25156	0.284362
FE240086	chr22:32860361-32860530	-		BPIFC	o	54.15	2.67474	0.284362
FE29258	chr1:150244907-150245266	+	C1orf54	C1orf54	e	54.15	5.95878	0.284362
FE316942	chr6:10695104-10695302	+		PAK1IP1	o	54.1	2.0625	0.284362
FE301760	chr5:133537539-133537708	-	PPP2CA	PPP2CA	c	54.1	3.01393	0.284362
FE352933	chr7:30546815-30547081	-			r	54.1	3.55137	0.284362
FE397104	chrX:100663119-100663307	+	HNRNPH2	HNRNPH2	c	54.05	1.92325	0.284362
FE75458	chr11:111957502-111957683	+		SDHD	o	54.05	2.19625	0.284362
FE264713	chr3:58196493-58196789	-	DNASE1L3	DNASE1L3	e	54	5.77603	0.284362
FE250242	chr3:50685338-50686876	+		MAPKAPK3	o	53.95	1.84747	0.284362
FE105997	chr13:50571127-50571352	+	TRIM13	TRIM13	e	53.95	2.07168	0.284362
FE19245	chr1:11796109-11796292	+		AGTRAP	o	53.95	2.12124	0.284362
FE208093	chr2:10924417-10925237	+	ATP6V1C2	ATP6V1C2	c	53.95	2.52632	0.284362
FE151054	chr16:85126371-85127832	+	KIAA0513	KIAA0513	c	53.95	2.53746	0.284362
FE187066	chr19:34397625-34398681	+			u	53.95	3.75298	0.284362
FE274599	chr3:197273232-197273720	-	BDH1	BDH1	e	53.9	1.68267	0.284362
FE182565	chr19:46706097-46706440	-		BC062328	o	53.9	2.90081	0.284362
FE19134	chr1:10459042-10459182	+		PGD	o	53.9	3.0491	0.284362
FE308926	chr5:72333643-72333888	+	FCHO2	FCHO2	c	53.9	4.59252	0.284362
FE70670	chr11:45394263-45394632	+	FLJ41423	FLJ41423	e	53.9	5.94852	0.284362
FE51612	chr10:70883911-70884036	+	VPS26A	VPS26A	c	53.85	1.50971	0.284362
FE172235	chr18:47018828-47018957	-		RPL17	o	53.85	2.42693	0.284362
FE328347	chr6:2888716-2890117	-	SERPINB9	SERPINB9	c	53.85	7.27293	0.284362
FE215828	chr2:114647526-114647900	+		ACTR3	o	53.8	2.36809	0.284362
FE66583	chr11:122930181-122930771	-	HSPA8	HSPA8	e	53.8	2.38644	0.284362
FE347416	chr7:107384390-107384621	+	CBLL1	CBLL1	c	53.8	3.86868	0.284362
FE328334	chr6:2833373-2834149	-		SERPINB1	o	53.8	6.0831	0.284362
FE231907	chr20:33134623-33134720	+		MAP1LC3A	o	53.8	3.68196e+08	0.284362
FE277532	chr4:49005756-49006009	+	CWH43	CWH43	c	53.8	6.36132e+08	0.284362
FE353518	chr7:42971717-42971832	-		PSMA2	o	53.75	1.61295	0.284362
FE343842	chr7:64408009-64408362	+			u	53.75	1.7632	0.284362
FE183123	chr19:51834798-51835883	-	VSIG10L	VSIG10L	c	53.75	2.98525	0.284362
FE232883	chr20:45816745-45817182	+	EYA2	EYA2	c	53.75	6.48194	0.284362
FE232834	chr20:44523633-44523772	+	CTSA	CTSA	c	53.7	2.55	0.284362
FE183039	chr19:51399795-51399929	-			r	53.7	2.56318	0.284362
FE403801	chrX:153775004-153775138	-	G6PD	G6PD	c	53.7	3.91086	0.284362
FE286373	chr4:36230204-36231037	-	ARAP2	ARAP2	c	53.7	12.2101	0.284362
FE98216	chr12:120875663-120876032	+		COX6A1	o	53.65	1.70391	0.284362
FE389694	chr9:104160783-104161012	-		MRPL50	o	53.65	1.93098	0.284362
FE30770	chr1:161736000-161736232	+		ATF6	o	53.65	1.93986	0.284362
FE311714	chr5:118604369-118604671	+	TNFAIP8	TNFAIP8	e	53.65	2.12548	0.284362
FE57153	chr10:129845692-129846101	+	PTPRE	PTPRE	e	53.65	2.29948	0.284362
FE123767	chr15:45456822-45457772	+	DUOX1	DUOX1	e	53.65	2.79813	0.284362
FE304928	chr5:453773-454166	+	EXOC3	EXOC3	c	53.65	2.84696	0.284362
FE153876	chr17:15554322-15555217	-	TRIM16	TRIM16	e	53.65	3.38598	0.284362
FE54577	chr10:102106848-102107288	+	SCD	SCD	c	53.65	4.19708	0.284362
FE97883	chr12:113449074-113449461	+	OAS2	OAS2	c	53.65	4.09788e+08	0.284362
FE354540	chr7:66460277-66460689	-		SBDS	o	53.6	1.56258	0.284362
FE366238	chr8:101964157-101964458	-		YWHAZ	o	53.6	1.78647	0.284362
FE8087	chr1:87379697-87379857	-	SEP15	SEP15	e	53.6	1.81085	0.284362
FE310456	chr5:96038459-96038619	+		CAST	o	53.6	1.92559	0.284362
FE324864	chr6:143771881-143772291	+	PEX3	PEX3	e	53.6	2.14316	0.284362
FE68983	chr11:17298179-17298375	+		NUCB2	o	53.6	2.24523	0.284362
FE185793	chr19:15160055-15160456	+		CASP14	o	53.6	2.42501	0.284362
FE364881	chr8:74205834-74205932	-		RPL7	o	53.6	2.61	0.284362
FE196345	chr2:70529057-70529225	-	FAM136A	FAM136A	c	53.55	2.39649	0.31079
FE153098	chr17:8091689-8092662	-	C17orf59	C17orf59	c	53.55	4.36735	0.31079
FE293611	chr4:153600944-153601315	-	TMEM154	TMEM154	e	53.5	1.74187	0.31079
FE173813	chr18:3262666-3262777	+	MYL12B	MYL12B	e	53.5	2.4983	0.31079
FE150038	chr16:81040737-81040882	+	CENPN	CENPN	c	53.5	3.47399	0.31079
FE25469	chr1:67390605-67390778	+	MIER1	MIER1	c	53.5	3.6417	0.31079
FE75975	chr11:118272057-118272432	+		ATP5L	o	53.45	1.739	0.31079
FE402210	chrX:100603521-100603843	-	TIMM8A	TIMM8A	c	53.45	1.86333	0.31079
FE1607	chr1:19403234-19403732	-	UBR4	UBR4	e	53.45	1.88652	0.31079
FE274241	chr3:196014403-196014900	-	PCYT1A	PCYT1A	e	53.45	2.25776	0.31079
FE330671	chr6:31105247-31106049	-		PSORS1C2	o	53.45	3.9017	0.31079
FE364516	chr8:67974095-67974408	-	COPS5	COPS5	c	53.4	1.66024	0.31079
FE264724	chr3:58419495-58419621	-		PDHB	o	53.4	1.85263	0.31079
FE20792	chr1:24645781-24646346	+	GRHL3	GRHL3	e	53.4	2.27873	0.31079
FE230801	chr20:18488461-18488631	+	SEC23B	SEC23B	c	53.4	2.80538	0.31079
FE44551	chr10:98031109-98031382	-		BLNK	o	53.4	3.00713	0.31079
FE45025	chr10:102289524-102289741	-		SEC31B	o	53.35	1.70639	0.31079
FE296438	chr5:43289498-43291233	-	HMGCS1	HMGCS1	c	53.35	1.74897	0.31079
FE29751	chr1:152732038-152734804	+		KPRP	o	53.35	1.94342	0.31079
FE1496	chr1:17380443-17380716	-		SDHB	o	53.35	1.95398	0.31079
FE132227	chr15:52263885-52264089	-		LEO1	o	53.35	2.05389	0.31079
FE375847	chr8:125551320-125551528	+		NDUFB9	o	53.35	2.22031	0.31079
FE363455	chr8:42123135-42123628	-			u	53.35	3.70208	0.31079
FE57639	chr11:1775224-1775361	-	CTSD	CTSD	c	53.35	3.81288	0.31079
FE114013	chr14:94848944-94849501	-	SERPINA1	SERPINA1	c	53.35	2.49099e+08	0.31079
FE354849	chr7:73896949-73897070	-		GTF2IRD1	i	53.35	8.65259e+08	0.31079
FE94149	chr12:58176464-58176662	+	TSFM	TSFM	e	53.3	1.85528	0.31079
FE232160	chr20:35234085-35234468	+		C20orf24	o	53.3	2.0845	0.31079
FE226969	chr20:32699902-32700113	-		EIF2S2	o	53.3	2.11749	0.31079
FE258260	chr3:186353657-186353991	+		FETUB	o	53.3	2.552	0.31079
FE69069	chr11:18720266-18720454	+		TMEM86A	o	53.3	3.64285	0.31079
FE138899	chr16:18801505-18801770	-	RPS15A	RPS15A	e	53.25	1.6352	0.31079
FE76752	chr11:124959610-124960415	+	SLC37A2	SLC37A2	c	53.25	2.66118	0.31079
FE185824	chr19:15619291-15619394	+		CYP4F22	o	53.25	2.75574	0.31079
FE253210	chr3:113616309-113616652	+		GRAMD1C	o	53.25	2.95048	0.31079
FE183131	chr19:51845339-51845490	-		VSIG10L	o	53.25	4.00048	0.31079
FE42858	chr10:75012228-75012459	-		MRPS16	o	53.2	1.59818	0.31079
FE296389	chr5:41870344-41870709	-	OXCT1	OXCT1	e	53.2	2.00475	0.31079
FE285042	chr4:4291763-4291912	-		LYAR	o	53.2	2.52359	0.31079
FE3791	chr1:36929747-36930025	-	MRPS15	MRPS15	c	53.2	2.80478	0.31079
FE86383	chr12:113596298-113596904	-	DDX54	DDX54	c	53.2	3.75133	0.31079
FE315204	chr5:170814633-170815010	+		NPM1	o	53.1	1.75882	0.31079
FE22462	chr1:38478278-38478537	+		UTP11L	o	53.1	2.11863	0.31079
FE61290	chr11:57335058-57335177	-	UBE2L6	UBE2L6	c	53.05	1.53903	0.31079
FE115063	chr14:21945278-21945443	+		TOX4	o	53.05	1.95997	0.31079
FE23160	chr1:40723716-40724066	+		ZMPSTE24	o	53.05	1.96478	0.31079
FE81871	chr12:53242331-53243322	-		KRT78	o	53.05	3.04202	0.31079
FE349808	chr7:140397010-140397125	+		NDUFB2	i	53.05	4.07181e+08	0.31079
FE197158	chr2:74007001-74007307	-		DUSP11	o	53	1.73125	0.31079
FE126997	chr15:79603385-79603759	+		TMED3	o	53	1.94795	0.31079
FE322756	chr6:106555572-106557850	+		PRDM1	o	53	2.35225	0.31079
FE287883	chr4:54943795-54944038	-		PDGFRA	i	53	3.99269	0.31079
FE380143	chr9:75192647-75192746	+		TMC1	i	53	1.38074e+08	0.31079
FE54522	chr10:101419117-101419345	+		ENTPD7	o	53	2.30123e+08	0.31079
FE302359	chr5:141024426-141024544	-	FCHSD1	FCHSD1	e	53	3.98558e+08	0.31079
FE244049	chr22:38349652-38349814	+		POLR2F	o	52.95	1.85138	0.31079
FE8195	chr1:89591546-89591903	-	GBP2	GBP2	e	52.95	2.38423	0.31079
FE139903	chr16:31213738-31214276	-		PYCARD	o	52.95	2.98723	0.31079
FE314663	chr5:154182781-154183305	+	LARP1	LARP1	e	52.95	3.1689	0.31079
FE145732	chr16:24564924-24566549	+		RBBP6	o	52.95	6.19487	0.31079
FE162235	chr17:8339707-8339873	+		NDEL1	i	52.95	6.34793	0.31079
FE151023	chr16:85061374-85061464	+	KIAA0513	KIAA0513	c	52.95	9.4413	0.31079
FE227801	chr20:42839336-42839520	-	C20orf111	C20orf111	c	52.9	1.54946	0.31079
FE204458	chr2:201729287-201729472	-	CLK1	CLK1	c	52.9	1.62199	0.31079
FE67438	chr11:236879-237144	+	PSMD13	PSMD13	c	52.9	1.82501	0.31079
FE214236	chr2:86426520-86426656	+		MRPL35	o	52.9	2.77981	0.31079
FE388506	chr9:92058328-92058494	-		SEMA4D	i	52.9	3.10258	0.31079
FE320388	chr6:43752671-43754208	+	VEGFA	VEGFA	c	52.9	3.24499	0.31079
FE356680	chr7:102183972-102184517	-	RASA4	RASA4	c	52.9	4.16407	0.31079
FE275575	chr4:6765222-6765371	+			u	52.9	2.23813e+08	0.31079
FE23625	chr1:44440568-44440779	+		ATP6V0B	o	52.85	1.78688	0.341096
FE326899	chr6:158364636-158365437	+	SNX9	SNX9	c	52.85	1.79791	0.341096
FE189313	chr19:49055334-49055580	+		SULT2B1	o	52.85	2.46007	0.341096
FE402047	chrX:84634182-84634755	-	POF1B	POF1B	e	52.85	2.63056	0.341096
FE296461	chr5:43313458-43313604	-		HMGCS1	o	52.85	2.7349	0.341096
FE123694	chr15:45021197-45021750	+		TRIM69	o	52.85	3.02401	0.341096
FE191357	chr2:9945833-9946004	-			r	52.85	3.85377	0.341096
FE250395	chr3:51422671-51422867	+		MANF	o	52.85	4.37234	0.341096
FE96092	chr12:93793673-93796067	+	NUDT4	NUDT4	c	52.8	2.85706	0.341096
FE244554	chr22:41347815-41347875	+		XPNPEP3	i	52.8	4.00187	0.341096
FE243684	chr22:32498052-32498224	+	SLC5A1	SLC5A1	c	52.8	13.1544	0.341096
FE218349	chr2:160568979-160569174	+	MARCH7	MARCH7	e	52.75	1.67082	0.341096
FE349590	chr7:135347220-135347342	+	C7orf73	C7orf73	c	52.75	2.10509	0.341096
FE225302	chr20:627217-628590	-		SRXN1	o	52.75	6.67837	0.341096
FE345504	chr7:80290164-80290526	+	CD36	CD36	e	52.75	2.89151e+08	0.341096
FE29755	chr1:152747501-152748208	+			u	52.7	1.60369	0.341096
FE255905	chr3:151451517-151451961	+		AADACL2	o	52.7	1.77516	0.341096
FE127311	chr15:83654674-83655121	+		FAM103A1	o	52.7	1.82483	0.341096
FE66973	chr11:128893953-128894136	-		ARHGAP32	o	52.7	2.69228	0.341096
FE393799	chrX:7269302-7269989	+	STS	STS	c	52.7	3.14325	0.341096
FE55219	chr10:105513608-105515147	+	LOC100505839	LOC100505839	c	52.7	11.6983	0.341096
FE311315	chr5:112196878-112197114	+	SRP19	SRP19	c	52.65	1.73395	0.341096
FE321796	chr6:76458898-76459140	+		MYO6	o	52.65	1.81333	0.341096
FE353407	chr7:41742630-41742738	-		INHBA	o	52.65	3.07341e+08	0.341096
FE227234	chr20:33872184-33872895	-	EIF6	EIF6	e	52.6	1.72633	0.341096
FE173812	chr18:3262065-3262235	+		MYL12B	o	52.6	1.80802	0.341096
FE112371	chr14:75643058-75643373	-		TMED10	o	52.6	1.82495	0.341096
FE60996	chr11:47447756-47448107	-		PSMC3	o	52.6	1.96917	0.341096
FE62430	chr11:67441911-67442162	-		ALDH3B2	o	52.6	2.38263	0.341096
FE259121	chr3:190142432-190142487	+			r	52.6	3.51392	0.341096
FE85452	chr12:105625058-105625289	-		APPL2	i	52.6	5.92382	0.341096
FE353635	chr7:44104431-44105204	-	PGAM2	PGAM2	e	52.6	5.78302e+08	0.341096
FE30295	chr1:156163870-156164023	+	SLC25A44	SLC25A44	c	52.55	3.24812	0.341096
FE65250	chr11:105009539-105009958	-	CARD18	CARD18	e	52.55	1.0794e+09	0.341096
FE4583	chr1:43833586-43833749	-		ELOVL1	o	52.5	1.81101	0.341096
FE114007	chr14:94595895-94596038	-		IFI27L2	o	52.5	1.94454	0.341096
FE153171	chr17:8294030-8296008	-	RNF222	RNF222	c	52.5	2.29155	0.341096
FE90088	chr12:14927215-14927962	+	H2AFJ	H2AFJ	c	52.5	2.63512	0.341096
FE23094	chr1:40506329-40506473	+	CAP1	CAP1	c	52.45	1.90379	0.368119
FE383167	chr9:125026880-125027217	+	MRRF	MRRF	c	52.45	1.92034	0.368119
FE308599	chr5:68530646-68531039	+	CDK7	CDK7	e	52.45	2.08258	0.368119
FE57931	chr11:4406157-4407079	-	TRIM21	TRIM21	c	52.45	2.18255	0.368119
FE30939	chr1:164325905-164325970	+			u	52.45	2.4282	0.368119
FE103219	chr13:99959594-99959781	-		GPR183	o	52.45	2.83325	0.368119
FE88945	chr12:4430279-4430469	+		C12orf5	o	52.45	3.28392	0.368119
FE145751	chr16:24579972-24581820	+	RBBP6	RBBP6	e	52.45	3.52124	0.368119
FE372572	chr8:48920945-48921030	+		UBE2V2	o	52.4	1.5336	0.368119
FE382817	chr9:115913219-115913360	+		SLC31A2	o	52.4	1.71639	0.368119
FE166969	chr17:58164235-58164587	+		LOC645638	i	52.4	2.44843	0.368119
FE100080	chr13:30423649-30424309	-	UBL3	UBL3	c	52.35	1.74824	0.368119
FE230022	chr20:12989567-12990032	+		SPTLC3	o	52.35	2.19649	0.368119
FE109407	chr14:31889678-31889825	-		HEATR5A	o	52.35	2.60733	0.368119
FE178224	chr19:2427412-2427672	-	TIMM13	TIMM13	c	52.25	1.68099	0.368119
FE54381	chr10:99185924-99186203	+		PGAM1	o	52.25	2.63377	0.368119
FE115952	chr14:35779950-35780101	+	KIAA0391	KIAA0391	c	52.25	4.29597	0.368119
FE330660	chr6:31080266-31080500	-		C6orf15	o	52.2	1.70541	0.368119
FE157	chr1:1342511-1342732	-		MRPL20	o	52.2	1.9074	0.368119
FE252431	chr3:100428126-100428634	+	TFG	TFG	e	52.2	2.03986	0.368119
FE190805	chr19:58908377-58910344	+		LOC646862	o	52.2	2.77033	0.368119
FE173357	chr18:71958982-71959245	-	CYB5A	CYB5A	c	52.15	1.54736	0.368119
FE174293	chr18:9859671-9862536	+	RAB31	RAB31	c	52.15	2.88115	0.368119
FE161550	chr17:4441608-4442228	+	SPNS2	SPNS2	c	52.15	3.4199	0.368119
FE358702	chr7:127031551-127031933	-	ZNF800	ZNF800	e	52.15	5.03699	0.368119
FE314376	chr5:149936958-149937802	+		NDST1	o	52.15	3.22172e+08	0.368119
FE375408	chr8:109455809-109455927	+		TTC35	o	52.1	1.55508	0.368119
FE311902	chr5:122181258-122181388	+	SNX24	SNX24	c	52.1	1.65826	0.368119
FE14761	chr1:202736481-202736856	-		KDM5B	i	52.1	1.76092	0.368119
FE380002	chr9:74526312-74526752	+		C9orf85	o	52.1	2.01396	0.368119
FE141320	chr16:67708439-67709490	-	AX747090	AX747090	c	52.1	4.22271	0.368119
FE11706	chr1:153320867-153321380	-	PGLYRP4	PGLYRP4	e	52.1	4.47755	0.368119
FE283883	chr4:169666642-169667445	+		PALLD	i	52.1	1.49459e+08	0.368119
FE278378	chr4:75241916-75242861	+		EREG	i	52.1	2.79766e+08	0.368119
FE101365	chr13:48575316-48575482	-		SUCLA2	o	52.05	1.66082	0.368119
FE349	chr1:3566508-3566686	-		WRAP73	o	52.05	7.51792e+08	0.368119
FE366097	chr8:100905867-100905995	-	COX6C	COX6C	c	52	1.82284	0.368119
FE397766	chrX:115591661-115592102	+	SLC6A14	SLC6A14	c	52	2.97866	0.368119
FE124885	chr15:59387208-59388834	+	RNF111	RNF111	c	52	3.1875	0.368119
FE294611	chr4_gl000194_random:114986-115173	-		MAFIP	o	52	3.39959	0.368119
FE111437	chr14:65405947-65406527	-	GPX2	GPX2	c	52	4.0856	0.368119
FE71937	chr11:64876428-64876638	+		C11orf2	i	52	7.75512	0.368119
FE254893	chr3:136649277-136649436	+		NCK1	o	51.95	1.93309	0.368119
FE66585	chr11:122932772-122932961	-		HSPA8	o	51.95	3.08567	0.368119
FE190806	chr19:58910452-58912054	+			r	51.95	3.15193	0.368119
FE195938	chr2:65357027-65357317	-	RAB1A	RAB1A	c	51.95	3.21949	0.368119
FE343922	chr7:65540890-65540975	+	ASL	ASL	c	51.95	5.44424	0.368119
FE135491	chr15:76603691-76603834	-		ETFA	o	51.9	1.88511	0.368119
FE145716	chr16:24550862-24551125	+		RBBP6	o	51.9	2.67389	0.368119
FE208234	chr2:17721800-17722185	+	VSNL1	VSNL1	c	51.9	2.90797	0.368119
FE96404	chr12:96588164-96588483	+		ELK3	o	51.9	4.18212	0.368119
FE290097	chr4:99850246-99850400	-	EIF4E	EIF4E	c	51.85	1.96178	0.368119
FE82439	chr12:57039621-57039935	-		ATP5B	o	51.8	1.99532	0.395545
FE208195	chr2:14775102-14778822	+	FAM84A	FAM84A	c	51.8	2.2487	0.395545
FE277855	chr4:56291500-56292341	+	TMEM165	TMEM165	e	51.8	3.14932	0.395545
FE20717	chr1:24018157-24018319	+		RPL11	o	51.8	3.16805	0.395545
FE200024	chr2:136743390-136743673	-			u	51.8	3.28009	0.395545
FE333950	chr6:80656897-80657325	-		ELOVL4	o	51.8	3.35899	0.395545
FE278656	chr4:79567016-79567417	+		LOC100505702	o	51.8	3.84635	0.395545
FE10659	chr1:121484221-121485433	-			r	51.8	2.31321e+08	0.395545
FE391729	chr9:127177619-127177814	-	PSMB7	PSMB7	e	51.75	1.59856	0.395545
FE95090	chr12:69979116-69979304	+		CCT2	o	51.75	1.91792	0.395545
FE294284	chr4:178363403-178363673	-		AGA	o	51.75	1.93014	0.395545
FE213431	chr2:70168225-70170075	+	MXD1	MXD1	c	51.75	3.67128	0.395545
FE19756	chr1:14464970-14465096	+			r	51.75	3.05386e+08	0.395545
FE73631	chr11:74660207-74660444	+		SPCS2	o	51.7	1.67199	0.395545
FE380772	chr9:90340971-90341313	+	CTSL1	CTSL1	c	51.7	2.99717	0.395545
FE153023	chr17:7973552-7975901	-		ALOX12B	p	51.7	5.10274	0.395545
FE114025	chr14:94942492-94942584	-	SERPINA9	SERPINA9	c	51.7	4.26845e+08	0.395545
FE398763	chrX:153627190-153627407	+		RPL10	i	51.7	5.0372e+08	0.395545
FE136396	chr15:89010381-89010663	-		MRPL46	o	51.65	1.87326	0.395545
FE58154	chr11:7694635-7694806	-	CYB5R2	CYB5R2	e	51.65	2.17862	0.395545
FE200403	chr2:152146107-152146441	-		NMI	o	51.65	2.32985	0.395545
FE227881	chr20:43752748-43753256	-	WFDC12	WFDC12	e	51.65	3.13667	0.395545
FE282279	chr4:144106068-144106203	+	USP38	USP38	c	51.65	6.22422	0.395545
FE232686	chr20:43514312-43514527	+		YWHAB	o	51.6	1.85402	0.395545
FE332515	chr6:43588229-43589512	-	GTPBP2	GTPBP2	c	51.6	2.76085	0.395545
FE101575	chr13:50510266-50510635	-		SPRYD7	o	51.6	3.1875	0.395545
FE214556	chr2:98262397-98262652	+		COX5B	o	51.55	1.79658	0.395545
FE221544	chr2:201980505-201981204	+		CFLAR	o	51.55	1.94873	0.395545
FE210499	chr2:39103057-39103251	+		MORN2	o	51.55	1.96639	0.395545
[truncated: 1,789 more rows]

## Sheet: f
Group-wise analysis: PLvsPN DOWN-regulated transcripts
[truncated: 495 more rows]
