# Supplementary material for: NOD-like receptor signaling and inflammasome-related pathways are highlighted in psoriatic epidermis
Source: Sci Rep. 2016 Mar 15;6:22745. doi: 10.1038/srep22745 (PMC4792137; doi:10.1038/srep22745)
Supplement: Supplementary dataset 3 [file srep22745-s4.xls]

## Sheet: a
Table S3a. GSEA positional analysis of PLvsPN and PLvsC up- and downregulated genes
PLvsPN UP1	SIZE	ES	NES	NOM p-val	FDR q-val	FWER p-val	RANK AT MAX	LEADING EDGE	PSORS
CHR1Q21	48	0.447	2.462	0	0.002	0.002	449	tags=48%, list=19%, signal=58%	PSORS4
CHR12Q12	8	0.633	1.866	0.003	0.325	0.504	491	tags=75%, list=21%, signal=95%
CHR17Q12	8	0.581	1.743	0.012	0.557	0.823	592	tags=75%, list=25%, signal=100%
CHR2Q37	9	0.548	1.733	0.019	0.445	0.843	306	tags=56%, list=13%, signal=64%
CHR14Q23	7	0.59	1.693	0.029	0.472	0.914	736	tags=86%, list=32%, signal=125%
CHR5Q14	11	0.465	1.591	0.043	0.745	0.991	786	tags=73%, list=34%, signal=109%
CHR7Q21	9	0.501	1.578	0.046	0.691	0.994	454	tags=56%, list=19%, signal=69%
PLvsPN DOWN2 -> no significant results
PLvsC UP1	SIZE	ES	NES	NOM p-val	FDR q-val	FWER p-val	RANK AT MAX	LEADING EDGE	PSORS
CHR1Q21	31	0.606	2.594	0	0	0	57	tags=45%, list=5%, signal=46%	PSORS4
CHR12Q12	7	0.575	1.57	0.047	1	0.937	200	tags=57%, list=16%, signal=68%
CHR14Q32	8	0.551	1.555	0.039	1	0.951	339	tags=75%, list=27%, signal=102%
CHR2P23	6	0.599	1.543	0.049	0.813	0.964	270	tags=67%, list=22%, signal=85%
PLvsC DOWN2	SIZE	ES	NES	NOM p-val	FDR q-val	FWER p-val	RANK AT MAX	LEADING EDGE	PSORS
CHR12Q12	5	0.747	2.051	0.02	0.146	0.122	375	tags=100%, list=25%, signal=134%
1 Fold change UP > 1.5
2 Fold change DOWN < 0.75

## Sheet: b
Table S3b. PSORS-located DETs from PNvsC comparison
UP1	Region	Strand	Primary annotation	Secondary annotation	PSORS locus
FE11727	chr1:153433084-153433627	-		S100A7	PSORS4
FE11586	chr1:153029947-153029991	-	SPRR2A	SPRR2A	PSORS4
FE11588	chr1:153044046-153044149	-		SPRR2B	PSORS4
FE11533	chr1:152595953-152596539	-			PSORS4
FE11713	chr1:153348028-153348144	-		S100A12	PSORS4
FE331262	chr6:34544352-34544619	-			PSORS1
FE11528	chr1:152539214-152539307	-		LCE3E	PSORS4
FE325916	chr6:150173469-150173699	+		LRP11	adjacent to PSORS13
FE11595	chr1:153121679-153123545	-	SPRR2G	SPRR2G	PSORS4
FE11582	chr1:153013554-153013781	-		SPRR2D	PSORS4
FE338831	chr6:150244096-150244293	-		RAET1G	adjacent to PSORS13
DOWN2	Region	Strand	Primary annotation	Secondary annotation	PSORS locus
FE147409	chr16:55498465-55498703	+			PSORS8
FE301808	chr5:134259558-134260364	-		PCBD2	PSORS11
FE226152	chr20:14318050-14318346	-		FLRT3	PSORS12
1 Fold change UP > 1.5
2 Fold change DOWN < 0.75
