# Supplementary material for: NOD-like receptor signaling and inflammasome-related pathways are highlighted in psoriatic epidermis
Source: Sci Rep. 2016 Mar 15;6:22745. doi: 10.1038/srep22745 (PMC4792137; doi:10.1038/srep22745)
Supplement: Supplementary dataset 4 [file srep22745-s5.xls]

## Sheet: Description
Table S4. Enrichment analysis of DEGs from psoriatic skin graft samples: GO and pathway analyses with DAVID and KEGG pathways from WebGestalt and GSEA.
DAVID analysis					Sheets:	a	upregulated genes common to PLvsC and PLvsPN group-wise comparisons (intersection) with DAVID
Functional clustering	default settings					b	downregulated genes common to PLvsC and PLvsPN group-wise comparisons (intersection) with DAVID
Pathways	all pathway options in DAVID					c	up- and downregulated genes from the group-wise comparison of PNvsC with DAVID
KEGG-pathways						d	upregulated genes from the group-wise comparison of PLvsC with DAVID
						e	downregulated genes from the group-wise comparison of PLvsC with DAVID
Group-wise analysis (GW)						f	upregulated genes from the group-wise comparison of PLvsPN with DAVID
PLvsPN	intersect					g	downregulated genes from the group-wise comparison of PLvsPN with DAVID
PLvsC						h	upregulated genes common to psoriatic patients (intersection of the pair-wise comparisons of PLvsPN) with DAVID
PNvsC						i	downregulated genes common to psoriatic patients (intersection of the pair-wise comparisons of PLvsPN) with DAVID
FDR<0.05						j	KEGG pathway analysis of up- and downregulated genes common to PLvsC and PLvsPN comparisons (intersection of PLvsC and PLvsPN) using WebGestalt and DAVID
UP=FC>1.5						k	KEGG pathway analyses of up- and downregulated genes from PLvsC or PLvsPN comparisons separately, with WebGestalt, DAVID, and GSEA
DW=FC<0.75
Pair-wise analysis (PW)
PL02vsPN02	intersect DEGs analysed with DAVID
PL03vsPN03
PL05vsPN05
PL06vsPN06
PL09vsPN09
FDR<0.25
UP=FC>1.5
DW=FC<0.75
GSEA analysis -> preranked
GW: PLvsC and PLvsPN
Default settings, except: min size: 5
Pathways v4.0: KEGG
Positional v4.0
Webgestalt analysis
Default settings
KEGG pathways only
Reference=genome
Sinificance level=0.01
Minimum Number of Genes for a Category=4

## Sheet: a
Table S4. Analysis of upregulated genes common to PLvsC and PLvsPN group-wise comparisons (intersection) with DAVID
DEGs		DAVID_functional annotation chart_pathways only														DAVID_ functional annotation clustering_default settings														DAVID_Gene functional classification
PTPN22		Category	Term	Count	%	PValue	Genes	List Total	Pop Hits	Pop Total	Fold Enrichment	Bonferroni	Benjamini	FDR		Annotation Cluster 1	Enrichment Score: 9.175628277066053													Gene Group 1	Enrichment Score: 6.278966348335265
AP4B1		REACTOME_PATHWAY	REACT_13:Metabolism of amino acids	21	2.46479	0.000213233	PSMB10, KYNU, SLC16A10, SLC7A8, HAL, SLC6A14, AASS, ASL, SLC7A5, SLC7A11, PSMB5, ARG1, GLUL, PSMC5, PSMA6, PSMD1, PSMD2, PSMD3, SMOX, ACAD8, SLC38A1	177	163	3398	2.47333	0.0101841	0.0101841	0.203316		Category	Term	Count	%	PValue	Genes	List Total	Pop Hits	Pop Total	Fold Enrichment	Bonferroni	Benjamini	FDR		OFFICIAL_GENE_SYMBOL	Gene Name
KCTD4		KEGG_PATHWAY	hsa04142:Lysosome	18	2.11268	0.000457032	LIPA, GM2A, PPT2, ACP5, ATP6V1H, CTSA, CTSL1, SLC11A2, AP1S3, LAMP2, CD68, SMPD1, CTSD, CTSC, CTSB, CTNS, AP4B1, GBA	302	117	5085	2.59042	0.0735005	0.0735005	0.554479		GOTERM_BP_FAT	GO:0006952~defense response	70	8.21596	2.40026e-11	KYNU, ELF3, S100A8, AIF1, S100A7, S100A9, CXCR2, CXCL11, NOD2, PGLYRP4, CXCR4, HMOX1, HIST1H2BJ, SERPINA3, LTF, VNN1, IL1B, SERPINA1, DDAH2, MX1, FOSL1, MX2, TNIP1, CRISP3, NCF2, CAMP, MECOM, WFDC12, INHBA, CARD18, PLA2G7, PTAFR, CXCL1, IFIH1, CCL3, YWHAZ, RSAD2, CCL8, NLRX1, AFAP1L2, BDKRB2, DEFB4A, GPR68, PYDC1, CCL4, JMJD7-PLA2G4B, IL17A, IL23A, CCL20, IL17F, SPP1, LIPA, IL8, CFB, CEBPG, IL1RN…	648	615	13528	2.37619	6.47352e-08	2.15784e-08	4.27084e-08		CNFN	cornifelin
TPT1		KEGG_PATHWAY	hsa04621:NOD-like receptor signaling pathway	12	1.40845	0.00087428	CXCL1, CASP5, NOD2, IL8, CARD18, CASP8, CCL8, IL1B, MAPK8, CASP1, PYDC1, CARD6	302	62	5085	3.25892	0.135902	0.0704311	1.05823		GOTERM_BP_FAT	GO:0009611~response to wounding	60	7.04225	1.01882e-09	PPARD, ELF3, S100A8, AIF1, S100A9, CXCR2, CXCL11, CXCR4, HMOX1, SERPINA3, VNN1, IL1B, SERPINA1, INA, MECOM, PLAUR, CD36, EREG, CARD18, SPRR3, PLA2G7, CTSB, PTAFR, CXCL1, CCL3, YWHAZ, CCL8, AFAP1L2, BDKRB2, GPR68, ELK3, CDH3, CCL4, JMJD7-PLA2G4B, IL17A, IL23A, CCL20, PROCR, IL17F, SPP1, KLK6, PLAT, KLK8, LIPA, IL8, CFB, IL1RN, IDO1, STAT3, S100A12, SOD2, CCNB1, APOL2, PLSCR1, VWF, CYBB, CXCL13, JM…	648	530	13528	2.36338	2.74775e-06	4.57959e-07	1.81281e-06		SPRR2D	small proline-rich protein 2D
ZC3H13		REACTOME_PATHWAY	REACT_11045:Signaling by Wnt	10	1.17371	0.00367146	PSMB5, CSNK1A1, PSMB10, PPP2R1B, PSMC5, PSMA6, PPP2CA, PSMD1, PSMD2, PSMD3	177	61	3398	3.14717	0.161847	0.0844929	3.44943		GOTERM_BP_FAT	GO:0006954~inflammatory response	42	4.92958	1.21551e-08	CXCL1, YWHAZ, CCL3, ELF3, S100A8, AIF1, S100A9, CCL8, AFAP1L2, CXCR2, BDKRB2, GPR68, CXCL11, CCL4, IL17A, JMJD7-PLA2G4B, IL23A, CCL20, CXCR4, HMOX1, IL17F, SERPINA3, IL1B, VNN1, SERPINA1, SPP1, LIPA, IL8, CFB, IL1RN, IDO1, MECOM, STAT3, S100A12, APOL2, CYBB, CXCL13, IRF7, JMJD7, CARD18, PLA2G7, CLEC7A, PTAFR	648	325	13528	2.69789	3.27818e-05	3.64247e-06	2.16278e-05		SPRR2E	small proline-rich protein 2E
RCBTB2		KEGG_PATHWAY	hsa00591:Linoleic acid metabolism	7	0.821596	0.00508793	JMJD7-PLA2G4B, AKR1B15, CYP2C18, AKR1B10, JMJD7, CYP2E1, PLA2G3, PLA2G4E, PLA2G2F	302	28	5085	4.20944	0.573377	0.247197	6.01578																IVL	involucrin
TRNA_Phe		KEGG_PATHWAY	hsa00590:Arachidonic acid metabolism	10	1.17371	0.00509476	GPX2, JMJD7-PLA2G4B, CYP2C18, JMJD7, GPX3, ALOX12B, CYP2E1, CYP4F2, PLA2G3, PLA2G4E, PLA2G2F	302	56	5085	3.00674	0.573865	0.192046	6.02362		Annotation Cluster 2	Enrichment Score: 7.454526779725484													SPRR1B	small proline-rich protein 1B (cornifin)
SLC15A1		REACTOME_PATHWAY	REACT_15518:Transmembrane transport of small molecules	8	0.938967	0.00512721	SLC16A10, SLC6A14, SLC7A8, ABCD3, SLC38A1, SLC7A5, SLC7A11, ABCA12	177	42	3398	3.65671	0.218656	0.078955	4.78739		Category	Term	Count	%	PValue	Genes	List Total	Pop Hits	Pop Total	Fold Enrichment	Bonferroni	Benjamini	FDR		SPRR2A	small proline-rich protein 2A
DOCK9		PANTHER_PATHWAY	P00060:Ubiquitin proteasome pathway	12	1.40845	0.00551377	PSMB5, UBE2D3, PSMC5, UBE2G1, PSMD1, TREX2, PSMD2, PSMD3, UBE2L6, UBA6, UBE2H, UBE2E2	160	83	2857	2.58163	0.418325	0.418325	5.93038		SP_PIR_KEYWORDS	keratinization	18	2.11268	1.64606e-13	LCE3A, LCE3C, LCE3D, SPRR2G, SPRR2F, SPRR2E, SPRR2D, SPRR1A, SPRR1B, SPRR2A, SPRR2B, CNFN, TGM1, SPRR3, SPRR4, TGM3, LCE3E, IVL	825	40	19235	10.4918	8.5122e-11	4.2561e-11	2.38209e-10		LCE3A	late cornified envelope 3A
GPR183		REACTOME_PATHWAY	REACT_578:Apoptosis	15	1.76056	0.00613121	PSMB10, OCLN, HIST1H1A, GZMB, BCL2L1, PSMB5, CASP10, TNFSF10, PSMC5, PSMA6, PSMD1, CASP8, PSMD2, PSMD3, MAPK8	177	129	3398	2.2323	0.25562	0.0711435	5.70045		GOTERM_BP_FAT	GO:0031424~keratinization	18	2.11268	3.82928e-12	LCE3A, LCE3C, LCE3D, SPRR2G, SPRR2F, SPRR2E, SPRR2D, SPRR1A, SPRR1B, SPRR2A, SPRR2B, CNFN, TGM1, SPRR3, SPRR4, TGM3, LCE3E, IVL	648	43	13528	8.73902	1.03275e-08	1.03275e-08	6.81349e-09		LCE3C	late cornified envelope 3C
PCID2		PANTHER_PATHWAY	P02769:Purine metabolism	4	0.469484	0.00769936	XDH, GDA, AMPD3, PNP	160	8	2857	8.92812	0.531143	0.315269	8.19121		GOTERM_BP_FAT	GO:0030216~keratinocyte differentiation	21	2.46479	1.50474e-11	LCE3A, S100A7, LCE3C, LCE3D, SPRR2G, SPRR2F, SPRR2E, EREG, SPRR2D, SPRR1A, SPRR1B, SPRR2A, SPRR2B, CNFN, TGM1, SPRR3, TGM3, SPRR4, LCE3E, CSTA, IVL	648	66	13528	6.64254	4.05829e-08	2.02914e-08	2.67741e-08		LCE3D	late cornified envelope 3D
ATP12A		KEGG_PATHWAY	hsa04622:RIG-I-like receptor signaling pathway	11	1.29108	0.00837841	DDX58, CASP10, IKBKE, CYLD, IFIH1, ISG15, IL8, IRF7, CASP8, NLRX1, MAPK8	302	71	5085	2.60867	0.754655	0.244985	9.72749		GOTERM_CC_FAT	GO:0001533~cornified envelope	13	1.52582	4.57354e-11	SPRR2G, SPRR2F, SPRR2E, SPRR2D, SPRR1A, RPTN, SPRR2A, SPRR1B, SPRR2B, CNFN, TGM1, CSTA, IVL	604	22	12782	12.505	1.85228e-08	1.85228e-08	6.39073e-08		LCE3E	late cornified envelope 3E
EEF1DP3		EC_NUMBER	3.4.21.-	12	1.40845	0.00983471	KLK6, KLK9, TMPRSS11D, ENDOU, PRSS27, KLK11, LTF, KLK10, PRSS22, TMPRSS13, TMPRSS4, KLK13	267	73	3891	2.39557	0.854454	0.854454	11.6058		GOTERM_BP_FAT	GO:0009913~epidermal cell differentiation	21	2.46479	8.80968e-11	LCE3A, S100A7, LCE3C, LCE3D, SPRR2G, SPRR2F, SPRR2E, EREG, SPRR2D, SPRR1A, SPRR1B, SPRR2A, SPRR2B, CNFN, TGM1, SPRR3, TGM3, SPRR4, LCE3E, CSTA, IVL	648	72	13528	6.08899	2.37597e-07	4.75194e-08	1.56752e-07		SPRR2F	small proline-rich protein 2F
DNAJC15		PANTHER_PATHWAY	P00056:VEGF signaling pathway	11	1.29108	0.01013	SH2D4A, LPXN, JMJD7-PLA2G4B, PLCG1, MAPK6, JMJD7, VEGFA, PLCG2, PIK3C3, SPHK1, PLA2G4E, PLA2G4D	160	78	2857	2.51819	0.631311	0.282943	10.6474		GOTERM_BP_FAT	GO:0007398~ectoderm development	33	3.87324	1.38563e-09	KRT6A, PPARD, KRT6B, LCE3A, ELF3, S100A7, ELF5, LCE3C, LCE3D, SPRR2G, KRT16P2, SPRR2F, SPRR2E, SPRR2D, SPRR2A, TGM1, SPRR2B, ALOX12B, TGM3, IVL, STS, UGCG, EREG, KRT17, SPRR1A, KRT16, ATP2C1, SPRR1B, CNFN, SPRR3, SPRR4, CSTA, LCE3E, FABP5	648	199	13528	3.46194	3.73704e-06	5.33864e-07	2.46548e-06		SPRR2G	small proline-rich protein 2C (pseudogene); small proline-rich protein 2G
ARL11		PANTHER_PATHWAY	P00018:EGF receptor signaling pathway	16	1.87793	0.0103328	YWHAZ, STAT1, STAT3, CDC42, RASAL1, PLCG1, RAC2, EREG, EPGN, PPP2CA, PIK3C3, PLCG2, HBEGF, TGFA, MAPK8, RASA4	160	141	2857	2.02624	0.638642	0.224674	10.8496		GOTERM_BP_FAT	GO:0030855~epithelial cell differentiation	26	3.05164	6.43833e-09	ELF3, LCE3A, S100A7, LCE3C, LCE3D, SPRR2G, EHF, SPRR2F, SPRR2E, SPRR2D, SPRR2A, SPRR2B, TGM1, TGM3, IVL, DHRS9, RHCG, EREG, SPRR1A, SPRR1B, CNFN, VEGFA, SPRR3, SPRR4, LCE3E, CSTA	648	137	13528	3.96197	1.7364e-05	2.17052e-06	1.14558e-05		SPRR2B	small proline-rich protein 2B
BORA		EC_NUMBER	6.3.2.19	8	0.938967	0.0112483	UBE2D3, UBE2G1, UBE2M, UBE2L6, UBE2I, UBE2H, UBE2E2, LNX1	267	37	3891	3.15093	0.889842	0.668099	13.1681		GOTERM_BP_FAT	GO:0008544~epidermis development	30	3.52113	1.31383e-08	PPARD, LCE3A, ELF3, S100A7, LCE3C, LCE3D, SPRR2G, KRT16P2, SPRR2F, SPRR2E, SPRR2D, SPRR2A, SPRR2B, TGM1, ALOX12B, TGM3, IVL, STS, UGCG, EREG, KRT17, SPRR1A, KRT16, ATP2C1, SPRR1B, CNFN, SPRR3, SPRR4, LCE3E, CSTA, FABP5	648	184	13528	3.40378	3.54334e-05	3.54339e-06	2.33772e-05		CSTA	cystatin A (stefin A)
LMO7		BBID	109.Chemokine_families	7	0.821596	0.0163517	CCL3, IL8, CCL20, CXCL13, CCL8, CXCL11, CCL4	33	25	358	3.03758	0.602779	0.602779	15.0237		INTERPRO	IPR003267:Small proline-rich	11	1.29108	6.37095e-08	SPRR2D, SPRR1A, SPRR1B, SPRR2A, SPRR2B, SPRR3, SPRR4, SPRR2G, SPRR2F, SPRR2E, PRR9	760	25	16659	9.64468	8.17359e-05	8.17359e-05	0.000103854		SPRR3	small proline-rich protein 3
PSMB5		KEGG_PATHWAY	hsa04670:Leukocyte transendothelial migration	14	1.64319	0.0213743	CLDN7, CLDN17, OCLN, NCF2, MYL12B, ITGAM, CDC42, CYBB, RASSF5, RAC2, PLCG1, CXCR4, PLCG2, MLLT4	302	118	5085	1.9977	0.9729	0.451939	23.1103		GOTERM_BP_FAT	GO:0060429~epithelium development	30	3.52113	1.31374e-06	LCE3A, ELF3, S100A7, LCE3C, LCE3D, SPRR2G, EHF, SPRR2F, SPRR2E, HOXD11, SPRR2D, ALDH1A3, SPRR2A, CASP8, SPRR2B, TGM1, TGM3, IVL, DHRS9, MECOM, RHCG, EREG, SPRR1A, SPRR1B, VEGFA, CNFN, SPRR3, SPRR4, LCE3E, CSTA	648	227	13528	2.75901	0.00353688	0.000295219	0.00233753		TGM1	transglutaminase 1 (K polypeptide epidermal type I, protein-glutamine-gamma-glutamyltransferase)
SLC7A8		KEGG_PATHWAY	hsa04666:Fc gamma R-mediated phagocytosis	12	1.40845	0.0236989	PLD2, SPHK1, CDC42, JMJD7-PLA2G4B, RAC2, PLCG1, JMJD7, PLCG2, WASL, FCGR3A, PLA2G4E, SYK, PLA2G4D	302	95	5085	2.12687	0.981783	0.435715	25.3026		UP_SEQ_FEATURE	repeat:1	17	1.99531	0.0622231	EPN3, SPRR2G, SPRR2F, SPRR2E, MUCL1, SS18, CD68, SPRR2D, SPRR1A, SPRR2A, SPRR1B, SPRR2B, SPRR3, DDX21, IVL, SRGN, FLVCR2	824	243	19113	1.62272	1	0.980782	66.9274		SPRR4	small proline-rich protein 4
TGM1		REACTOME_PATHWAY	REACT_13635:Regulation of activated PAK-2p34 by proteasome mediated degradation	7	0.821596	0.02428	PSMB5, PSMB10, PSMC5, PSMA6, PSMD1, PSMD2, PSMD3	177	44	3398	3.05419	0.692667	0.210192	20.9095		UP_SEQ_FEATURE	repeat:2	17	1.99531	0.0665684	EPN3, SPRR2G, SPRR2F, SPRR2E, MUCL1, SS18, CD68, SPRR2D, SPRR1A, SPRR2A, SPRR1B, SPRR2B, SPRR3, DDX21, IVL, SRGN, FLVCR2	824	246	19113	1.60293	1	0.981601	69.4699		SPRR1A	small proline-rich protein 1A
GZMB		KEGG_PATHWAY	hsa00600:Sphingolipid metabolism	7	0.821596	0.0255524	SPTLC2, SPHK1, UGCG, SMPD1, NEU2, SMPD3, GBA	302	39	5085	3.02216	0.986736	0.41745	27.0093		UP_SEQ_FEATURE	repeat:3	15	1.76056	0.0794369	EPN3, SPRR2G, SPRR2F, SPRR2E, MUCL1, SPRR2D, SPRR1A, SPRR2A, SPRR1B, SPRR2B, SPRR3, DDX21, IVL, SRGN, FLVCR2	824	214	19113	1.62584	1	0.985013	75.9624
STXBP6		KEGG_PATHWAY	hsa04370:VEGF signaling pathway	10	1.17371	0.0317375	CDC42, JMJD7-PLA2G4B, PLCG1, RAC2, JMJD7, VEGFA, PLCG2, SPHK1, PLA2G3, PLA2G4E, PLA2G2F	302	75	5085	2.24503	0.99542	0.45034	32.449																Gene Group 2	Enrichment Score: 3.9176493791507783
HEATR5A		REACTOME_PATHWAY	REACT_604:Hemostasis	20	2.34742	0.0324558	PLAT, ATP1B1, SLC7A8, SLC7A5, SLC7A11, ITGAM, PLAUR, VWF, LAMP2, CD36, PLCG1, VEGFA, PLCG2, CD2, SERPINA1, WDR1, TREM1, HSPA5, SRGN, SYK	177	235	3398	1.63385	0.79479	0.231991	27.0126		Annotation Cluster 3	Enrichment Score: 3.9906188270221614													OFFICIAL_GENE_SYMBOL	Gene Name
HIST2H2BF		REACTOME_PATHWAY	REACT_11193:Metabolism of vitamins and cofactors	7	0.821596	0.0389211	NAMPT, KYNU, PANK1, NADSYN1, ACP5, SLC19A3, IDO1	177	49	3398	2.74253	0.851257	0.238313	31.5364		Category	Term	Count	%	PValue	Genes	List Total	Pop Hits	Pop Total	Fold Enrichment	Bonferroni	Benjamini	FDR		CTSL1	cathepsin L1
PYGL		BIOCARTA	h_d4gdiPathway:D4-GDI Signaling Pathway	4	0.469484	0.0405813	CASP10, CASP8, GZMB, CASP1	89	13	1437	4.96802	0.999531	0.999531	40.1075		SP_PIR_KEYWORDS	oxidoreductase	49	5.75117	4.56129e-06	TM7SF2, STEAP3, STEAP4, CYB5R2, ALOXE3, CYP2C18, HMGCR, PGD, GPX2, CH25H, HMOX1, GPX3, SRD5A3, ALOX12B, SMOX, ACAD8, SDR9C7, GFOD2, HEPHL1, DHRS9, CYP2E1, NDUFC1, AKR1B15, G6PD, AKR1B10, TXNRD1, SRXN1, XDH, ME1, HSD17B2, CYP4F22, AASS, ADH7, FMO2, ALDH1A3, DHCR7, ERO1L, QSOX1, BDH1, SCD, IDO1, TET2, IDH3A, SOD2, CYP4F8, CYBB, DIO2, SDR42E1, CYP4F2, RDH16	825	562	19235	2.03282	0.00235541	0.000336828	0.00659912		CTSC	cathepsin C
MCL1		KEGG_PATHWAY	hsa04623:Cytosolic DNA-sensing pathway	8	0.938967	0.0418959	DDX58, POLR3G, IKBKE, IRF7, IL1B, CASP1, CCL4, AIM2	302	55	5085	2.44913	0.999213	0.510681	40.5818		GOTERM_BP_FAT	GO:0055114~oxidation reduction	52	6.10329	0.000219689	TM7SF2, STEAP3, STEAP4, CYB5R2, ALOXE3, CYP2C18, HMGCR, PGD, GPX2, CH25H, HMOX1, GPX3, SRD5A3, ALOX12B, SMOX, ACAD8, SDR9C7, GFOD2, HEPHL1, DHRS9, CYP2E1, NDUFC1, G6PD, AKR1B15, C5ORF4, AKR1B10, TXNRD1, SRXN1, XDH, ME1, HSD17B2, CYP4F22, AASS, ADH7, UEVLD, FMO2, ALDH1A3, DHCR7, ERO1L, QSOX1, BDH1, SCO2, SCD, IDO1, TET2, IDH3A, SOD2, CYP4F8, CYBB, DIO2, SDR42E1, CYP4F2, RDH16	648	639	13528	1.69887	0.447094	0.024388	0.390177		LIPM	lipase, family member M
ERO1L		EC_NUMBER	3.1.1.4	5	0.586854	0.0433599	JMJD7-PLA2G4B, JMJD7, PLA2G3, PLA2G4E, PLA2G4D, PLA2G2F	267	20	3891	3.64326	0.999824	0.943939	42.4952		GOTERM_MF_FAT	GO:0009055~electron carrier activity	23	2.69953	0.00106475	ME1, XDH, STEAP3, STEAP4, CYB5R2, NCF2, CYP2C18, CYP4F22, AASS, IDO1, CYP2E1, GPX2, CYP4F8, CYBB, CYP4Z2P, SMOX, TXNRD1, ACAD8, CYP4F2, ERO1L, RDH16, MTO1, GFOD2	629	221	12983	2.14813	0.617865	0.077036	1.64755		PLAT	plasminogen activator, tissue
GNPNAT1		REACTOME_PATHWAY	REACT_1698:Metablism of nucleotides	9	1.05634	0.043807	XDH, TYMP, GDA, NT5C3, UPP1, TXNRD1, AMPD3, PNP, GART	177	77	3398	2.24389	0.883537	0.235683	34.7869																CFB	complement factor B
HIF1A-AS2		PANTHER_PATHWAY	P00031:Inflammation mediated by chemokine and cytokine signaling pathway	25	2.93427	0.0455062	CCL3, FPR1, CCL8, FPR3, CXCR2, CCL4, ITGAM, CDC42, JMJD7-PLA2G4B, CCL20, RAC2, CXCR4, PLCD1, IL8, STAT1, STAT3, VWF, IKBKE, RGS20, RGS1, PLCG1, JMJD7, PLCG2, PTAFR, PLA2G4E, PLA2G4D	160	304	2857	1.46844	0.989582	0.598622	40.2484		Annotation Cluster 4	Enrichment Score: 3.897142427781433													KLK11	kallikrein-related peptidase 11
GPX2		KEGG_PATHWAY	hsa05120:Epithelial cell signaling in Helicobacter pylori infection	9	1.05634	0.0460338	CXCL1, CDC42, PLCG1, IL8, PLCG2, ATP6V1H, HBEGF, MAPK8, CXCR2	302	68	5085	2.22853	0.999618	0.51104	43.6289		Category	Term	Count	%	PValue	Genes	List Total	Pop Hits	Pop Total	Fold Enrichment	Bonferroni	Benjamini	FDR		ACPP	acid phosphatase, prostate
SPTLC2		BIOCARTA	h_Ccr5Pathway:Pertussis toxin-insensitive CCR5 Signaling in Macrophage	4	0.469484	0.0494155	PLCG1, CXCR4, MAPK8, CCL4	89	14	1437	4.61316	0.999915	0.990792	46.5852		SP_PIR_KEYWORDS	Protease	47	5.51643	3.89907e-07	PSMB10, HM13, USP2, CNDP2, ENDOU, CTSA, OTUB2, CTSL1, PSMB5, CASP5, CYLD, USP18, CASP8, USP38, LTF, KLK11, ZMPSTE24, KLK10, YOD1, CASP1, TMPRSS13, KLK13, PLAT, KLK6, CPA4, KLK8, KLK9, SEC11C, CFB, ADAM23, GZMA, GZMB, ESPL1, FURIN, MMP12, CAPN1, TMPRSS4, DNPEP, CASP10, PSMA6, TMPRSS11D, PRSS27, CTSD, CTSC, CTSB, PRSS22, ADAMDEC1	825	484	19235	2.26407	0.000201562	5.03942e-05	0.00056412		GZMA	granzyme A (granzyme 1, cytotoxic T-lymphocyte-associated serine esterase 3)
DIO2		KEGG_PATHWAY	hsa03320:PPAR signaling pathway	9	1.05634	0.0495167	ME1, CPT1C, PPARD, CD36, ACSL1, SCD, GK, FABP5, ANGPTL4	302	69	5085	2.19623	0.999793	0.506757	46.0818		GOTERM_MF_FAT	GO:0070011~peptidase activity, acting on L-amino acid peptides	53	6.22066	2.45898e-06	HM13, PDIA3, CNDP2, OTUB2, CASP5, USP18, CASP8, KLK11, LTF, KLK10, YOD1, CASP1, TMPRSS13, KLK13, GZMA, GZMB, ESPL1, CLPX, MMP12, PSMA6, TMPRSS11D, CARD18, CTSD, CTSC, CTSB, PSMB10, USP2, ENDOU, CTSA, PYDC1, CTSL1, PSMB5, CYLD, USP38, ZMPSTE24, PLAT, KLK6, CPA4, CFLAR, KLK8, KLK9, SEC11C, ADAM23, CFB, GGH, FURIN, DNPEP, CAPN1, TMPRSS4, CASP10, PRSS27, PRSS22, ADAMDEC1	629	549	12983	1.99264	0.002218	0.002218	0.00383451		KLK10	kallikrein-related peptidase 10
SEL1L		REACTOME_PATHWAY	REACT_474:Metabolism of carbohydrates	10	1.17371	0.0523353	G6PD, PYGL, PFKFB2, PGD, HK2, PGAM2, GALE, RPIA, PGK1, UGP2	177	94	3398	2.04231	0.924243	0.249256	40.131		GOTERM_MF_FAT	GO:0008233~peptidase activity	54	6.33803	4.1433e-06	HM13, PDIA3, CNDP2, OTUB2, CASP5, USP18, CASP8, KLK11, LTF, SERPINA1, KLK10, YOD1, CASP1, TMPRSS13, KLK13, GZMA, GZMB, ESPL1, CLPX, MMP12, PSMA6, TMPRSS11D, CARD18, CTSD, CTSC, CTSB, PSMB10, USP2, ENDOU, CTSA, PYDC1, CTSL1, PSMB5, CYLD, USP38, ZMPSTE24, PLAT, KLK6, CPA4, CFLAR, KLK8, KLK9, SEC11C, ADAM23, CFB, GGH, FURIN, DNPEP, CAPN1, TMPRSS4, CASP10, PRSS27, PRSS22, ADAMDEC1	629	574	12983	1.94181	0.00373441	0.00186895	0.00646093		FETUB	fetuin B
GPR68		KEGG_PATHWAY	hsa00565:Ether lipid metabolism	6	0.704225	0.0530358	PLD2, JMJD7-PLA2G4B, JMJD7, PLA2G7, PLA2G3, PLA2G4E, PLA2G2F	302	35	5085	2.88647	0.999888	0.503434	48.4604		SP_PIR_KEYWORDS	zymogen	25	2.93427	8.77165e-06	PSMB10, CTSA, CTSL1, CASP5, PSMB5, CASP8, KLK11, TGM3, CASP1, PLAT, KLK6, CPA4, KLK8, GZMA, CFB, GZMB, FURIN, MMP12, CASP10, TMPRSS11D, PRSS27, CTSD, CTSC, CTSB, ADAMDEC1	825	206	19235	2.82951	0.0045247	0.000503758	0.0126902		TMPRSS4	transmembrane protease, serine 4
TC2N		KEGG_PATHWAY	hsa03050:Proteasome	7	0.821596	0.0568811	PSMB5, PSMB10, PSMC5, PSMA6, PSMD1, PSMD2, PSMD3	302	47	5085	2.50775	0.999943	0.502705	50.949		GOTERM_MF_FAT	GO:0004175~endopeptidase activity	39	4.57746	1.28118e-05	PSMB10, HM13, PDIA3, USP2, PYDC1, CTSL1, CASP5, PSMB5, CASP8, LTF, KLK11, ZMPSTE24, KLK10, CASP1, TMPRSS13, KLK13, PLAT, KLK6, CFLAR, KLK8, KLK9, CFB, ADAM23, GZMA, GZMB, FURIN, MMP12, TMPRSS4, CAPN1, CASP10, PSMA6, TMPRSS11D, CARD18, PRSS27, CTSD, CTSC, CTSB, PRSS22, ADAMDEC1	629	375	12983	2.14663	0.0115025	0.00288811	0.0199771		PNLIPRP3	pancreatic lipase-related protein 3
SERPINA1		REACTOME_PATHWAY	REACT_383:DNA Replication	10	1.17371	0.061673	RPA1, PSMB5, PSMB10, CDC6, CDC45, PSMC5, PSMA6, PSMD1, PSMD2, PSMD3	177	97	3398	1.97915	0.952902	0.263284	45.5296		SP_PIR_KEYWORDS	Serine protease	18	2.11268	7.24074e-05	PLAT, KLK6, KLK8, KLK9, GZMA, CFB, ENDOU, GZMB, FURIN, TMPRSS4, TMPRSS11D, PRSS27, KLK11, LTF, KLK10, TMPRSS13, PRSS22, KLK13	825	136	19235	3.08583	0.0367439	0.00219969	0.104709		LCN2	lipocalin 2
SERPINA9		REACTOME_PATHWAY	REACT_1538:Cell Cycle Checkpoints	11	1.29108	0.0624158	RPA1, CCNB1, PSMB5, PSMB10, CDC6, CDC45, PSMC5, PSMA6, PSMD1, PSMD2, PSMD3	177	112	3398	1.88549	0.954659	0.245146	45.9398		UP_SEQ_FEATURE	active site:Charge relay system	22	2.58216	0.000115085	PLAT, KLK6, KLK8, KLK9, LIPA, HMGCR, GZMA, FAM108C1, CFB, GZMB, FURIN, TMPRSS4, TMPRSS11D, LIPM, PRSS27, PLA2G7, KLK11, KLK10, PRSS22, TMPRSS13, KLK13, PNLIPRP3	824	196	19113	2.60356	0.208349	0.0256254	0.198026		CPA4	carboxypeptidase A4
WARS		PANTHER_PATHWAY	P00005:Angiogenesis	19	2.23005	0.0637683	WNT5A, PTPRB, PLD2, SPHK1, STAT1, STAT3, SH2D4A, EPHA4, JMJD7-PLA2G4B, LPXN, PLCG1, MAPK6, JMJD7, NCK1, VEGFA, PIK3C3, PLCG2, MAPK8, PLA2G4E, PLA2G4D	160	222	2857	1.52824	0.998431	0.659125	51.7405		UP_SEQ_FEATURE	domain:Peptidase S1	15	1.76056	0.000180117	PLAT, KLK6, KLK8, KLK9, GZMA, CFB, GZMB, TMPRSS4, TMPRSS11D, PRSS27, KLK11, KLK10, TMPRSS13, PRSS22, KLK13	824	106	19113	3.28237	0.306269	0.0359066	0.309765		KLK9	kallikrein-related peptidase 9
RPTN		KEGG_PATHWAY	hsa04620:Toll-like receptor signaling pathway	11	1.29108	0.0741545	IKBKE, CCL3, IL8, IRF7, CASP8, IL1B, MAPK8, CXCL11, STAT1, CCL4, SPP1	302	101	5085	1.83381	0.999997	0.575906	60.8256		SMART	SM00020:Tryp_SPc	15	1.76056	0.000244201	PLAT, KLK6, KLK8, KLK9, GZMA, CFB, GZMB, TMPRSS4, TMPRSS11D, PRSS27, KLK11, KLK10, TMPRSS13, PRSS22, KLK13	370	116	9079	3.173	0.0548555	0.0278146	0.312841		KLK13	kallikrein-related peptidase 13
PNP		PANTHER_PATHWAY	P00047:PDGF signaling pathway	16	1.87793	0.0745684	ELF3, ELF5, GABPA, EHF, STAT1, STAT3, RASAL1, RPS6KA4, MAPK6, PLCG1, TIAM1, NCK1, PIK3C3, PLCG2, MAPK8, RASA4	160	181	2857	1.57845	0.999497	0.662075	57.5512		INTERPRO	IPR001314:Peptidase S1A, chymotrypsin	15	1.76056	0.000260534	PLAT, KLK6, KLK8, KLK9, GZMA, CFB, GZMB, TMPRSS4, TMPRSS11D, PRSS27, KLK11, KLK10, TMPRSS13, PRSS22, KLK13	760	104	16659	3.1615	0.284168	0.0646756	0.423857		PRSS27	protease, serine 27
LRP10		EC_NUMBER	3.1.2.-	4	0.469484	0.0779699	USP18, PPT2, YOD1, OTUB2	267	15	3891	3.88614	1	0.980887	63.6965		INTERPRO	IPR018114:Peptidase S1/S6, chymotrypsin/Hap, active site	15	1.76056	0.000288275	PLAT, KLK6, KLK8, KLK9, GZMA, CFB, GZMB, TMPRSS4, TMPRSS11D, PRSS27, KLK11, KLK10, TMPRSS13, PRSS22, KLK13	760	105	16659	3.13139	0.309204	0.0597897	0.468888		C10orf99	chromosome 10 open reading frame 99
LCE3E		KEGG_PATHWAY	hsa00592:alpha-Linolenic acid metabolism	4	0.469484	0.086666	JMJD7-PLA2G4B, JMJD7, PLA2G3, PLA2G4E, PLA2G2F	302	18	5085	3.74172	1	0.611785	66.8004		INTERPRO	IPR001254:Peptidase S1 and S6, chymotrypsin/Hap	15	1.76056	0.000802669	PLAT, KLK6, KLK8, KLK9, GZMA, CFB, GZMB, TMPRSS4, TMPRSS11D, PRSS27, KLK11, KLK10, TMPRSS13, PRSS22, KLK13	760	116	16659	2.83445	0.643078	0.0894059	1.30044		ADAMDEC1	ADAM-like, decysin 1
LCE3D		KEGG_PATHWAY	hsa04664:Fc epsilon RI signaling pathway	9	1.05634	0.0885222	JMJD7-PLA2G4B, PLCG1, RAC2, JMJD7, PLCG2, MAPK8, PLA2G3, PLA2G4E, PLA2G2F, SYK	302	78	5085	1.94282	1	0.597686	67.6119		GOTERM_MF_FAT	GO:0008236~serine-type peptidase activity	20	2.34742	0.00100262	PLAT, KLK6, KLK8, KLK9, SEC11C, GZMA, CFB, ENDOU, CTSA, GZMB, FURIN, TMPRSS4, TMPRSS11D, PRSS27, KLK11, LTF, KLK10, TMPRSS13, PRSS22, KLK13	629	178	12983	2.31918	0.595791	0.0790481	1.55212		KLK8	kallikrein-related peptidase 8
LCE3A		REACTOME_PATHWAY	REACT_9035:APC/C:Cdh1-mediated degradation of Skp2	7	0.821596	0.0934699	PSMB5, PSMB10, PSMC5, PSMA6, PSMD1, PSMD2, PSMD3	177	61	3398	2.20302	0.990998	0.32465	60.8011		GOTERM_MF_FAT	GO:0017171~serine hydrolase activity	20	2.34742	0.00114634	PLAT, KLK6, KLK8, KLK9, SEC11C, GZMA, CFB, ENDOU, CTSA, GZMB, FURIN, TMPRSS4, TMPRSS11D, PRSS27, KLK11, LTF, KLK10, TMPRSS13, PRSS22, KLK13	629	180	12983	2.29341	0.645035	0.0765808	1.77274		ENDOU	26 serine protease
RNF31		KEGG_PATHWAY	hsa00562:Inositol phosphate metabolism	7	0.821596	0.0975669	MINPP1, PLCG1, PLCG2, PIK3C3, PLCD1, INPP4B, IPPK	302	54	5085	2.18267	1	0.614211	71.3116		GOTERM_MF_FAT	GO:0004252~serine-type endopeptidase activity	17	1.99531	0.00320245	PLAT, KLK6, KLK8, KLK9, GZMA, CFB, GZMB, FURIN, TMPRSS4, TMPRSS11D, PRSS27, LTF, KLK11, KLK10, TMPRSS13, PRSS22, KLK13	629	154	12983	2.27852	0.944781	0.175598	4.87893		TMPRSS13	transmembrane protease, serine 13
SPRR2D		EC_NUMBER	3.1.3.2	3	0.352113	0.0991724	PAPL, ACP5, ACPP	267	8	3891	5.46489	1	0.982977	72.8458		PIR_SUPERFAMILY	PIRSF001135:trypsin	5	0.586854	0.121821	GZMA, KLK11, GZMB, PRSS22, KLK13	394	36	7396	2.60716	1	0.996936	83.6766		KLK6	kallikrein-related peptidase 6
SPRR2A																														MMP12	matrix metallopeptidase 12 (macrophage elastase)
SPRR2B																Annotation Cluster 5	Enrichment Score: 3.842215357517069													IGFL1	IGF-like family member 1
SPRR2E																Category	Term	Count	%	PValue	Genes	List Total	Pop Hits	Pop Total	Fold Enrichment	Bonferroni	Benjamini	FDR		GZMB	granzyme B (granzyme 2, cytotoxic T-lymphocyte-associated serine esterase 1)
SPRR2F																SP_PIR_KEYWORDS	lipid degradation	15	1.76056	1.61736e-05	PLD2, LIPA, PLBD1, PNPLA1, JMJD7-PLA2G4B, PLCG1, JMJD7, LIPM, PLCG2, PLA2G7, PLCD1, PLA2G3, PLA2G4E, PLA2G4D, PLA2G2F, PNLIPRP3	825	86	19235	4.0666	0.00832698	0.000835835	0.0233976		PRSS22	protease, serine, 22
PSMA6																GOTERM_BP_FAT	GO:0016042~lipid catabolic process	23	2.69953	2.65264e-05	PLD2, STS, PPARD, LIPA, GM2A, SPHK1, PLBD1, PNPLA1, AZGP1P1, GBA2, JMJD7-PLA2G4B, PLCG1, JMJD7, LIPM, PLCG2, SMPD1, PLA2G7, PLCD1, PLA2G3, SMPD3, PLA2G4E, PLA2G4D, PLA2G2F, PNLIPRP3	648	173	13528	2.77549	0.0690435	0.00446144	0.0471885		CTSA	cathepsin A
SPRR2G																GOTERM_MF_FAT	GO:0016298~lipase activity	16	1.87793	8.70057e-05	PLD2, LIPA, PDIA3, BDKRB2, JMJD7-PLA2G4B, PLCG1, HMOX1, JMJD7, PLCG2, SMPD1, PLCD1, PLA2G3, PLA2G4E, SMPD3, PLA2G4D, PLA2G2F, PNLIPRP3	629	100	12983	3.30251	0.0755623	0.0130096	0.135592		ADAM23	ADAM metallopeptidase domain 23
KIAA0391																GOTERM_MF_FAT	GO:0004620~phospholipase activity	14	1.64319	0.000162937	PLD2, PDIA3, BDKRB2, JMJD7-PLA2G4B, PLCG1, JMJD7, HMOX1, PLCG2, SMPD1, PLCD1, PLA2G3, PLA2G4E, SMPD3, PLA2G2F, PLA2G4D	629	83	12983	3.48156	0.13683	0.0146066	0.253784		PLBD1	phospholipase B domain containing 1
CTAGE5																GOTERM_BP_FAT	GO:0009395~phospholipid catabolic process	7	0.821596	0.000451717	JMJD7-PLA2G4B, PLCG1, JMJD7, PLCG2, SMPD1, SMPD3, PLA2G4E, PLA2G4D	648	22	13528	6.64254	0.704343	0.0411486	0.800707		CTSD	cathepsin D
CDKN3																GOTERM_BP_FAT	GO:0044242~cellular lipid catabolic process	11	1.29108	0.0032195	GBA2, PPARD, JMJD7-PLA2G4B, PLCG1, GM2A, JMJD7, PLCG2, SPHK1, SMPD1, SMPD3, PLA2G4E, PLA2G4D	648	76	13528	3.0216	0.999833	0.168931	5.57625		TMPRSS11D	transmembrane protease, serine 11D
PGLYRP4																														CTSB	cathepsin B
S100A12																Annotation Cluster 6	Enrichment Score: 3.7917188152793684
S100A8																Category	Term	Count	%	PValue	Genes	List Total	Pop Hits	Pop Total	Fold Enrichment	Bonferroni	Benjamini	FDR		Gene Group 3	Enrichment Score: 3.301761105680854
S100A7L2																SP_PIR_KEYWORDS	microsome	19	2.23005	5.44341e-07	KLK6, STS, SEC11C, CYP2C18, CYP4F22, DHRS9, OAS1, OAS2, CYP2E1, UGT1A7, CYP4F8, ACSL1, UGT1A8, HMOX1, FMO2, SRD5A3, CYP4F2, HSPA13, RDH16, MGST1	825	106	19235	4.17913	0.000281385	5.62833e-05	0.000787555		OFFICIAL_GENE_SYMBOL	Gene Name
S100A7																GOTERM_CC_FAT	GO:0005792~microsome	28	3.28638	1.98379e-05	HMGCR, CYP2C18, CYP4F22, OAS3, OAS1, OAS2, UGT1A7, ACSL1, UGT1A8, HMOX1, FMO2, SRD5A3, ERO1L, FOSL1, KLK6, P4HB, STS, SEC11C, RAB4A, DHRS9, CYP2E1, CYP4F8, GBA2, PI4K2A, USO1, CYP4F2, HSPA13, RDH16, MGST1	604	237	12782	2.50018	0.00800224	0.00400916	0.0277165		CCL20	chemokine (C-C motif) ligand 20
S100A2																GOTERM_CC_FAT	GO:0042598~vesicular fraction	28	3.28638	3.33995e-05	HMGCR, CYP2C18, CYP4F22, OAS3, OAS1, OAS2, UGT1A7, ACSL1, UGT1A8, HMOX1, FMO2, SRD5A3, ERO1L, FOSL1, KLK6, P4HB, STS, SEC11C, RAB4A, DHRS9, CYP2E1, CYP4F8, GBA2, PI4K2A, USO1, CYP4F2, HSPA13, RDH16, MGST1	604	244	12782	2.42846	0.013436	0.00449886	0.0466599		IL23A	interleukin 23, alpha subunit p19
ARG2																GOTERM_CC_FAT	GO:0000267~cell fraction	75	8.80282	0.000671864	KYNU, CYB5R2, SLC15A1, CYP2C18, HMGCR, PGAM2, CNGB1, WARS, ANK3, HMOX1, GPX3, SRD5A3, FOSL1, STS, RAB4A, UGCG, HAL, DHRS9, CYP2E1, CD36, PI4K2A, USO1, RAB5A, SH3KBP1, SLC38A1, CTSB, WNT5A, SNAP29, ME1, TPST2, CCL3, YWHAZ, CYP4F22, OAS3, OAS1, OAS2, CTSL1, UGT1A7, CD68, UGT1A8, ACSL1, RAC2, PPP2CA, FMO2, FUT3, ZMPSTE24, RPL7A, ERO1L, KLK6, P4HB, SEC11C, SPHK1, NPR2, GPR137B, IDO1, EIF2B1, S100A12,…	604	1083	12782	1.46553	0.238295	0.0334522	0.934733		CXCL11	chemokine (C-X-C motif) ligand 11
RBM25																GOTERM_CC_FAT	GO:0005626~insoluble fraction	56	6.57277	0.00799059	SLC15A1, CYP2C18, HMGCR, CNGB1, ANK3, HMOX1, SRD5A3, FOSL1, STS, RAB4A, UGCG, DHRS9, CYP2E1, CD36, PI4K2A, USO1, RAB5A, SH3KBP1, SLC38A1, SNAP29, TPST2, CYP4F22, OAS3, OAS1, OAS2, UGT1A7, CD68, UGT1A8, ACSL1, RAC2, FMO2, FUT3, ZMPSTE24, ERO1L, RPL7A, KLK6, P4HB, SEC11C, SPHK1, GPR137B, NPR2, EIF2B1, S100A12, CAPN1, PPIF, GBA2, CYP4F8, LAMP2, UACA, SLC16A6, PLCG2, ABCC1, CYP4F2, HSPA13, RDH16, SYT…	604	839	12782	1.4125	0.961194	0.173974	10.6048		IL8	interleukin 8
ZNF410																GOTERM_CC_FAT	GO:0005624~membrane fraction	54	6.33803	0.00917741	SLC15A1, CYP2C18, HMGCR, CNGB1, ANK3, HMOX1, SRD5A3, FOSL1, STS, RAB4A, UGCG, DHRS9, CYP2E1, CD36, PI4K2A, USO1, RAB5A, SH3KBP1, SLC38A1, SNAP29, TPST2, CYP4F22, OAS3, OAS1, OAS2, UGT1A7, CD68, UGT1A8, ACSL1, RAC2, FMO2, FUT3, ZMPSTE24, ERO1L, RPL7A, KLK6, P4HB, SEC11C, SPHK1, GPR137B, NPR2, EIF2B1, PPIF, GBA2, CYP4F8, LAMP2, UACA, SLC16A6, PLCG2, ABCC1, CYP4F2, HSPA13, RDH16, SYTL1, MGST1	604	809	12782	1.41256	0.976103	0.187342	12.0877		CCL3	chemokine (C-C motif) ligand 3
FLVCR2																														CXCL1	chemokine (C-X-C motif) ligand 1 (melanoma growth stimulating activity, alpha)
SAMD15																Annotation Cluster 7	Enrichment Score: 3.753698217249597													CXCL13	chemokine (C-X-C motif) ligand 13
GBAP1																Category	Term	Count	%	PValue	Genes	List Total	Pop Hits	Pop Total	Fold Enrichment	Bonferroni	Benjamini	FDR		CCL4	chemokine (C-C motif) ligand 4
GBA																GOTERM_MF_FAT	GO:0004866~endopeptidase inhibitor activity	22	2.58216	6.30641e-06	FETUB, BCL2L1, SPINK6, FURIN, A2ML1, SPINK7, WFDC12, SERPINB9, SERPINA9, CST7, CARD18, TNFAIP8, SERPINB7, PI3, SERPINA3, SERPINB1, SERPINA1, SERPINB4, SERPINB3, HSPA5, CSTA, SERPINB13	629	145	12983	3.13169	0.00567852	0.00189644	0.00983388		CCL8	chemokine (C-C motif) ligand 8
OTUB2																GOTERM_MF_FAT	GO:0030414~peptidase inhibitor activity	22	2.58216	1.4726e-05	FETUB, BCL2L1, SPINK6, FURIN, A2ML1, SPINK7, WFDC12, SERPINB9, SERPINA9, CST7, CARD18, TNFAIP8, SERPINB7, PI3, SERPINA3, SERPINB1, SERPINA1, SERPINB4, SERPINB3, HSPA5, CSTA, SERPINB13	629	153	12983	2.96794	0.0132096	0.002656	0.0229615
IFI27																SP_PIR_KEYWORDS	protease inhibitor	16	1.87793	5.0497e-05	SPINK6, SPINK7, SERPINB9, WFDC12, SERPINA9, CST7, CARD18, SERPINB7, PI3, SERPINA3, SERPINB1, SERPINA1, SERPINB4, SERPINB3, CSTA, SERPINB13	825	107	19235	3.48638	0.0257698	0.00200626	0.0730348		Gene Group 4	Enrichment Score: 3.265659945978495
SERPINA3																GOTERM_MF_FAT	GO:0004867~serine-type endopeptidase inhibitor activity	15	1.76056	0.000126854	SPINK6, FURIN, A2ML1, SPINK7, SERPINB9, WFDC12, SERPINA9, SERPINB7, PI3, SERPINA3, SERPINB1, SERPINA1, SERPINB4, SERPINB13, SERPINB3	629	92	12983	3.36533	0.108238	0.016232	0.197635		OFFICIAL_GENE_SYMBOL	Gene Name
BDKRB2																SP_PIR_KEYWORDS	Serine protease inhibitor	13	1.52582	0.000145523	SPINK6, SPINK7, SERPINB9, WFDC12, SERPINA9, SERPINB7, PI3, SERPINA3, SERPINB1, SERPINA1, SERPINB4, SERPINB13, SERPINB3	825	80	19235	3.78871	0.07248	0.00375498	0.210338		GSDMA	gasdermin A
C15orf23																SMART	SM00093:SERPIN	9	1.05634	0.000169266	SERPINB9, SERPINA9, SERPINB7, SERPINA3, SERPINB1, SERPINB4, SERPINA1, SERPINB3, SERPINB13	370	40	9079	5.52101	0.038349	0.038349	0.216939		CIAPIN1	cytokine induced apoptosis inhibitor 1; cytokine induced apoptosis inhibitor 1 pseudogene
CHAC1																PIR_SUPERFAMILY	PIRSF001630:serpin	9	1.05634	0.000253847	SERPINB9, SERPINA9, SERPINB7, SERPINA3, SERPINB1, SERPINB4, SERPINA1, SERPINB3, SERPINB13	394	33	7396	5.11952	0.0967949	0.049629	0.353614		CARD6	caspase recruitment domain family, member 6
JMJD7																INTERPRO	IPR000215:Protease inhibitor I4, serpin	9	1.05634	0.000376069	SERPINB9, SERPINA9, SERPINB7, SERPINA3, SERPINB1, SERPINB4, SERPINA1, SERPINB3, SERPINB13	760	40	16659	4.93194	0.382815	0.0585399	0.611277		TNFAIP8	tumor necrosis factor, alpha-induced protein 8
JMJD7-PLA2G4B																UP_SEQ_FEATURE	site:Reactive bond	9	1.05634	0.000597447	SERPINB9, SERPINB7, SERPINA3, SERPINB4, SERPINA1, SERPINB3, SERPINB13, SPINK6, SPINK7	824	45	19113	4.63908	0.702749	0.0890994	1.02402		SERPINB9	serpin peptidase inhibitor, clade B (ovalbumin), member 9
PDIA3																SP_PIR_KEYWORDS	serine proteinase inhibitor	6	0.704225	0.00204229	PI3, SERPINA3, SERPINB1, SERPINB4, SERPINA1, SERPINB13	825	22	19235	6.35868	0.652484	0.0370444	2.91451		BCL2A1	BCL2-related protein A1
TRIM69																GOTERM_MF_FAT	GO:0004857~enzyme inhibitor activity	25	2.93427	0.00300003	BCL2L1, SPINK6, SPINK7, SERPINA9, SERPINA3, SERPINA1, SERPINB13, HSPA5, ANGPTL4, PHACTR4, FETUB, FURIN, ANXA3, A2ML1, SERPINB9, WFDC12, CST7, CARD18, PI3, TNFAIP8, SERPINB7, SERPINB1, SERPINB4, SERPINB3, CSTA	629	270	12983	1.91118	0.933669	0.176172	4.57727
MAPK6																														Gene Group 5	Enrichment Score: 2.772813831334997
MYZAP																Annotation Cluster 8	Enrichment Score: 3.3857634638136718													OFFICIAL_GENE_SYMBOL	Gene Name
NES																Category	Term	Count	%	PValue	Genes	List Total	Pop Hits	Pop Total	Fold Enrichment	Bonferroni	Benjamini	FDR		GBA	glucosidase, beta; acid (includes glucosylceramidase)
ZWILCH																SP_PIR_KEYWORDS	lysosome	19	2.23005	7.05735e-05	STS, LIPA, GM2A, GGH, PPT2, ACP5, CTSA, ACPP, CTSL1, LAMP2, CD68, HPSE, SMPD1, CTSD, CTSC, CTSB, CTNS, PLA2G4E, GBA	825	149	19235	2.97307	0.0358301	0.00227789	0.102058		PPT2	palmitoyl-protein thioesterase 2
PAQR5																GOTERM_CC_FAT	GO:0005773~vacuole	26	3.05164	0.000362269	GM2A, ACP5, PPT2, CXCR2, CTSA, CTSL1, SLC11A2, CD68, MAP1LC3A, HPSE, SRGN, GBA, STS, ATG9B, LIPA, GGH, ATP6V1H, ACPP, DNPEP, LAMP2, SMPD1, CTSD, CTSC, CTSB, CTNS, PLA2G4E	604	252	12782	2.18341	0.136486	0.0241609	0.50502		ACPP	acid phosphatase, prostate
AIM2																KEGG_PATHWAY	hsa04142:Lysosome	18	2.11268	0.000457032	LIPA, GM2A, PPT2, ACP5, ATP6V1H, CTSA, CTSL1, SLC11A2, AP1S3, LAMP2, CD68, SMPD1, CTSD, CTSC, CTSB, CTNS, AP4B1, GBA	302	117	5085	2.59042	0.0735005	0.0735005	0.554479		HPSE	heparanase
IDH3A																GOTERM_CC_FAT	GO:0005764~lysosome	22	2.58216	0.00100411	STS, LIPA, GM2A, GGH, PPT2, ACP5, CXCR2, CTSA, ACPP, CTSL1, SLC11A2, LAMP2, CD68, HPSE, SMPD1, CTSD, CTSC, CTSB, CTNS, SRGN, PLA2G4E, GBA	604	211	12782	2.20649	0.334269	0.0442011	1.39397
ZFAND6																GOTERM_CC_FAT	GO:0000323~lytic vacuole	22	2.58216	0.00100411	STS, LIPA, GM2A, GGH, PPT2, ACP5, CXCR2, CTSA, ACPP, CTSL1, SLC11A2, LAMP2, CD68, HPSE, SMPD1, CTSD, CTSC, CTSB, CTNS, SRGN, PLA2G4E, GBA	604	211	12782	2.20649	0.334269	0.0442011	1.39397		Gene Group 6	Enrichment Score: 2.6541632562031414
FAM108C1																														OFFICIAL_GENE_SYMBOL	Gene Name
ISG20																Annotation Cluster 9	Enrichment Score: 3.1403268757373577													CASP8	caspase 8, apoptosis-related cysteine peptidase
FURIN																Category	Term	Count	%	PValue	Genes	List Total	Pop Hits	Pop Total	Fold Enrichment	Bonferroni	Benjamini	FDR		CFLAR	CASP8 and FADD-like apoptosis regulator
ALDH1A3																GOTERM_MF_FAT	GO:0004197~cysteine-type endopeptidase activity	13	1.52582	0.000157769	CFLAR, PDIA3, USP2, PYDC1, CTSL1, CAPN1, CASP5, CASP10, CARD18, CASP8, CTSC, CTSB, CASP1	629	72	12983	3.72679	0.132792	0.0157061	0.245745		CASP5	caspase 5, apoptosis-related cysteine peptidase
NIPA2																SP_PIR_KEYWORDS	thiol protease	15	1.76056	0.00101386	USP2, ESPL1, OTUB2, CTSL1, CAPN1, CASP5, CASP10, CYLD, USP18, CASP8, USP38, CTSC, CTSB, YOD1, CASP1	825	126	19235	2.77561	0.408108	0.0216143	1.45689		CASP1	caspase 1, apoptosis-related cysteine peptidase (interleukin 1, beta, convertase)
FCGR3A																SP_PIR_KEYWORDS	cysteine proteinase	5	0.586854	0.00237148	CASP5, CTSB, CASP1, CTSL1, CAPN1	825	14	19235	8.32684	0.706979	0.0414446	3.37682		CASP10	caspase 10, apoptosis-related cysteine peptidase
PLA2G4E
PLA2G4D																Annotation Cluster 10	Enrichment Score: 3.017168706017287													Gene Group 7	Enrichment Score: 2.5226512012350017
CREG1																Category	Term	Count	%	PValue	Genes	List Total	Pop Hits	Pop Total	Fold Enrichment	Bonferroni	Benjamini	FDR		OFFICIAL_GENE_SYMBOL	Gene Name
FAM214A																UP_SEQ_FEATURE	region of interest:Linker 1	13	1.52582	3.99592e-05	INA, KRT6C, NES, KRT6A, KRT6B, KRT16P2, KRT73, KRT75, KRT37, KRT17, KRT16, KRT7, KRT79, KRT78	824	70	19113	4.30771	0.0779159	0.0397479	0.0687999		VWA3A	von Willebrand factor A domain containing 3A
KIAA0101																UP_SEQ_FEATURE	region of interest:Coil 1B	13	1.52582	3.99592e-05	INA, KRT6C, NES, KRT6A, KRT6B, KRT16P2, KRT73, KRT75, KRT37, KRT17, KRT16, KRT7, KRT79, KRT78	824	70	19113	4.30771	0.0779159	0.0397479	0.0687999		APOL4	apolipoprotein L, 4
CLPX																UP_SEQ_FEATURE	region of interest:Coil 1A	13	1.52582	3.99592e-05	INA, KRT6C, NES, KRT6A, KRT6B, KRT16P2, KRT73, KRT75, KRT37, KRT17, KRT16, KRT7, KRT79, KRT78	824	70	19113	4.30771	0.0779159	0.0397479	0.0687999		LIPM	lipase, family member M
TIPIN																UP_SEQ_FEATURE	region of interest:Rod	13	1.52582	4.62276e-05	INA, KRT6C, NES, KRT6A, KRT6B, KRT16P2, KRT73, KRT75, KRT37, KRT17, KRT16, KRT7, KRT79, KRT78	824	71	19113	4.24704	0.0895755	0.0307972	0.0795885		ACPP	acid phosphatase, prostate
UACA																UP_SEQ_FEATURE	site:Stutter	9	1.05634	6.07593e-05	KRT73, KRT6C, KRT6A, KRT75, KRT37, KRT6B, KRT79, KRT7, KRT78	824	33	19113	6.32602	0.116041	0.0303657	0.104595		SERPINB3	serpin peptidase inhibitor, clade B (ovalbumin), member 3
BCL2A1																UP_SEQ_FEATURE	region of interest:Head	13	1.52582	6.13546e-05	INA, KRT6C, NES, KRT6A, KRT6B, KRT16P2, KRT73, KRT75, KRT37, KRT17, KRT16, KRT7, KRT79, KRT78	824	73	19113	4.13069	0.117109	0.024603	0.105619		MANF	mesencephalic astrocyte-derived neurotrophic factor
RHCG																UP_SEQ_FEATURE	region of interest:Tail	13	1.52582	8.05748e-05	INA, KRT6C, NES, KRT6A, KRT6B, KRT16P2, KRT73, KRT75, KRT37, KRT17, KRT16, KRT7, KRT79, KRT78	824	75	19113	4.02053	0.150896	0.026894	0.138684		SERPINB9	serpin peptidase inhibitor, clade B (ovalbumin), member 9
CERS3																UP_SEQ_FEATURE	region of interest:Linker 12	12	1.40845	8.12417e-05	KRT6C, NES, KRT6A, KRT6B, KRT16P2, KRT73, KRT37, KRT75, KRT17, KRT16, KRT7, KRT79, KRT78	824	64	19113	4.34914	0.152045	0.0232857	0.139831		SERPINB13	serpin peptidase inhibitor, clade B (ovalbumin), member 13
LINS																UP_SEQ_FEATURE	region of interest:Coil 2	12	1.40845	8.12417e-05	INA, KRT6C, KRT6A, KRT6B, KRT16P2, KRT73, KRT37, KRT75, KRT17, KRT16, KRT7, KRT79, KRT78	824	64	19113	4.34914	0.152045	0.0232857	0.139831		CST7	cystatin F (leukocystatin)
PRSS27																SP_PIR_KEYWORDS	Intermediate filament	13	1.52582	0.000113444	INA, KRT6C, NES, KRT6A, KRT6B, KRT16P2, KRT73, KRT75, KRT37, KRT17, KRT16, KRT7, KRT79, KRT78	825	78	19235	3.88586	0.0569667	0.00308228	0.164006		FETUB	fetuin B
PRSS22																INTERPRO	IPR018039:Intermediate filament protein, conserved site	12	1.40845	0.000389174	INA, KRT6C, NES, KRT6A, KRT16P2, KRT73, KRT37, KRT75, KRT17, KRT16, KRT7, KRT79, KRT78	760	72	16659	3.65329	0.39311	0.0539782	0.632515		KRTDAP	keratinocyte differentiation-associated protein
CARHSP1																INTERPRO	IPR016044:Filament	12	1.40845	0.000389174	INA, KRT6C, NES, KRT6A, KRT16P2, KRT73, KRT37, KRT75, KRT17, KRT16, KRT7, KRT79, KRT78	760	72	16659	3.65329	0.39311	0.0539782	0.632515		PNLIPRP3	pancreatic lipase-related protein 3
CPPED1																INTERPRO	IPR001664:Intermediate filament protein	12	1.40845	0.000439701	INA, KRT6C, NES, KRT6A, KRT16P2, KRT73, KRT37, KRT75, KRT17, KRT16, KRT7, KRT79, KRT78	760	73	16659	3.60324	0.431219	0.0548636	0.714359		LCN2	lipocalin 2
DCUN1D3																PIR_SUPERFAMILY	PIRSF002282:cytoskeletal keratin	11	1.29108	0.00126318	KRT73, KRT6C, KRT6A, KRT75, KRT37, KRT6B, KRT17, KRT16, KRT79, KRT7, KRT78, KRT16P2	394	61	7396	3.38504	0.397612	0.15545	1.74818		SERPINA3	serpin peptidase inhibitor, clade A (alpha-1 antiproteinase, antitrypsin), member 3
GDPD3																INTERPRO	IPR003054:Type II keratin	7	0.821596	0.00139662	KRT73, KRT6C, KRT6A, KRT75, KRT79, KRT7, KRT78	760	28	16659	5.47993	0.833559	0.120217	2.25249		WFDC12	WAP four-disulfide core domain 12
PYDC1																GOTERM_CC_FAT	GO:0005882~intermediate filament	15	1.76056	0.051154	INA, KRT6C, EIF6, NES, KRT6A, KRT6B, KRT16P2, KRT73, KRT75, KRT37, KRT17, KRT16, KRT79, KRT7, KRT78, CLIP1	604	183	12782	1.73461	1	0.519684	51.988		SERPINB7	serpin peptidase inhibitor, clade B (ovalbumin), member 7
SIAH1																GOTERM_CC_FAT	GO:0045111~intermediate filament cytoskeleton	15	1.76056	0.0591903	INA, KRT6C, EIF6, NES, KRT6A, KRT6B, KRT16P2, KRT73, KRT75, KRT37, KRT17, KRT16, KRT79, KRT7, KRT78, CLIP1	604	187	12782	1.69751	1	0.549377	57.3682		C10orf99	chromosome 10 open reading frame 99
N4BP1																SP_PIR_KEYWORDS	keratin	11	1.29108	0.090604	KRT73, KRT6C, KRT6A, KRT75, KRT37, KRT6B, KRT17, KRT16, KRT79, KRT7, KRT78, KRT16P2	825	144	19235	1.78102	1	0.489635	74.6933		CRISP3	cysteine-rich secretory protein 3
SNX20																GOTERM_CC_FAT	GO:0045095~keratin filament	8	0.938967	0.121268	KRT73, KRT6C, KRT6A, KRT75, KRT6B, KRT79, KRT7, KRT78	604	88	12782	1.92384	1	0.766447	83.5755		SPINK6	serine peptidase inhibitor, Kazal type 6
CIAPIN1																GOTERM_MF_FAT	GO:0005198~structural molecule activity	34	3.99061	0.347561	KRT6C, RPL17, CLDN7, CLDN17, MRPL42, KRT6A, MRPS33, OCLN, KRT6B, RPS26P11, RPL37, KRT16P2, SPRR2E, CYLD, RPL34, KRT7, RPL7A, IVL, MRPL35, INA, NES, CHI3L1, KRT73, EPB41L3, KRT75, KRT37, KRT17, KRT16, SPRR1A, SPRR1B, NCK1, KRT79, KRT78, SPRR3, CSTA	629	634	12983	1.10691	1	0.988711	99.8718		LAIR2	leukocyte-associated immunoglobulin-like receptor 2
CNGB1																GOTERM_MF_FAT	GO:0005200~structural constituent of cytoskeleton	5	0.586854	0.483801	INA, KRT6A, KRT6B, KRT17, KRT16, KRT16P2	629	74	12983	1.39464	1	0.99561	99.9967		C1orf54	chromosome 1 open reading frame 54
AX747090																														PAEP	progestagen-associated endometrial protein
GLUL																Annotation Cluster 11	Enrichment Score: 2.948442740966442													SERPINA9	serpin peptidase inhibitor, clade A (alpha-1 antiproteinase, antitrypsin), member 9
GFOD2																Category	Term	Count	%	PValue	Genes	List Total	Pop Hits	Pop Total	Fold Enrichment	Bonferroni	Benjamini	FDR		IGFL1	IGF-like family member 1
PSMB10																SP_PIR_KEYWORDS	endoplasmic reticulum	56	6.57277	1.88382e-05	RTN4, TM7SF2, HM13, PDIA3, CYP2C18, HMGCR, DNAJB11, ELOVL4, CH25H, NT5C3, HMOX1, AGPAT9, SRD5A3, PIGA, PGAP2, MINPP1, STS, SGK1, SPTLC2, UGCG, DHRS9, CYP2E1, PIGO, ARHGAP32, NCK1, RNF139, SURF4, SEC23B, FKBP9, DERL1, CYP4F22, RSAD2, OAS1, OAS2, UGT1A7, UGT1A8, ACSL1, TMED5, FMO2, DHCR7, GPSM1, ZMPSTE24, ERO1L, HSPA5, TRAM1, OLFM1, KLK6, P4HB, SEC11C, SCD, AGTRAP, CYP4F8, CYP4F2, HSPA13, RDH16, MG…	825	713	19235	1.8312	0.00969216	0.000885012	0.0272518		SPINK7	serine peptidase inhibitor, Kazal type 7 (putative)
SMPD3																GOTERM_CC_FAT	GO:0005783~endoplasmic reticulum	71	8.33333	0.000156581	RTN4, TM7SF2, HM13, PDIA3, CYP2C18, S100A7, HMGCR, SRP68, DNAJB11, ANK3, ELOVL4, CH25H, NT5C3, HMOX1, AGPAT9, SRD5A3, PIGA, PGAP2, MINPP1, SGK1, STS, SPTLC2, UGCG, DHRS9, CYP2E1, PIGO, ARHGAP32, C5ORF4, NCK1, RNF139, SURF4, CTSC, SEC23B, TPST2, FKBP9, DERL1, HSD17B2, CYP4F22, RSAD2, PPT2, OAS1, CTSA, OAS2, UGT1A7, UGT1A8, ACSL1, TMED5, LRG1, DHCR7, FMO2, GPSM1, SLC39A6, ZMPSTE24, ERO1L, HSPA5, TR…	604	960	12782	1.56512	0.061451	0.0126039	0.218572		MUCL1	mucin-like 1
NCF2																GOTERM_CC_FAT	GO:0042175~nuclear envelope-endoplasmic reticulum network	26	3.05164	0.00202618	TM7SF2, RTN4, DERL1, HSD17B2, HMGCR, CYP2C18, DHCR7, FMO2, AGPAT9, ERO1L, HSPA5, TRAM1, PIGA, PGAP2, STS, SPTLC2, SEC11C, DHRS9, NAV3, CYP2E1, FURIN, PIGO, APOL2, ARHGAP32, CYP4F2, SEC23B	604	284	12782	1.93739	0.5602	0.0788601	2.79432		EPHX3	epoxide hydrolase 3
SDR42E1																GOTERM_CC_FAT	GO:0044432~endoplasmic reticulum part	30	3.52113	0.00204332	TM7SF2, RTN4, DERL1, PDIA3, HSD17B2, HMGCR, CYP2C18, DNAJB11, DHCR7, FMO2, AGPAT9, ERO1L, HSPA5, TRAM1, OLFM1, PIGA, MINPP1, P4HB, PGAP2, STS, SPTLC2, SEC11C, DHRS9, CYP2E1, FURIN, PIGO, APOL2, ARHGAP32, CYP4F2, SEC23B	604	347	12782	1.82959	0.563248	0.0725424	2.81765		SERPINB1	serpin peptidase inhibitor, clade B (ovalbumin), member 1
MPHOSPH6																GOTERM_CC_FAT	GO:0005789~endoplasmic reticulum membrane	25	2.93427	0.00206801	TM7SF2, RTN4, DERL1, HSD17B2, CYP2C18, HMGCR, DHCR7, FMO2, AGPAT9, ERO1L, HSPA5, TRAM1, PIGA, PGAP2, STS, SPTLC2, SEC11C, DHRS9, CYP2E1, FURIN, PIGO, APOL2, ARHGAP32, CYP4F2, SEC23B	604	269	12782	1.96675	0.567603	0.0674828	2.85124		PLBD1	phospholipase B domain containing 1
SLC7A5																GOTERM_CC_FAT	GO:0031090~organelle membrane	71	8.33333	0.00531249	RTN4, TM7SF2, EIF6, CYP2C18, HMGCR, AP2S1, SLC35A4, AP1S3, MAP1LC3A, AGPAT9, CASP8, PIGA, PGAP2, STS, SPTLC2, ATP6V1H, DHRS9, NAV3, NDUFC1, CYP2E1, CLPX, PIGO, ST6GALNAC1, ARHGAP32, CD36, ATP2C1, NCK1, PI4K2A, RAB5A, USO1, WASL, SEC23B, CLCN3, DERL1, MCL1, HSD17B2, HK2, NLRX1, RER1, BCL2L1, SLC11A2, MRS2, ACSL1, FMO2, DHCR7, ABCD3, SLC25A44, DOPEY2, ERO1L, HSPA5, FUT2, QSOX1, BDH1, TRAM1, SCO2, C…	604	1096	12782	1.37091	0.884362	0.126136	7.17282		PI3	peptidase inhibitor 3, skin-derived
UBE2I																GOTERM_CC_FAT	GO:0012505~endomembrane system	51	5.98592	0.0171104	RTN4, TM7SF2, EIF6, CYP2C18, HMGCR, AP2S1, SLC35A4, AP1S3, AGPAT9, PIGA, PGAP2, STS, SPTLC2, DHRS9, CYP2E1, NAV3, PIGO, ST6GALNAC1, ARHGAP32, CD36, LRP10, ATP2C1, NCK1, PI4K2A, USO1, RAB5A, WASL, KPNA2, SEC23B, CLCN3, DERL1, HSD17B2, RER1, RAC2, FMO2, DHCR7, DOPEY2, ERO1L, HSPA5, FUT2, QSOX1, TRAM1, SEC11C, SCD, DOCK9, FURIN, GJB2, APOL2, LAMP2, UACA, CYP4F2	604	782	12782	1.38015	0.999079	0.272188	21.4282		SERPINB4	serpin peptidase inhibitor, clade B (ovalbumin), member 4
DNASE1L2																														C17orf67	chromosome 17 open reading frame 67
FLJ42627																Annotation Cluster 12	Enrichment Score: 2.924518973078671													PLA2G7	phospholipase A2, group VII (platelet-activating factor acetylhydrolase, plasma)
ABCC1																Category	Term	Count	%	PValue	Genes	List Total	Pop Hits	Pop Total	Fold Enrichment	Bonferroni	Benjamini	FDR
TMC5																SP_PIR_KEYWORDS	palmoplantar keratoderma	8	0.938967	8.27446e-06	SNAP29, KRT6A, KRT6B, KRT17, KRT16, KRT16P2, CTSC, GJB6, GJB2	825	19	19235	9.81691	0.00426878	0.000534596	0.0119709		Gene Group 8	Enrichment Score: 2.5214612304140154
VWA3A																SP_PIR_KEYWORDS	ectodermal dysplasia	7	0.821596	0.000420762	KRT6A, KRT6B, KRT17, KRT16, KRT16P2, GJB6, CDH3, GJB2	825	24	19235	6.80025	0.195537	0.0103075	0.607041		OFFICIAL_GENE_SYMBOL	Gene Name
DCTN5																GOTERM_MF_FAT	GO:0005200~structural constituent of cytoskeleton	5	0.586854	0.483801	INA, KRT6A, KRT6B, KRT17, KRT16, KRT16P2	629	74	12983	1.39464	1	0.99561	99.9967		KRT16, KRT16P2	keratin 16; keratin type 16-like
RBBP6																														KRT37	keratin 37
IL4R																Annotation Cluster 13	Enrichment Score: 2.827867464189419													KRT79	keratin 79
ITGAM																Category	Term	Count	%	PValue	Genes	List Total	Pop Hits	Pop Total	Fold Enrichment	Bonferroni	Benjamini	FDR		KRT7	keratin 7
ZNF267																GOTERM_BP_FAT	GO:0043603~cellular amide metabolic process	13	1.52582	1.04116e-05	ME1, NAMPT, KYNU, PGD, NADSYN1, IDO1, ASL, PNP, IDH3A, ARG1, G6PD, ARG2, RPIA	648	56	13528	4.84634	0.0276896	0.00200372	0.0185239		KRT17	keratin 17; keratin 17 pseudogene 3
NOD2																GOTERM_BP_FAT	GO:0046496~nicotinamide nucleotide metabolic process	10	1.17371	8.91561e-05	ME1, NAMPT, KYNU, G6PD, PGD, NADSYN1, IDO1, RPIA, PNP, IDH3A	648	40	13528	5.21914	0.213738	0.0132703	0.158519		KRT78	keratin 78
CYLD																GOTERM_BP_FAT	GO:0006769~nicotinamide metabolic process	10	1.17371	8.91561e-05	ME1, NAMPT, KYNU, G6PD, PGD, NADSYN1, IDO1, RPIA, PNP, IDH3A	648	40	13528	5.21914	0.213738	0.0132703	0.158519		INA	internexin neuronal intermediate filament protein, alpha
KATNB1																GOTERM_BP_FAT	GO:0009820~alkaloid metabolic process	10	1.17371	0.000109444	ME1, NAMPT, KYNU, G6PD, PGD, NADSYN1, IDO1, RPIA, PNP, IDH3A	648	41	13528	5.09184	0.255608	0.014651	0.194558		KRT6C	keratin 6C
NDRG4																GOTERM_BP_FAT	GO:0006732~coenzyme metabolic process	20	2.34742	0.000127498	ME1, NAMPT, KYNU, PDXK, HMGCR, PGD, NADSYN1, IDO1, PNP, IDH3A, SOD2, CTH, G6PD, PANK1, GPX3, VNN1, RPIA, CTNS, MGST1, VNN3	648	153	13528	2.72896	0.290988	0.016242	0.226616		NES	nestin
BC040684																GOTERM_BP_FAT	GO:0019362~pyridine nucleotide metabolic process	10	1.17371	0.000133459	ME1, NAMPT, KYNU, G6PD, PGD, NADSYN1, IDO1, RPIA, PNP, IDH3A	648	42	13528	4.97061	0.302297	0.0162288	0.237199		KRT73	keratin 73
ADIPOR1																GOTERM_BP_FAT	GO:0051186~cofactor metabolic process	23	2.69953	0.000162083	ME1, NAMPT, KYNU, PDXK, HMGCR, PGD, NADSYN1, IDO1, PNP, IDH3A, SOD2, UGT1A7, CTH, UGT1A8, G6PD, FXN, PANK1, HMOX1, GPX3, VNN1, RPIA, CTNS, MGST1, VNN3	648	195	13528	2.46236	0.354141	0.0188281	0.288006		KRT6B	keratin 6B
CHI3L1																GOTERM_BP_FAT	GO:0019748~secondary metabolic process	13	1.52582	0.000349404	ME1, NAMPT, KYNU, PGD, NADSYN1, DHRS9, ADH7, IDO1, PNP, IDH3A, G6PD, ALDH1A3, RPIA	648	79	13528	3.43538	0.61035	0.0331008	0.619881		KRT75	keratin 75
CDH3																GOTERM_BP_FAT	GO:0006733~oxidoreduction coenzyme metabolic process	10	1.17371	0.00071873	ME1, NAMPT, KYNU, G6PD, PGD, NADSYN1, IDO1, RPIA, PNP, IDH3A	648	52	13528	4.01472	0.856168	0.0570679	1.27116		KRT6A	keratin 6A
TMCO7																GOTERM_BP_FAT	GO:0019359~nicotinamide nucleotide biosynthetic process	5	0.586854	0.000863826	ME1, NAMPT, KYNU, NADSYN1, PNP	648	10	13528	10.4383	0.902777	0.0662545	1.52592
HAS3																GOTERM_BP_FAT	GO:0009110~vitamin biosynthetic process	7	0.821596	0.0017857	ME1, NAMPT, KYNU, PDXK, NADSYN1, DHRS9, PNP	648	28	13528	5.21914	0.991936	0.11353	3.13014		Gene Group 9	Enrichment Score: 2.347449044656401
SF3B3																GOTERM_BP_FAT	GO:0042364~water-soluble vitamin biosynthetic process	6	0.704225	0.00404169	ME1, NAMPT, KYNU, PDXK, NADSYN1, PNP	648	23	13528	5.44605	0.999982	0.192786	6.95251		OFFICIAL_GENE_SYMBOL	Gene Name
CENPN																GOTERM_BP_FAT	GO:0019363~pyridine nucleotide biosynthetic process	5	0.586854	0.00463723	ME1, NAMPT, KYNU, NADSYN1, PNP	648	15	13528	6.95885	0.999996	0.207167	7.93755		STARD4	StAR-related lipid transfer (START) domain containing 4
PLCG2																GOTERM_BP_FAT	GO:0019674~NAD metabolic process	6	0.704225	0.00589747	NAMPT, KYNU, NADSYN1, IDO1, PNP, IDH3A	648	25	13528	5.01037	1	0.240461	9.98964		APOL6	apolipoprotein L, 6
HSD17B2																GOTERM_BP_FAT	GO:0009435~NAD biosynthetic process	4	0.469484	0.00736548	NAMPT, KYNU, NADSYN1, PNP	648	9	13528	9.27846	1	0.275	12.3256		APOL4	apolipoprotein L, 4
KIAA0513																GOTERM_BP_FAT	GO:0006766~vitamin metabolic process	10	1.17371	0.00928269	ME1, NAMPT, KYNU, PPARD, PDXK, ALDH1A3, NADSYN1, DHRS9, SLC19A3, PNP	648	75	13528	2.78354	1	0.316888	15.2903		APOL2	apolipoprotein L, 2
SLC26A9																GOTERM_BP_FAT	GO:0006767~water-soluble vitamin metabolic process	7	0.821596	0.0112027	ME1, NAMPT, KYNU, PDXK, NADSYN1, SLC19A3, PNP	648	40	13528	3.6534	1	0.352128	18.1644
C1orf186																GOTERM_BP_FAT	GO:0009108~coenzyme biosynthetic process	7	0.821596	0.111532	ME1, NAMPT, KYNU, PDXK, PANK1, NADSYN1, PNP	648	69	13528	2.11791	1	0.836697	87.8052		Gene Group 10	Enrichment Score: 2.1834292380628963
YOD1																KEGG_PATHWAY	hsa00760:Nicotinate and nicotinamide metabolism	4	0.469484	0.166666	NAMPT, NT5C3, NADSYN1, PNP	302	24	5085	2.80629	1	0.749421	89.113		OFFICIAL_GENE_SYMBOL	Gene Name
TRPV3																GOTERM_BP_FAT	GO:0051188~cofactor biosynthetic process	8	0.938967	0.181966	ME1, NAMPT, KYNU, PDXK, FXN, PANK1, NADSYN1, PNP	648	97	13528	1.72178	1	0.899271	97.1951		TM7SF2	transmembrane 7 superfamily member 2
UBE2G1																														DHRS9	dehydrogenase/reductase (SDR family) member 9
CLDN7																Annotation Cluster 14	Enrichment Score: 2.786709120533885													SDR42E1	short chain dehydrogenase/reductase family 42E, member 1
ALOX12B																Category	Term	Count	%	PValue	Genes	List Total	Pop Hits	Pop Total	Fold Enrichment	Bonferroni	Benjamini	FDR		HSD17B2	hydroxysteroid (17-beta) dehydrogenase 2
ALOXE3																SP_PIR_KEYWORDS	Apoptosis	31	3.6385	0.00104862	STEAP3, GSDMA, MCL1, IL19, BCL2L1, DNASE1L3, CIAPIN1, CASP5, TRIM69, CASP8, ZC3H12A, XAF1, CASP1, SRGN, CCAR1, CFLAR, SGK1, GZMA, CHAC1, BCL2A1, GZMB, MECOM, CARD6, VDAC1, CASP10, RASSF5, TNFSF10, TNFAIP8, SH3KBP1, SIAH1, APIP	825	381	19235	1.89703	0.418661	0.0214632	1.50649		RDH16	retinol dehydrogenase 16 (all-trans)
RNF222																GOTERM_BP_FAT	GO:0012501~programmed cell death	47	5.51643	0.00152238	STEAP3, RTN4, PPARD, FASTKD1, GSDMA, MCL1, IL19, CXCR2, BCL2L1, DNASE1L3, CIAPIN1, CASP5, SLC11A2, TOP1, IL17A, CXCR4, TRIM69, TIAM1, CASP8, IL1B, ZC3H12A, XAF1, CASP1, SRGN, CCAR1, CFLAR, SGK1, GZMA, BCL2A1, GZMB, ESPL1, GJB6, STAT1, CARD6, VDAC1, SOD2, TRAF3IP2, CASP10, RASSF5, TNFSF10, EYA2, TNFAIP8, SH3KBP1, SIAH1, MAPK8, APIP, IFI6	648	611	13528	1.60589	0.983575	0.105109	2.67444		FMO2	flavin containing monooxygenase 2 (non-functional)
LOC100289255																GOTERM_BP_FAT	GO:0008219~cell death	53	6.22066	0.00182367	STEAP3, RTN4, FASTKD1, PPARD, FOSL2, IL19, CXCR2, CIAPIN1, DNASE1L3, CASP5, TOP1, CXCR4, TIAM1, HMOX1, CASP8, IL1B, CASP1, CCAR1, SGK1, GZMA, BCL2A1, GZMB, POLB, ESPL1, EYA2, TNFAIP8, SH3KBP1, CTSD, SIAH1, MAPK8, GSDMA, MCL1, BCL2L1, SLC11A2, IL17A, TRIM69, ZC3H12A, XAF1, SRGN, CFLAR, KLK8, GJB6, CARD6, STAT1, VDAC1, SOD2, TRAF3IP2, CASP10, RASSF5, TNFSF10, APOL1, APIP, IFI6	648	719	13528	1.53888	0.992722	0.113143	3.19567
AK123100																GOTERM_BP_FAT	GO:0006915~apoptosis	46	5.39906	0.00194276	STEAP3, RTN4, PPARD, FASTKD1, GSDMA, MCL1, IL19, CXCR2, BCL2L1, DNASE1L3, CIAPIN1, CASP5, SLC11A2, IL17A, CXCR4, TRIM69, TIAM1, CASP8, IL1B, ZC3H12A, XAF1, CASP1, SRGN, CCAR1, CFLAR, SGK1, GZMA, BCL2A1, GZMB, ESPL1, GJB6, STAT1, CARD6, VDAC1, SOD2, TRAF3IP2, CASP10, RASSF5, TNFSF10, EYA2, TNFAIP8, SH3KBP1, SIAH1, MAPK8, APIP, IFI6	648	602	13528	1.59522	0.994725	0.114825	3.40098		Gene Group 11	Enrichment Score: 2.1551415722759897
KRT16P2																GOTERM_BP_FAT	GO:0016265~death	53	6.22066	0.00206039	STEAP3, RTN4, FASTKD1, PPARD, FOSL2, IL19, CXCR2, CIAPIN1, DNASE1L3, CASP5, TOP1, CXCR4, TIAM1, HMOX1, CASP8, IL1B, CASP1, CCAR1, SGK1, GZMA, BCL2A1, GZMB, POLB, ESPL1, EYA2, TNFAIP8, SH3KBP1, CTSD, SIAH1, MAPK8, GSDMA, MCL1, BCL2L1, SLC11A2, IL17A, TRIM69, ZC3H12A, XAF1, SRGN, CFLAR, KLK8, GJB6, CARD6, STAT1, VDAC1, SOD2, TRAF3IP2, CASP10, RASSF5, TNFSF10, APOL1, APIP, IFI6	648	724	13528	1.52826	0.996161	0.118758	3.60334		OFFICIAL_GENE_SYMBOL	Gene Name
B9D1																														PLA2G4D	phospholipase A2, group IVD (cytosolic)
KRT16P3																Annotation Cluster 15	Enrichment Score: 2.670452766704183													PLA2G4E	phospholipase A2, group IVE
CCL3																Category	Term	Count	%	PValue	Genes	List Total	Pop Hits	Pop Total	Fold Enrichment	Bonferroni	Benjamini	FDR		PLA2G3	phospholipase A2, group III
TMEM206																UP_SEQ_FEATURE	calcium-binding region:2; high affinity	9	1.05634	1.41022e-06	S100P, S100A8, S100A7, RPTN, S100A9, S100A7A, S100A7L2, S100A12, S100A2	824	21	19113	9.94088	0.00285866	0.00285866	0.00242882		PLA2G2F	phospholipase A2, group IIF
MIEN1																INTERPRO	IPR001751:S100/CaBP-9k-type, calcium binding	9	1.05634	2.46709e-05	S100P, S100A8, S100A7, RPTN, S100A9, S100A7A, S100A7L2, S100A12, S100A2	760	28	16659	7.04563	0.0311575	0.015702	0.040209		JMJD7, JMJD7-PLA2G4B	JMJD7-PLA2G4B readthrough transcript; phospholipase A2, group IVB (cytosolic); jumonji domain containing 7
KRT37																PIR_SUPERFAMILY	PIRSF002353:S-100 protein	8	0.938967	3.27394e-05	S100P, S100A8, S100A7, S100A9, S100A7A, S100A7L2, S100A12, S100A2	394	19	7396	7.90382	0.0130429	0.0130429	0.045672
KRT16																INTERPRO	IPR013787:S100/CaBP-9k-type, calcium binding, subdomain	8	0.938967	0.000158134	S100P, S100A8, S100A7, RPTN, S100A9, S100A7A, S100A12, S100A2	760	27	16659	6.49474	0.183642	0.0653974	0.257466		Gene Group 12	Enrichment Score: 2.060699471648194
KRT17																UP_SEQ_FEATURE	calcium-binding region:1; low affinity	6	0.704225	0.000784131	S100P, S100A8, RPTN, S100A9, S100A12, S100A2	824	18	19113	7.7318	0.796565	0.107513	1.34196		OFFICIAL_GENE_SYMBOL	Gene Name
KRT42P																SP_PIR_KEYWORDS	EF hand	10	1.17371	0.000966527	S100P, S100A8, AIF1, CALML3, S100A7, S100A9, PLCD1, S100A12, S100A2, CAPN1	825	60	19235	3.88586	0.393431	0.0215018	1.38932		FKBP9	FK506 binding protein 9, 63 kDa
STAT3																UP_SEQ_FEATURE	domain:EF-hand 1	16	1.87793	0.0123167	FKBP9, S100P, S100A8, AIF1, S100A7, S100A9, MYL12B, S100A12, CAPN1, CALML3, RPTN, VSNL1, S100A7A, PLCD1, S100A7L2, S100A2	824	182	19113	2.03916	1	0.698205	19.2207		VSNL1	visinin-like 1
C17orf67																SP_PIR_KEYWORDS	calcium binding	11	1.29108	0.0128618	S100P, S100A8, CALML3, S100A7, S100A9, DSC2, CDH3, ANXA3, S100A12, S100A2, CAPN1	825	103	19235	2.48997	0.99876	0.144136	17.0799		S100A7L2	S100 calcium binding protein A7-like 2
TEX2																UP_SEQ_FEATURE	domain:EF-hand 2	15	1.76056	0.0260118	FKBP9, S100P, S100A8, S100A7, S100A9, MYL12B, S100A12, CAPN1, CALML3, RPTN, VSNL1, S100A7A, PLCD1, S100A7L2, S100A2	824	182	19113	1.91171	1	0.872266	36.4875		S100A9	S100 calcium binding protein A9
LOC146880																INTERPRO	IPR018249:EF-HAND 2	17	1.99531	0.0372716	FKBP9, S100P, S100A8, AIF1, S100A7, S100A9, MYL12B, S100A12, CAPN1, PLCG1, CALML3, RPTN, VSNL1, S100A7A, PLCD1, S100A7L2, S100A2	760	215	16659	1.73319	1	0.781925	46.1616		RPTN	repetin
SLC16A6																INTERPRO	IPR018247:EF-HAND 1	17	1.99531	0.0400246	FKBP9, S100P, S100A8, AIF1, S100A7, S100A9, MYL12B, S100A12, CAPN1, PLCG1, CALML3, RPTN, VSNL1, S100A7A, PLCD1, S100A7L2, S100A2	760	217	16659	1.71721	1	0.785918	48.6172		S100P	S100 calcium binding protein P
LOC100499467																INTERPRO	IPR011992:EF-Hand type	18	2.11268	0.0419877	FKBP9, S100P, S100A8, AIF1, S100A7, S100A9, MYL12B, STAT1, STAT3, S100A12, CAPN1, CALML3, RPTN, VSNL1, S100A7A, PLCD1, S100A7L2, S100A2	760	236	16659	1.67184	1	0.783187	50.3035		S100A8	S100 calcium binding protein A8
HN1																INTERPRO	IPR018248:EF hand	7	0.821596	0.545942	S100A8, CALML3, RPTN, VSNL1, S100A9, MYL12B, S100A12	760	130	16659	1.18029	1	0.999964	99.9997		S100A12	S100 calcium binding protein A12
SRP68																														MYL12B	myosin, light chain 12B, regulatory
ST6GALNAC1																Annotation Cluster 16	Enrichment Score: 2.581134604998573													CALML3	calmodulin-like 3
P4HB																Category	Term	Count	%	PValue	Genes	List Total	Pop Hits	Pop Total	Fold Enrichment	Bonferroni	Benjamini	FDR		S100A7A	S100 calcium binding protein A7A
RPA1																KEGG_PATHWAY	hsa04621:NOD-like receptor signaling pathway	12	1.40845	0.00087428	CXCL1, CASP5, NOD2, IL8, CARD18, CASP8, CCL8, IL1B, MAPK8, CASP1, PYDC1, CARD6	302	62	5085	3.25892	0.135902	0.0704311	1.05823		S100A7	S100 calcium binding protein A7
CTNS																SMART	SM00114:CARD	7	0.821596	0.000928361	CASP5, IFIH1, NOD2, CARD14, CARD18, CASP1, CARD6	370	29	9079	5.92293	0.193096	0.0690195	1.1845		S100A2	S100 calcium binding protein A2
SPNS2																INTERPRO	IPR001315:Caspase Recruitment	7	0.821596	0.00169399	CASP5, IFIH1, NOD2, CARD14, CARD18, CASP1, CARD6	760	29	16659	5.29097	0.886418	0.134991	2.72591
PLD2																UP_SEQ_FEATURE	domain:CARD	5	0.586854	0.0344495	CASP5, CARD14, CARD18, CASP1, CARD6	824	29	19113	3.9992	1	0.921261	45.3263		Gene Group 13	Enrichment Score: 1.9886794668907506
XAF1																														OFFICIAL_GENE_SYMBOL	Gene Name
CD68																Annotation Cluster 17	Enrichment Score: 2.451354521291234													CYLD	cylindromatosis (turban tumor syndrome)
AK296148																Category	Term	Count	%	PValue	Genes	List Total	Pop Hits	Pop Total	Fold Enrichment	Bonferroni	Benjamini	FDR		OTUB2	OTU domain, ubiquitin aldehyde binding 2
ADAP2																SP_PIR_KEYWORDS	chemotaxis	15	1.76056	1.85629e-06	CCL3, IL8, S100A8, S100A9, FPR1, CCL8, CXCR2, FPR3, CXCL11, CCL4, CXCL17, TYMP, CCL20, CXCL13, PTAFR	825	72	19235	4.85732	0.00095924	0.000159937	0.00268566		FBXO45	F-box protein 45
CCL8																GOTERM_BP_FAT	GO:0006935~chemotaxis	23	2.69953	7.57646e-06	CXCL1, CCL3, IL8, S100A9, FPR1, CCL8, FPR3, CXCR2, DEFB4A, CXCL11, CCL4, ITGAM, PLAUR, CXCL17, TYMP, CCL20, RAC2, CXCR4, CXCL13, IL1B, FOSL1, PTAFR, SYK	648	160	13528	3.001	0.0202264	0.00157059	0.0134801		UBE2D3	ubiquitin-conjugating enzyme E2D 3 (UBC4/5 homolog, yeast); ubiquitin-conjugating enzyme E2D 3 pseudogene
CCL4																GOTERM_BP_FAT	GO:0042330~taxis	23	2.69953	7.57646e-06	CXCL1, CCL3, IL8, S100A9, FPR1, CCL8, FPR3, CXCR2, DEFB4A, CXCL11, CCL4, ITGAM, PLAUR, CXCL17, TYMP, CCL20, RAC2, CXCR4, CXCL13, IL1B, FOSL1, PTAFR, SYK	648	160	13528	3.001	0.0202264	0.00157059	0.0134801		UBE2E2	ubiquitin-conjugating enzyme E2E 2 (UBC4/5 homolog, yeast)
GSDMA																SP_PIR_KEYWORDS	inflammatory response	13	1.52582	9.98225e-05	CXCL1, CCL3, IL8, ELF3, CCL8, CXCL11, CCL4, S100A12, IL23A, CCL20, CXCL13, IL1B, CLEC7A	825	77	19235	3.93632	0.0503016	0.00286316	0.144327		HERC6	hect domain and RLD 6
PSMD3																GOTERM_BP_FAT	GO:0007626~locomotory behavior	28	3.28638	0.000298345	CXCL1, CCL3, S100A9, FPR1, CCL8, FPR3, CXCR2, CACNB4, DEFB4A, CXCL11, ASL, CCL4, ITGAM, TYMP, FXN, CCL20, RAC2, CXCR4, IL1B, FOSL1, SYK, IL8, PLAUR, SOD2, CXCL17, EPHA4, CXCL13, PTAFR	648	274	13528	2.13337	0.552804	0.0304781	0.529524		USP18	ubiquitin specific peptidase 18
CDC6																SMART	SM00199:SCY	8	0.938967	0.0011768	CXCL1, CCL3, IL8, CCL20, CXCL13, CCL8, CXCL11, CCL4	370	41	9079	4.78787	0.238147	0.0657398	1.49929		UBE2G1	ubiquitin-conjugating enzyme E2G 1 (UBC7 homolog, yeast)
EPN3																INTERPRO	IPR001811:Small chemokine, interleukin-8-like	8	0.938967	0.00229993	CXCL1, CCL3, IL8, CCL20, CXCL13, CCL8, CXCL11, CCL4	760	41	16659	4.27702	0.94788	0.168595	3.68391		USP38	ubiquitin specific peptidase 38
PSMC5																GOTERM_BP_FAT	GO:0007610~behavior	37	4.34272	0.00348619	CXCL1, CCL3, GM2A, HMGCR, S100A9, FPR1, CCL8, FPR3, CXCR2, DEFB4A, CACNB4, CXCL11, ASL, CCL4, ITGAM, BDNF, TYMP, FXN, RAC2, CCL20, CXCR4, IL1B, FOSL1, SYK, STS, KLK8, S100P, IL8, IDO1, STAT3, PLAUR, SOD2, VDAC1, EPHA4, CXCL17, CXCL13, PTAFR	648	469	13528	1.64698	0.999919	0.174873	6.02475		UBE2I	ubiquitin-conjugating enzyme E2I (UBC9 homolog, yeast)
KPNA2																GOTERM_MF_FAT	GO:0008009~chemokine activity	8	0.938967	0.00619496	CXCL1, CCL3, IL8, CCL20, CXCL13, CCL8, CXCL11, CCL4	629	46	12983	3.58969	0.996344	0.295816	9.23584		UBA6	ubiquitin-like modifier activating enzyme 6
SPHK1																INTERPRO	IPR018048:Small chemokine, C-X-C, conserved site	5	0.586854	0.00632571	CXCL1, CXCL17, IL8, CXCL13, CXCL11	760	17	16659	6.44698	0.999709	0.309318	9.82737		DCUN1D1	DCN1, defective in cullin neddylation 1, domain containing 1 (S. cerevisiae)
SEC14L1																GOTERM_MF_FAT	GO:0005125~cytokine activity	19	2.23005	0.00646924	CXCL1, NAMPT, CCL3, IL8, IL19, IL1RN, CCL8, CXCL11, CCL4, INHBA, TNFSF10, IL17A, IL23A, CCL20, CXCL13, IL17F, VEGFA, IL1B, SPP1	629	195	12983	2.01115	0.997151	0.291601	9.6257		SUMO3	SMT3 suppressor of mif two 3 homolog 2 (S. cerevisiae) pseudogene; SMT3 suppressor of mif two 3 homolog 2 (S. cerevisiae); SMT3 suppressor of mif two 3 homolog 3 (S. cerevisiae)
CARD14																GOTERM_MF_FAT	GO:0042379~chemokine receptor binding	8	0.938967	0.00877882	CXCL1, CCL3, IL8, CCL20, CXCL13, CCL8, CXCL11, CCL4	629	49	12983	3.36991	0.999652	0.328415	12.8468		YOD1	YOD1 OTU deubiquinating enzyme 1 homolog (S. cerevisiae)
EPB41L3																SP_PIR_KEYWORDS	cytokine	16	1.87793	0.0112557	CXCL1, CCL3, IL8, S100A8, IL19, CCL8, CXCL11, CCL4, TNFSF10, IL17A, IL23A, CCL20, CXCL13, IL17F, IL1B, SPP1	825	181	19235	2.06101	0.997126	0.130066	15.1065		UBE2L6	ubiquitin-conjugating enzyme E2L 6
TMEM241																BBID	109.Chemokine_families	7	0.821596	0.0163517	CCL3, IL8, CCL20, CXCL13, CCL8, CXCL11, CCL4	33	25	358	3.03758	0.602779	0.602779	15.0237		WARS	tryptophanyl-tRNA synthetase
SS18																INTERPRO	IPR001089:Small chemokine, C-X-C	4	0.469484	0.0191296	CXCL1, IL8, CXCL13, CXCL11	760	13	16659	6.74453	1	0.600611	27.0107		UBE2M	ubiquitin-conjugating enzyme E2M (UBC12 homolog, yeast); ubiquitin-conjugating enzyme E2M pseudogene 1
DSC2																INTERPRO	IPR002473:Small chemokine, C-X-C/Interleukin 8	4	0.469484	0.0235378	CXCL1, IL8, CCL20, CXCL13	760	14	16659	6.26278	1	0.638925	32.1779		GLUL	glutamate-ammonia ligase (glutamine synthetase)
RPRD1A																INTERPRO	IPR000827:Small chemokine, C-C group, conserved site	4	0.469484	0.103162	CCL3, CCL20, CCL8, CCL4	760	25	16659	3.50716	1	0.955144	83.0496		FBXW11	F-box and WD repeat domain containing 11
SLC39A6																PIR_SUPERFAMILY	PIRSF001950:small inducible chemokine, C/CC types	4	0.469484	0.120259	CCL3, CCL20, CCL8, CCL4	394	23	7396	3.26462	1	0.998375	83.267		NLRP10	NLR family, pyrin domain containing 10
RPL17																KEGG_PATHWAY	hsa04062:Chemokine signaling pathway	16	1.87793	0.140194	CXCL1, CCL3, IL8, CCL8, CXCR2, CXCL11, STAT1, CCL4, STAT3, CDC42, RAC2, CCL20, CXCR4, CXCL13, TIAM1, WASL	302	187	5085	1.44066	1	0.716703	84.0742		HSPA4L	heat shock 70kDa protein 4-like
SERPINB4																PIR_SUPERFAMILY	PIRSF002522:CXC chemokine	3	0.352113	0.168474	IL8, CXCL13, CXCL11	394	14	7396	4.02248	1	0.9988	92.3789		LNX1	ligand of numb-protein X 1
SERPINB3																KEGG_PATHWAY	hsa04060:Cytokine-cytokine receptor interaction	20	2.34742	0.205359	CXCL1, CCL3, IL8, IL19, CCL8, CXCR2, IL7R, CXCL11, CCL4, INHBA, TNFSF10, IL17A, IL23A, CCL20, CXCR4, CXCL13, IL4R, VEGFA, IL1B, IL22RA2	302	262	5085	1.28532	1	0.797997	93.8939		UBE2H	ubiquitin-conjugating enzyme E2H (UBC8 homolog, yeast)
NDC80																														USP2	ubiquitin specific peptidase 2
MYL12B																Annotation Cluster 18	Enrichment Score: 2.2740632254848374													QARS	glutaminyl-tRNA synthetase
RAB31																Category	Term	Count	%	PValue	Genes	List Total	Pop Hits	Pop Total	Fold Enrichment	Bonferroni	Benjamini	FDR		UEVLD	UEV and lactate/malate dehyrogenase domains
PIK3C3																INTERPRO	IPR003191:Guanylate-binding protein, C-terminal	4	0.469484	0.00287245	GBP6, GBP4, GBP3, GBP1	760	7	16659	12.5256	0.975044	0.195148	4.58093
SEC11C																PIR_SUPERFAMILY	PIRSF005552:guanine nucleotide-binding protein 1	4	0.469484	0.00443881	GBP6, GBP4, GBP3, GBP1	394	7	7396	10.7266	0.832023	0.359804	6.01859		Gene Group 14	Enrichment Score: 1.7255224484255423
KIAA1468																INTERPRO	IPR015894:Guanylate-binding protein, N-terminal	4	0.469484	0.0118111	GBP6, GBP4, GBP3, GBP1	760	11	16659	7.97081	1	0.47015	17.608		OFFICIAL_GENE_SYMBOL	Gene Name
SERPINB13																														CYP4F2	cytochrome P450, family 4, subfamily F, polypeptide 2
SERPINB7																Annotation Cluster 19	Enrichment Score: 2.1951702290816058													CYP4F22	cytochrome P450, family 4, subfamily F, polypeptide 22
CNDP2																Category	Term	Count	%	PValue	Genes	List Total	Pop Hits	Pop Total	Fold Enrichment	Bonferroni	Benjamini	FDR		CYP2E1	cytochrome P450, family 2, subfamily E, polypeptide 1
PLIN5																INTERPRO	IPR018952:2'-5'-oligoadenylate synthetase 1, domain 2/C-terminal	4	0.469484	0.000364046	OASL, OAS3, OAS1, OAS2	760	4	16659	21.9197	0.373218	0.0645585	0.591789		CYP2C18	cytochrome P450, family 2, subfamily C, polypeptide 18
LRG1																INTERPRO	IPR006117:2-5-oligoadenylate synthetase, conserved site	4	0.469484	0.000364046	OASL, OAS3, OAS1, OAS2	760	4	16659	21.9197	0.373218	0.0645585	0.591789		CYP4F8	cytochrome P450, family 4, subfamily F, polypeptide 8
FUT3																INTERPRO	IPR006116:2-5-oligoadenylate synthetase, ubiquitin-like region	4	0.469484	0.000879205	OASL, OAS3, OAS1, OAS2	760	5	16659	17.5358	0.676487	0.0831478	1.42361		FMO2	flavin containing monooxygenase 2 (non-functional)
LOC100507567																SP_PIR_KEYWORDS	nucleotidyltransferase	6	0.704225	0.22609	CMAS, OAS3, OAS1, POLB, OAS2, UGP2	825	76	19235	1.84067	1	0.737748	97.5477
ZNF426																GOTERM_MF_FAT	GO:0016779~nucleotidyltransferase activity	8	0.938967	0.401296	POLR3G, LOC338651, CMAS, OAS3, OAS1, POLB, OAS2, UGP2	629	125	12983	1.321	1	0.992759	99.9664		Gene Group 15	Enrichment Score: 1.4403172668486626
ZNF812																														OFFICIAL_GENE_SYMBOL	Gene Name
ACP5																Annotation Cluster 20	Enrichment Score: 2.0282175435448138													ELOVL4	elongation of very long chain fatty acids (FEN1/Elo2, SUR4/Elo3, yeast)-like 4
EPHX3																Category	Term	Count	%	PValue	Genes	List Total	Pop Hits	Pop Total	Fold Enrichment	Bonferroni	Benjamini	FDR		CH25H	cholesterol 25-hydroxylase
CYP4F2																GOTERM_BP_FAT	GO:0001525~angiogenesis	18	2.11268	0.000710194	RTN4, IL8, S100A7, ELK3, CXCL17, TYMP, EREG, CXCR4, EPGN, ID1, HMOX1, VEGFA, CASP8, ZC3H12A, IL1B, TGFA, PLCD1, ANGPTL4	648	148	13528	2.53904	0.852816	0.0581199	1.25616		SCD	stearoyl-CoA desaturase (delta-9-desaturase)
KRTDAP																GOTERM_BP_FAT	GO:0048514~blood vessel morphogenesis	19	2.23005	0.0126209	PLAT, RTN4, IL8, S100A7, ELK3, CXCL17, TYMP, EREG, CXCR4, EPGN, ID1, HMOX1, VEGFA, CASP8, ZC3H12A, IL1B, TGFA, PLCD1, ANGPTL4	648	211	13528	1.87988	1	0.370549	20.2278		C5orf4	chromosome 5 open reading frame 4
ZNF607																GOTERM_BP_FAT	GO:0001568~blood vessel development	20	2.34742	0.0265038	PLAT, RTN4, IL8, S100A7, ELK3, CXCL17, TYMP, EREG, CXCR4, ID1, EPGN, HMOX1, DHCR7, VEGFA, CASP8, ZC3H12A, IL1B, TGFA, PLCD1, ANGPTL4	648	245	13528	1.70421	1	0.529819	37.9947		CYP4F8	cytochrome P450, family 4, subfamily F, polypeptide 8
YIF1B																GOTERM_BP_FAT	GO:0001944~vasculature development	20	2.34742	0.0324604	PLAT, RTN4, IL8, S100A7, ELK3, CXCL17, TYMP, EREG, CXCR4, ID1, EPGN, HMOX1, DHCR7, VEGFA, CASP8, ZC3H12A, IL1B, TGFA, PLCD1, ANGPTL4	648	251	13528	1.66347	1	0.582107	44.4094
HNRNPL																														Gene Group 16	Enrichment Score: 1.3376955605120902
CNFN																Annotation Cluster 21	Enrichment Score: 2.0077842676394453													OFFICIAL_GENE_SYMBOL	Gene Name
CXCL17																Category	Term	Count	%	PValue	Genes	List Total	Pop Hits	Pop Total	Fold Enrichment	Bonferroni	Benjamini	FDR		PSMD3	proteasome (prosome, macropain) 26S subunit, non-ATPase, 3
PSG2																GOTERM_BP_FAT	GO:0009395~phospholipid catabolic process	7	0.821596	0.000451717	JMJD7-PLA2G4B, PLCG1, JMJD7, PLCG2, SMPD1, SMPD3, PLA2G4E, PLA2G4D	648	22	13528	6.64254	0.704343	0.0411486	0.800707		PSMB10	proteasome (prosome, macropain) subunit, beta type, 10
ETHE1																KEGG_PATHWAY	hsa04666:Fc gamma R-mediated phagocytosis	12	1.40845	0.0236989	PLD2, SPHK1, CDC42, JMJD7-PLA2G4B, RAC2, PLCG1, JMJD7, PLCG2, WASL, FCGR3A, PLA2G4E, SYK, PLA2G4D	302	95	5085	2.12687	0.981783	0.435715	25.3026		PSMC5	proteasome (prosome, macropain) 26S subunit, ATPase, 5
PLAUR																KEGG_PATHWAY	hsa04664:Fc epsilon RI signaling pathway	9	1.05634	0.0885222	JMJD7-PLA2G4B, PLCG1, RAC2, JMJD7, PLCG2, MAPK8, PLA2G3, PLA2G4E, PLA2G2F, SYK	302	78	5085	1.94282	1	0.597686	67.6119		CCNB1	cyclin B1
LYPD5																														PSMA6	proteasome (prosome, macropain) subunit, alpha type, 6
ERCC1																Annotation Cluster 22	Enrichment Score: 2.0005404467787273													PSMD2	proteasome (prosome, macropain) 26S subunit, non-ATPase, 2
BC062328																Category	Term	Count	%	PValue	Genes	List Total	Pop Hits	Pop Total	Fold Enrichment	Bonferroni	Benjamini	FDR		PSMB5	proteasome (prosome, macropain) subunit, beta type, 5
AP2S1																GOTERM_BP_FAT	GO:0043067~regulation of programmed cell death	62	7.277	0.000280005	RTN4, PDIA3, IL19, CIAPIN1, CASP5, CUL2, BDNF, NOD2, TIAM1, HMOX1, CASP8, TPT1, VNN1, IL1B, DDAH2, CASP1, MX1, FOSL1, PGAP2, BCL2A1, POLB, JMY, SERPINB9, INHBA, CARD14, CARD18, TNFAIP8, VEGFA, MAPK8, CTSB, DCUN1D3, IFIH1, YWHAZ, GSDMA, MCL1, BCL2L1, BDKRB2, SLC11A2, PPP2CA, ALDH1A3, CD2, HSPA5, ERCC1, ANGPTL4, CFLAR, CEBPG, SPHK1, IDO1, SLAMF7, CARD6, STAT1, FURIN, SOD2, PPIF, CASP10, TNFSF10, PS…	648	812	13528	1.59402	0.530121	0.0297594	0.497049		PSMD1	proteasome (prosome, macropain) 26S subunit, non-ATPase, 1
KLK6																GOTERM_BP_FAT	GO:0010941~regulation of cell death	62	7.277	0.000309215	RTN4, PDIA3, IL19, CIAPIN1, CASP5, CUL2, BDNF, NOD2, TIAM1, HMOX1, CASP8, TPT1, VNN1, IL1B, DDAH2, CASP1, MX1, FOSL1, PGAP2, BCL2A1, POLB, JMY, SERPINB9, INHBA, CARD14, CARD18, TNFAIP8, VEGFA, MAPK8, CTSB, DCUN1D3, IFIH1, YWHAZ, GSDMA, MCL1, BCL2L1, BDKRB2, SLC11A2, PPP2CA, ALDH1A3, CD2, HSPA5, ERCC1, ANGPTL4, CFLAR, CEBPG, SPHK1, IDO1, SLAMF7, CARD6, STAT1, FURIN, SOD2, PPIF, CASP10, TNFSF10, PS…	648	815	13528	1.58815	0.565727	0.0304196	0.548766
KLK8																GOTERM_BP_FAT	GO:0042981~regulation of apoptosis	60	7.04225	0.000664405	RTN4, PDIA3, IL19, CIAPIN1, CASP5, CUL2, BDNF, NOD2, TIAM1, HMOX1, CASP8, TPT1, VNN1, IL1B, DDAH2, CASP1, MX1, FOSL1, PGAP2, BCL2A1, POLB, JMY, INHBA, SERPINB9, CARD14, CARD18, TNFAIP8, VEGFA, MAPK8, CTSB, DCUN1D3, IFIH1, YWHAZ, GSDMA, MCL1, BCL2L1, BDKRB2, SLC11A2, PPP2CA, ALDH1A3, CD2, HSPA5, ERCC1, ANGPTL4, CFLAR, CEBPG, SPHK1, SLAMF7, IDO1, CARD6, STAT1, FURIN, SOD2, PPIF, CASP10, TNFSF10, UA…	648	804	13528	1.55795	0.833456	0.0579998	1.17562		Gene Group 17	Enrichment Score: 1.3088093054794534
KLK9																GOTERM_BP_FAT	GO:0006916~anti-apoptosis	22	2.58216	0.000882363	PGAP2, CFLAR, YWHAZ, MCL1, BCL2A1, SPHK1, POLB, BCL2L1, CIAPIN1, SOD2, SERPINB9, BDNF, HDAC1, HMOX1, VEGFA, TNFAIP8, TPT1, IL1B, VNN1, HSPA5, DDAH2, IFI6	648	206	13528	2.22953	0.907522	0.0657605	1.55843		OFFICIAL_GENE_SYMBOL	Gene Name
KLK10																GOTERM_BP_FAT	GO:0043069~negative regulation of programmed cell death	30	3.52113	0.00407193	YWHAZ, MCL1, BCL2L1, BDKRB2, CIAPIN1, BDNF, HMOX1, TPT1, VNN1, IL1B, HSPA5, DDAH2, ERCC1, ANGPTL4, CFLAR, PGAP2, BCL2A1, SPHK1, POLB, IDO1, FURIN, SOD2, SERPINB9, PSMC5, HDAC1, VEGFA, PLCG2, TNFAIP8, MAPK8, IFI6	648	359	13528	1.74456	0.999983	0.19073	7.00277		PGAP2	post-GPI attachment to proteins 2
KLK11																GOTERM_BP_FAT	GO:0060548~negative regulation of cell death	30	3.52113	0.00426229	YWHAZ, MCL1, BCL2L1, BDKRB2, CIAPIN1, BDNF, HMOX1, TPT1, VNN1, IL1B, HSPA5, DDAH2, ERCC1, ANGPTL4, CFLAR, PGAP2, BCL2A1, SPHK1, POLB, IDO1, FURIN, SOD2, SERPINB9, PSMC5, HDAC1, VEGFA, PLCG2, TNFAIP8, MAPK8, IFI6	648	360	13528	1.73971	0.99999	0.195358	7.31854		PIGO	phosphatidylinositol glycan anchor biosynthesis, class O
KLK13																GOTERM_BP_FAT	GO:0043066~negative regulation of apoptosis	28	3.28638	0.0113903	YWHAZ, MCL1, BDKRB2, BCL2L1, CIAPIN1, BDNF, HMOX1, TPT1, VNN1, IL1B, HSPA5, DDAH2, ERCC1, ANGPTL4, CFLAR, PGAP2, BCL2A1, SPHK1, POLB, IDO1, FURIN, SOD2, SERPINB9, HDAC1, VEGFA, TNFAIP8, MAPK8, IFI6	648	354	13528	1.65125	1	0.352836	18.4402		AGPAT9	1-acylglycerol-3-phosphate O-acyltransferase 9
VSIG10L																GOTERM_BP_FAT	GO:0043065~positive regulation of apoptosis	27	3.16901	0.130115	PDIA3, GSDMA, IL19, BCL2L1, CUL2, TIAM1, HMOX1, ALDH1A3, PPP2CA, CASP8, CD2, IL1B, MX1, CASP1, FOSL1, CFLAR, CEBPG, SLAMF7, STAT1, JMY, INHBA, CASP10, TNFSF10, UACA, SMPD1, MAPK8, DCUN1D3	648	430	13528	1.31085	1	0.857428	91.6279		SPTLC2	serine palmitoyltransferase, long chain base subunit 2
FPR1																GOTERM_BP_FAT	GO:0043068~positive regulation of programmed cell death	27	3.16901	0.13702	PDIA3, GSDMA, IL19, BCL2L1, CUL2, TIAM1, HMOX1, ALDH1A3, PPP2CA, CASP8, CD2, IL1B, MX1, CASP1, FOSL1, CFLAR, CEBPG, SLAMF7, STAT1, JMY, INHBA, CASP10, TNFSF10, UACA, SMPD1, MAPK8, DCUN1D3	648	433	13528	1.30177	1	0.867007	92.7348		PIGA	phosphatidylinositol glycan anchor biosynthesis, class A
ISG15																GOTERM_BP_FAT	GO:0010942~positive regulation of cell death	27	3.16901	0.142304	PDIA3, GSDMA, IL19, BCL2L1, CUL2, TIAM1, HMOX1, ALDH1A3, PPP2CA, CASP8, CD2, IL1B, MX1, CASP1, FOSL1, CFLAR, CEBPG, SLAMF7, STAT1, JMY, INHBA, CASP10, TNFSF10, UACA, SMPD1, MAPK8, DCUN1D3	648	435	13528	1.29579	1	0.871203	93.4868		CWH43	hypothetical protein FLJ21511
SCNN1D																GOTERM_BP_FAT	GO:0006917~induction of apoptosis	20	2.34742	0.194968	CFLAR, GSDMA, CEBPG, IL19, SLAMF7, STAT1, JMY, CASP10, INHBA, CUL2, TNFSF10, UACA, TIAM1, HMOX1, PPP2CA, CASP8, CD2, MAPK8, CASP1, MX1	648	320	13528	1.30478	1	0.910808	97.8908
PUSL1																GOTERM_BP_FAT	GO:0012502~induction of programmed cell death	20	2.34742	0.198491	CFLAR, GSDMA, CEBPG, IL19, SLAMF7, STAT1, JMY, CASP10, INHBA, CUL2, TNFSF10, UACA, TIAM1, HMOX1, PPP2CA, CASP8, CD2, MAPK8, CASP1, MX1	648	321	13528	1.30072	1	0.910716	98.0491		Gene Group 18	Enrichment Score: 0.9996661859768272
UBE2M																														OFFICIAL_GENE_SYMBOL	Gene Name
RER1																Annotation Cluster 23	Enrichment Score: 1.9442330315081127													HEPHL1	hephaestin-like 1
ANGPTL4																Category	Term	Count	%	PValue	Genes	List Total	Pop Hits	Pop Total	Fold Enrichment	Bonferroni	Benjamini	FDR		STEAP3	STEAP family member 3
P2RY11																GOTERM_BP_FAT	GO:0009617~response to bacterium	20	2.34742	0.00227989	S100A7, CAMP, IDO1, DEFB4A, MECOM, STAT1, S100A12, GPX2, WFDC12, NOD2, PGLYRP4, CCL20, HIST1H2BJ, PLCG2, LTF, IL1B, SERPINA1, WASL, PTAFR, MGST1	648	193	13528	2.16337	0.997879	0.125256	3.97992		SLC39A6	solute carrier family 39 (zinc transporter), member 6
ZNF763																SP_PIR_KEYWORDS	Antimicrobial	10	1.17371	0.00320766	WFDC12, S100A8, PGLYRP4, CCL20, CAMP, HIST1H2BJ, S100A9, LTF, DEFB4A, S100A12	825	71	19235	3.28382	0.810055	0.0521712	4.54195		STEAP4	STEAP family member 4
ZNF788																SP_PIR_KEYWORDS	antibiotic	8	0.938967	0.0260141	WFDC12, PGLYRP4, CCL20, CAMP, HIST1H2BJ, LTF, DEFB4A, S100A12	825	68	19235	2.74296	0.999999	0.242785	31.7066
ZSWIM4																GOTERM_BP_FAT	GO:0042742~defense response to bacterium	10	1.17371	0.0878531	WFDC12, NOD2, PGLYRP4, CCL20, S100A7, CAMP, HIST1H2BJ, LTF, DEFB4A, S100A12	648	112	13528	1.86398	1	0.802283	80.5273		Gene Group 19	Enrichment Score: 0.825353022298367
CYP4F22																														OFFICIAL_GENE_SYMBOL	Gene Name
CYP4F8																Annotation Cluster 24	Enrichment Score: 1.9427365706215198													EREG	epiregulin
UCA1																Category	Term	Count	%	PValue	Genes	List Total	Pop Hits	Pop Total	Fold Enrichment	Bonferroni	Benjamini	FDR		TGFA	transforming growth factor, alpha
CEBPG																SP_PIR_KEYWORDS	Secreted	106	12.4413	6.10799e-05	S100A8, S100A7, S100A9, IL19, DNASE1L2, CXCL11, BDNF, ISG15, PGLYRP4, IL1B, CRISP3, CLCA2, KRTDAP, C10ORF99, TCN1, PLAUR, WFDC12, CST7, TMPRSS11D, VEGFA, PLA2G2F, WNT5A, XDH, CCL3, CCL8, DEFB4A, CCL4, MANF, AZGP1P1, C1ORF54, IL17A, IL23A, RPTN, IL17F, SRGN, SPP1, ANGPTL4, PLAT, CPA4, VWA3A, CFB, ADAM23, C6ORF15, IL1RN, CHI3L1, GGH, ACPP, LCN2, MUCL1, CXCL17, APOL1, CXCL13, PI3, IGFL1, APOL4, IL22…	825	1689	19235	1.46324	0.0310858	0.00210307	0.0883347		FPR1	formyl peptide receptor 1
FXYD5																GOTERM_CC_FAT	GO:0005576~extracellular region	126	14.7887	0.000497656	S100A7, IL19, CXCL11, DNASE1L2, BDNF, ISG15, PGLYRP4, TPT1, IL1B, VNN3, CRISP3, CLCA2, KRTDAP, C10ORF99, TCN1, PLAUR, WFDC12, CST7, TMPRSS11D, VEGFA, PLA2G2F, WNT5A, CCL3, CCL8, DEFB4A, CCL4, CTSL1, MANF, AZGP1P1, C1ORF54, IL17A, IL23A, RPTN, IL17F, SRGN, OLFM1, ANGPTL4, SPP1, PLAT, CPA4, P4HB, VWA3A, CFB, ADAM23, C6ORF15, IL1RN, GGH, CHI3L1, CHI3L2, FURIN, ACPP, LCN2, APOL2, MUCL1, CXCL17, TNFSF…	604	2010	12782	1.32659	0.182579	0.0283893	0.693148		EPGN	epithelial mitogen homolog (mouse)
FFAR2																GOTERM_CC_FAT	GO:0005615~extracellular space	50	5.86854	0.00230509	IL19, CXCL11, CLCA3P, ISG15, HMOX1, GPX3, TPT1, IL1B, TGFA, SERPINA1, KLK13, VNN3, INHBA, WFDC12, EREG, VEGFA, PLA2G7, PLA2G3, CXCL1, WNT5A, CCL3, NDP, ENDOU, CCL8, CCL4, IL17A, IL23A, CCL20, IL17F, QSOX1, OLFM1, SRGN, FKBPL, ANGPTL4, SPP1, PLAT, KLK8, IL8, IL1RN, CHI3L1, GGH, CHI3L2, FURIN, A2ML1, TNFSF10, APOL1, CXCL13, SMPD1, HBEGF, IL22RA2	604	685	12782	1.54469	0.607273	0.0693718	3.17325
PAPL																SP_PIR_KEYWORDS	signal	166	19.4836	0.00894416	MPZL2, LYPD5, IL19, CXCL11, DNASE1L2, DNASE1L3, LPHN2, BDNF, CHRNA9, PGLYRP4, DNAJB11, VNN1, CDH26, VNN3, CRISP3, CLCA2, KRTDAP, C10ORF99, ACRV1, TCN1, PLAUR, WFDC12, LRP10, CST7, VEGFA, PAEP, PLA2G2F, WNT5A, CCL3, CCL8, PPT2, ACP5, CTSA, DEFB4A, FXYD5, MANSC1, CCL4, ITGAM, CTSL1, MANF, AZGP1P1, C1ORF54, CD68, IL17A, IL23A, PROCR, IL17F, ERO1L, SRGN, OLFM1, ANGPTL4, SPP1, PLAT, CPA4, P4HB, VWA3A,…	825	3250	19235	1.19087	0.99039	0.112282	12.1893		Gene Group 20	Enrichment Score: 0.7100003085286898
NCCRP1																UP_SEQ_FEATURE	signal peptide	166	19.4836	0.0109165	MPZL2, LYPD5, IL19, CXCL11, DNASE1L2, DNASE1L3, LPHN2, BDNF, CHRNA9, PGLYRP4, DNAJB11, VNN1, CDH26, VNN3, CRISP3, CLCA2, KRTDAP, C10ORF99, ACRV1, TCN1, PLAUR, WFDC12, LRP10, CST7, VEGFA, PAEP, PLA2G2F, WNT5A, CCL3, CCL8, PPT2, ACP5, CTSA, DEFB4A, FXYD5, MANSC1, CCL4, ITGAM, CTSL1, MANF, AZGP1P1, C1ORF54, CD68, IL17A, IL23A, PROCR, IL17F, ERO1L, SRGN, OLFM1, ANGPTL4, SPP1, PLAT, CPA4, P4HB, VWA3A,…	824	3250	19113	1.18475	1	0.671796	17.2255		OFFICIAL_GENE_SYMBOL	Gene Name
CEACAM5																GOTERM_CC_FAT	GO:0044421~extracellular region part	57	6.69014	0.0567714	IL19, CXCL11, CLCA3P, ISG15, HMOX1, GPX3, TPT1, TGFA, IL1B, SERPINA1, GFOD2, KLK13, VNN3, CRISP3, MMP12, WFDC12, INHBA, EREG, VEGFA, PLA2G7, PLA2G3, CXCL1, WNT5A, CCL3, NDP, ENDOU, CCL8, CCL4, IL17A, IL23A, CCL20, RPTN, IL17F, QSOX1, OLFM1, SRGN, FKBPL, ANGPTL4, SPP1, PLAT, KLK8, IL8, IL1RN, C6ORF15, CHI3L1, GGH, CHI3L2, FURIN, A2ML1, VWF, TNFSF10, APOL1, CXCL13, PI3, SMPD1, HBEGF, IL22RA2	604	960	12782	1.25651	1	0.545715	55.8108		ABCD3	ATP-binding cassette, sub-family D (ALD), member 3
CEACAM6																SP_PIR_KEYWORDS	disulfide bond	141	16.5493	0.078961	ATP1B1, MPZL2, S100A7, IL19, SLC7A8, CXCL11, DNASE1L2, SLC7A5, DNASE1L3, LPHN2, BDNF, CHRNA9, DNAJB11, PGLYRP4, TMPRSS13, KLRB1, CRISP3, TCN1, PLAUR, WFDC12, CD36, LRP10, CST7, TMPRSS11D, VEGFA, PAEP, SRXN1, PLA2G2F, XDH, CCL3, PPT2, ACP5, CCL8, CTSA, BDKRB2, DEFB4A, CCL4, ITGAM, CTSL1, MANF, AZGP1P1, IL17A, CD68, IL23A, PROCR, IL17F, ERO1L, FCHO2, SRGN, OLFM1, ANGPTL4, PLAT, CPA4, P4HB, GABRA4, …	825	2924	19235	1.12429	1	0.464933	69.5792		ABCA12	ATP-binding cassette, sub-family A (ABC1), member 12
AK311181																SP_PIR_KEYWORDS	glycoprotein	203	23.8263	0.0820905	ATP1B1, HM13, LYPD5, LPHN2, BDNF, CHRNA9, DNAJB11, CH25H, VNN1, CDH26, VNN3, KLRB1, INA, CRISP3, CLCA2, C10ORF99, ACRV1, PLAUR, CWH43, CD36, RHCG, TMPRSS11D, VEGFA, HAS3, PLA2G2F, TPST2, CLCN3, PPT2, ACP5, BDKRB2, MANSC1, CTSL1, MANF, SLC11A2, CD68, IL17A, PROCR, IL17F, TRAM1, OLFM1, SPP1, PLAT, VWA3A, CFB, IL1RN, GGH, CHI3L1, CHI3L2, SLAMF7, ACPP, EPHA4, MUCL1, APOL1, IGFL1, PON2, CLEC7A, STEAP3…	825	4318	19235	1.0961	1	0.468809	71.0409		ABCC1	ATP-binding cassette, sub-family C (CFTR/MRP), member 1
IGFL1																UP_SEQ_FEATURE	disulfide bond	135	15.8451	0.11101	ATP1B1, MPZL2, S100A7, IL19, CXCL11, DNASE1L2, DNASE1L3, LPHN2, BDNF, CHRNA9, PGLYRP4, TMPRSS13, KLRB1, CRISP3, TCN1, PLAUR, WFDC12, CD36, LRP10, CST7, TMPRSS11D, VEGFA, PAEP, SRXN1, PLA2G2F, XDH, CCL3, PPT2, ACP5, CCL8, CTSA, BDKRB2, DEFB4A, CCL4, ITGAM, CTSL1, MANF, AZGP1P1, IL17A, CD68, PROCR, IL17F, ERO1L, FCHO2, OLFM1, SRGN, ANGPTL4, PLAT, CPA4, P4HB, GABRA4, CFB, ADAM23, IL1RN, CHI3L1, CHI3…	824	2819	19113	1.11081	1	0.994444	86.8221		ATP13A4	ATPase type 13A4
CCDC9																UP_SEQ_FEATURE	glycosylation site:N-linked (GlcNAc...)	192	22.5352	0.133751	ATP1B1, HM13, LYPD5, LPHN2, BDNF, DNAJB11, CHRNA9, CH25H, VNN1, CDH26, VNN3, KLRB1, CRISP3, CLCA2, C10ORF99, ACRV1, PLAUR, CWH43, CD36, RHCG, TMPRSS11D, VEGFA, HAS3, PLA2G2F, TPST2, CLCN3, PPT2, ACP5, BDKRB2, MANSC1, CTSL1, SLC11A2, IL17A, CD68, PROCR, IL17F, TRAM1, OLFM1, SPP1, PLAT, VWA3A, CFB, IL1RN, CHI3L1, GGH, CHI3L2, SLAMF7, ACPP, EPHA4, APOL1, IGFL1, PON2, CLEC7A, STEAP3, STEAP4, ARSF, SL…	824	4129	19113	1.07859	1	0.99739	91.5664
FUT2																														Gene Group 21	Enrichment Score: 0.6099713785473074
CPT1C																Annotation Cluster 25	Enrichment Score: 1.8851437733644152													OFFICIAL_GENE_SYMBOL	Gene Name
FPR3																Category	Term	Count	%	PValue	Genes	List Total	Pop Hits	Pop Total	Fold Enrichment	Bonferroni	Benjamini	FDR		TREX2	three prime repair exonuclease 2; HAUS augmin-like complex, subunit 7
VN1R2																GOTERM_BP_FAT	GO:0006508~proteolysis	79	9.2723	6.4111e-05	CNDP2, UBE2G1, OTUB2, LNX1, CASP5, CUL2, USP18, ISG15, MAP1LC3A, CASP8, PSMD1, PSMD2, KLK11, PSMD3, KLK10, YOD1, CASP1, TMPRSS13, KLK13, GZMA, HERC6, ESPL1, GZMB, UBE2I, UBE2H, CLPX, MMP12, DCUN1D1, PSMA6, TMPRSS11D, CARD18, UBE2M, RNF139, CTSD, CTSC, SIAH1, CTSB, PSMB10, DERL1, USP2, ENDOU, UBA6, CTSA, PYDC1, CTSL1, PSMB5, SUMO3, CYLD, UBE2D3, UEVLD, USP38, ZMPSTE24, FBXW11, SRGN, FBXO45, KLK6, …	648	1054	13528	1.56475	0.158789	0.0101198	0.114013		CDC6	cell division cycle 6 homolog (S. cerevisiae)
LAIR2																GOTERM_BP_FAT	GO:0009057~macromolecule catabolic process	55	6.4554	0.00382108	UBE2G1, DNASE1L2, OTUB2, DNASE1L3, LNX1, ISG20, CUL2, USP18, PGLYRP4, MAP1LC3A, NCCRP1, ISG15, RBM8A, PSMD1, CASP8, PSMD2, PSMD3, YOD1, HERC6, UBE2I, UBE2H, HYAL4, CLPX, DCUN1D1, CD36, PSMA6, UBE2M, RNF139, SIAH1, PSMB10, DERL1, USP2, UBA6, OAS2, RPA1, SUMO3, PSMB5, CYLD, UBE2D3, UEVLD, USP38, ZMPSTE24, FBXW11, ERCC1, FBXO45, CHI3L1, UBE2L6, CHI3L2, MID1, MARCH5, CCNB1, PSMC5, PYGL, RNF2, UBE2E2	648	781	13528	1.47018	0.999967	0.186577	6.58511		TPX2	TPX2, microtubule-associated, homolog (Xenopus laevis)
EPS8L1																GOTERM_BP_FAT	GO:0044265~cellular macromolecule catabolic process	49	5.75117	0.0140252	UBE2G1, DNASE1L2, OTUB2, DNASE1L3, LNX1, ISG20, CUL2, USP18, MAP1LC3A, ISG15, RBM8A, PSMD1, CASP8, PSMD2, PSMD3, YOD1, HERC6, UBE2I, UBE2H, CLPX, DCUN1D1, CD36, PSMA6, UBE2M, RNF139, SIAH1, PSMB10, DERL1, USP2, UBA6, OAS2, SUMO3, RPA1, PSMB5, CYLD, UEVLD, UBE2D3, USP38, ZMPSTE24, FBXW11, ERCC1, FBXO45, UBE2L6, MID1, MARCH5, CCNB1, PSMC5, RNF2, UBE2E2	648	725	13528	1.41097	1	0.386382	22.2227		CLIP1	CAP-GLY domain containing linker protein 1
FAM110C																GOTERM_BP_FAT	GO:0051603~proteolysis involved in cellular protein catabolic process	41	4.81221	0.0207785	PSMB10, DERL1, USP2, UBE2G1, UBA6, OTUB2, LNX1, SUMO3, PSMB5, CYLD, CUL2, UBE2D3, UEVLD, USP18, ISG15, MAP1LC3A, PSMD1, CASP8, PSMD2, USP38, PSMD3, ZMPSTE24, YOD1, FBXW11, FBXO45, HERC6, UBE2L6, UBE2I, UBE2H, MID1, MARCH5, CLPX, CCNB1, DCUN1D1, PSMC5, PSMA6, RNF2, UBE2M, RNF139, SIAH1, UBE2E2	648	600	13528	1.42656	1	0.490419	31.1755		KIF20B	kinesin family member 20B
PGD																GOTERM_BP_FAT	GO:0044257~cellular protein catabolic process	41	4.81221	0.0222287	PSMB10, DERL1, USP2, UBE2G1, UBA6, OTUB2, LNX1, SUMO3, PSMB5, CYLD, CUL2, UBE2D3, UEVLD, USP18, ISG15, MAP1LC3A, PSMD1, CASP8, PSMD2, USP38, PSMD3, ZMPSTE24, YOD1, FBXW11, FBXO45, HERC6, UBE2L6, UBE2I, UBE2H, MID1, MARCH5, CLPX, CCNB1, DCUN1D1, PSMC5, PSMA6, RNF2, UBE2M, RNF139, SIAH1, UBE2E2	648	603	13528	1.41947	1	0.497895	32.9668		UBE2I	ubiquitin-conjugating enzyme E2I (UBC9 homolog, yeast)
AGTRAP																GOTERM_BP_FAT	GO:0030163~protein catabolic process	42	4.92958	0.0225913	PSMB10, DERL1, USP2, UBE2G1, UBA6, OTUB2, LNX1, SUMO3, PSMB5, CYLD, CUL2, UBE2D3, UEVLD, USP18, ISG15, NCCRP1, MAP1LC3A, PSMD1, CASP8, PSMD2, USP38, PSMD3, ZMPSTE24, YOD1, FBXW11, FBXO45, HERC6, UBE2L6, UBE2I, UBE2H, MID1, MARCH5, CLPX, CCNB1, DCUN1D1, PSMC5, PSMA6, RNF2, UBE2M, RNF139, SIAH1, UBE2E2	648	622	13528	1.40967	1	0.499649	33.4078
LOC100302650																GOTERM_BP_FAT	GO:0006511~ubiquitin-dependent protein catabolic process	20	2.34742	0.0234268	PSMB10, DERL1, USP2, UBE2G1, UBE2I, UBE2H, LNX1, PSMB5, CCNB1, CUL2, CYLD, UBE2D3, USP18, PSMC5, PSMA6, PSMD1, USP38, PSMD2, PSMD3, SIAH1	648	242	13528	1.72533	1	0.508541	34.4133		Gene Group 22	Enrichment Score: 0.583960130049999
XDH																GOTERM_BP_FAT	GO:0043632~modification-dependent macromolecule catabolic process	39	4.57746	0.0263665	PSMB10, DERL1, USP2, UBE2G1, UBA6, OTUB2, LNX1, SUMO3, PSMB5, CYLD, CUL2, UBE2D3, USP18, UEVLD, ISG15, MAP1LC3A, PSMD1, USP38, PSMD2, PSMD3, ZMPSTE24, YOD1, FBXW11, FBXO45, HERC6, UBE2L6, UBE2I, UBE2H, MID1, MARCH5, CCNB1, DCUN1D1, PSMC5, PSMA6, RNF2, UBE2M, RNF139, SIAH1, UBE2E2	648	574	13528	1.41844	1	0.531668	37.8389		OFFICIAL_GENE_SYMBOL	Gene Name
EIF4G3																GOTERM_BP_FAT	GO:0019941~modification-dependent protein catabolic process	39	4.57746	0.0263665	PSMB10, DERL1, USP2, UBE2G1, UBA6, OTUB2, LNX1, SUMO3, PSMB5, CYLD, CUL2, UBE2D3, USP18, UEVLD, ISG15, MAP1LC3A, PSMD1, USP38, PSMD2, PSMD3, ZMPSTE24, YOD1, FBXW11, FBXO45, HERC6, UBE2L6, UBE2I, UBE2H, MID1, MARCH5, CCNB1, DCUN1D1, PSMC5, PSMA6, RNF2, UBE2M, RNF139, SIAH1, UBE2E2	648	574	13528	1.41844	1	0.531668	37.8389		RASA4	RAS p21 protein activator 4; RAS p21 protein activator 4 pseudogene
RTN4																SP_PIR_KEYWORDS	ubl conjugation pathway	31	3.6385	0.0495316	USP2, UBE2G1, UBA6, OTUB2, LNX1, SUMO3, CYLD, CUL2, UBE2D3, USP18, UEVLD, MAP1LC3A, ISG15, USP38, YOD1, FBXW11, FBXO45, DTX3L, HERC6, UBE2L6, UBE2I, UBE2H, MID1, TRIM22, MARCH5, DCUN1D1, RNF2, UBE2M, RNF139, SIAH1, UBE2E2	825	509	19235	1.41998	1	0.3545	52.0487		RASAL1	RAS protein activator like 1 (GAP1 like)
TGFA																GOTERM_MF_FAT	GO:0016881~acid-amino acid ligase activity	16	1.87793	0.0634189	UBE2G1, HERC6, UBE2L6, LMO7, UBE2I, UBE2H, RBBP6, LNX1, SUMO3, UEVLD, UBE2D3, RNF2, UBE2M, SIAH1, FBXW11, UBE2E2	629	201	12983	1.64304	1	0.772156	64.0024		ARAP2	ArfGAP with RhoGAP domain, ankyrin repeat and PH domain 2
IL1B																														ADAP1	ArfGAP with dual PH domains 1
IL36B																Annotation Cluster 26	Enrichment Score: 1.8694574228659668													ADAP2	ArfGAP with dual PH domains 2
CXCR4																Category	Term	Count	%	PValue	Genes	List Total	Pop Hits	Pop Total	Fold Enrichment	Bonferroni	Benjamini	FDR
CACNB4																GOTERM_BP_FAT	GO:0045087~innate immune response	19	2.23005	0.00010112	CRISP3, IFIH1, KYNU, NCF2, S100A7, CFB, CEBPG, NLRX1, SAMHD1, SLAMF7, PYDC1, DDX58, CYBB, NOD2, IL23A, APOL1, PGLYRP4, VNN1, CLEC7A	648	138	13528	2.87431	0.238706	0.014252	0.179773		Gene Group 23	Enrichment Score: 0.5392394441046027
PRPF40A																SP_PIR_KEYWORDS	innate immunity	8	0.938967	0.0494308	DDX58, POLR3G, IFIH1, IL23A, CFB, SAMHD1, NLRX1, CLEC7A	825	78	19235	2.3913	1	0.358675	51.9751		OFFICIAL_GENE_SYMBOL	Gene Name
IFIH1																SP_PIR_KEYWORDS	immune response	11	1.29108	0.492937	DDX58, POLR3G, GPR183, IFIH1, IL23A, PGLYRP4, CFB, IL4R, SAMHD1, NLRX1, CLEC7A	825	224	19235	1.14494	1	0.909719	99.9946		ATP1B1	ATPase, Na+/K+ transporting, beta 1 polypeptide
FASTKD1																														ATP2C1	ATPase, Ca++ transporting, type 2C, member 1
PADI1																Annotation Cluster 27	Enrichment Score: 1.7919202818428446													ATP12A	ATPase, H+/K+ transporting, nongastric, alpha polypeptide
STAT1																Category	Term	Count	%	PValue	Genes	List Total	Pop Hits	Pop Total	Fold Enrichment	Bonferroni	Benjamini	FDR		ATP13A4	ATPase type 13A4
GPR1																GOTERM_MF_FAT	GO:0004197~cysteine-type endopeptidase activity	13	1.52582	0.000157769	CFLAR, PDIA3, USP2, PYDC1, CTSL1, CAPN1, CASP5, CASP10, CARD18, CASP8, CTSC, CTSB, CASP1	629	72	12983	3.72679	0.132792	0.0157061	0.245745		ATP6V1H	ATPase, H+ transporting, lysosomal 50/57kDa, V1 subunit H
PLA2G2F																INTERPRO	IPR002398:Peptidase C14, caspase precursor p45	7	0.821596	0.000196195	CASP5, CASP10, CFLAR, CARD18, CASP8, CASP1, PYDC1	760	20	16659	7.67191	0.222555	0.060996	0.319341
FAM43B																INTERPRO	IPR011029:DEATH-like	11	1.29108	0.000855413	CASP5, CASP10, CFLAR, NOD2, ANK3, CARD18, CASP8, CASP1, PYDC1, AIM2, NLRP10	760	67	16659	3.59876	0.666451	0.087436	1.38534		Gene Group 24	Enrichment Score: 0.5319803863295486
ABCA12																SMART	SM00115:CASc	5	0.586854	0.00194273	CASP5, CASP10, CFLAR, CASP8, CASP1	370	14	9079	8.76351	0.361866	0.0859237	2.46394		OFFICIAL_GENE_SYMBOL	Gene Name
CDC42																INTERPRO	IPR015917:Peptidase C14, caspase precursor p45, core	5	0.586854	0.00296647	CASP5, CASP10, CFLAR, CASP8, CASP1	760	14	16659	7.82848	0.977888	0.190839	4.72749		RPS26P11	ribosomal protein S26 pseudogene 11
DNPEP																INTERPRO	IPR001309:Peptidase C14, ICE, catalytic subunit p20	5	0.586854	0.0039008	CASP5, CASP10, CFLAR, CASP8, CASP1	760	15	16659	7.30658	0.993359	0.231966	6.17249		RPL7A	ribosomal protein L7a pseudogene 70; ribosomal protein L7a; ribosomal protein L7a pseudogene 30; ribosomal protein L7a pseudogene 66; ribosomal protein L7a pseudogene 27; ribosomal protein L7a pseudogene 11; ribosomal protein L7a pseudogene 62
EPHA4																INTERPRO	IPR011600:Peptidase C14, caspase catalytic	5	0.586854	0.0039008	CASP5, CASP10, CFLAR, CASP8, CASP1	760	15	16659	7.30658	0.993359	0.231966	6.17249		MRPL35	mitochondrial ribosomal protein L35
AP1S3																UP_SEQ_FEATURE	domain:DED 1	3	0.352113	0.00539682	CASP10, CFLAR, CASP8	824	3	19113	23.1954	0.999983	0.496704	8.89903		MRPS33	mitochondrial ribosomal protein S33
SLC19A3																UP_SEQ_FEATURE	domain:DED 2	3	0.352113	0.00539682	CASP10, CFLAR, CASP8	824	3	19113	23.1954	0.999983	0.496704	8.89903		RPL17	ribosomal protein L17 pseudogene 22; ribosomal protein L17 pseudogene 36; ribosomal protein L17 pseudogene 20; similar to ribosomal protein L17; ribosomal protein L17 pseudogene 33; ribosomal protein L17 pseudogene 34; ribosomal protein L17 pseudogene 9; ribosomal protein L17; ribosomal protein L17 pseudogene 18; ribosomal protein L17 pseudogene 7; ribosomal protein L17 pseudogene 39
HJURP																PIR_SUPERFAMILY	PIRSF037643:Casp8 and Fadd-like apoptosis regulator/caspase, types 8/10	3	0.352113	0.00815226	CASP10, CFLAR, CASP8	394	3	7396	18.7716	0.962464	0.481332	10.7934		RPL34	ribosomal protein L34
RSAD2																INTERPRO	IPR016129:Peptidase C14, ICE, catalytic subunit p20, active site	4	0.469484	0.0152222	CASP5, CASP10, CASP8, CASP1	760	12	16659	7.30658	1	0.544888	22.1237		RPL37	ribosomal protein L37
GRHL1																INTERPRO	IPR002138:Peptidase C14, caspase non-catalytic subunit p10	4	0.469484	0.0152222	CASP5, CASP10, CASP8, CASP1	760	12	16659	7.30658	1	0.544888	22.1237		MRPL42	mitochondrial ribosomal protein L42
FAM84A																SMART	SM00031:DED	3	0.352113	0.0302093	CASP10, CFLAR, CASP8	370	7	9079	10.5162	0.999163	0.507663	32.5334
VSNL1																INTERPRO	IPR001875:Death effector	3	0.352113	0.0373747	CASP10, CFLAR, CASP8	760	7	16659	9.39417	1	0.772575	46.2556		Gene Group 25	Enrichment Score: 0.4668945980328285
MFSD2B																BIOCARTA	h_d4gdiPathway:D4-GDI Signaling Pathway	4	0.469484	0.0405813	CASP10, CASP8, GZMB, CASP1	89	13	1437	4.96802	0.999531	0.999531	40.1075		OFFICIAL_GENE_SYMBOL	Gene Name
LOC375190																BIOCARTA	h_caspasePathway:Caspase Cascade in Apoptosis	4	0.469484	0.177992	CASP10, CASP8, GZMB, CASP1	89	24	1437	2.69101	1	0.999291	91.1551		RAB24	RAB24, member RAS oncogene family
FOSL2																BIOCARTA	h_deathPathway:Induction of apoptosis through DR3 and DR4/5 Death Receptors	4	0.469484	0.27718	CASP10, CFLAR, TNFSF10, CASP8	89	30	1437	2.15281	1	0.997534	98.1984		RAC2	ras-related C3 botulinum toxin substrate 2 (rho family, small GTP binding protein Rac2)
PPP1CB																BIOCARTA	h_fasPathway:FAS signaling pathway ( CD95 )	4	0.469484	0.294366	CASP10, CFLAR, CASP8, MAPK8	89	31	1437	2.08336	1	0.99716	98.6623		GBP3	guanylate binding protein 3
CHAC2																KEGG_PATHWAY	hsa04210:Apoptosis	7	0.821596	0.411212	CASP10, CFLAR, TNFSF10, CASP8, IL1B, BCL2L1, CAPN1	302	87	5085	1.35476	1	0.90844	99.8408		CDC42	cell division cycle 42 (GTP binding protein, 25kDa); cell division cycle 42 pseudogene 2
UGP2																GOTERM_BP_FAT	GO:0008624~induction of apoptosis by extracellular signals	5	0.586854	0.789632	CASP10, CFLAR, TIAM1, CASP8, MAPK8	648	112	13528	0.931989	1	0.999528	100		EIF5B	eukaryotic translation initiation factor 5B
MXD1																BIOCARTA	h_HivnefPathway:HIV-I Nef: negative effector of Fas and TNF	3	0.352113	0.848667	CFLAR, CASP8, MAPK8	89	53	1437	0.913928	1	1	100		GBP4	guanylate binding protein 4
FW340055																														GBP1	guanylate binding protein 1, interferon-inducible, 67kDa
MPHOSPH10																Annotation Cluster 28	Enrichment Score: 1.7714544161851515													GTPBP2	GTP binding protein 2
SYTL1																Category	Term	Count	%	PValue	Genes	List Total	Pop Hits	Pop Total	Fold Enrichment	Bonferroni	Benjamini	FDR		RAB31	RAB31, member RAS oncogene family
HK2																GOTERM_BP_FAT	GO:0016052~carbohydrate catabolic process	18	2.11268	1.545e-05	GM2A, PFKFB2, PGD, HK2, CHI3L1, CHI3L2, PGAM2, HYAL4, GBA2, UEVLD, G6PD, PGLYRP4, PYGL, FUT3, GALE, FUT2, RPIA, PGK1	648	109	13528	3.4475	0.0408128	0.00277408	0.027487		RAB4A	RAB4A, member RAS oncogene family
MRPL35																GOTERM_BP_FAT	GO:0044275~cellular carbohydrate catabolic process	13	1.52582	0.000691472	PFKFB2, PGD, HK2, PGAM2, GBA2, UEVLD, G6PD, PYGL, FUT3, GALE, FUT2, RPIA, PGK1	648	85	13528	3.19288	0.845188	0.0584039	1.22323		RAB5A	RAB5A, member RAS oncogene family
RPIA																GOTERM_BP_FAT	GO:0019320~hexose catabolic process	11	1.29108	0.00154638	UEVLD, G6PD, PFKFB2, PGD, FUT3, HK2, PGAM2, GALE, RPIA, FUT2, PGK1	648	69	13528	3.32814	0.984606	0.10402	2.71606		MX2	myxovirus (influenza virus) resistance 2 (mouse)
CNNM4																GOTERM_BP_FAT	GO:0046365~monosaccharide catabolic process	11	1.29108	0.00192779	UEVLD, G6PD, PFKFB2, PGD, FUT3, HK2, PGAM2, GALE, RPIA, FUT2, PGK1	648	71	13528	3.23439	0.994507	0.116541	3.37518		ARL11	ADP-ribosylation factor-like 11
EIF5B																GOTERM_BP_FAT	GO:0046164~alcohol catabolic process	11	1.29108	0.00512118	UEVLD, G6PD, PFKFB2, PGD, FUT3, HK2, PGAM2, GALE, RPIA, FUT2, PGK1	648	81	13528	2.83509	0.999999	0.219073	8.73076		RND1	Rho family GTPase 1
SESN2																GOTERM_BP_FAT	GO:0006007~glucose catabolic process	8	0.938967	0.0200697	UEVLD, G6PD, PFKFB2, PGD, HK2, PGAM2, RPIA, PGK1	648	58	13528	2.87952	1	0.486656	30.2837		DOCK8	dedicator of cytokinesis 8
PHACTR4																GOTERM_BP_FAT	GO:0019318~hexose metabolic process	15	1.76056	0.0768844	PPARD, PFKFB2, PGD, HK2, PGAM2, PPP1CB, UEVLD, G6PD, PYGL, FUT3, GALE, FUT2, RPIA, PGK1, UGP2	648	192	13528	1.63098	1	0.77418	75.9123		MX1	myxovirus (influenza virus) resistance 1, interferon-inducible protein p78 (mouse)
IL36G																GOTERM_BP_FAT	GO:0006006~glucose metabolic process	12	1.40845	0.116017	UEVLD, PPARD, G6PD, PYGL, PFKFB2, PGD, HK2, PGAM2, RPIA, PGK1, PPP1CB, UGP2	648	153	13528	1.63738	1	0.839169	88.8553		GBP6	guanylate binding protein family, member 6
IL36A																GOTERM_BP_FAT	GO:0005996~monosaccharide metabolic process	15	1.76056	0.177794	PPARD, PFKFB2, PGD, HK2, PGAM2, PPP1CB, UEVLD, G6PD, PYGL, FUT3, GALE, FUT2, RPIA, PGK1, UGP2	648	222	13528	1.41058	1	0.897281	96.9293
IL36RN																GOTERM_BP_FAT	GO:0006096~glycolysis	4	0.469484	0.391776	UEVLD, HK2, PGAM2, PGK1	648	47	13528	1.77673	1	0.97832	99.9856		Gene Group 26	Enrichment Score: 0.44062753828112533
IL1RN																KEGG_PATHWAY	hsa00010:Glycolysis / Gluconeogenesis	5	0.586854	0.478706	ALDH1A3, HK2, PGAM2, ADH7, PGK1	302	60	5085	1.40315	1	0.915628	99.9638		OFFICIAL_GENE_SYMBOL	Gene Name
STEAP3																SP_PIR_KEYWORDS	glycolysis	3	0.352113	0.567772	HK2, PGAM2, PGK1	825	44	19235	1.58967	1	0.931225	99.9995		HIST1H1A	histone cluster 1, H1a
EPB41L5																														HIST4H4	histone cluster 1, H4l; histone cluster 1, H4k; histone cluster 4, H4; histone cluster 1, H4h; histone cluster 1, H4j; histone cluster 1, H4i; histone cluster 1, H4d; histone cluster 1, H4c; histone cluster 1, H4f; histone cluster 1, H4e; histone cluster 1, H4b; histone cluster 1, H4a; histone cluster 2, H4a; histone cluster 2, H4b
KYNU																Annotation Cluster 29	Enrichment Score: 1.7661686380519541													HJURP	Holliday junction recognition protein
DHRS9																Category	Term	Count	%	PValue	Genes	List Total	Pop Hits	Pop Total	Fold Enrichment	Bonferroni	Benjamini	FDR		HIST1H2BJ	histone cluster 1, H2bj
PPIG																INTERPRO	IPR008405:Apolipoprotein L	4	0.469484	0.00287245	APOL2, APOL1, APOL6, APOL4	760	7	16659	12.5256	0.975044	0.195148	4.58093		HIST2H2BF	histone cluster 2, H2bf
HDAC1																GOTERM_BP_FAT	GO:0042157~lipoprotein metabolic process	10	1.17371	0.0139013	APOL2, CWH43, PGAP2, APOL1, CD36, APOL6, PIGO, APOL4, PIGA, PLAUR	648	80	13528	2.60957	1	0.387572	22.0486		HIST1H2BH	histone cluster 1, H2bh
HOXD11																SP_PIR_KEYWORDS	lipid transport	6	0.704225	0.125946	APOL2, SPNS2, APOL1, STARD4, APOL6, APOL4	825	62	19235	2.2563	1	0.572039	85.7385
HNRNPA3																														Gene Group 27	Enrichment Score: 0.36803104048441115
OBFC2A																Annotation Cluster 30	Enrichment Score: 1.700658097753538													OFFICIAL_GENE_SYMBOL	Gene Name
CFLAR																Category	Term	Count	%	PValue	Genes	List Total	Pop Hits	Pop Total	Fold Enrichment	Bonferroni	Benjamini	FDR		DDX21	DEAD (Asp-Glu-Ala-Asp) box polypeptide 21
CASP10																GOTERM_BP_FAT	GO:0009395~phospholipid catabolic process	7	0.821596	0.000451717	JMJD7-PLA2G4B, PLCG1, JMJD7, PLCG2, SMPD1, SMPD3, PLA2G4E, PLA2G4D	648	22	13528	6.64254	0.704343	0.0411486	0.800707		NLRX1	NLR family member X1
CASP8																SMART	SM00022:PLAc	3	0.352113	0.0221674	JMJD7-PLA2G4B, JMJD7, PLA2G4E, PLA2G4D	370	6	9079	12.2689	0.994362	0.522769	24.9932		MAPK6	mitogen-activated protein kinase 6
ADAM23																UP_SEQ_FEATURE	domain:PLA2c	3	0.352113	0.0247475	JMJD7-PLA2G4B, JMJD7, PLA2G4E, PLA2G4D	824	6	19113	11.5977	1	0.86929	35.0525		EPHA4	EPH receptor A4
CXCR2																INTERPRO	IPR002642:Lysophospholipase, catalytic region	3	0.352113	0.0275169	JMJD7-PLA2G4B, JMJD7, PLA2G4E, PLA2G4D	760	6	16659	10.9599	1	0.684882	36.5455		DDX58	DEAD (Asp-Glu-Ala-Asp) box polypeptide 58
CCL20																GOTERM_MF_FAT	GO:0004623~phospholipase A2 activity	5	0.586854	0.0347627	JMJD7-PLA2G4B, JMJD7, PLA2G3, PLA2G4E, PLA2G4D, PLA2G2F	629	26	12983	3.96937	1	0.60925	42.4055		SGK1	serum/glucocorticoid regulated kinase 1
PSMD1																UP_SEQ_FEATURE	domain:C2	8	0.938967	0.0565721	JMJD7-PLA2G4B, PLCG1, JMJD7, PLCG2, PLCD1, INPP4B, TC2N, PLA2G4E, PLA2G4D	824	80	19113	2.31954	1	0.977929	63.322		UBA6	ubiquitin-like modifier activating enzyme 6
SH3D21																GOTERM_MF_FAT	GO:0004091~carboxylesterase activity	9	1.05634	0.0928894	JMJD7-PLA2G4B, LIPA, JMJD7, PLA2G7, PON2, PLA2G3, PLA2G4E, PLA2G4D, PLA2G2F, PNLIPRP3	629	96	12983	1.93507	1	0.852479	78.1351		MELK	maternal embryonic leucine zipper kinase
NEU2																														SRXN1	sulfiredoxin 1 homolog (S. cerevisiae)
UGT1A8																Annotation Cluster 31	Enrichment Score: 1.6734597430279028													PGK1	phosphoglycerate kinase 1
UGT1A7																Category	Term	Count	%	PValue	Genes	List Total	Pop Hits	Pop Total	Fold Enrichment	Bonferroni	Benjamini	FDR		DDX60L	DEAD (Asp-Glu-Ala-Asp) box polypeptide 60-like
ZC3H12A																GOTERM_MF_FAT	GO:0048037~cofactor binding	22	2.58216	0.0095614	ME1, XDH, STEAP3, STEAP4, KYNU, PDXK, SPTLC2, HMGCR, PGD, PGAM2, IDH3A, CYBB, CTH, G6PD, SCLY, PYGL, FMO2, GALE, TXNRD1, ACAD8, ERO1L, MTO1	629	249	12983	1.82368	0.999829	0.338416	13.9137		MAST4	microtubule associated serine/threonine kinase family member 4
SCLY																SP_PIR_KEYWORDS	FAD	12	1.40845	0.00975932	STEAP3, XDH, STEAP4, CYBB, CYB5R2, FMO2, TXNRD1, SMOX, ACAD8, ERO1L, QSOX1, MTO1	825	114	19235	2.45423	0.99372	0.119054	13.2285		HK2	hexokinase 2 pseudogene; hexokinase 2
SRXN1																SP_PIR_KEYWORDS	Flavoprotein	11	1.29108	0.0164719	STEAP3, XDH, STEAP4, CYB5R2, FMO2, TXNRD1, SMOX, ACAD8, ERO1L, QSOX1, MTO1	825	107	19235	2.39688	0.999813	0.170284	21.361		GK	glycerol kinase 3 pseudogene; glycerol kinase
SLC4A11																GOTERM_MF_FAT	GO:0050660~FAD binding	9	1.05634	0.0225114	STEAP3, XDH, STEAP4, CYBB, FMO2, TXNRD1, ACAD8, ERO1L, MTO1	629	72	12983	2.58009	1	0.533028	29.8868		OAS3	2'-5'-oligoadenylate synthetase 3, 100kDa
BCL2L1																UP_SEQ_FEATURE	nucleotide phosphate-binding region:FAD	7	0.821596	0.0468229	XDH, CYBB, CYB5R2, FMO2, TXNRD1, ACAD8, MTO1	824	61	19113	2.66177	1	0.961029	56.2171		IKBKE	inhibitor of kappa light polypeptide gene enhancer in B-cells, kinase epsilon
EIF6																GOTERM_MF_FAT	GO:0050662~coenzyme binding	15	1.76056	0.0561946	XDH, STEAP3, ME1, STEAP4, HMGCR, PGD, IDH3A, CYBB, G6PD, FMO2, TXNRD1, GALE, ACAD8, ERO1L, MTO1	629	181	12983	1.71056	1	0.746996	59.4199		IPPK	inositol 1,3,4,5,6-pentakisphosphate 2-kinase
SAMHD1																														RPS6KA4	ribosomal protein S6 kinase, 90kDa, polypeptide 4
WFDC12																Annotation Cluster 32	Enrichment Score: 1.5585897107583904													ABCA12	ATP-binding cassette, sub-family A (ABC1), member 12
SLMO2																Category	Term	Count	%	PValue	Genes	List Total	Pop Hits	Pop Total	Fold Enrichment	Bonferroni	Benjamini	FDR		HSPA13	heat shock protein 70kDa family, member 13
TGM3																GOTERM_BP_FAT	GO:0043123~positive regulation of I-kappaB kinase/NF-kappaB cascade	13	1.52582	0.00222684	CFLAR, TSPAN6, TRAF3IP2, IKBKE, TRIM38, TNFSF10, NOD2, ATP2C1, ZDHHC13, HMOX1, CASP8, IL1B, CASP1	648	97	13528	2.79789	0.997552	0.125069	3.88903		SGK2	serum/glucocorticoid regulated kinase 2
TGM6																GOTERM_BP_FAT	GO:0043122~regulation of I-kappaB kinase/NF-kappaB cascade	13	1.52582	0.00502881	CFLAR, TSPAN6, TRAF3IP2, IKBKE, TRIM38, TNFSF10, NOD2, ATP2C1, ZDHHC13, HMOX1, CASP8, IL1B, CASP1	648	107	13528	2.5364	0.999999	0.219029	8.57985		CSNK1A1	casein kinase 1, alpha 1
NOP56																GOTERM_BP_FAT	GO:0009967~positive regulation of signal transduction	22	2.58216	0.0449334	KLK6, CFLAR, PPARD, TSPAN6, AFAP1L2, FURIN, TRAF3IP2, TRIM38, IKBKE, TNFSF10, NOD2, EREG, ATP2C1, EPGN, HMOX1, ZDHHC13, VEGFA, CASP8, IL1B, TGFA, CASP1, SYK	648	295	13528	1.55689	1	0.653463	55.8699		ME1	malic enzyme 1, NADP(+)-dependent, cytosolic
SMOX																GOTERM_BP_FAT	GO:0010740~positive regulation of protein kinase cascade	14	1.64319	0.0573551	CFLAR, PPARD, TSPAN6, TRAF3IP2, TRIM38, IKBKE, TNFSF10, NOD2, ATP2C1, ZDHHC13, HMOX1, CASP8, IL1B, CASP1	648	167	13528	1.75013	1	0.711924	65.04		NADSYN1	NAD synthetase 1
BTBD3																GOTERM_BP_FAT	GO:0010647~positive regulation of cell communication	22	2.58216	0.109074	KLK6, CFLAR, PPARD, TSPAN6, AFAP1L2, FURIN, TRAF3IP2, TRIM38, IKBKE, TNFSF10, NOD2, EREG, ATP2C1, EPGN, HMOX1, ZDHHC13, VEGFA, CASP8, IL1B, TGFA, CASP1, SYK	648	329	13528	1.396	1	0.834784	87.1907		OAS2	2'-5'-oligoadenylate synthetase 2, 69/71kDa
SEC23B																GOTERM_BP_FAT	GO:0010627~regulation of protein kinase cascade	17	1.99531	0.141399	CFLAR, PPARD, TSPAN6, TRAF3IP2, TRIM38, IKBKE, TNFSF10, NOD2, ATP2C1, HMOX1, PPP2CA, ZDHHC13, CASP8, IL1B, CASP1, SYK, IL22RA2	648	249	13528	1.42531	1	0.872009	93.3635		NLRP10	NLR family, pyrin domain containing 10
CST7																														HSPA4L	heat shock 70kDa protein 4-like
HM13																Annotation Cluster 33	Enrichment Score: 1.5018653694428874													PDXK	pyridoxal (pyridoxine, vitamin B6) kinase
ID1																Category	Term	Count	%	PValue	Genes	List Total	Pop Hits	Pop Total	Fold Enrichment	Bonferroni	Benjamini	FDR		OAS1	2',5'-oligoadenylate synthetase 1, 40/46kDa
TPX2																SMART	SM00251:SAM_PNT	4	0.469484	0.00861228	ELF3, ELF5, GABPA, EHF	370	11	9079	8.92285	0.864401	0.283236	10.5033		IFIH1	interferon induced with helicase C domain 1
ZMPSTE24																UP_SEQ_FEATURE	domain:PNT	4	0.469484	0.0101256	ELF3, ELF5, GABPA, EHF	824	11	19113	8.43469	1	0.662894	16.0781		PANK1	pantothenate kinase 1
MAP1LC3A																INTERPRO	IPR003118:Sterile alpha motif/pointed	4	0.469484	0.0118111	ELF3, ELF5, GABPA, EHF	760	11	16659	7.97081	1	0.47015	17.608		OASL	2'-5'-oligoadenylate synthetase-like
AL122050																UP_SEQ_FEATURE	DNA-binding region:ETS	5	0.586854	0.0272236	ELF3, ELF5, GABPA, EHF, ELK3	824	27	19113	4.29544	1	0.874468	37.8349		FASTKD1	FAST kinase domains 1
PROCR																SMART	SM00413:ETS	5	0.586854	0.0285563	ELF3, ELF5, GABPA, EHF, ELK3	370	29	9079	4.23066	0.99876	0.524607	31.0432		DDX60	DEAD (Asp-Glu-Ala-Asp) box polypeptide 60
C20orf24																INTERPRO	IPR000418:Ets	5	0.586854	0.0410812	ELF3, ELF5, GABPA, EHF, ELK3	760	29	16659	3.77926	1	0.785131	49.5313		UBE2G1	ubiquitin-conjugating enzyme E2G 1 (UBC7 homolog, yeast)
TOP1																INTERPRO	IPR013761:Sterile alpha motif-type	8	0.938967	0.060983	EPHA4, ELF3, ELF5, SAMD9, GABPA, EHF, SAMSN1, ARAP2	760	77	16659	2.27738	1	0.867107	64.1454		PIK3C3	phosphoinositide-3-kinase, class 3
PLCG1																INTERPRO	IPR011991:Winged helix repressor DNA-binding	10	1.17371	0.481666	CUL2, ELF3, HIST1H1A, IRF7, ELF5, GABPA, EHF, ELK3, DEPDC1B, LARP1	760	187	16659	1.17218	1	0.999938	99.9978		UBE2E2	ubiquitin-conjugating enzyme E2E 2 (UBC4/5 homolog, yeast)
SRSF6
SGK2																Annotation Cluster 34	Enrichment Score: 1.4706883190313733													Gene Group 28	Enrichment Score: 0.35310639082351236
PI3																Category	Term	Count	%	PValue	Genes	List Total	Pop Hits	Pop Total	Fold Enrichment	Bonferroni	Benjamini	FDR		OFFICIAL_GENE_SYMBOL	Gene Name
CTSA																SP_PIR_KEYWORDS	lipid degradation	15	1.76056	1.61736e-05	PLD2, LIPA, PLBD1, PNPLA1, JMJD7-PLA2G4B, PLCG1, JMJD7, LIPM, PLCG2, PLA2G7, PLCD1, PLA2G3, PLA2G4E, PLA2G4D, PLA2G2F, PNLIPRP3	825	86	19235	4.0666	0.00832698	0.000835835	0.0233976		TPST2	tyrosylprotein sulfotransferase 2
EYA2																GOTERM_MF_FAT	GO:0004620~phospholipase activity	14	1.64319	0.000162937	PLD2, PDIA3, BDKRB2, JMJD7-PLA2G4B, PLCG1, JMJD7, HMOX1, PLCG2, SMPD1, PLCD1, PLA2G3, PLA2G4E, SMPD3, PLA2G2F, PLA2G4D	629	83	12983	3.48156	0.13683	0.0146066	0.253784		GALNT6	UDP-N-acetyl-alpha-D-galactosamine:polypeptide N-acetylgalactosaminyltransferase 6 (GalNAc-T6)
CDH26																KEGG_PATHWAY	hsa00591:Linoleic acid metabolism	7	0.821596	0.00508793	JMJD7-PLA2G4B, AKR1B15, CYP2C18, AKR1B10, JMJD7, CYP2E1, PLA2G3, PLA2G4E, PLA2G2F	302	28	5085	4.20944	0.573377	0.247197	6.01578		RER1	RER1 retention in endoplasmic reticulum 1 homolog (S. cerevisiae)
C20orf11																KEGG_PATHWAY	hsa00590:Arachidonic acid metabolism	10	1.17371	0.00509476	GPX2, JMJD7-PLA2G4B, CYP2C18, JMJD7, GPX3, ALOX12B, CYP2E1, CYP4F2, PLA2G3, PLA2G4E, PLA2G2F	302	56	5085	3.00674	0.573865	0.192046	6.02362		TMEM206	transmembrane protein 206
TMEM125																KEGG_PATHWAY	hsa04370:VEGF signaling pathway	10	1.17371	0.0317375	CDC42, JMJD7-PLA2G4B, PLCG1, RAC2, JMJD7, VEGFA, PLCG2, SPHK1, PLA2G3, PLA2G4E, PLA2G2F	302	75	5085	2.24503	0.99542	0.45034	32.449		FUT3	fucosyltransferase 3 (galactoside 3(4)-L-fucosyltransferase, Lewis blood group)
HSPA13																GOTERM_MF_FAT	GO:0004623~phospholipase A2 activity	5	0.586854	0.0347627	JMJD7-PLA2G4B, JMJD7, PLA2G3, PLA2G4E, PLA2G4D, PLA2G2F	629	26	12983	3.96937	1	0.60925	42.4055		HAS3	hyaluronan synthase 3
SAMSN1																KEGG_PATHWAY	hsa00565:Ether lipid metabolism	6	0.704225	0.0530358	PLD2, JMJD7-PLA2G4B, JMJD7, PLA2G7, PLA2G3, PLA2G4E, PLA2G2F	302	35	5085	2.88647	0.999888	0.503434	48.4604		B3GNT5	UDP-GlcNAc:betaGal beta-1,3-N-acetylglucosaminyltransferase 5
CLDN17																KEGG_PATHWAY	hsa00592:alpha-Linolenic acid metabolism	4	0.469484	0.086666	JMJD7-PLA2G4B, JMJD7, PLA2G3, PLA2G4E, PLA2G2F	302	18	5085	3.74172	1	0.611785	66.8004		FUT2	fucosyltransferase 2 (secretor status included)
TIAM1																KEGG_PATHWAY	hsa04664:Fc epsilon RI signaling pathway	9	1.05634	0.0885222	JMJD7-PLA2G4B, PLCG1, RAC2, JMJD7, PLCG2, MAPK8, PLA2G3, PLA2G4E, PLA2G2F, SYK	302	78	5085	1.94282	1	0.597686	67.6119		QSOX1	quiescin Q6 sulfhydryl oxidase 1
GART																GOTERM_MF_FAT	GO:0004091~carboxylesterase activity	9	1.05634	0.0928894	JMJD7-PLA2G4B, LIPA, JMJD7, PLA2G7, PON2, PLA2G3, PLA2G4E, PLA2G4D, PLA2G2F, PNLIPRP3	629	96	12983	1.93507	1	0.852479	78.1351		ST6GALNAC1	ST6 (alpha-N-acetyl-neuraminyl-2,3-beta-galactosyl-1,3)-N-acetylgalactosaminide alpha-2,6-sialyltransferase 1
BC049386																KEGG_PATHWAY	hsa04912:GnRH signaling pathway	9	1.05634	0.22248	CDC42, PLD2, JMJD7-PLA2G4B, CALML3, JMJD7, HBEGF, MAPK8, PLA2G3, PLA2G4E, PLA2G2F	302	98	5085	1.54632	1	0.813811	95.315		TM4SF19	transmembrane 4 L six family member 19
SUMO3																KEGG_PATHWAY	hsa04730:Long-term depression	6	0.704225	0.388123	PPP2R1B, JMJD7-PLA2G4B, PPP2CA, JMJD7, PLA2G3, PLA2G4E, PLA2G2F	302	69	5085	1.46415	1	0.916749	99.7458
MIR155HG																KEGG_PATHWAY	hsa00564:Glycerophospholipid metabolism	5	0.586854	0.578822	PLD2, JMJD7-PLA2G4B, JMJD7, PLA2G3, PLA2G4E, PLA2G2F	302	68	5085	1.23807	1	0.947505	99.9973		Gene Group 29	Enrichment Score: 0.289486889498352
GABPA																KEGG_PATHWAY	hsa04270:Vascular smooth muscle contraction	7	0.821596	0.65909	JMJD7-PLA2G4B, CALML3, JMJD7, NPR2, PLA2G3, PPP1CB, PLA2G4E, PLA2G2F	302	112	5085	1.05236	1	0.959611	99.9998		OFFICIAL_GENE_SYMBOL	Gene Name
AX747935																KEGG_PATHWAY	hsa04010:MAPK signaling pathway	12	1.40845	0.927493	CACNB4, MECOM, CDC42, JMJD7-PLA2G4B, BDNF, RPS6KA4, RAC2, JMJD7, IL1B, MAPK8, PLA2G3, PLA2G4E, PLA2G2F	302	267	5085	0.756753	1	0.996624	100		CPT1C	carnitine palmitoyltransferase 1C
LINC00189																														BDH1	3-hydroxybutyrate dehydrogenase, type 1
C21orf119																Annotation Cluster 35	Enrichment Score: 1.4381361972043176													MARCH5	membrane-associated ring finger (C3HC4) 5
NASP																Category	Term	Count	%	PValue	Genes	List Total	Pop Hits	Pop Total	Fold Enrichment	Bonferroni	Benjamini	FDR		SLC25A44	solute carrier family 25, member 44
DOPEY2																SP_PIR_KEYWORDS	nad	18	2.11268	0.00321286	XDH, STEAP3, STEAP4, CYB5R2, HSD17B2, NADSYN1, AASS, DHRS9, ADH7, NDUFC1, IDH3A, UEVLD, PARP9, ALDH1A3, SDR42E1, GALE, RDH16, BDH1	825	189	19235	2.22049	0.810568	0.0506629	4.54916		NDUFC1	NADH dehydrogenase (ubiquinone) 1, subcomplex unknown, 1, 6kDa
KCNJ15																UP_SEQ_FEATURE	nucleotide phosphate-binding region:NAD	9	1.05634	0.0163181	UEVLD, HSD17B2, ALDH1A3, DHRS9, ADH7, GALE, RDH16, BDH1, VDAC1	824	76	19113	2.74682	1	0.76593	24.6757		MRS2	MRS2 magnesium homeostasis factor homolog (S. cerevisiae)
MX2																INTERPRO	IPR016040:NAD(P)-binding domain	14	1.64319	0.0196546	ME1, STEAP3, STEAP4, HSD17B2, PGD, DHRS9, UEVLD, G6PD, SDR42E1, GALE, RDH16, BDH1, SDR9C7, GFOD2	760	150	16659	2.04584	1	0.597303	27.6449
MX1																PIR_SUPERFAMILY	PIRSF006067:retinol dehydrogenase	3	0.352113	0.0366366	HSD17B2, RDH16, SDR9C7	394	6	7396	9.38579	1	0.917464	40.5951		Gene Group 30	Enrichment Score: 0.2444174445524505
PDXK																INTERPRO	IPR002347:Glucose/ribitol dehydrogenase	5	0.586854	0.221206	HSD17B2, DHRS9, RDH16, SDR9C7, BDH1	760	53	16659	2.0679	1	0.996746	98.3015		OFFICIAL_GENE_SYMBOL	Gene Name
TPST2																INTERPRO	IPR002198:Short-chain dehydrogenase/reductase SDR	5	0.586854	0.281478	HSD17B2, DHRS9, RDH16, SDR9C7, BDH1	760	59	16659	1.8576	1	0.998675	99.5431		GRHL1	grainyhead-like 1 (Drosophila)
DUSP18																														MAFIP	MAFF interacting protein
PLA2G3																Annotation Cluster 36	Enrichment Score: 1.4276209743994457													HNRNPL	similar to heterogeneous nuclear ribonucleoprotein L-like; heterogeneous nuclear ribonucleoprotein L
BPIFC																Category	Term	Count	%	PValue	Genes	List Total	Pop Hits	Pop Total	Fold Enrichment	Bonferroni	Benjamini	FDR		NOP56	NOP56 ribonucleoprotein homolog (yeast)
APOL4																SMART	SM00212:UBCc	8	0.938967	0.0011768	UBE2D3, UEVLD, UBE2G1, UBE2M, UBE2L6, UBE2I, UBE2H, UBE2E2	370	41	9079	4.78787	0.238147	0.0657398	1.49929		MPHOSPH10	M-phase phosphoprotein 10 (U3 small nucleolar ribonucleoprotein)
APOL2																INTERPRO	IPR000608:Ubiquitin-conjugating enzyme, E2	8	0.938967	0.00229993	UBE2D3, UEVLD, UBE2G1, UBE2M, UBE2L6, UBE2I, UBE2H, UBE2E2	760	41	16659	4.27702	0.94788	0.168595	3.68391		HMGN5	nucleosomal binding protein 1
TST																INTERPRO	IPR016135:Ubiquitin-conjugating enzyme/RWD-like	8	0.938967	0.00572234	UBE2D3, UEVLD, UBE2G1, UBE2M, UBE2L6, UBE2I, UBE2H, UBE2E2	760	48	16659	3.65329	0.999366	0.307982	8.93066		SRP68	signal recognition particle 68kDa
RAC2																SP_PIR_KEYWORDS	ligase	24	2.8169	0.00642688	UBE2G1, DTX3L, HERC6, NADSYN1, UBE2L6, UBA6, QARS, UBE2I, UBE2H, MID1, TRIM22, MARCH5, GART, LNX1, WARS, UBE2D3, GLUL, ACSL1, RNF2, UBE2M, RNF139, SIAH1, UBE2E2, RNF31	825	305	19235	1.83463	0.964329	0.0839841	8.9066		HNRNPA3	heterogeneous nuclear ribonucleoprotein A3
LOC400927																UP_SEQ_FEATURE	active site:Glycyl thioester intermediate	9	1.05634	0.00939104	UBE2D3, UBE2G1, UBE2M, HERC6, UBE2L6, UBA6, UBE2I, UBE2H, UBE2E2	824	69	19113	3.02549	1	0.654963	14.999		LYAR	Ly1 antibody reactive homolog (mouse)
SCO2																GOTERM_MF_FAT	GO:0016879~ligase activity, forming carbon-nitrogen bonds	20	2.34742	0.0167895	UBE2G1, HERC6, HAL, NADSYN1, UBE2L6, LMO7, UBE2I, UBE2H, RBBP6, GART, LNX1, SUMO3, UBE2D3, GLUL, UEVLD, RNF2, UBE2M, SIAH1, FBXW11, UBE2E2	629	231	12983	1.78707	1	0.47116	23.2058		MPHOSPH6	M-phase phosphoprotein 6
TYMP																GOTERM_MF_FAT	GO:0019787~small conjugating protein ligase activity	15	1.76056	0.0305237	UBE2G1, UBE2L6, LMO7, UBE2I, UBE2H, RBBP6, LNX1, SUMO3, UEVLD, UBE2D3, RNF2, UBE2M, SIAH1, FBXW11, UBE2E2	629	166	12983	1.86512	1	0.583038	38.3321
USP18																SP_PIR_KEYWORDS	ubl conjugation pathway	31	3.6385	0.0495316	USP2, UBE2G1, UBA6, OTUB2, LNX1, SUMO3, CYLD, CUL2, UBE2D3, USP18, UEVLD, MAP1LC3A, ISG15, USP38, YOD1, FBXW11, FBXO45, DTX3L, HERC6, UBE2L6, UBE2I, UBE2H, MID1, TRIM22, MARCH5, DCUN1D1, RNF2, UBE2M, RNF139, SIAH1, UBE2E2	825	509	19235	1.41998	1	0.3545	52.0487		Gene Group 31	Enrichment Score: 0.22690647160192814
CDC45																GOTERM_MF_FAT	GO:0016881~acid-amino acid ligase activity	16	1.87793	0.0634189	UBE2G1, HERC6, UBE2L6, LMO7, UBE2I, UBE2H, RBBP6, LNX1, SUMO3, UEVLD, UBE2D3, RNF2, UBE2M, SIAH1, FBXW11, UBE2E2	629	201	12983	1.64304	1	0.772156	64.0024		OFFICIAL_GENE_SYMBOL	Gene Name
LOC150197																GOTERM_MF_FAT	GO:0004842~ubiquitin-protein ligase activity	12	1.40845	0.0999858	UBE2D3, RNF2, UBE2G1, UBE2M, UBE2L6, LMO7, SIAH1, UBE2H, FBXW11, RBBP6, UBE2E2, LNX1	629	147	12983	1.68496	1	0.85649	80.6555		TMEM30A	transmembrane protein 30A
SNAP29																GOTERM_BP_FAT	GO:0032446~protein modification by small protein conjugation	10	1.17371	0.180993	SUMO3, UBE2D3, RNF2, UBE2M, LMO7, SIAH1, UBE2H, FBXW11, RBBP6, LNX1	648	132	13528	1.58156	1	0.89888	97.1351		SLC19A3	solute carrier family 19, member 3
SEC14L2																KEGG_PATHWAY	hsa04120:Ubiquitin mediated proteolysis	12	1.40845	0.186404	CUL2, UBE2D3, UBE2G1, UBE2M, UBE2L6, UBA6, UBE2I, SIAH1, UBE2H, MID1, FBXW11, UBE2E2	302	137	5085	1.47484	1	0.77639	91.8663		NIPA2	non imprinted in Prader-Willi/Angelman syndrome 2
SLC5A1																GOTERM_BP_FAT	GO:0016567~protein ubiquitination	8	0.938967	0.342749	UBE2D3, RNF2, LMO7, SIAH1, UBE2H, FBXW11, RBBP6, LNX1	648	119	13528	1.40347	1	0.969606	99.9429		SPNS2	spinster homolog 2 (Drosophila)
HMOX1																GOTERM_BP_FAT	GO:0070647~protein modification by small protein conjugation or removal	10	1.17371	0.35748	SUMO3, UBE2D3, RNF2, UBE2M, LMO7, SIAH1, UBE2H, FBXW11, RBBP6, LNX1	648	160	13528	1.30478	1	0.972795	99.9618		TREM1	triggering receptor expressed on myeloid cells 1
APOL6																GOTERM_CC_FAT	GO:0000151~ubiquitin ligase complex	5	0.586854	0.619327	CUL2, RNF2, LMO7, FBXW11, RBBP6	604	90	12782	1.17568	1	0.977576	99.9999		CDH26	cadherin-like 26
APOL1																														TMCC1	transmembrane and coiled-coil domain family 1
APOBEC3A																Annotation Cluster 37	Enrichment Score: 1.4175590978671575													PSG2	pregnancy specific beta-1-glycoprotein 2
APOBEC3B																Category	Term	Count	%	PValue	Genes	List Total	Pop Hits	Pop Total	Fold Enrichment	Bonferroni	Benjamini	FDR		CD68	CD68 molecule
RAB5A																GOTERM_BP_FAT	GO:0010876~lipid localization	15	1.76056	0.018366	PPARD, SPNS2, GM2A, BDKRB2, APOL2, CD36, APOL1, STARD4, LRP10, ABCD3, IL1B, APOL6, CROT, APOL4, ABCA12	648	157	13528	1.99457	1	0.464695	28.0952		RNF222	ring finger protein 222
UBE2E2																GOTERM_BP_FAT	GO:0006869~lipid transport	14	1.64319	0.0216604	PPARD, SPNS2, GM2A, BDKRB2, APOL2, CD36, APOL1, STARD4, LRP10, ABCD3, APOL6, CROT, APOL4, ABCA12	648	145	13528	2.01567	1	0.496788	32.2701		LRP10	low density lipoprotein receptor-related protein 10
GALE																GOTERM_BP_FAT	GO:0015908~fatty acid transport	5	0.586854	0.042648	PPARD, CD36, ABCD3, BDKRB2, CROT	648	28	13528	3.72795	1	0.640177	53.9527		AGTRAP	angiotensin II receptor-associated protein
GOLGA4																SP_PIR_KEYWORDS	lipid transport	6	0.704225	0.125946	APOL2, SPNS2, APOL1, STARD4, APOL6, APOL4	825	62	19235	2.2563	1	0.572039	85.7385		C9orf46	chromosome 9 open reading frame 46
CAMP																														GRAMD1C	GRAM domain containing 1C
ZNF589																Annotation Cluster 38	Enrichment Score: 1.4142284765185402													SLC15A1	solute carrier family 15 (oligopeptide transporter), member 1
MANF																Category	Term	Count	%	PValue	Genes	List Total	Pop Hits	Pop Total	Fold Enrichment	Bonferroni	Benjamini	FDR		FPR3	formyl peptide receptor 3
TAGLN3																GOTERM_BP_FAT	GO:0009395~phospholipid catabolic process	7	0.821596	0.000451717	JMJD7-PLA2G4B, PLCG1, JMJD7, PLCG2, SMPD1, SMPD3, PLA2G4E, PLA2G4D	648	22	13528	6.64254	0.704343	0.0411486	0.800707		CLCA2	chloride channel accessory 2
GRAMD1C																INTERPRO	IPR018029:C2 membrane targeting protein	11	1.29108	0.0226826	RASAL1, JMJD7-PLA2G4B, PLCG1, JMJD7, PLCG2, PLCD1, TC2N, SYTL1, RASA4, PLA2G4E, ESYT3, PLA2G4D	760	106	16659	2.27469	1	0.637621	31.2031		TMEM165	transmembrane protein 165
GTF2E1																SMART	SM00239:C2	12	1.40845	0.0235914	TC2N, ESYT3, RASAL1, JMJD7-PLA2G4B, PLCG1, JMJD7, PIK3C3, PLCG2, PLCD1, RASA4, SYTL1, PLA2G4E, PLA2G4D	370	137	9079	2.1493	0.995974	0.498105	26.3825		CHRNA9	cholinergic receptor, nicotinic, alpha 9
CSTA																INTERPRO	IPR000008:C2 calcium-dependent membrane targeting	12	1.40845	0.0485314	TC2N, ESYT3, RASAL1, JMJD7-PLA2G4B, PLCG1, JMJD7, PIK3C3, PLCG2, PLCD1, RASA4, SYTL1, PLA2G4E, PLA2G4D	760	137	16659	1.91998	1	0.813564	55.557		MANSC1	MANSC domain containing 1
DTX3L																UP_SEQ_FEATURE	domain:C2	8	0.938967	0.0565721	JMJD7-PLA2G4B, PLCG1, JMJD7, PLCG2, PLCD1, INPP4B, TC2N, PLA2G4E, PLA2G4D	824	80	19113	2.31954	1	0.977929	63.322		ELOVL4	elongation of very long chain fatty acids (FEN1/Elo2, SUR4/Elo3, yeast)-like 4
ATP2C1																UP_SEQ_FEATURE	domain:C2 2	4	0.469484	0.435745	RASAL1, SYTL1, RASA4, ESYT3	824	56	19113	1.65681	1	0.999999	99.9948		TM4SF1	transmembrane 4 L six family member 1
ACPP																UP_SEQ_FEATURE	domain:C2 1	4	0.469484	0.435745	RASAL1, SYTL1, RASA4, ESYT3	824	56	19113	1.65681	1	0.999999	99.9948		SLC16A6	solute carrier family 16, member 6 (monocarboxylic acid transporter 7); similar to solute carrier family 16, member 6
NCK1																														HAS3	hyaluronan synthase 3
ESYT3																Annotation Cluster 39	Enrichment Score: 1.4084801725685865													PCDH1	protocadherin 1
AK309441																Category	Term	Count	%	PValue	Genes	List Total	Pop Hits	Pop Total	Fold Enrichment	Bonferroni	Benjamini	FDR		GDPD3	glycerophosphodiester phosphodiesterase domain containing 3
CTH																GOTERM_CC_FAT	GO:0031982~vesicle	45	5.28169	0.0158585	CLCN3, YWHAZ, PDIA3, AP2S1, AP1S3, SLC11A2, BDNF, NOD2, MAP1LC3A, TMEM33, ENTPD7, IL1B, SERPINA1, HSPA5, SRGN, SPP1, KLK13, PLAT, EPN3, P4HB, CRISP3, ATG9B, NCF2, CAMP, RAB4A, GGH, ACRV1, FURIN, AGTRAP, VWF, LAMP2, CD36, RHCG, NCK1, VEGFA, PI4K2A, SMPD1, SH3KBP1, RAB5A, CTSD, SIAH1, CTSB, SYTL1, SEC23B, PLA2G4D	604	670	12782	1.42135	0.998457	0.265301	20.0182		SLC39A6	solute carrier family 39 (zinc transporter), member 6
C1orf201																GOTERM_CC_FAT	GO:0030141~secretory granule	16	1.87793	0.0232757	PLAT, CRISP3, NCF2, RAB4A, CAMP, ACRV1, VWF, LAMP2, CD36, VEGFA, SMPD1, RAB5A, IL1B, SERPINA1, SRGN, KLK13	604	180	12782	1.88109	0.999928	0.339461	28.0416		C1orf9	chromosome 1 open reading frame 9
B3GNT5																GOTERM_CC_FAT	GO:0031410~cytoplasmic vesicle	42	4.92958	0.0299935	CLCN3, YWHAZ, PDIA3, AP2S1, SLC11A2, AP1S3, BDNF, MAP1LC3A, TMEM33, ENTPD7, IL1B, SERPINA1, HSPA5, SRGN, KLK13, PLAT, EPN3, P4HB, CRISP3, ATG9B, NCF2, CAMP, RAB4A, GGH, ACRV1, FURIN, AGTRAP, VWF, LAMP2, CD36, RHCG, VEGFA, PI4K2A, SMPD1, SH3KBP1, RAB5A, CTSD, SIAH1, CTSB, SYTL1, SEC23B, PLA2G4D	604	642	12782	1.38445	0.999996	0.389411	34.6571		AIG1	androgen-induced 1
PSMD2																GOTERM_CC_FAT	GO:0031988~membrane-bounded vesicle	36	4.22535	0.0636195	CLCN3, YWHAZ, PDIA3, AP2S1, AP1S3, BDNF, TMEM33, IL1B, SERPINA1, HSPA5, SRGN, KLK13, SPP1, PLAT, P4HB, CRISP3, EPN3, NCF2, CAMP, RAB4A, GGH, ACRV1, FURIN, VWF, LAMP2, CD36, NCK1, VEGFA, PI4K2A, SMPD1, RAB5A, CTSD, SIAH1, CTSB, SYTL1, SEC23B	604	568	12782	1.34127	1	0.564795	60.0887		FLVCR2	feline leukemia virus subgroup C cellular receptor family, member 2
IFI44L																GOTERM_CC_FAT	GO:0016023~cytoplasmic membrane-bounded vesicle	33	3.87324	0.12877	YWHAZ, PDIA3, AP2S1, AP1S3, BDNF, TMEM33, IL1B, SERPINA1, HSPA5, SRGN, KLK13, PLAT, P4HB, CRISP3, EPN3, NCF2, RAB4A, CAMP, GGH, ACRV1, FURIN, VWF, LAMP2, CD36, VEGFA, PI4K2A, SMPD1, RAB5A, CTSD, SIAH1, CTSB, SYTL1, SEC23B	604	550	12782	1.26974	1	0.769888	85.4301		PAQR5	progestin and adipoQ receptor family member V
DNAJB11																														CTAGE5	CTAGE family, member 5 pseudogene; CTAGE family member; CTAGE family, member 4; CTAGE family, member 5
FETUB																Annotation Cluster 40	Enrichment Score: 1.3511470651298													SRD5A3	steroid 5 alpha-reductase 3
RTP4																Category	Term	Count	%	PValue	Genes	List Total	Pop Hits	Pop Total	Fold Enrichment	Bonferroni	Benjamini	FDR		ATP1B1	ATPase, Na+/K+ transporting, beta 1 polypeptide
IFI44																GOTERM_BP_FAT	GO:0006643~membrane lipid metabolic process	11	1.29108	0.00512118	GBA2, TEX2, B3GNT5, GM2A, SPTLC2, PPP2CA, SPHK1, UGCG, SMPD1, SMPD3, GBA	648	81	13528	2.83509	0.999999	0.219073	8.73076		RER1	RER1 retention in endoplasmic reticulum 1 homolog (S. cerevisiae)
LPHN2																GOTERM_BP_FAT	GO:0046466~membrane lipid catabolic process	5	0.586854	0.00749337	GBA2, GM2A, SPHK1, SMPD1, SMPD3	648	17	13528	6.14016	1	0.271643	12.5264		ZDHHC21	zinc finger, DHHC-type containing 21
FAM43A																GOTERM_BP_FAT	GO:0030149~sphingolipid catabolic process	5	0.586854	0.00749337	GBA2, GM2A, SPHK1, SMPD1, SMPD3	648	17	13528	6.14016	1	0.271643	12.5264		TMCO7	transmembrane and coiled-coil domains 7
FBXO45																GOTERM_BP_FAT	GO:0006665~sphingolipid metabolic process	10	1.17371	0.00928269	GBA2, TEX2, GM2A, SPTLC2, PPP2CA, SPHK1, UGCG, SMPD1, SMPD3, GBA	648	75	13528	2.78354	1	0.316888	15.2903		CNNM4	cyclin M4
CLCA2																SP_PIR_KEYWORDS	sphingolipid metabolism	4	0.469484	0.0162353	GBA2, GM2A, UGCG, GBA	825	13	19235	7.17389	0.999789	0.171432	21.0868		TMEM86A	transmembrane protein 86A
CLCA3P																KEGG_PATHWAY	hsa00600:Sphingolipid metabolism	7	0.821596	0.0255524	SPTLC2, SPHK1, UGCG, SMPD1, NEU2, SMPD3, GBA	302	39	5085	3.02216	0.986736	0.41745	27.0093		GPR1	G protein-coupled receptor 1
PLCD1																GOTERM_BP_FAT	GO:0046519~sphingoid metabolic process	6	0.704225	0.0623887	GBA2, GM2A, PPP2CA, SPHK1, UGCG, SMPD1	648	45	13528	2.78354	1	0.726531	68.2169		TMEM171	transmembrane protein 171
LTF																GOTERM_BP_FAT	GO:0006672~ceramide metabolic process	5	0.586854	0.139668	GBA2, GM2A, PPP2CA, UGCG, SMPD1	648	42	13528	2.4853	1	0.86982	93.1214		SLC7A8	solute carrier family 7 (cationic amino acid transporter, y+ system), member 8
GBP6																GOTERM_BP_FAT	GO:0006664~glycolipid metabolic process	4	0.469484	0.183374	GBA2, B3GNT5, GM2A, UGCG	648	31	13528	2.69375	1	0.900265	97.2797		TSPAN6	tetraspanin 6
GBP1P1																GOTERM_BP_FAT	GO:0046467~membrane lipid biosynthetic process	4	0.469484	0.220794	B3GNT5, SPTLC2, UGCG, SMPD1	648	34	13528	2.45606	1	0.927057	98.8193		LYPD5	LY6/PLAUR domain containing 5
QARS																GOTERM_BP_FAT	GO:0006687~glycosphingolipid metabolic process	3	0.352113	0.355208	GBA2, GM2A, UGCG	648	26	13528	2.40883	1	0.972902	99.9594		ENTPD7	ectonucleoside triphosphate diphosphohydrolase 7
AK125500																GOTERM_BP_FAT	GO:0030148~sphingolipid biosynthetic process	3	0.352113	0.440488	SPTLC2, UGCG, SMPD1	648	31	13528	2.02031	1	0.984816	99.9967		FPR1	formyl peptide receptor 1
RASSF1																														SLC5A1	solute carrier family 5 (sodium/glucose cotransporter), member 1
LRRC8B																Annotation Cluster 41	Enrichment Score: 1.2989098599118076													FCGR3A	Fc fragment of IgG, low affinity IIIa, receptor (CD16a)
WNT5A																Category	Term	Count	%	PValue	Genes	List Total	Pop Hits	Pop Total	Fold Enrichment	Bonferroni	Benjamini	FDR		DNAJC15	DnaJ (Hsp40) homolog, subfamily C, member 15
DNASE1L3																GOTERM_MF_FAT	GO:0004869~cysteine-type endopeptidase inhibitor activity	7	0.821596	0.00807194	CST7, FETUB, CARD18, TNFAIP8, CSTA, BCL2L1, HSPA5	629	37	12983	3.905	0.999337	0.319676	11.8725		CLDN17	claudin 17
NAA50																GOTERM_MF_FAT	GO:0043027~caspase inhibitor activity	3	0.352113	0.0962291	TNFAIP8, BCL2L1, HSPA5	629	11	12983	5.62928	1	0.85686	79.3573		SLC7A5	solute carrier family 7 (cationic amino acid transporter, y+ system), member 5
ABCD3																GOTERM_MF_FAT	GO:0043028~caspase regulator activity	4	0.469484	0.1633	TNFAIP8, BCL2L1, HSPA5, CASP1	629	29	12983	2.84699	1	0.928587	93.7979		HM13	histocompatibility (minor) 13
PARP9																														CDH3	cadherin 3, type 1, P-cadherin (placental)
TMCC1																Annotation Cluster 42	Enrichment Score: 1.2982054658502278													SLC6A14	solute carrier family 6 (amino acid transporter), member 14
PLSCR1																Category	Term	Count	%	PValue	Genes	List Total	Pop Hits	Pop Total	Fold Enrichment	Bonferroni	Benjamini	FDR		CLCA3P	chloride channel accessory 3 (pseudogene)
TM4SF1																GOTERM_BP_FAT	GO:0031667~response to nutrient levels	17	1.99531	0.0271051	ATG9B, NES, KYNU, HSD17B2, CFB, ASL, STAT1, SOD2, UGT1A7, ACSL1, UGT1A8, MAP1LC3A, HMOX1, CTSD, IL1B, HSPA5, DDAH2, SPP1	648	197	13528	1.80153	1	0.534218	38.6726		TMEM125	transmembrane protein 125
WWTR1																GOTERM_BP_FAT	GO:0009991~response to extracellular stimulus	18	2.11268	0.0351813	ATG9B, KYNU, NES, HSD17B2, CFB, ASL, STAT1, SOD2, UGT1A7, ACSL1, UGT1A8, MAP1LC3A, HMOX1, CTSD, IL1B, HSPA5, DDAH2, FOSL1, SPP1	648	220	13528	1.70808	1	0.59114	47.1263		CEACAM6	carcinoembryonic antigen-related cell adhesion molecule 6 (non-specific cross reacting antigen)
HIAT1																GOTERM_BP_FAT	GO:0007584~response to nutrient	11	1.29108	0.133666	UGT1A7, KYNU, ACSL1, UGT1A8, HSD17B2, CFB, HMOX1, IL1B, DDAH2, ASL, STAT1, SPP1	648	140	13528	1.6403	1	0.863949	92.2156		FFAR2	free fatty acid receptor 2
MECOM																														SLC4A11	solute carrier family 4, sodium borate transporter, member 11
TNFSF10																Annotation Cluster 43	Enrichment Score: 1.2893420231313757													SLC38A1	solute carrier family 38, member 1
DCUN1D1																Category	Term	Count	%	PValue	Genes	List Total	Pop Hits	Pop Total	Fold Enrichment	Bonferroni	Benjamini	FDR		PTAFR	platelet-activating factor receptor
C3orf70																GOTERM_BP_FAT	GO:0018149~peptide cross-linking	7	0.821596	0.00118382	SPRR1A, SPRR1B, TGM1, TGM3, CSTA, TGM6, IVL	648	26	13528	5.62061	0.95902	0.0849171	2.08559		KCNJ15	potassium inwardly-rectifying channel, subfamily J, member 15
ATP13A4																INTERPRO	IPR008958:Transglutaminase, C-terminal	3	0.352113	0.0603285	TGM1, TGM3, TGM6	760	9	16659	7.30658	1	0.870884	63.7359		CEACAM5	carcinoembryonic antigen-related cell adhesion molecule 5
TM4SF19																INTERPRO	IPR013808:Transglutaminase, conserved site	3	0.352113	0.0603285	TGM1, TGM3, TGM6	760	9	16659	7.30658	1	0.870884	63.7359		GPR137B	G protein-coupled receptor 137B
WDR53																INTERPRO	IPR001102:Transglutaminase, N-terminal	3	0.352113	0.0603285	TGM1, TGM3, TGM6	760	9	16659	7.30658	1	0.870884	63.7359		SCNN1D	sodium channel, nonvoltage-gated 1, delta
BDH1																GOTERM_MF_FAT	GO:0003810~protein-glutamine gamma-glutamyltransferase activity	3	0.352113	0.0671004	TGM1, TGM3, TGM6	629	9	12983	6.88023	1	0.783413	66.1467		IFITM1	interferon induced transmembrane protein 1 (9-27)
C4orf10																SMART	SM00460:TGc	3	0.352113	0.0711034	TGM1, TGM3, TGM6	370	11	9079	6.69214	1	0.787522	61.181		CYP4Z2P	cytochrome P450, family 4, subfamily Z, polypeptide 2 pseudogene
S100P																INTERPRO	IPR002931:Transglutaminase-like	3	0.352113	0.0868282	TGM1, TGM3, TGM6	760	11	16659	5.97811	1	0.93763	77.2512		GPR68	G protein-coupled receptor 68
CHRNA9																UP_SEQ_FEATURE	metal ion-binding site:Calcium	7	0.821596	0.0989144	STS, ARSF, TGM1, TGM3, PLA2G3, TGM6, PLA2G2F	824	74	19113	2.19416	1	0.993488	83.3685		CD274	CD274 molecule
TMEM33																GOTERM_MF_FAT	GO:0016755~transferase activity, transferring amino-acyl groups	3	0.352113	0.233632	TGM1, TGM3, TGM6	629	19	12983	3.25906	1	0.967697	98.4228		TEX2	testis expressed 2
CWH43																														SDR42E1	short chain dehydrogenase/reductase family 42E, member 1
SRD5A3																Annotation Cluster 44	Enrichment Score: 1.2663831063568325													VNN3	vanin 3
TMEM165																Category	Term	Count	%	PValue	Genes	List Total	Pop Hits	Pop Total	Fold Enrichment	Bonferroni	Benjamini	FDR		HIAT1	hippocampus abundant transcript 1
IL8																GOTERM_BP_FAT	GO:0006979~response to oxidative stress	16	1.87793	0.0120927	SGK2, S100A7, BCL2L1, STAT1, SOD2, PSMB5, GPX2, SLC11A2, G6PD, MTF1, HMOX1, GPX3, VNN1, FOSL1, SRXN1, ERCC1	648	164	13528	2.03674	1	0.362047	19.4651		FXYD5	FXYD domain containing ion transport regulator 5
CXCL1																GOTERM_BP_FAT	GO:0010035~response to inorganic substance	17	1.99531	0.0371749	XDH, S100A7, GGH, PGAM2, BCL2L1, STAT1, SOD2, GART, SLC11A2, MTF1, FXN, HMOX1, PLCG2, GPX3, SERPINA1, MAPK8, FOSL1	648	205	13528	1.73123	1	0.604987	49.0369		GPR183	G protein-coupled receptor 183
EPGN																GOTERM_BP_FAT	GO:0042542~response to hydrogen peroxide	6	0.704225	0.12862	HMOX1, GPX3, BCL2L1, STAT1, FOSL1, SOD2	648	56	13528	2.23677	1	0.856878	91.3682		REEP4	receptor accessory protein 4
EREG																GOTERM_BP_FAT	GO:0000302~response to reactive oxygen species	7	0.821596	0.148725	S100A7, HMOX1, GPX3, BCL2L1, STAT1, FOSL1, SOD2	648	75	13528	1.94848	1	0.879776	94.3021		TM4SF19	transmembrane 4 L six family member 19
USO1																														SLC7A11	solute carrier family 7, (cationic amino acid transporter, y+ system) member 11
CXCL13																Annotation Cluster 45	Enrichment Score: 1.2522644719228226													LRRC8B	leucine rich repeat containing 8 family, member B
ANXA3																Category	Term	Count	%	PValue	Genes	List Total	Pop Hits	Pop Total	Fold Enrichment	Bonferroni	Benjamini	FDR		GABRA4	gamma-aminobutyric acid (GABA) A receptor, alpha 4
LOC100505702																GOTERM_BP_FAT	GO:0002377~immunoglobulin production	5	0.586854	0.0530031	TRAF3IP2, NOD2, MSH3, IL7R, ERCC1	648	30	13528	3.47942	1	0.694099	62.0541		C1orf186	chromosome 1 open reading frame 186
LOC100506035																GOTERM_BP_FAT	GO:0002252~immune effector process	12	1.40845	0.0563193	TRAF3IP2, NOD2, YWHAZ, MSH3, CFB, CEBPG, PI4K2A, SAMHD1, RSAD2, SLAMF7, IL7R, ERCC1	648	134	13528	1.86954	1	0.708002	64.3502		HTR3A	5-hydroxytryptamine (serotonin) receptor 3A
THAP9																GOTERM_BP_FAT	GO:0002440~production of molecular mediator of immune response	5	0.586854	0.0586473	TRAF3IP2, NOD2, MSH3, IL7R, ERCC1	648	31	13528	3.36718	1	0.714594	65.883		PROCR	protein C receptor, endothelial (EPCR)
AGPAT9																														TPST2	tyrosylprotein sulfotransferase 2
CHI3L2																Annotation Cluster 46	Enrichment Score: 1.2428564416497265													YIF1B	Yip1 interacting factor homolog B (S. cerevisiae)
SPP1																Category	Term	Count	%	PValue	Genes	List Total	Pop Hits	Pop Total	Fold Enrichment	Bonferroni	Benjamini	FDR		RDH16	retinol dehydrogenase 16 (all-trans)
HERC6																GOTERM_BP_FAT	GO:0046942~carboxylic acid transport	14	1.64319	0.0239431	PPARD, SLC16A10, SLC7A8, SLC6A14, CACNB4, BDKRB2, SLC7A5, SLC7A11, CD36, SLC16A6, ABCD3, SLC38A1, CTNS, CROT	648	147	13528	1.98824	1	0.512392	35.0276		TMEM45B	transmembrane protein 45B
TET2																GOTERM_BP_FAT	GO:0015849~organic acid transport	14	1.64319	0.0251491	PPARD, SLC16A10, SLC7A8, SLC6A14, CACNB4, BDKRB2, SLC7A5, SLC7A11, CD36, SLC16A6, ABCD3, SLC38A1, CTNS, CROT	648	148	13528	1.97481	1	0.522242	36.4412		SLC16A10	solute carrier family 16, member 10 (aromatic amino acid transporter)
RPL34																GOTERM_BP_FAT	GO:0015908~fatty acid transport	5	0.586854	0.042648	PPARD, CD36, ABCD3, BDKRB2, CROT	648	28	13528	3.72795	1	0.640177	53.9527		C5orf4	chromosome 5 open reading frame 4
HSPA4L																GOTERM_BP_FAT	GO:0015718~monocarboxylic acid transport	6	0.704225	0.0894465	PPARD, CD36, SLC16A6, ABCD3, BDKRB2, CROT	648	50	13528	2.50519	1	0.806216	81.1238		MPZL2	myelin protein zero-like 2
USP38																GOTERM_BP_FAT	GO:0015909~long-chain fatty acid transport	3	0.352113	0.265799	CD36, ABCD3, BDKRB2	648	21	13528	2.98236	1	0.946824	99.5903		TMEM33	transmembrane protein 33
CLCN3																														ESYT3	family with sequence similarity 62 (C2 domain containing), member C
CD2																Annotation Cluster 47	Enrichment Score: 1.2410329051496323													TRPV3	transient receptor potential cation channel, subfamily V, member 3
LYAR																Category	Term	Count	%	PValue	Genes	List Total	Pop Hits	Pop Total	Fold Enrichment	Bonferroni	Benjamini	FDR		CLDN7	claudin 7
WDR1																GOTERM_MF_FAT	GO:0050660~FAD binding	9	1.05634	0.0225114	STEAP3, XDH, STEAP4, CYBB, FMO2, TXNRD1, ACAD8, ERO1L, MTO1	629	72	12983	2.58009	1	0.533028	29.8868		IFI27	interferon, alpha-inducible protein 27
LOC441009																UP_SEQ_FEATURE	metal ion-binding site:Iron (heme axial ligand)	9	1.05634	0.0605866	STEAP3, CYP4F8, STEAP4, CYBB, CYP2C18, HMOX1, CYP4F22, CYP2E1, CYP4F2	824	98	19113	2.13019	1	0.981029	65.9192		VN1R2	vomeronasal 1 receptor 2
ARAP2																UP_SEQ_FEATURE	domain:Ferric oxidoreductase	3	0.352113	0.0787274	STEAP3, STEAP4, CYBB	824	11	19113	6.32602	1	0.985993	75.6413		SEL1L	sel-1 suppressor of lin-12-like (C. elegans)
RBM47																INTERPRO	IPR013130:Ferric reductase-like transmembrane component, N-terminal	3	0.352113	0.101149	STEAP3, STEAP4, CYBB	760	12	16659	5.47993	1	0.955376	82.4187		LPHN2	latrophilin 2
GABRA4																														KLRB1	killer cell lectin-like receptor subfamily B, member 1
LNX1																Annotation Cluster 48	Enrichment Score: 1.2377406980844063													RAET1G	retinoic acid early transcript 1G
UBA6																Category	Term	Count	%	PValue	Genes	List Total	Pop Hits	Pop Total	Fold Enrichment	Bonferroni	Benjamini	FDR		DSC2	desmocollin 2
TMPRSS11D																GOTERM_BP_FAT	GO:0019322~pentose biosynthetic process	3	0.352113	0.00663426	G6PD, PYGL, PGD	648	3	13528	20.8765	1	0.262342	11.1693		TMC5	transmembrane channel-like 5
CXCL11																GOTERM_BP_FAT	GO:0019321~pentose metabolic process	4	0.469484	0.013469	G6PD, PYGL, PGD, RPIA	648	11	13528	7.59147	1	0.381971	21.4382		ATG9B	ATG9 autophagy related 9 homolog B (S. cerevisiae)
HPSE																GOTERM_BP_FAT	GO:0046165~alcohol biosynthetic process	6	0.704225	0.0576189	G6PD, PYGL, PLCG2, PGD, PGAM2, PTAFR	648	44	13528	2.8468	1	0.710829	65.2137		TMEM206	transmembrane protein 206
RBM8A																GOTERM_BP_FAT	GO:0034637~cellular carbohydrate biosynthetic process	7	0.821596	0.111532	G6PD, PYGL, CMAS, PLCG2, PGD, PGAM2, PTAFR	648	69	13528	2.11791	1	0.836697	87.8052		SLAMF7	SLAM family member 7
EIF4E																GOTERM_BP_FAT	GO:0016051~carbohydrate biosynthetic process	8	0.938967	0.251319	G6PD, PYGL, CMAS, PLCG2, PGD, PGAM2, UGP2, PTAFR	648	107	13528	1.56086	1	0.94089	99.4201		XKRX	XK, Kell blood group complex subunit-related, X-linked
ADH7																GOTERM_BP_FAT	GO:0046364~monosaccharide biosynthetic process	4	0.469484	0.25956	G6PD, PYGL, PGD, PGAM2	648	37	13528	2.25692	1	0.943529	99.5238		RHCG	Rh family, C glycoprotein
UBE2D3																														P2RY11	purinergic receptor P2Y, G-protein coupled, 11
CENPE																Annotation Cluster 49	Enrichment Score: 1.2238639518644099													TMED5	transmembrane emp24 protein transport domain containing 5
TNIP3																Category	Term	Count	%	PValue	Genes	List Total	Pop Hits	Pop Total	Fold Enrichment	Bonferroni	Benjamini	FDR		ADAM23	ADAM metallopeptidase domain 23
SCLT1																SP_PIR_KEYWORDS	sterol biosynthesis	5	0.586854	0.0206395	TM7SF2, CYB5R2, HMGCR, DHCR7, CH25H	825	25	19235	4.66303	0.999979	0.204998	26.0469		UNC93A	unc-93 homolog A (C. elegans)
SLC7A11																GOTERM_BP_FAT	GO:0016126~sterol biosynthetic process	6	0.704225	0.024369	TM7SF2, G6PD, CYB5R2, HMGCR, DHCR7, CH25H	648	35	13528	3.57884	1	0.514817	35.5301		SEC11C	SEC11 homolog C (S. cerevisiae)
NDUFC1																SP_PIR_KEYWORDS	Steroid biosynthesis	6	0.704225	0.0271333	TM7SF2, CYB5R2, HSD17B2, HMGCR, DHCR7, CH25H	825	40	19235	3.49727	0.999999	0.247561	32.8332		CXCR2	interleukin 8 receptor, beta
INPP4B																GOTERM_BP_FAT	GO:0008202~steroid metabolic process	17	1.99531	0.0331235	TM7SF2, STS, PPARD, LIPA, CYB5R2, HSD17B2, HMGCR, DHRS9, APOL2, UGT1A7, GBA2, AKR1B15, UGT1A8, G6PD, APOL1, AKR1B10, CH25H, DHCR7, SDR42E1	648	202	13528	1.75694	1	0.58605	45.0834		SURF4	surfeit 4
C1orf54																GOTERM_BP_FAT	GO:0016125~sterol metabolic process	10	1.17371	0.0523867	APOL2, TM7SF2, PPARD, APOL1, G6PD, LIPA, CYB5R2, HMGCR, DHCR7, CH25H	648	101	13528	2.06698	1	0.698612	61.6122
IFI6																SP_PIR_KEYWORDS	lipid synthesis	9	1.05634	0.0591497	TM7SF2, CYB5R2, HSD17B2, HMGCR, ELOVL4, DHCR7, CH25H, SCD, UGCG	825	98	19235	2.14119	1	0.398556	58.6103		Gene Group 32	Enrichment Score: 0.1817877734258532
DDX60																GOTERM_BP_FAT	GO:0006694~steroid biosynthetic process	8	0.938967	0.111775	TM7SF2, G6PD, CYB5R2, HSD17B2, HMGCR, SDR42E1, DHCR7, CH25H	648	85	13528	1.96485	1	0.835703	87.8644		OFFICIAL_GENE_SYMBOL	Gene Name
DDX60L																GOTERM_BP_FAT	GO:0006695~cholesterol biosynthetic process	4	0.469484	0.125664	TM7SF2, G6PD, HMGCR, DHCR7	648	26	13528	3.21178	1	0.852851	90.8321		RBM47	RNA binding motif protein 47
ANXA9																GOTERM_BP_FAT	GO:0008203~cholesterol metabolic process	8	0.938967	0.150749	APOL2, TM7SF2, PPARD, APOL1, G6PD, HMGCR, DHCR7, CH25H	648	92	13528	1.81535	1	0.881036	94.5383		HNRNPL	similar to heterogeneous nuclear ribonucleoprotein L-like; heterogeneous nuclear ribonucleoprotein L
ACSL1																SP_PIR_KEYWORDS	Cholesterol biosynthesis	3	0.352113	0.194626	TM7SF2, HMGCR, DHCR7	825	19	19235	3.68134	1	0.699789	95.6352		PRPF40A	PRP40 pre-mRNA processing factor 40 homolog A (S. cerevisiae)
BC016366																														HNRNPA3	heterogeneous nuclear ribonucleoprotein A3
MAFIP																Annotation Cluster 50	Enrichment Score: 1.2025205205358553													SF3B3	splicing factor 3b, subunit 3, 130kDa
RPL37																Category	Term	Count	%	PValue	Genes	List Total	Pop Hits	Pop Total	Fold Enrichment	Bonferroni	Benjamini	FDR		RBM25	RNA binding motif protein 25
LCE3C																GOTERM_BP_FAT	GO:0009310~amine catabolic process	10	1.17371	0.011886	ARG1, KYNU, DIO2, HAL, AASS, SMOX, ACAD8, IDO1, DDAH2, ASL	648	78	13528	2.67648	1	0.361029	19.1647		RBM8A	RNA binding motif protein 8A
DEPDC1B																GOTERM_BP_FAT	GO:0006525~arginine metabolic process	4	0.469484	0.0217426	ARG1, ARG2, DDAH2, ASL	648	13	13528	6.42355	1	0.49412	32.3713		CPEB4	cytoplasmic polyadenylation element binding protein 4
IVL																GOTERM_BP_FAT	GO:0009063~cellular amino acid catabolic process	8	0.938967	0.0431961	ARG1, KYNU, HAL, AASS, ACAD8, IDO1, DDAH2, ASL	648	68	13528	2.45606	1	0.641794	54.4196
SPRR4																GOTERM_BP_FAT	GO:0006527~arginine catabolic process	3	0.352113	0.0527897	ARG1, DDAH2, ASL	648	8	13528	7.8287	1	0.69553	61.9016		Gene Group 33	Enrichment Score: 0.11889789677492651
SPRR1A																GOTERM_BP_FAT	GO:0016054~organic acid catabolic process	9	1.05634	0.161806	ARG1, KYNU, PPARD, HAL, AASS, ACAD8, IDO1, DDAH2, ASL	648	111	13528	1.69269	1	0.889625	95.6743		OFFICIAL_GENE_SYMBOL	Gene Name
SPRR3																GOTERM_BP_FAT	GO:0046395~carboxylic acid catabolic process	9	1.05634	0.161806	ARG1, KYNU, PPARD, HAL, AASS, ACAD8, IDO1, DDAH2, ASL	648	111	13528	1.69269	1	0.889625	95.6743		LRRC8B	leucine rich repeat containing 8 family, member B
SPRR1B																GOTERM_BP_FAT	GO:0009065~glutamine family amino acid catabolic process	3	0.352113	0.247757	ARG1, DDAH2, ASL	648	20	13528	3.13148	1	0.939329	99.369		MFHAS1	malignant fibrous histiocytoma amplified sequence 1
PRR9																														LRRC20	leucine rich repeat containing 20
S100A9																Annotation Cluster 51	Enrichment Score: 1.1941137586562485													LRG1	leucine-rich alpha-2-glycoprotein 1
S100A7A																Category	Term	Count	%	PValue	Genes	List Total	Pop Hits	Pop Total	Fold Enrichment	Bonferroni	Benjamini	FDR
AK091866																GOTERM_MF_FAT	GO:0004869~cysteine-type endopeptidase inhibitor activity	7	0.821596	0.00807194	CST7, FETUB, CARD18, TNFAIP8, CSTA, BCL2L1, HSPA5	629	37	12983	3.905	0.999337	0.319676	11.8725		Gene Group 34	Enrichment Score: 0.04892995369488004
STARD4																SMART	SM00043:CY	3	0.352113	0.164693	CST7, FETUB, CSTA	370	18	9079	4.08964	1	0.948659	90.061		OFFICIAL_GENE_SYMBOL	Gene Name
VDAC1																INTERPRO	IPR000010:Proteinase inhibitor I25, cystatin	3	0.352113	0.196791	CST7, FETUB, CSTA	760	18	16659	3.65329	1	0.99452	97.1908		APIP	APAF1 interacting protein; similar to APAF1 interacting protein
PPP2CA																														PAPL	iron/zinc purple acid phosphatase-like protein
PTAFR																Annotation Cluster 52	Enrichment Score: 1.184775945054458													ZDHHC21	zinc finger, DHHC-type containing 21
HBEGF																Category	Term	Count	%	PValue	Genes	List Total	Pop Hits	Pop Total	Fold Enrichment	Bonferroni	Benjamini	FDR		S100A7L2	S100 calcium binding protein A7-like 2
FCHSD1																GOTERM_BP_FAT	GO:0019321~pentose metabolic process	4	0.469484	0.013469	G6PD, PYGL, PGD, RPIA	648	11	13528	7.59147	1	0.381971	21.4382		THAP9	THAP domain containing 9
PCDH1																GOTERM_BP_FAT	GO:0006007~glucose catabolic process	8	0.938967	0.0200697	UEVLD, G6PD, PFKFB2, PGD, HK2, PGAM2, RPIA, PGK1	648	58	13528	2.87952	1	0.486656	30.2837		S100A7A	S100 calcium binding protein A7A
CSNK1A1																GOTERM_BP_FAT	GO:0006739~NADP metabolic process	4	0.469484	0.0382902	ME1, G6PD, PGD, RPIA	648	16	13528	5.21914	1	0.612728	50.0772		MID1	midline 1 (Opitz/BBB syndrome)
SLC25A44																GOTERM_BP_FAT	GO:0006098~pentose-phosphate shunt	3	0.352113	0.065768	G6PD, PGD, RPIA	648	9	13528	6.95885	1	0.73796	70.1946		CPPED1	calcineurin-like phosphoesterase domain containing 1
TNIP1																GOTERM_BP_FAT	GO:0046364~monosaccharide biosynthetic process	4	0.469484	0.25956	G6PD, PYGL, PGD, PGAM2	648	37	13528	2.25692	1	0.943529	99.5238		DNPEP	aspartyl aminopeptidase
C5orf4																KEGG_PATHWAY	hsa00030:Pentose phosphate pathway	3	0.352113	0.440685	G6PD, PGD, RPIA	302	25	5085	2.02053	1	0.916929	99.9147		APOBEC3B	apolipoprotein B mRNA editing enzyme, catalytic polypeptide-like 3B
LOC285629																														LPXN	leupaxin
FBXW11																Annotation Cluster 53	Enrichment Score: 1.168085790219633													TRIM38	tripartite motif-containing 38
RAB24																Category	Term	Count	%	PValue	Genes	List Total	Pop Hits	Pop Total	Fold Enrichment	Bonferroni	Benjamini	FDR		TRIM22	tripartite motif-containing 22
EXOC3																GOTERM_BP_FAT	GO:0006518~peptide metabolic process	9	1.05634	0.00345504	CTH, G6PD, SEC11C, GPX3, CTNS, FURIN, MGST1, SOD2, DNPEP	648	53	13528	3.54507	0.999912	0.176726	5.97248		RBBP6	retinoblastoma binding protein 6
SLAMF7																GOTERM_BP_FAT	GO:0006749~glutathione metabolic process	6	0.704225	0.00969552	CTH, G6PD, GPX3, CTNS, MGST1, SOD2	648	28	13528	4.47354	1	0.324421	15.9162		DTX3L	deltex 3-like (Drosophila)
IL7R																GOTERM_BP_FAT	GO:0006575~cellular amino acid derivative metabolic process	14	1.64319	0.0551801	P4HB, KYNU, OCLN, IDO1, PADI1, SOD2, CTH, G6PD, GPX3, VNN1, SMOX, CTNS, MGST1, VNN3	648	166	13528	1.76067	1	0.703276	63.5766		GDA	guanine deaminase
CARD6																GOTERM_BP_FAT	GO:0051262~protein tetramerization	5	0.586854	0.114392	CTH, GPX3, AASS, TGM3, SOD2	648	39	13528	2.67648	1	0.838003	88.485		APOBEC3A	apolipoprotein B mRNA editing enzyme, catalytic polypeptide-like 3A
GZMA																GOTERM_BP_FAT	GO:0006790~sulfur metabolic process	9	1.05634	0.185094	TPST2, CTH, G6PD, OCLN, GPX3, SLC19A3, CTNS, MGST1, SOD2	648	115	13528	1.63382	1	0.900713	97.3799		ZSWIM4	zinc finger, SWIM-type containing 4
MAST4																GOTERM_BP_FAT	GO:0051289~protein homotetramerization	3	0.352113	0.355208	CTH, GPX3, SOD2	648	26	13528	2.40883	1	0.972902	99.9594		ZFAND2A	zinc finger, AN1-type domain 2A
CCNB1																GOTERM_BP_FAT	GO:0051260~protein homooligomerization	6	0.704225	0.478988	VWF, CTH, GPX3, LNX1, SOD2, ANGPTL4	648	95	13528	1.31852	1	0.989114	99.9991		RASSF5	Ras association (RalGDS/AF-6) domain family member 5
OCLN																														TRIM69	tripartite motif-containing 69
FCHO2																Annotation Cluster 54	Enrichment Score: 1.1641933494715748													XAF1	XIAP associated factor 1
TMEM171																Category	Term	Count	%	PValue	Genes	List Total	Pop Hits	Pop Total	Fold Enrichment	Bonferroni	Benjamini	FDR		RNF31	ring finger protein 31
BTF3																GOTERM_MF_FAT	GO:0016813~hydrolase activity, acting on carbon-nitrogen (but not peptide) bonds, in linear amidines	4	0.469484	0.0178603	ARG1, ARG2, DDAH2, PADI1	629	12	12983	6.88023	1	0.478448	24.4998		ZNF589	zinc finger protein 589
HMGCR																GOTERM_BP_FAT	GO:0006525~arginine metabolic process	4	0.469484	0.0217426	ARG1, ARG2, DDAH2, ASL	648	13	13528	6.42355	1	0.49412	32.3713		RNF222	ring finger protein 222
JMY																SP_PIR_KEYWORDS	urea cycle	3	0.352113	0.0333488	ARG1, ARG2, ASL	825	7	19235	9.99221	1	0.277277	38.7816		ZNF410	zinc finger protein 410
MSH3																GOTERM_BP_FAT	GO:0019627~urea metabolic process	3	0.352113	0.0796721	ARG1, ARG2, ASL	648	10	13528	6.26296	1	0.779744	77.1743		LNX1	ligand of numb-protein X 1
POLR3G																GOTERM_BP_FAT	GO:0000050~urea cycle	3	0.352113	0.0796721	ARG1, ARG2, ASL	648	10	13528	6.26296	1	0.779744	77.1743		ETHE1	ethylmalonic encephalopathy 1
TNFAIP8																GOTERM_BP_FAT	GO:0043604~amide biosynthetic process	3	0.352113	0.0943839	ARG1, ARG2, ASL	648	11	13528	5.6936	1	0.8159	82.8644		ZNF800	zinc finger protein 800
MIR3661																GOTERM_BP_FAT	GO:0009064~glutamine family amino acid metabolic process	6	0.704225	0.101724	ARG1, GLUL, ARG2, GGH, DDAH2, ASL	648	52	13528	2.40883	1	0.824997	85.1746		LYAR	Ly1 antibody reactive homolog (mouse)
SNORA74																KEGG_PATHWAY	hsa00330:Arginine and proline metabolism	4	0.469484	0.615514	ARG1, GLUL, ARG2, ASL	302	53	5085	1.27077	1	0.950798	99.9991		TRIM21	tripartite motif-containing 21
SLC35A4																														ZC3H12A	zinc finger CCCH-type containing 12A
VTRNA1-3																Annotation Cluster 55	Enrichment Score: 1.1022596792899453													RNF139	ring finger protein 139
SPINK6																Category	Term	Count	%	PValue	Genes	List Total	Pop Hits	Pop Total	Fold Enrichment	Bonferroni	Benjamini	FDR		ZC3H13	zinc finger CCCH-type containing 13
SPINK7																GOTERM_BP_FAT	GO:0018149~peptide cross-linking	7	0.821596	0.00118382	SPRR1A, SPRR1B, TGM1, TGM3, CSTA, TGM6, IVL	648	26	13528	5.62061	0.95902	0.0849171	2.08559		ZFAND6	zinc finger, AN1-type domain 6
ATP1B1																GOTERM_MF_FAT	GO:0030674~protein binding, bridging	6	0.704225	0.479674	ADAP2, SPRR1A, SPRR1B, CSTA, HSPA5, IVL	629	94	12983	1.31749	1	0.995538	99.9962
GPX3																UP_SEQ_FEATURE	repeat:6	5	0.586854	0.868938	SPRR1A, SPRR1B, SPRR3, IVL, SRGN	824	143	19113	0.811028	1	1	100		Gene Group 35	Enrichment Score: 0.014086743630166224
GM2A																														OFFICIAL_GENE_SYMBOL	Gene Name
BLZF1																Annotation Cluster 56	Enrichment Score: 1.0781554828288076													THAP9	THAP domain containing 9
LARP1																Category	Term	Count	%	PValue	Genes	List Total	Pop Hits	Pop Total	Fold Enrichment	Bonferroni	Benjamini	FDR		PRDM1	PR domain containing 1, with ZNF domain
C1orf112																INTERPRO	IPR001345:Phosphoglycerate/bisphosphoglycerate mutase	3	0.352113	0.0731887	PFKFB2, PGAM2, C12ORF5	760	10	16659	6.57592	1	0.907302	71.032		ZNF812	zinc finger protein 561; zinc finger protein 812
HMMR																UP_SEQ_FEATURE	active site:Tele-phosphohistidine intermediate	3	0.352113	0.0787274	PFKFB2, PGAM2, C12ORF5	824	11	19113	6.32602	1	0.985993	75.6413		ZNF426	zinc finger protein 426
CPEB4																INTERPRO	IPR013078:Phosphoglycerate mutase	3	0.352113	0.101149	PFKFB2, PGAM2, C12ORF5	760	12	16659	5.47993	1	0.955376	82.4187		MTF1	metal-regulatory transcription factor 1
FMO2																														TRPS1	trichorhinophalangeal syndrome I
C1orf9																Annotation Cluster 57	Enrichment Score: 1.0525775216200828													ZNF323	zinc finger protein 323
MRS2																Category	Term	Count	%	PValue	Genes	List Total	Pop Hits	Pop Total	Fold Enrichment	Bonferroni	Benjamini	FDR		ZNF607	zinc finger protein 607
TRIM38																GOTERM_BP_FAT	GO:0048871~multicellular organismal homeostasis	11	1.29108	0.00719885	RPA1, SLC11A2, XDH, GPX2, LIPA, RAC2, VEGFA, SERPINA3, IL1B, ACP5, STAT3	648	85	13528	2.70167	1	0.273441	12.0634		ZSWIM4	zinc finger, SWIM-type containing 4
HIST1H2BH																GOTERM_BP_FAT	GO:0048771~tissue remodeling	7	0.821596	0.0501605	XDH, IL23A, LIPA, ELF3, RAC2, VEGFA, ACP5	648	56	13528	2.60957	1	0.685451	59.9755		ZFAND2A	zinc finger, AN1-type domain 2A
TRNA_Ala																GOTERM_BP_FAT	GO:0001894~tissue homeostasis	7	0.821596	0.0797941	RPA1, XDH, LIPA, RAC2, VEGFA, SERPINA3, ACP5	648	63	13528	2.31962	1	0.77803	77.2281		ZNF589	zinc finger protein 589
AIF1																GOTERM_BP_FAT	GO:0045453~bone resorption	3	0.352113	0.159257	XDH, RAC2, ACP5	648	15	13528	4.17531	1	0.887658	95.4342		MECOM	ecotropic viral integration site 1
CFB																GOTERM_BP_FAT	GO:0046849~bone remodeling	3	0.352113	0.265799	XDH, RAC2, ACP5	648	21	13528	2.98236	1	0.946824	99.5903		ZNF267	zinc finger protein 267
PPT2																GOTERM_BP_FAT	GO:0060249~anatomical structure homeostasis	7	0.821596	0.396539	RPA1, XDH, LIPA, RAC2, VEGFA, SERPINA3, ACP5	648	106	13528	1.37864	1	0.979138	99.9875		ZNF410	zinc finger protein 410
PPARD																														ZNF788	zinc finger family member 788
PNPLA1																Annotation Cluster 58	Enrichment Score: 1.0451882017351752													ZNF800	zinc finger protein 800
VEGFA																Category	Term	Count	%	PValue	Genes	List Total	Pop Hits	Pop Total	Fold Enrichment	Bonferroni	Benjamini	FDR		ZNF763	zinc finger protein 763
IL17A																SP_PIR_KEYWORDS	isopeptide bond	22	2.58216	0.0348364	HIST4H4, MCL1, HIST1H2BH, PGAM2, CENPE, UBE2I, STAT1, SLC7A5, SUMO3, CUL2, VWF, TOP1, PSMA6, ISG15, HDAC1, ANK3, HIST2H2BF, TRPS1, HIST1H2BJ, IVL, RBM25, CCAR1	825	319	19235	1.60794	1	0.283446	40.1306		ZFAND6	zinc finger, AN1-type domain 6
MTO1																SP_PIR_KEYWORDS	ubl conjugation	32	3.75587	0.138718	HIST4H4, MCL1, PGAM2, SLC7A5, SUMO3, TOP1, CUL2, N4BP1, ANK3, HIST1H2BJ, RBM25, CCAR1, SYK, SGK1, HIST1H2BH, UBE2I, CENPE, STAT1, TRIM22, JMY, CCNB1, DDX58, VWF, RGS20, PSMA6, DIO2, HDAC1, PLCG1, HIST2H2BF, TRPS1, SH3KBP1, ZNF410	825	588	19235	1.26885	1	0.592508	88.474
SH3BGRL2																UP_SEQ_FEATURE	cross-link:Glycyl lysine isopeptide (Lys-Gly) (interchain with G-Cter in ubiquitin)	13	1.52582	0.15145	MCL1, HIST1H2BH, PGAM2, CENPE, UBE2I, SLC7A5, VWF, PSMA6, ANK3, HIST2H2BF, HIST1H2BJ, RBM25, CCAR1	824	199	19113	1.51528	1	0.998551	94.0898		Gene Group 36	Enrichment Score: 3.291674241505341E-5
PRDM1																														OFFICIAL_GENE_SYMBOL	Gene Name
SLC16A10																Annotation Cluster 59	Enrichment Score: 1.0292301706517066													GRHL1	grainyhead-like 1 (Drosophila)
NCOA7																Category	Term	Count	%	PValue	Genes	List Total	Pop Hits	Pop Total	Fold Enrichment	Bonferroni	Benjamini	FDR		MXD1	MAX dimerization protein 1
ARG1																GOTERM_BP_FAT	GO:0030593~neutrophil chemotaxis	5	0.586854	0.00927585	IL8, IL1B, CXCR2, ITGAM, SYK	648	18	13528	5.79904	1	0.320687	15.2799		CREBZF	CREB/ATF bZIP transcription factor
AIG1																GOTERM_BP_FAT	GO:0030595~leukocyte chemotaxis	6	0.704225	0.0302798	IL8, S100A9, IL1B, CXCR2, ITGAM, SYK	648	37	13528	3.38539	1	0.563631	42.1375		FOSL2	FOS-like antigen 2
QSOX1																GOTERM_BP_FAT	GO:0060326~cell chemotaxis	6	0.704225	0.03702	IL8, S100A9, IL1B, CXCR2, ITGAM, SYK	648	39	13528	3.21178	1	0.606776	48.8908		ELF3	E74-like factor 3 (ets domain transcription factor, epithelial-specific )
UNC93A																GOTERM_BP_FAT	GO:0006928~cell motion	30	3.52113	0.105426	CCL3, PPARD, HMGCR, S100A9, FPR1, FPR3, CXCR2, CCL4, ITGAM, BDNF, CXCR4, ANK3, VNN1, IL1B, S100A2, SYK, PLAT, S100P, IL8, PSG2, STAT3, PLAUR, EPHA4, PARP9, ID1, NCK1, HBEGF, MAPK8, SIAH1, WASL	648	475	13528	1.31852	1	0.831009	86.2248		IRF7	interferon regulatory factor 7
MLLT4																GOTERM_BP_FAT	GO:0050900~leukocyte migration	6	0.704225	0.135805	IL8, S100A9, IL1B, CXCR2, ITGAM, SYK	648	57	13528	2.19753	1	0.865796	92.5506		HMGN5	nucleosomal binding protein 1
FLJ23867																GOTERM_BP_FAT	GO:0016477~cell migration	17	1.99531	0.248157	PLAT, PPARD, S100P, IL8, HMGCR, S100A9, PSG2, CXCR2, ITGAM, PARP9, CXCR4, ID1, NCK1, HBEGF, IL1B, S100A2, SYK	648	276	13528	1.28587	1	0.939026	99.375		EHF	ets homologous factor
SERPINB1																GOTERM_BP_FAT	GO:0048870~cell motility	17	1.99531	0.397478	PLAT, PPARD, S100P, IL8, HMGCR, S100A9, PSG2, CXCR2, ITGAM, PARP9, CXCR4, ID1, NCK1, HBEGF, IL1B, S100A2, SYK	648	307	13528	1.15603	1	0.979158	99.9878		GABPA	GA binding protein transcription factor, alpha subunit 60kDa
SERPINB9																GOTERM_BP_FAT	GO:0051674~localization of cell	17	1.99531	0.397478	PLAT, PPARD, S100P, IL8, HMGCR, S100A9, PSG2, CXCR2, ITGAM, PARP9, CXCR4, ID1, NCK1, HBEGF, IL1B, S100A2, SYK	648	307	13528	1.15603	1	0.979158	99.9878		ELK3	ELK3, ETS-domain protein (SRF accessory protein 2)
TDP2																														SOX7	SRY (sex determining region Y)-box 7
HIST1H1A																Annotation Cluster 60	Enrichment Score: 1.0287462993129077													ELF5	E74-like factor 5 (ets domain transcription factor)
HIST1H2BJ																Category	Term	Count	%	PValue	Genes	List Total	Pop Hits	Pop Total	Fold Enrichment	Bonferroni	Benjamini	FDR		PRDM1	PR domain containing 1, with ZNF domain
ZNF323																GOTERM_BP_FAT	GO:0016053~organic acid biosynthetic process	13	1.52582	0.0682083	KYNU, ALOXE3, SCD, IDO1, ASL, GLUL, CTH, ELOVL4, C5ORF4, CH25H, ALOX12B, UGP2, SYK	648	155	13528	1.75094	1	0.74859	71.5499
C6orf15																GOTERM_BP_FAT	GO:0046394~carboxylic acid biosynthetic process	13	1.52582	0.0682083	KYNU, ALOXE3, SCD, IDO1, ASL, GLUL, CTH, ELOVL4, C5ORF4, CH25H, ALOX12B, UGP2, SYK	648	155	13528	1.75094	1	0.74859	71.5499
DDAH2																GOTERM_BP_FAT	GO:0006633~fatty acid biosynthetic process	7	0.821596	0.176233	ALOXE3, C5ORF4, ELOVL4, CH25H, SCD, ALOX12B, SYK	648	79	13528	1.84982	1	0.899062	96.8239
FKBPL
PPIL1																Annotation Cluster 61	Enrichment Score: 1.0193094097181787
TREM1																Category	Term	Count	%	PValue	Genes	List Total	Pop Hits	Pop Total	Fold Enrichment	Bonferroni	Benjamini	FDR
C6orf132																INTERPRO	IPR004760:L-type amino acid transporter	3	0.352113	0.00603113	SLC7A8, SLC7A5, SLC7A11	760	3	16659	21.9197	0.999574	0.308982	9.39062
GTPBP2																GOTERM_BP_FAT	GO:0046942~carboxylic acid transport	14	1.64319	0.0239431	PPARD, SLC16A10, SLC7A8, SLC6A14, CACNB4, BDKRB2, SLC7A5, SLC7A11, CD36, SLC16A6, ABCD3, SLC38A1, CTNS, CROT	648	147	13528	1.98824	1	0.512392	35.0276
PLA2G7																GOTERM_BP_FAT	GO:0015849~organic acid transport	14	1.64319	0.0251491	PPARD, SLC16A10, SLC7A8, SLC6A14, CACNB4, BDKRB2, SLC7A5, SLC7A11, CD36, SLC16A6, ABCD3, SLC38A1, CTNS, CROT	648	148	13528	1.97481	1	0.522242	36.4412
CRISP3																GOTERM_BP_FAT	GO:0015837~amine transport	12	1.40845	0.0256908	YWHAZ, RHCG, SLC16A10, SERPINB7, SLC6A14, SLC7A8, CACNB4, SLC38A1, CTNS, SLC7A5, SLC7A11, SYK	648	118	13528	2.12304	1	0.526092	37.0668
IL17F																SP_PIR_KEYWORDS	amino-acid transport	5	0.586854	0.0666607	SLC6A14, SLC7A8, SLC38A1, SLC7A5, SLC7A11	825	36	19235	3.23822	1	0.417482	63.1422
RNF2																GOTERM_MF_FAT	GO:0015175~neutral amino acid transmembrane transporter activity	4	0.469484	0.0784223	SLC7A8, SLC38A1, SLC7A5, SLC7A11	629	21	12983	3.93156	1	0.827243	72.0163
TMEM30A																GOTERM_BP_FAT	GO:0015807~L-amino acid transport	4	0.469484	0.0948829	SLC7A8, CACNB4, CTNS, SLC7A5	648	23	13528	3.6307	1	0.815662	83.0317
ELOVL4																GOTERM_MF_FAT	GO:0015179~L-amino acid transmembrane transporter activity	5	0.586854	0.109791	SLC7A8, SLC38A1, CTNS, SLC7A5, SLC7A11	629	38	12983	2.71588	1	0.867287	83.6931
ME1																GOTERM_BP_FAT	GO:0006865~amino acid transport	8	0.938967	0.139023	SLC16A10, SLC6A14, SLC7A8, CACNB4, SLC38A1, CTNS, SLC7A5, SLC7A11	648	90	13528	1.85569	1	0.869831	93.029
RGS1																INTERPRO	IPR002293:Amino acid/polyamine transporter I	3	0.352113	0.147334	SLC7A8, SLC7A5, SLC7A11	760	15	16659	4.38395	1	0.985882	92.5594
TRAF3IP2																GOTERM_MF_FAT	GO:0015171~amino acid transmembrane transporter activity	6	0.704225	0.155768	SLC6A14, SLC7A8, SLC38A1, CTNS, SLC7A5, SLC7A11	629	59	12983	2.09905	1	0.921793	92.8677
ECHDC1																PIR_SUPERFAMILY	PIRSF006060:AA_transporter	3	0.352113	0.187922	SLC7A8, SLC7A5, SLC7A11	394	15	7396	3.75431	1	0.999047	94.5222
VNN1																INTERPRO	IPR004841:Amino acid permease-associated region	3	0.352113	0.265045	SLC7A8, SLC7A5, SLC7A11	760	22	16659	2.98906	1	0.998292	99.3395
VNN3																GOTERM_BP_FAT	GO:0015804~neutral amino acid transport	3	0.352113	0.265799	SLC7A8, SLC38A1, SLC7A5	648	21	13528	2.98236	1	0.946824	99.5903
SGK1																GOTERM_MF_FAT	GO:0005275~amine transmembrane transporter activity	6	0.704225	0.287317	SLC6A14, SLC7A8, SLC38A1, CTNS, SLC7A5, SLC7A11	629	74	12983	1.67357	1	0.98397	99.4918
IL22RA2																GOTERM_BP_FAT	GO:0009636~response to toxin	3	0.352113	0.796204	SLC6A14, SLC7A8, SLC7A11	648	61	13528	1.02672	1	0.999554	100
LOC729178
RAET1G																Annotation Cluster 62	Enrichment Score: 1.0164604190993487
SOD2																Category	Term	Count	%	PValue	Genes	List Total	Pop Hits	Pop Total	Fold Enrichment	Bonferroni	Benjamini	FDR
ELF3																GOTERM_BP_FAT	GO:0019637~organophosphate metabolic process	19	2.23005	0.00748121	PGAP2, PIGO, PLAUR, CWH43, JMJD7-PLA2G4B, PLCG1, JMJD7, PIK3C3, PI4K2A, PLCG2, AGPAT9, SMPD1, PLCD1, GK, PLA2G3, PLA2G4E, SMPD3, PLA2G4D, PLA2G2F, PIGA	648	200	13528	1.98327	1	0.274918	12.5073
CCDC129																GOTERM_BP_FAT	GO:0006644~phospholipid metabolic process	18	2.11268	0.00970548	PGAP2, PIGO, PLAUR, CWH43, JMJD7-PLA2G4B, PLCG1, JMJD7, PIK3C3, PI4K2A, PLCG2, AGPAT9, SMPD1, PLCD1, PLA2G3, PLA2G4E, SMPD3, PLA2G4D, PLA2G2F, PIGA	648	190	13528	1.97778	1	0.320784	15.9312
FKBP9																GOTERM_BP_FAT	GO:0042157~lipoprotein metabolic process	10	1.17371	0.0139013	APOL2, CWH43, PGAP2, APOL1, CD36, APOL6, PIGO, APOL4, PIGA, PLAUR	648	80	13528	2.60957	1	0.387572	22.0486
LOC100506776																GOTERM_BP_FAT	GO:0046489~phosphoinositide biosynthetic process	6	0.704225	0.0407082	CWH43, PGAP2, PI4K2A, PIGO, PIGA, PLAUR	648	40	13528	3.13148	1	0.629137	52.264
C7orf57																GOTERM_BP_FAT	GO:0006506~GPI anchor biosynthetic process	5	0.586854	0.0774042	CWH43, PGAP2, PIGO, PIGA, PLAUR	648	34	13528	3.07008	1	0.774227	76.1525
UPP1																SP_PIR_KEYWORDS	gpi-anchor biosynthesis	4	0.469484	0.0813316	CWH43, PGAP2, PIGO, PIGA	825	24	19235	3.88586	1	0.470388	70.6926
ASL																GOTERM_BP_FAT	GO:0006505~GPI anchor metabolic process	5	0.586854	0.0842474	CWH43, PGAP2, PIGO, PIGA, PLAUR	648	35	13528	2.98236	1	0.794519	79.1113
CD36																GOTERM_BP_FAT	GO:0030384~phosphoinositide metabolic process	7	0.821596	0.135758	CWH43, PGAP2, PI4K2A, PIK3C3, PIGO, PIGA, PLAUR	648	73	13528	2.00186	1	0.86707	92.5433
CROT																GOTERM_BP_FAT	GO:0045017~glycerolipid biosynthetic process	7	0.821596	0.183414	CWH43, PGAP2, PI4K2A, AGPAT9, PIGO, PIGA, PLAUR	648	80	13528	1.8267	1	0.899351	97.2821
AZGP1P1																GOTERM_BP_FAT	GO:0046474~glycerophospholipid biosynthetic process	6	0.704225	0.224993	CWH43, PGAP2, PI4K2A, PIGO, PIGA, PLAUR	648	68	13528	1.84205	1	0.928918	98.9275
IKBKE																GOTERM_BP_FAT	GO:0006497~protein amino acid lipidation	5	0.586854	0.247137	CWH43, PGAP2, PIGO, PIGA, PLAUR	648	53	13528	1.96949	1	0.939457	99.3597
RASSF5																GOTERM_BP_FAT	GO:0042158~lipoprotein biosynthetic process	5	0.586854	0.300845	CWH43, PGAP2, PIGO, PIGA, PLAUR	648	58	13528	1.7997	1	0.959077	99.8284
IFRD1																GOTERM_BP_FAT	GO:0006650~glycerophospholipid metabolic process	8	0.938967	0.334924	CWH43, PGAP2, JMJD7-PLA2G4B, JMJD7, PI4K2A, PIK3C3, PIGO, PIGA, PLAUR	648	118	13528	1.41536	1	0.968882	99.9295
IL19																GOTERM_BP_FAT	GO:0008654~phospholipid biosynthetic process	7	0.821596	0.362019	CWH43, PGAP2, PI4K2A, AGPAT9, PIGO, PIGA, PLAUR	648	102	13528	1.4327	1	0.972884	99.9664
PFKFB2																GOTERM_BP_FAT	GO:0046486~glycerolipid metabolic process	9	1.05634	0.514591	CWH43, PGAP2, JMJD7-PLA2G4B, JMJD7, PI4K2A, PIK3C3, AGPAT9, PIGO, PIGA, PLAUR	648	162	13528	1.15981	1	0.99178	99.9997
HYAL4
CPA4																Annotation Cluster 63	Enrichment Score: 0.9813380793291931
WRAP73																Category	Term	Count	%	PValue	Genes	List Total	Pop Hits	Pop Total	Fold Enrichment	Bonferroni	Benjamini	FDR
AKR1B10																SP_PIR_KEYWORDS	phosphoric diester hydrolase	5	0.586854	0.00402706	PLCG1, PLCG2, SMPD1, PLCD1, ANXA3	825	16	19235	7.28598	0.875841	0.0595141	5.671
AKR1B15																GOTERM_MF_FAT	GO:0008081~phosphoric diester hydrolase activity	10	1.17371	0.0199273	PLD2, PDIA3, PLCG1, HMOX1, PLCG2, SMPD1, PLCD1, BDKRB2, GDPD3, SMPD3	629	84	12983	2.45723	1	0.502957	26.9399
LRRC61																UP_SEQ_FEATURE	domain:C2	8	0.938967	0.0565721	JMJD7-PLA2G4B, PLCG1, JMJD7, PLCG2, PLCD1, INPP4B, TC2N, PLA2G4E, PLA2G4D	824	80	19113	2.31954	1	0.977929	63.322
FABP5P3																GOTERM_MF_FAT	GO:0004629~phospholipase C activity	5	0.586854	0.0606505	PDIA3, PLCG1, PLCG2, PLCD1, BDKRB2	629	31	12983	3.32915	1	0.76512	62.3068
ADAP1																KEGG_PATHWAY	hsa00562:Inositol phosphate metabolism	7	0.821596	0.0975669	MINPP1, PLCG1, PLCG2, PIK3C3, PLCD1, INPP4B, IPPK	302	54	5085	2.18267	1	0.614211	71.3116
ZFAND2A																INTERPRO	IPR017946:PLC-like phosphodiesterase, TIM beta/alpha-barrel domain	4	0.469484	0.103162	PLCG1, PLCG2, PLCD1, GDPD3	760	25	16659	3.50716	1	0.955144	83.0496
SNX13																GOTERM_MF_FAT	GO:0004435~phosphoinositide phospholipase C activity	4	0.469484	0.117966	PLCG1, PLCG2, PLCD1, BDKRB2	629	25	12983	3.30251	1	0.877428	85.8783
STEAP1B																SMART	SM00149:PLCYc	3	0.352113	0.122181	PLCG1, PLCG2, PLCD1	370	15	9079	4.90757	1	0.901293	81.2101
NT5C3																UP_SEQ_FEATURE	domain:PI-PLC Y-box	3	0.352113	0.134427	PLCG1, PLCG2, PLCD1	824	15	19113	4.63908	1	0.997152	91.6791
INHBA																INTERPRO	IPR001192:Phospholipase C, phosphoinositol-specific, C-terminal (PLC)	3	0.352113	0.147334	PLCG1, PLCG2, PLCD1	760	15	16659	4.38395	1	0.985882	92.5594
PGAM2																INTERPRO	IPR001711:Phospholipase C, phosphatidylinositol-specific, Y domain	3	0.352113	0.147334	PLCG1, PLCG2, PLCD1	760	15	16659	4.38395	1	0.985882	92.5594
ERV3-1																SMART	SM00148:PLCXc	3	0.352113	0.179387	PLCG1, PLCG2, PLCD1	370	19	9079	3.8744	1	0.952386	92.0849
BC018166																UP_SEQ_FEATURE	domain:PI-PLC X-box	3	0.352113	0.180369	PLCG1, PLCG2, PLCD1	824	18	19113	3.8659	1	0.999434	96.7473
STEAP4																INTERPRO	IPR000909:Phospholipase C, phosphatidylinositol-specific , X region	3	0.352113	0.213709	PLCG1, PLCG2, PLCD1	760	19	16659	3.46101	1	0.996334	98.0145
SAMD9																KEGG_PATHWAY	hsa04070:Phosphatidylinositol signaling system	7	0.821596	0.272624	PLCG1, CALML3, PLCG2, PIK3C3, PLCD1, INPP4B, IPPK	302	74	5085	1.59276	1	0.850207	97.9177
PON2																KEGG_PATHWAY	hsa04020:Calcium signaling pathway	8	0.938967	0.905101	PLCG1, CALML3, PLCG2, SPHK1, PLCD1, BDKRB2, PTAFR, VDAC1	302	176	5085	0.765352	1	0.994719	100
MGC72080
RASA4																Annotation Cluster 64	Enrichment Score: 0.936090132889448
NAMPT																Category	Term	Count	%	PValue	Genes	List Total	Pop Hits	Pop Total	Fold Enrichment	Bonferroni	Benjamini	FDR
AASS																SP_PIR_KEYWORDS	EF hand	10	1.17371	0.000966527	S100P, S100A8, AIF1, CALML3, S100A7, S100A9, PLCD1, S100A12, S100A2, CAPN1	825	60	19235	3.88586	0.393431	0.0215018	1.38932
WASL																UP_SEQ_FEATURE	domain:EF-hand 1	16	1.87793	0.0123167	FKBP9, S100P, S100A8, AIF1, S100A7, S100A9, MYL12B, S100A12, CAPN1, CALML3, RPTN, VSNL1, S100A7A, PLCD1, S100A7L2, S100A2	824	182	19113	2.03916	1	0.698205	19.2207
ZNF800																UP_SEQ_FEATURE	domain:EF-hand 2	15	1.76056	0.0260118	FKBP9, S100P, S100A8, S100A7, S100A9, MYL12B, S100A12, CAPN1, CALML3, RPTN, VSNL1, S100A7A, PLCD1, S100A7L2, S100A2	824	182	19113	1.91171	1	0.872266	36.4875
UBE2H																INTERPRO	IPR018249:EF-HAND 2	17	1.99531	0.0372716	FKBP9, S100P, S100A8, AIF1, S100A7, S100A9, MYL12B, S100A12, CAPN1, PLCG1, CALML3, RPTN, VSNL1, S100A7A, PLCD1, S100A7L2, S100A2	760	215	16659	1.73319	1	0.781925	46.1616
MRPS33																INTERPRO	IPR018247:EF-HAND 1	17	1.99531	0.0400246	FKBP9, S100P, S100A8, AIF1, S100A7, S100A9, MYL12B, S100A12, CAPN1, PLCG1, CALML3, RPTN, VSNL1, S100A7A, PLCD1, S100A7L2, S100A2	760	217	16659	1.71721	1	0.785918	48.6172
FAM115C																UP_SEQ_FEATURE	calcium-binding region:2	6	0.704225	0.555236	FKBP9, AIF1, CALML3, VSNL1, PLCD1, CAPN1	824	115	19113	1.21019	1	1	99.9999
ATG9B																UP_SEQ_FEATURE	calcium-binding region:1	6	0.704225	0.636498	FKBP9, AIF1, CALML3, VSNL1, PLCD1, CAPN1	824	126	19113	1.10454	1	1	100
RAB4A																SMART	SM00054:EFh	6	0.704225	0.696371	FKBP9, CALML3, VSNL1, PLCD1, MYL12B, CAPN1	370	143	9079	1.02956	1	0.997799	100
MFHAS1																UP_SEQ_FEATURE	domain:EF-hand 4	3	0.352113	0.728154	CALML3, VSNL1, CAPN1	824	59	19113	1.17943	1	1	100
SOX7																UP_SEQ_FEATURE	domain:EF-hand 3	4	0.469484	0.775924	CALML3, VSNL1, MYL12B, CAPN1	824	94	19113	0.987038	1	1	100
CTSB																INTERPRO	IPR002048:Calcium-binding EF-hand	6	0.704225	0.785717	FKBP9, CALML3, VSNL1, PLCD1, MYL12B, CAPN1	760	143	16659	0.919709	1	1	100
REEP4
PLAT																Annotation Cluster 65	Enrichment Score: 0.9152196676018859
ATP6V1H																Category	Term	Count	%	PValue	Genes	List Total	Pop Hits	Pop Total	Fold Enrichment	Bonferroni	Benjamini	FDR
GGH																GOTERM_BP_FAT	GO:0045787~positive regulation of cell cycle	9	1.05634	0.00545116	EREG, EPGN, SPHK1, TGFA, IL1B, CENPE, ESPL1, PPP1CB, FOSL1	648	57	13528	3.2963	1	0.227892	9.26789
GPR137B																GOTERM_BP_FAT	GO:0051785~positive regulation of nuclear division	6	0.704225	0.00589747	EREG, EPGN, TGFA, IL1B, CENPE, ESPL1	648	25	13528	5.01037	1	0.240461	9.98964
TRAM1																GOTERM_BP_FAT	GO:0045840~positive regulation of mitosis	6	0.704225	0.00589747	EREG, EPGN, TGFA, IL1B, CENPE, ESPL1	648	25	13528	5.01037	1	0.240461	9.98964
HRSP12																GOTERM_BP_FAT	GO:0045742~positive regulation of epidermal growth factor receptor signaling pathway	4	0.469484	0.013469	EREG, EPGN, TGFA, AFAP1L2	648	11	13528	7.59147	1	0.381971	21.4382
YWHAZ																GOTERM_BP_FAT	GO:0007088~regulation of mitosis	8	0.938967	0.0167918	CDC42, EREG, EPGN, KIF20B, TGFA, IL1B, CENPE, ESPL1	648	56	13528	2.98236	1	0.439052	26.0156
TRPS1																GOTERM_BP_FAT	GO:0051783~regulation of nuclear division	8	0.938967	0.0167918	CDC42, EREG, EPGN, KIF20B, TGFA, IL1B, CENPE, ESPL1	648	56	13528	2.98236	1	0.439052	26.0156
DERL1																INTERPRO	IPR015497:Epidermal growth factor receptor ligand	3	0.352113	0.0189109	EPGN, TGFA, HBEGF	760	5	16659	13.1518	1	0.610198	26.7449
DEFB4A																GOTERM_BP_FAT	GO:0045741~positive regulation of epidermal growth factor receptor activity	3	0.352113	0.0207388	EREG, EPGN, TGFA	648	5	13528	12.5259	1	0.493875	31.1258
SH2D4A																GOTERM_MF_FAT	GO:0005154~epidermal growth factor receptor binding	4	0.469484	0.0275043	EREG, EPGN, TGFA, HBEGF	629	14	12983	5.89734	1	0.568064	35.2681
ADAMDEC1																INTERPRO	IPR001336:EGF, type 1	3	0.352113	0.0275169	EREG, EPGN, TGFA	760	6	16659	10.9599	1	0.684882	36.5455
IDO1																GOTERM_BP_FAT	GO:0007346~regulation of mitotic cell cycle	13	1.52582	0.0606608	CDC6, SPHK1, CENPE, ESPL1, AFAP1L2, CDC42, EREG, EPGN, KIF20B, IL1B, TGFA, ZWILCH, DCUN1D3	648	152	13528	1.78549	1	0.721572	67.1584
POLB																GOTERM_BP_FAT	GO:0042058~regulation of epidermal growth factor receptor signaling pathway	4	0.469484	0.0948829	EREG, EPGN, TGFA, AFAP1L2	648	23	13528	3.6307	1	0.815662	83.0317
RGS20																GOTERM_BP_FAT	GO:0010564~regulation of cell cycle process	10	1.17371	0.0955345	CDC42, EREG, EPGN, KIF20B, TIPIN, TGFA, IL1B, CENPE, ESPL1, DCUN1D3	648	114	13528	1.83128	1	0.812065	83.2477
FABP5																GOTERM_BP_FAT	GO:0010638~positive regulation of organelle organization	8	0.938967	0.101743	EREG, EPGN, NCK1, KATNB1, TGFA, IL1B, CENPE, ESPL1	648	83	13528	2.0122	1	0.823219	85.1799
AK001351																SP_PIR_KEYWORDS	growth factor	10	1.17371	0.109957	CXCL1, INHBA, TYMP, BDNF, EREG, EPGN, VEGFA, TGFA, HBEGF, MANF	825	131	19235	1.77978	1	0.542562	81.4615
FAM83A																GOTERM_BP_FAT	GO:0051726~regulation of cell cycle	22	2.58216	0.113228	CDC6, SPHK1, TIPIN, AFAP1L2, ESPL1, CENPE, OBFC2A, CDKN3, PPP1CB, CCNB1, CDC42, INHBA, CDC45, HDAC1, EREG, EPGN, KIF20B, IL1B, TGFA, ZWILCH, DCUN1D3, FOSL1	648	331	13528	1.38756	1	0.83644	88.213
RNF139																GOTERM_BP_FAT	GO:0007176~regulation of epidermal growth factor receptor activity	3	0.352113	0.159257	EREG, EPGN, TGFA	648	15	13528	4.17531	1	0.887658	95.4342
DOCK8																GOTERM_BP_FAT	GO:0010469~regulation of receptor activity	3	0.352113	0.211851	EREG, EPGN, TGFA	648	18	13528	3.47942	1	0.920962	98.5535
CD274																UP_SEQ_FEATURE	domain:EGF-like	6	0.704225	0.229171	PLAT, EREG, ADAM23, EPGN, TGFA, HBEGF	824	76	19113	1.83121	1	0.999772	98.87
NPR2																SP_PIR_KEYWORDS	mitogen	4	0.469484	0.232999	EREG, VEGFA, TGFA, IL1B	825	39	19235	2.3913	1	0.735916	97.8462
MELK																GOTERM_BP_FAT	GO:0050678~regulation of epithelial cell proliferation	6	0.704225	0.251868	PPARD, EREG, EPGN, VEGFA, TGFA, MMP12	648	71	13528	1.76421	1	0.940709	99.4276
FRMPD1																GOTERM_BP_FAT	GO:0051781~positive regulation of cell division	4	0.469484	0.285874	EREG, VEGFA, TGFA, IL1B	648	39	13528	2.14118	1	0.952509	99.7499
FXN																GOTERM_BP_FAT	GO:0051347~positive regulation of transferase activity	14	1.64319	0.361591	PFKFB2, SPHK1, FPR1, CENPE, PPP1CB, CDC42, CARD14, FXN, EREG, EPGN, CXCR4, IL1B, TGFA, SYK	648	240	13528	1.2178	1	0.973319	99.966
GDA																GOTERM_BP_FAT	GO:0051130~positive regulation of cellular component organization	11	1.29108	0.365954	CDC42, EREG, TIAM1, EPGN, NCK1, KATNB1, TGFA, IL1B, CENPE, ESPL1, CLEC7A	648	181	13528	1.26874	1	0.973349	99.9699
CTSL1																GOTERM_BP_FAT	GO:0051302~regulation of cell division	4	0.469484	0.391776	EREG, VEGFA, TGFA, IL1B	648	47	13528	1.77673	1	0.97832	99.9856
LOC728431																GOTERM_BP_FAT	GO:0033674~positive regulation of kinase activity	13	1.52582	0.426018	PFKFB2, SPHK1, FPR1, CENPE, PPP1CB, CDC42, CARD14, EREG, EPGN, CXCR4, IL1B, TGFA, SYK	648	231	13528	1.17487	1	0.982899	99.9949
SYK																GOTERM_BP_FAT	GO:0033043~regulation of organelle organization	12	1.40845	0.465673	CDC42, EREG, EPGN, NCK1, KIF20B, KATNB1, TGFA, IL1B, CENPE, ESPL1, MID1, ERCC1	648	217	13528	1.15446	1	0.987746	99.9986
UGCG																GOTERM_BP_FAT	GO:0045860~positive regulation of protein kinase activity	11	1.29108	0.628386	CARD14, EREG, CXCR4, EPGN, SPHK1, FPR1, TGFA, IL1B, CENPE, PPP1CB, SYK	648	223	13528	1.02978	1	0.996868	100
LCN2																SMART	SM00181:EGF	7	0.821596	0.832409	PLAT, EREG, ADAM23, EPGN, TGFA, HBEGF, HYAL4	370	201	9079	0.854552	1	0.999815	100
AX747401																INTERPRO	IPR006210:EGF-like	7	0.821596	0.900362	PLAT, EREG, ADAM23, EPGN, TGFA, HBEGF, HYAL4	760	201	16659	0.763374	1	1	100
RPL7A																SP_PIR_KEYWORDS	egf-like domain	7	0.821596	0.932534	PLAT, EREG, ADAM23, EPGN, TGFA, HBEGF, HYAL4	825	230	19235	0.709592	1	0.998561	100
OLFM1																INTERPRO	IPR006209:EGF	4	0.469484	0.932947	PLAT, EREG, TGFA, HBEGF	760	127	16659	0.690385	1	1	100
PAEP																INTERPRO	IPR000742:EGF-like, type 3	6	0.704225	0.94442	PLAT, EREG, ADAM23, EPGN, TGFA, HBEGF	760	194	16659	0.67793	1	1	100
GPSM1																INTERPRO	IPR013032:EGF-like region, conserved site	7	0.821596	0.992877	PLAT, EREG, ADAM23, EPGN, TGFA, HBEGF, HYAL4	760	293	16659	0.52368	1	1	100
C9orf68
C9orf46																Annotation Cluster 66	Enrichment Score: 0.8952024641471625
ZDHHC21																Category	Term	Count	%	PValue	Genes	List Total	Pop Hits	Pop Total	Fold Enrichment	Bonferroni	Benjamini	FDR
DDX58																PIR_SUPERFAMILY	PIRSF001182:papain	3	0.352113	0.0791489	CTSC, CTSB, CTSL1	394	9	7396	6.25719	1	0.991117	68.3532
PIGO																SMART	SM00645:Pept_C1	3	0.352113	0.108698	CTSC, CTSB, CTSL1	370	14	9079	5.25811	1	0.89086	77.1515
GBA2																INTERPRO	IPR013128:Peptidase C1A, papain	3	0.352113	0.131483	CTSC, CTSB, CTSL1	760	14	16659	4.69709	1	0.980391	89.9535
AK096834																INTERPRO	IPR000668:Peptidase C1A, papain C-terminal	3	0.352113	0.131483	CTSC, CTSB, CTSL1	760	14	16659	4.69709	1	0.980391	89.9535
SLC28A3																INTERPRO	IPR000169:Peptidase, cysteine peptidase active site	4	0.469484	0.224691	CTSC, CTSB, CTSL1, CAPN1	760	36	16659	2.43553	1	0.996747	98.4213
MTF1
IPPK																Annotation Cluster 67	Enrichment Score: 0.888169641060938
ENKUR																Category	Term	Count	%	PValue	Genes	List Total	Pop Hits	Pop Total	Fold Enrichment	Bonferroni	Benjamini	FDR
C9orf84																GOTERM_BP_FAT	GO:0045321~leukocyte activation	18	2.11268	0.0729095	GPR183, YWHAZ, IL8, CEBPG, PTPN22, CXCR2, SLAMF7, IL7R, ITGAM, IL23A, CXCR4, NCK1, PI4K2A, PLCG2, CD2, CLEC7A, ERCC1, SYK	648	242	13528	1.5528	1	0.76497	73.9985
FKBP15																GOTERM_BP_FAT	GO:0001775~cell activation	20	2.34742	0.0949861	GPR183, YWHAZ, IL8, CEBPG, PTPN22, CXCR2, SLAMF7, IL7R, ITGAM, PLSCR1, VWF, IL23A, CXCR4, NCK1, PI4K2A, PLCG2, CD2, CLEC7A, ERCC1, SYK	648	287	13528	1.45481	1	0.814061	83.066
HSPA5																GOTERM_BP_FAT	GO:0046649~lymphocyte activation	14	1.64319	0.158247	GPR183, CEBPG, PTPN22, SLAMF7, IL7R, ITGAM, IL23A, CXCR4, NCK1, PLCG2, CD2, CLEC7A, ERCC1, SYK	648	199	13528	1.4687	1	0.888257	95.3356
SURF4																GOTERM_BP_FAT	GO:0042110~T cell activation	9	1.05634	0.255588	IL23A, CXCR4, NCK1, CD2, PTPN22, CLEC7A, IL7R, ITGAM, SYK	648	126	13528	1.49118	1	0.941751	99.4762
AK128153
ARSF																Annotation Cluster 68	Enrichment Score: 0.8873957668718006
STS																Category	Term	Count	%	PValue	Genes	List Total	Pop Hits	Pop Total	Fold Enrichment	Bonferroni	Benjamini	FDR
GK																GOTERM_CC_FAT	GO:0000139~Golgi membrane	16	1.87793	0.0300831	PGAP2, RER1, CYP2E1, FURIN, ST6GALNAC1, SLC35A4, GJB2, AP1S3, ARHGAP32, ATP2C1, USO1, DOPEY2, FUT2, WASL, QSOX1, SEC23B	604	186	12782	1.82041	0.999996	0.37861	34.7414
CYBB																GOTERM_CC_FAT	GO:0044431~Golgi apparatus part	21	2.46479	0.0641847	PGAP2, RER1, CYP2E1, FURIN, ST6GALNAC1, SLC35A4, GJB2, SLC11A2, AP1S3, BLZF1, ARHGAP32, ATP2C1, USO1, DOPEY2, WASL, FUT2, AP4B1, QSOX1, GOLGA4, SEC23B, SMPD3	604	294	12782	1.51159	1	0.556979	60.424
RPS26P11																SP_PIR_KEYWORDS	golgi apparatus	29	3.40376	0.312696	STEAP4, TPST2, CLCN3, GALNT6, GNPNAT1, RSAD2, RER1, SLC35A4, AP1S3, BLZF1, B3GNT5, FUT3, GPSM1, ZMPSTE24, FUT2, GOLGA4, QSOX1, SRGN, PGAP2, FURIN, ST6GALNAC1, AGTRAP, ARHGAP32, ATP2C1, SURF4, USO1, AP4B1, SEC23B, SMPD3	825	588	19235	1.1499	1	0.803896	99.5596
PGK1																GOTERM_CC_FAT	GO:0005794~Golgi apparatus	43	5.04695	0.46724	CLDN17, STEAP4, TPST2, CLCN3, GALNT6, GNPNAT1, RER1, RSAD2, SEC14L1, SLC35A4, SLC11A2, AP1S3, BLZF1, B3GNT5, ANK3, FUT3, GPSM1, ZMPSTE24, DOPEY2, FUT2, GOLGA4, QSOX1, SRGN, CCAR1, PGAP2, STS, CYP2E1, GRHL1, FURIN, TRIM22, AGTRAP, ST6GALNAC1, GJB2, GLUL, ARHGAP32, CD36, ATP2C1, USO1, CTSC, WASL, AP4B1, SMPD3, SEC23B	604	872	12782	1.04355	1	0.96511	99.9849
WBP5
SLC6A14																Annotation Cluster 69	Enrichment Score: 0.881651994268473
MCTS1																Category	Term	Count	%	PValue	Genes	List Total	Pop Hits	Pop Total	Fold Enrichment	Bonferroni	Benjamini	FDR
MID1																GOTERM_BP_FAT	GO:0006511~ubiquitin-dependent protein catabolic process	20	2.34742	0.0234268	PSMB10, DERL1, USP2, UBE2G1, UBE2I, UBE2H, LNX1, PSMB5, CCNB1, CUL2, CYLD, UBE2D3, USP18, PSMC5, PSMA6, PSMD1, USP38, PSMD2, PSMD3, SIAH1	648	242	13528	1.72533	1	0.508541	34.4133
PIGA																SP_PIR_KEYWORDS	proteasome	7	0.821596	0.0320065	PSMB5, PSMB10, PSMC5, PSMA6, PSMD1, PSMD2, PSMD3	825	56	19235	2.91439	1	0.271903	37.5402
SH3KBP1																GOTERM_BP_FAT	GO:0031145~anaphase-promoting complex-dependent proteasomal ubiquitin-dependent protein catabolic process	8	0.938967	0.0350037	CCNB1, PSMB5, PSMB10, PSMC5, PSMA6, PSMD1, PSMD2, PSMD3	648	65	13528	2.56942	1	0.596094	46.9529
NDP																GOTERM_BP_FAT	GO:0051437~positive regulation of ubiquitin-protein ligase activity during mitotic cell cycle	8	0.938967	0.0431961	CCNB1, PSMB5, PSMB10, PSMC5, PSMA6, PSMD1, PSMD2, PSMD3	648	68	13528	2.45606	1	0.641794	54.4196
WDR45																GOTERM_BP_FAT	GO:0051443~positive regulation of ubiquitin-protein ligase activity	8	0.938967	0.0492923	CCNB1, PSMB5, PSMB10, PSMC5, PSMA6, PSMD1, PSMD2, PSMD3	648	70	13528	2.38589	1	0.681976	59.3195
HMGN5																GOTERM_BP_FAT	GO:0051439~regulation of ubiquitin-protein ligase activity during mitotic cell cycle	8	0.938967	0.0525347	CCNB1, PSMB5, PSMB10, PSMC5, PSMA6, PSMD1, PSMD2, PSMD3	648	71	13528	2.35229	1	0.696684	61.7187
TSPAN6																KEGG_PATHWAY	hsa03050:Proteasome	7	0.821596	0.0568811	PSMB5, PSMB10, PSMC5, PSMA6, PSMD1, PSMD2, PSMD3	302	47	5085	2.50775	0.999943	0.502705	50.949
XKRX																GOTERM_BP_FAT	GO:0051351~positive regulation of ligase activity	8	0.938967	0.0594128	CCNB1, PSMB5, PSMB10, PSMC5, PSMA6, PSMD1, PSMD2, PSMD3	648	73	13528	2.28784	1	0.716635	66.3733
LAMP2																GOTERM_CC_FAT	GO:0000502~proteasome complex	7	0.821596	0.0668752	PSMB5, PSMB10, PSMC5, PSMA6, PSMD1, PSMD2, PSMD3	604	61	12782	2.42846	1	0.561541	61.9846
TREX2																GOTERM_BP_FAT	GO:0051438~regulation of ubiquitin-protein ligase activity	8	0.938967	0.078926	CCNB1, PSMB5, PSMB10, PSMC5, PSMA6, PSMD1, PSMD2, PSMD3	648	78	13528	2.14118	1	0.778735	76.8428
G6PD																GOTERM_BP_FAT	GO:0051436~negative regulation of ubiquitin-protein ligase activity during mitotic cell cycle	7	0.821596	0.0897368	PSMB5, PSMB10, PSMC5, PSMA6, PSMD1, PSMD2, PSMD3	648	65	13528	2.24824	1	0.805237	81.2306
CUL2																GOTERM_BP_FAT	GO:0051340~regulation of ligase activity	8	0.938967	0.0922238	CCNB1, PSMB5, PSMB10, PSMC5, PSMA6, PSMD1, PSMD2, PSMD3	648	81	13528	2.06188	1	0.810266	82.1224
ANK3																GOTERM_BP_FAT	GO:0051444~negative regulation of ubiquitin-protein ligase activity	7	0.821596	0.100321	PSMB5, PSMB10, PSMC5, PSMA6, PSMD1, PSMD2, PSMD3	648	67	13528	2.18113	1	0.82236	84.7569
LRRC20																GOTERM_BP_FAT	GO:0051352~negative regulation of ligase activity	7	0.821596	0.100321	PSMB5, PSMB10, PSMC5, PSMA6, PSMD1, PSMD2, PSMD3	648	67	13528	2.18113	1	0.82236	84.7569
SNORA11																GOTERM_BP_FAT	GO:0031396~regulation of protein ubiquitination	9	1.05634	0.105689	CCNB1, PSMB5, PSMB10, PSMC5, PSMA6, PSMD1, RNF139, PSMD2, PSMD3	648	100	13528	1.87889	1	0.830026	86.2966
BC051760																GOTERM_BP_FAT	GO:0031398~positive regulation of protein ubiquitination	8	0.938967	0.106695	CCNB1, PSMB5, PSMB10, PSMC5, PSMA6, PSMD1, PSMD2, PSMD3	648	84	13528	1.98824	1	0.831279	86.5684
CH25H																GOTERM_BP_FAT	GO:0010498~proteasomal protein catabolic process	9	1.05634	0.114966	CCNB1, PSMB5, PSMB10, DERL1, PSMC5, PSMA6, PSMD1, PSMD2, PSMD3	648	102	13528	1.84205	1	0.837941	88.6172
LIPA																GOTERM_BP_FAT	GO:0043161~proteasomal ubiquitin-dependent protein catabolic process	9	1.05634	0.114966	CCNB1, PSMB5, PSMB10, DERL1, PSMC5, PSMA6, PSMD1, PSMD2, PSMD3	648	102	13528	1.84205	1	0.837941	88.6172
PANK1																GOTERM_BP_FAT	GO:0031400~negative regulation of protein modification process	10	1.17371	0.116385	PSMB5, PSMB10, G6PD, PSMC5, PSMA6, PPP2CA, PSMD1, PSMD2, PSMD3, BDKRB2	648	119	13528	1.75433	1	0.838548	88.9375
OBFC1																GOTERM_BP_FAT	GO:0031397~negative regulation of protein ubiquitination	7	0.821596	0.142173	PSMB5, PSMB10, PSMC5, PSMA6, PSMD1, PSMD2, PSMD3	648	74	13528	1.97481	1	0.872249	93.4692
AFAP1L2																SP_PIR_KEYWORDS	proteinase	3	0.352113	0.163442	PSMB5, PSMB10, PSMA6	825	17	19235	4.11444	1	0.645366	92.4375
SNORA19																GOTERM_BP_FAT	GO:0044092~negative regulation of molecular function	21	2.46479	0.177317	PSMB10, HMGCR, CEBPG, PYDC1, PSMB5, NOD2, PSMC5, RGS1, PSMA6, ID1, HMOX1, ARG2, PPP2CA, PSMD1, PSMD2, IL1B, PSMD3, HSPA5, CSTA, IFI6, ANGPTL4	648	334	13528	1.3126	1	0.897597	96.8975
CALML3																SP_PIR_KEYWORDS	threonine protease	3	0.352113	0.210487	PSMB5, PSMB10, PSMA6	825	20	19235	3.49727	1	0.716249	96.7267
RNF223																INTERPRO	IPR001353:Proteasome, subunit alpha/beta	3	0.352113	0.213709	PSMB5, PSMB10, PSMA6	760	19	16659	3.46101	1	0.996334	98.0145
MAPK8																GOTERM_BP_FAT	GO:0042176~regulation of protein catabolic process	5	0.586854	0.236648	PSMD1, PSMD2, PSMD3, IL1B, FURIN	648	52	13528	2.00736	1	0.934629	99.181
NRBF2																GOTERM_CC_FAT	GO:0005839~proteasome core complex	3	0.352113	0.242859	PSMB5, PSMB10, PSMA6	604	20	12782	3.17434	1	0.899686	97.9502
CYP4Z2P																GOTERM_BP_FAT	GO:0032269~negative regulation of cellular protein metabolic process	12	1.40845	0.24376	PSMB5, PSMB10, G6PD, PSMC5, PSMA6, PPP2CA, PSMD1, PSMD2, PSMD3, BDKRB2, FURIN, EIF2B1	648	180	13528	1.39177	1	0.938631	99.3066
CCAR1																GOTERM_MF_FAT	GO:0070003~threonine-type peptidase activity	3	0.352113	0.251855	PSMB5, PSMB10, PSMA6	629	20	12983	3.0961	1	0.975036	98.9163
DDX21																GOTERM_MF_FAT	GO:0004298~threonine-type endopeptidase activity	3	0.352113	0.251855	PSMB5, PSMB10, PSMA6	629	20	12983	3.0961	1	0.975036	98.9163
BC022313																GOTERM_BP_FAT	GO:0043086~negative regulation of catalytic activity	17	1.99531	0.252336	PSMB10, HMGCR, PYDC1, PSMB5, PSMC5, RGS1, PSMA6, ARG2, PPP2CA, PSMD1, PSMD2, IL1B, PSMD3, HSPA5, CSTA, IFI6, ANGPTL4	648	277	13528	1.28123	1	0.940466	99.434
SRGN																GOTERM_BP_FAT	GO:0032268~regulation of cellular protein metabolic process	27	3.16901	0.26346	PSMB10, EIF5B, BDKRB2, PSMB5, NOD2, RBM8A, PPP2CA, KRT7, HRSP12, PSMD1, PSMD2, IL1B, PSMD3, SYK, FURIN, EIF2B1, CCNB1, CARD14, EIF4G3, PSMC5, EIF4E, G6PD, DIO2, PSMA6, NCK1, RNF139, IL22RA2	648	474	13528	1.18917	1	0.945753	99.5665
PPIF																GOTERM_BP_FAT	GO:0051248~negative regulation of protein metabolic process	12	1.40845	0.283307	PSMB5, PSMB10, G6PD, PSMC5, PSMA6, PPP2CA, PSMD1, PSMD2, PSMD3, BDKRB2, FURIN, EIF2B1	648	187	13528	1.33967	1	0.952423	99.7334
C10orf99																GOTERM_BP_FAT	GO:0031401~positive regulation of protein modification process	12	1.40845	0.283307	CCNB1, PSMB5, PSMB10, NOD2, CARD14, PSMC5, PSMA6, PSMD1, PSMD2, PSMD3, IL1B, SYK	648	187	13528	1.33967	1	0.952423	99.7334
MINPP1																GOTERM_BP_FAT	GO:0031399~regulation of protein modification process	17	1.99531	0.337705	PSMB10, BDKRB2, PSMB5, CCNB1, NOD2, CARD14, PSMC5, G6PD, PSMA6, PPP2CA, PSMD1, PSMD2, RNF139, PSMD3, IL1B, SYK, IL22RA2	648	295	13528	1.20306	1	0.968969	99.9345
LIPM																GOTERM_BP_FAT	GO:0032270~positive regulation of cellular protein metabolic process	13	1.52582	0.437658	PSMB10, FURIN, PSMB5, CCNB1, NOD2, CARD14, PSMC5, PSMA6, PSMD1, PSMD2, IL1B, PSMD3, SYK	648	233	13528	1.16479	1	0.984601	99.9964
IFIT3																GOTERM_BP_FAT	GO:0009894~regulation of catabolic process	6	0.704225	0.488236	PSMD1, PSMD2, PSMD3, IL1B, FURIN, PPP1CB	648	96	13528	1.30478	1	0.98992	99.9993
IFIT1																GOTERM_BP_FAT	GO:0051247~positive regulation of protein metabolic process	13	1.52582	0.498644	PSMB10, FURIN, PSMB5, CCNB1, NOD2, CARD14, PSMC5, PSMA6, PSMD1, PSMD2, IL1B, PSMD3, SYK	648	243	13528	1.11685	1	0.990599	99.9995
KIF20B
MARCH5																Annotation Cluster 70	Enrichment Score: 0.8770119325119546
CYP2C18																Category	Term	Count	%	PValue	Genes	List Total	Pop Hits	Pop Total	Fold Enrichment	Bonferroni	Benjamini	FDR
PI4K2A																SP_PIR_KEYWORDS	iron	23	2.69953	0.00582142	XDH, STEAP3, STEAP4, ALOXE3, CYP2C18, SCD, CYP4F22, ACP5, RSAD2, IDO1, CYP2E1, TET2, PPP1CB, SLC11A2, CYP4F8, CYBB, HMOX1, PPP2CA, CH25H, PAPL, ALOX12B, LTF, CYP4F2	825	285	19235	1.88157	0.951124	0.0783413	8.10017
C10orf28																GOTERM_MF_FAT	GO:0005506~iron ion binding	26	3.05164	0.00793727	XDH, STEAP3, STEAP4, ALOXE3, CYP2C18, CYP4F22, RSAD2, ACP5, SLC11A2, CYP4Z2P, FXN, HMOX1, PPP2CA, CH25H, PAPL, LTF, ALOX12B, SCD, IDO1, CYP2E1, TET2, PPP1CB, CYP4F8, CYBB, C5ORF4, CYP4F2	629	308	12983	1.7424	0.99925	0.329529	11.6858
ENTPD7																SP_PIR_KEYWORDS	Monooxygenase	8	0.938967	0.0494308	CYP4F8, YWHAZ, CYP2C18, CH25H, FMO2, CYP4F22, CYP2E1, CYP4F2	825	78	19235	2.3913	1	0.358675	51.9751
SCD																UP_SEQ_FEATURE	metal ion-binding site:Iron (heme axial ligand)	9	1.05634	0.0605866	STEAP3, CYP4F8, STEAP4, CYBB, CYP2C18, HMOX1, CYP4F22, CYP2E1, CYP4F2	824	98	19113	2.13019	1	0.981029	65.9192
INA																PIR_SUPERFAMILY	PIRSF000050:cytochrome P450 CYP4B1	3	0.352113	0.130819	CYP4F8, CYP4F22, CYP4F2	394	12	7396	4.69289	1	0.996383	85.8617
LOC100505839																INTERPRO	IPR001128:Cytochrome P450	6	0.704225	0.144279	CYP4F8, CYP4Z2P, CYP2C18, CYP4F22, CYP2E1, CYP4F2	760	61	16659	2.15604	1	0.985783	92.1126
TTC39A																INTERPRO	IPR017972:Cytochrome P450, conserved site	6	0.704225	0.151459	CYP4F8, CYP4Z2P, CYP2C18, CYP4F22, CYP2E1, CYP4F2	760	62	16659	2.12126	1	0.985218	93.1249
VTI1A																GOTERM_MF_FAT	GO:0019825~oxygen binding	5	0.586854	0.152914	CYP2C18, IDO1, CYP2E1, CYP4F2, SOD2	629	43	12983	2.40008	1	0.921127	92.4822
PNLIPRP3																GOTERM_MF_FAT	GO:0046906~tetrapyrrole binding	10	1.17371	0.172565	CYP4F8, CYP4Z2P, CYBB, CYP2C18, HMOX1, CYP4F22, IDO1, CYP2E1, CYP4F2, TCN1	629	129	12983	1.60005	1	0.933801	94.7865
PTPRE																INTERPRO	IPR002401:Cytochrome P450, E-class, group I	5	0.586854	0.183189	CYP4F8, CYP2C18, CYP4F22, CYP2E1, CYP4F2	760	49	16659	2.23671	1	0.993212	96.3062
CYP2E1																GOTERM_MF_FAT	GO:0020037~heme binding	9	1.05634	0.231378	CYP4F8, CYP4Z2P, CYBB, CYP2C18, HMOX1, CYP4F22, IDO1, CYP2E1, CYP4F2	629	121	12983	1.53526	1	0.96806	98.3489
IRF7																INTERPRO	IPR017973:Cytochrome P450, C-terminal region	5	0.586854	0.250956	CYP4F8, CYP2C18, CYP4F22, CYP2E1, CYP4F2	760	56	16659	1.95712	1	0.997706	99.0998
IFITM10																SP_PIR_KEYWORDS	heme	8	0.938967	0.261932	CYP4F8, CYBB, CYP2C18, HMOX1, CYP4F22, IDO1, CYP2E1, CYP4F2	825	121	19235	1.5415	1	0.763209	98.7652
CTSD																GOTERM_MF_FAT	GO:0070330~aromatase activity	3	0.352113	0.342612	CYP4F8, CYP2C18, CYP2E1	629	25	12983	2.47688	1	0.988995	99.8558
TRIM21																COG_ONTOLOGY	Secondary metabolites biosynthesis, transport, and catabolism	5	0.586854	0.383627	CYP4F8, CYP2C18, CYP4F22, CYP2E1, CYP4F2	95	65	1950	1.57895	0.999991	0.855664	97.9386
CYB5R2																GOTERM_MF_FAT	GO:0016712~oxidoreductase activity, acting on paired donors, with incorporation or reduction of molecular oxygen, reduced flavin or flavoprotein as one donor, and incorporation of one atom of oxygen	3	0.352113	0.42964	CYP4F8, CYP2C18, CYP2E1	629	30	12983	2.06407	1	0.994336	99.9842
NLRP10																SP_PIR_KEYWORDS	chromoprotein	3	0.352113	0.750467	CYP2C18, CYP2E1, CYP4F2	825	62	19235	1.12815	1	0.979336	100
UEVLD
BDNF																Annotation Cluster 71	Enrichment Score: 0.8736932868681532
ELF5																Category	Term	Count	%	PValue	Genes	List Total	Pop Hits	Pop Total	Fold Enrichment	Bonferroni	Benjamini	FDR
APIP																GOTERM_BP_FAT	GO:0001817~regulation of cytokine production	17	1.99531	0.0132313	POLR3G, CEBPG, AFAP1L2, IDO1, PYDC1, FURIN, DDX58, INHBA, NOD2, EREG, HMOX1, IL17F, IL1B, CLEC7A, CASP1, SRGN, SYK	648	181	13528	1.96078	1	0.38058	21.1007
UBE2L6																GOTERM_BP_FAT	GO:0001819~positive regulation of cytokine production	10	1.17371	0.0279124	DDX58, POLR3G, NOD2, EREG, IL1B, AFAP1L2, IDO1, CLEC7A, CASP1, PYDC1	648	90	13528	2.31962	1	0.541174	39.5717
LPXN																GOTERM_BP_FAT	GO:0050778~positive regulation of immune response	11	1.29108	0.156735	POLR3G, NOD2, EREG, CFB, PLCG2, PTPN22, IL1B, IDO1, CACNB4, CLEC7A, SYK	648	145	13528	1.58374	1	0.888014	95.1843
TCN1																GOTERM_BP_FAT	GO:0045088~regulation of innate immune response	5	0.586854	0.257724	POLR3G, NOD2, EREG, SAMHD1, CLEC7A	648	54	13528	1.93301	1	0.94276	99.5023
EEF1G																GOTERM_BP_FAT	GO:0031349~positive regulation of defense response	6	0.704225	0.270211	POLR3G, NOD2, EREG, IRF7, IDO1, CLEC7A	648	73	13528	1.71588	1	0.948187	99.632
MIR192																GOTERM_BP_FAT	GO:0045089~positive regulation of innate immune response	4	0.469484	0.378646	POLR3G, NOD2, EREG, CLEC7A	648	46	13528	1.81535	1	0.975765	99.979
FOSL1																GOTERM_BP_FAT	GO:0051240~positive regulation of multicellular organismal process	13	1.52582	0.501753	POLR3G, SPHK1, AFAP1L2, IDO1, PYDC1, DDX58, NOD2, EREG, HMOX1, IL1B, CLEC7A, CASP1, SPP1	648	244	13528	1.11227	1	0.990772	99.9996
DHCR7
CREBZF																Annotation Cluster 72	Enrichment Score: 0.8649917685739241
CTSC																Category	Term	Count	%	PValue	Genes	List Total	Pop Hits	Pop Total	Fold Enrichment	Bonferroni	Benjamini	FDR
MMP12																GOTERM_BP_FAT	GO:0000041~transition metal ion transport	9	1.05634	0.0196478	STEAP3, SLC11A2, STEAP4, ATP2C1, LTF, HEPHL1, SLC39A6, TCN1, SCO2	648	71	13528	2.64632	1	0.483516	29.7477
CASP5																SP_PIR_KEYWORDS	iron transport	4	0.469484	0.0734064	STEAP3, SLC11A2, STEAP4, LTF	825	23	19235	4.05481	1	0.44473	66.8143
CASP1																GOTERM_BP_FAT	GO:0006826~iron ion transport	4	0.469484	0.159473	STEAP3, SLC11A2, STEAP4, LTF	648	29	13528	2.87952	1	0.886875	95.455
CARD18																GOTERM_BP_FAT	GO:0006825~copper ion transport	3	0.352113	0.176538	SLC11A2, HEPHL1, SCO2	648	16	13528	3.91435	1	0.897476	96.8448
PPP2R1B																GOTERM_BP_FAT	GO:0015674~di-, tri-valent inorganic cation transport	12	1.40845	0.222137	STEAP3, SLC11A2, STEAP4, CLCA3P, CHRNA9, ATP2C1, TRPV3, TPT1, CCL8, LTF, CACNB4, TCN1	648	176	13528	1.4234	1	0.92763	98.855
TMPRSS13																SP_PIR_KEYWORDS	copper	5	0.586854	0.227219	STEAP3, STEAP4, HEPHL1, SCO2, S100A12	825	57	19235	2.04519	1	0.73271	97.599
MPZL2																GOTERM_MF_FAT	GO:0005507~copper ion binding	5	0.586854	0.429949	STEAP3, SLC11A2, STEAP4, HEPHL1, SCO2	629	69	12983	1.4957	1	0.994062	99.9844
USP2
ACRV1																Annotation Cluster 73	Enrichment Score: 0.860192081739204
ARHGAP32																Category	Term	Count	%	PValue	Genes	List Total	Pop Hits	Pop Total	Fold Enrichment	Bonferroni	Benjamini	FDR
IFITM1																UP_SEQ_FEATURE	short sequence motif:BH1	3	0.352113	0.0787274	MCL1, BCL2A1, BCL2L1	824	11	19113	6.32602	1	0.985993	75.6413
LOC338651																INTERPRO	IPR002475:BCL2-like apoptosis inhibitor	3	0.352113	0.101149	MCL1, BCL2A1, BCL2L1	760	12	16659	5.47993	1	0.955376	82.4187
PGAP2																UP_SEQ_FEATURE	short sequence motif:BH2	3	0.352113	0.105567	MCL1, BCL2A1, BCL2L1	824	13	19113	5.35278	1	0.99484	85.3612
TRIM22																SMART	SM00337:BCL	3	0.352113	0.224441	MCL1, BCL2A1, BCL2L1	370	22	9079	3.34607	1	0.954507	96.1644
SMPD1																INTERPRO	IPR000712:Apoptosis regulator Bcl-2, BH	3	0.352113	0.265045	MCL1, BCL2A1, BCL2L1	760	22	16659	2.98906	1	0.998292	99.3395
AMPD3
TMEM86A																Annotation Cluster 74	Enrichment Score: 0.8550685257141356
ZDHHC13																Category	Term	Count	%	PValue	Genes	List Total	Pop Hits	Pop Total	Fold Enrichment	Bonferroni	Benjamini	FDR
EHF																GOTERM_BP_FAT	GO:0009116~nucleoside metabolic process	7	0.821596	0.0846845	TYMP, OCLN, HMGCR, PANK1, NT5C3, UPP1, PNP	648	64	13528	2.28337	1	0.794118	79.288
FLJ41423																GOTERM_BP_FAT	GO:0046128~purine ribonucleoside metabolic process	4	0.469484	0.159473	OCLN, HMGCR, PANK1, PNP	648	29	13528	2.87952	1	0.886875	95.455
RPS6KA4																GOTERM_BP_FAT	GO:0042278~purine nucleoside metabolic process	4	0.469484	0.159473	OCLN, HMGCR, PANK1, PNP	648	29	13528	2.87952	1	0.886875	95.455
TM7SF2																GOTERM_BP_FAT	GO:0009119~ribonucleoside metabolic process	5	0.586854	0.176419	OCLN, HMGCR, PANK1, UPP1, PNP	648	46	13528	2.26919	1	0.898317	96.8367
CAPN1
NADSYN1																Annotation Cluster 75	Enrichment Score: 0.8541556953255993
HEPHL1																Category	Term	Count	%	PValue	Genes	List Total	Pop Hits	Pop Total	Fold Enrichment	Bonferroni	Benjamini	FDR
HTR3A																GOTERM_BP_FAT	GO:0009411~response to UV	7	0.821596	0.0618713	UACA, SPRR2G, MAPK8, SERPINB13, DCUN1D3, IVL, ERCC1	648	59	13528	2.47688	1	0.726138	67.9033
TMPRSS4																GOTERM_BP_FAT	GO:0009628~response to abiotic stimulus	24	2.8169	0.11215	NES, STS, HMGCR, TRPV3, SPRR2G, CNGB1, BCL2L1, BDKRB2, OBFC2A, STAT1, EIF2B1, SOD2, UACA, CHRNA9, DIO2, IL1B, MAPK8, ERO1L, SERPINB13, DCUN1D3, FOSL1, IVL, ERCC1, FKBPL	648	368	13528	1.36151	1	0.835085	87.9552
NLRX1																GOTERM_BP_FAT	GO:0009314~response to radiation	14	1.64319	0.162366	NES, HMGCR, SPRR2G, BCL2L1, CNGB1, OBFC2A, SOD2, UACA, MAPK8, SERPINB13, DCUN1D3, IVL, ERCC1, FKBPL	648	200	13528	1.46136	1	0.888298	95.7254
TMEM45B																GOTERM_BP_FAT	GO:0009416~response to light stimulus	9	1.05634	0.340091	UACA, HMGCR, SPRR2G, MAPK8, CNGB1, SERPINB13, DCUN1D3, IVL, ERCC1	648	138	13528	1.36151	1	0.969236	99.9386
ACAD8
GLB1L3																Annotation Cluster 76	Enrichment Score: 0.8498242298672315
VWF																Category	Term	Count	%	PValue	Genes	List Total	Pop Hits	Pop Total	Fold Enrichment	Bonferroni	Benjamini	FDR
KLRB1																GOTERM_BP_FAT	GO:0006631~fatty acid metabolic process	17	1.99531	0.028238	CPT1C, PPARD, LIPA, ALOXE3, SCD, ADIPOR1, ADH7, CYP4F8, JMJD7-PLA2G4B, ACSL1, C5ORF4, ELOVL4, JMJD7, CH25H, ALOX12B, CYP4F2, CROT, SYK	648	198	13528	1.79243	1	0.541751	39.9309
CLEC7A																GOTERM_BP_FAT	GO:0006690~icosanoid metabolic process	6	0.704225	0.0725752	CYP4F8, JMJD7-PLA2G4B, ALOXE3, JMJD7, ALOX12B, CYP4F2, SYK	648	47	13528	2.66509	1	0.765767	73.8312
MANSC1																GOTERM_BP_FAT	GO:0006691~leukotriene metabolic process	4	0.469484	0.0854065	ALOXE3, ALOX12B, CYP4F2, SYK	648	22	13528	3.79574	1	0.794858	79.5768
PLBD1																GOTERM_BP_FAT	GO:0043449~cellular alkene metabolic process	4	0.469484	0.0948829	ALOXE3, ALOX12B, CYP4F2, SYK	648	23	13528	3.6307	1	0.815662	83.0317
HIST4H4																GOTERM_BP_FAT	GO:0033559~unsaturated fatty acid metabolic process	6	0.704225	0.0954846	CYP4F8, JMJD7-PLA2G4B, ALOXE3, JMJD7, ALOX12B, CYP4F2, SYK	648	51	13528	2.45606	1	0.813834	83.2313
ASUN																GOTERM_BP_FAT	GO:0006633~fatty acid biosynthetic process	7	0.821596	0.176233	ALOXE3, C5ORF4, ELOVL4, CH25H, SCD, ALOX12B, SYK	648	79	13528	1.84982	1	0.899062	96.8239
TWF1																GOTERM_BP_FAT	GO:0019370~leukotriene biosynthetic process	3	0.352113	0.229758	ALOXE3, ALOX12B, SYK	648	19	13528	3.2963	1	0.931232	99.039
SLC38A1																GOTERM_BP_FAT	GO:0043450~alkene biosynthetic process	3	0.352113	0.229758	ALOXE3, ALOX12B, SYK	648	19	13528	3.2963	1	0.931232	99.039
ENDOU																GOTERM_BP_FAT	GO:0046456~icosanoid biosynthetic process	3	0.352113	0.440488	ALOXE3, ALOX12B, SYK	648	31	13528	2.02031	1	0.984816	99.9967
RND1																GOTERM_BP_FAT	GO:0006636~unsaturated fatty acid biosynthetic process	3	0.352113	0.488607	ALOXE3, ALOX12B, SYK	648	34	13528	1.84205	1	0.989852	99.9993
SLC11A2
GBP3																Annotation Cluster 77	Enrichment Score: 0.8203553265262958
GALNT6																Category	Term	Count	%	PValue	Genes	List Total	Pop Hits	Pop Total	Fold Enrichment	Bonferroni	Benjamini	FDR
GBP1																UP_SEQ_FEATURE	nucleotide phosphate-binding region:NAD	9	1.05634	0.0163181	UEVLD, HSD17B2, ALDH1A3, DHRS9, ADH7, GALE, RDH16, BDH1, VDAC1	824	76	19113	2.74682	1	0.76593	24.6757
KRT75																GOTERM_BP_FAT	GO:0006720~isoprenoid metabolic process	5	0.586854	0.157644	PPARD, HMGCR, ALDH1A3, DHRS9, ADH7	648	44	13528	2.37233	1	0.888394	95.2757
KRT6B																GOTERM_BP_FAT	GO:0016101~diterpenoid metabolic process	3	0.352113	0.301834	ALDH1A3, DHRS9, ADH7	648	23	13528	2.72303	1	0.959161	99.8327
KRT6C																GOTERM_BP_FAT	GO:0001523~retinoid metabolic process	3	0.352113	0.301834	ALDH1A3, DHRS9, ADH7	648	23	13528	2.72303	1	0.959161	99.8327
KRT6A																GOTERM_BP_FAT	GO:0006721~terpenoid metabolic process	3	0.352113	0.337551	ALDH1A3, DHRS9, ADH7	648	25	13528	2.50519	1	0.969244	99.9343
KRT73
KRT79																Annotation Cluster 78	Enrichment Score: 0.7969049466646381
KRT78																Category	Term	Count	%	PValue	Genes	List Total	Pop Hits	Pop Total	Fold Enrichment	Bonferroni	Benjamini	FDR
GBP4																SP_PIR_KEYWORDS	selenocysteine	4	0.469484	0.116382	GPX2, DIO2, GPX3, TXNRD1	825	28	19235	3.33074	1	0.559617	83.3064
SDR9C7																SP_PIR_KEYWORDS	selenium	4	0.469484	0.145722	GPX2, DIO2, GPX3, TXNRD1	825	31	19235	3.00841	1	0.607782	89.7583
RDH16																GOTERM_MF_FAT	GO:0016209~antioxidant activity	5	0.586854	0.191261	GPX2, GPX3, TXNRD1, SRXN1, SOD2	629	47	12983	2.19582	1	0.94279	96.3496
C12orf56																GOTERM_MF_FAT	GO:0008430~selenium binding	4	0.469484	0.200144	GPX2, DIO2, GPX3, TXNRD1	629	32	12983	2.58009	1	0.948471	96.9271
PTPRB
HAL																Annotation Cluster 79	Enrichment Score: 0.7959482615864808
RASAL1																Category	Term	Count	%	PValue	Genes	List Total	Pop Hits	Pop Total	Fold Enrichment	Bonferroni	Benjamini	FDR
TMED5																GOTERM_BP_FAT	GO:0000045~autophagic vacuole formation	3	0.352113	0.109795	ATG9B, MAP1LC3A, CTSD	648	12	13528	5.21914	1	0.833439	87.3739
OASL																GOTERM_BP_FAT	GO:0007033~vacuole organization	5	0.586854	0.122579	ATG9B, MAP1LC3A, NDP, CTSD, GBA	648	40	13528	2.60957	1	0.849852	90.239
CLIP1																GOTERM_BP_FAT	GO:0042594~response to starvation	5	0.586854	0.139668	UGT1A7, ATG9B, UGT1A8, MAP1LC3A, CTSD, HSPA5	648	42	13528	2.4853	1	0.86982	93.1214
HCAR3																GOTERM_BP_FAT	GO:0016236~macroautophagy	3	0.352113	0.14232	ATG9B, MAP1LC3A, CTSD	648	14	13528	4.47354	1	0.869929	93.489
EIF2B1																GOTERM_BP_FAT	GO:0031669~cellular response to nutrient levels	5	0.586854	0.157644	ATG9B, MAP1LC3A, HMOX1, CTSD, HSPA5	648	44	13528	2.37233	1	0.888394	95.2757
C12orf5																GOTERM_BP_FAT	GO:0031668~cellular response to extracellular stimulus	6	0.704225	0.190641	ATG9B, MAP1LC3A, HMOX1, CTSD, HSPA5, FOSL1	648	64	13528	1.95718	1	0.907159	97.6797
A2ML1																GOTERM_BP_FAT	GO:0009267~cellular response to starvation	4	0.469484	0.195661	ATG9B, MAP1LC3A, CTSD, HSPA5	648	32	13528	2.60957	1	0.909886	97.9229
AK096314																GOTERM_BP_FAT	GO:0006914~autophagy	4	0.469484	0.272683	ATG9B, MAP1LC3A, RAB24, CTSD	648	38	13528	2.19753	1	0.949289	99.6536
CNN3
MGST1																Annotation Cluster 80	Enrichment Score: 0.7800581475970799
CMAS																Category	Term	Count	%	PValue	Genes	List Total	Pop Hits	Pop Total	Fold Enrichment	Bonferroni	Benjamini	FDR
SASS6																SP_PIR_KEYWORDS	Isomerase	12	1.40845	0.0140059	PPIF, FKBP9, P4HB, TOP1, PPIG, PDIA3, PUSL1, PPIL1, ECHDC1, PGAM2, GALE, RPIA	825	120	19235	2.33152	0.999319	0.152727	18.4595
KRT7																UP_SEQ_FEATURE	domain:PPIase cyclophilin-type	3	0.352113	0.180369	PPIF, PPIG, PPIL1	824	18	19113	3.8659	1	0.999434	96.7473
ESPL1																SP_PIR_KEYWORDS	Rotamase	4	0.469484	0.210248	PPIF, FKBP9, PPIG, PPIL1	825	37	19235	2.52056	1	0.719493	96.7124
MUCL1																INTERPRO	IPR002130:Peptidyl-prolyl cis-trans isomerase, cyclophilin-type	3	0.352113	0.247881	PPIF, PPIG, PPIL1	760	21	16659	3.13139	1	0.997737	99.0377
IL23A																GOTERM_MF_FAT	GO:0003755~peptidyl-prolyl cis-trans isomerase activity	4	0.469484	0.265055	PPIF, FKBP9, PPIG, PPIL1	629	37	12983	2.23143	1	0.977839	99.179
BC042855																GOTERM_MF_FAT	GO:0016859~cis-trans isomerase activity	4	0.469484	0.291732	PPIF, FKBP9, PPIG, PPIL1	629	39	12983	2.11699	1	0.9834	99.5387
NAV3																GOTERM_BP_FAT	GO:0006457~protein folding	11	1.29108	0.340271	PPIF, FKBP9, PPIG, DNAJB11, PPIL1, HSPA4L, FKBP15, ERO1L, QSOX1, CLPX, FKBPL	648	177	13528	1.29741	1	0.968974	99.9389
CLLU1
NUDT4																Annotation Cluster 81	Enrichment Score: 0.7652331357706865
MRPL42																Category	Term	Count	%	PValue	Genes	List Total	Pop Hits	Pop Total	Fold Enrichment	Bonferroni	Benjamini	FDR
ELK3																GOTERM_BP_FAT	GO:0000272~polysaccharide catabolic process	5	0.586854	0.042648	PGLYRP4, PYGL, CHI3L1, CHI3L2, HYAL4	648	28	13528	3.72795	1	0.640177	53.9527
PARPBP																GOTERM_BP_FAT	GO:0006026~aminoglycan catabolic process	4	0.469484	0.0763602	PGLYRP4, CHI3L1, CHI3L2, HYAL4	648	21	13528	3.97648	1	0.774112	75.6678
TXNRD1																GOTERM_BP_FAT	GO:0005976~polysaccharide metabolic process	7	0.821596	0.439541	PGLYRP4, PYGL, CMAS, CHI3L1, CHI3L2, HYAL4, PPP1CB	648	111	13528	1.31654	1	0.9848	99.9966
TCP11L2																GOTERM_BP_FAT	GO:0006022~aminoglycan metabolic process	4	0.469484	0.60716	PGLYRP4, CHI3L1, CHI3L2, HYAL4	648	65	13528	1.28471	1	0.996067	100
LOC100131138
OAS1																Annotation Cluster 82	Enrichment Score: 0.7594193108065331
OAS3																Category	Term	Count	%	PValue	Genes	List Total	Pop Hits	Pop Total	Fold Enrichment	Bonferroni	Benjamini	FDR
OAS2																UP_SEQ_FEATURE	short sequence motif:Prevents secretion from ER	6	0.704225	0.109541	FKBP9, MINPP1, P4HB, PDIA3, HSPA5, OLFM1	824	59	19113	2.35885	1	0.994666	86.4419
GJB2																INTERPRO	IPR000886:Endoplasmic reticulum, targeting sequence	5	0.586854	0.147628	FKBP9, MINPP1, P4HB, HSPA5, OLFM1	760	45	16659	2.43553	1	0.984738	92.6011
GJB6																GOTERM_CC_FAT	GO:0005788~endoplasmic reticulum lumen	6	0.704225	0.325834	MINPP1, P4HB, PDIA3, DNAJB11, HSPA5, OLFM1	604	80	12782	1.58717	1	0.939278	99.5951
																Annotation Cluster 83	Enrichment Score: 0.7561205720139967
																Category	Term	Count	%	PValue	Genes	List Total	Pop Hits	Pop Total	Fold Enrichment	Bonferroni	Benjamini	FDR
																SP_PIR_KEYWORDS	redox-active disulfide	3	0.352113	0.0432213	P4HB, PDIA3, TXNRD1	825	8	19235	8.74318	1	0.334958	47.231
																INTERPRO	IPR012335:Thioredoxin fold	9	1.05634	0.089678	GPX2, P4HB, PDIA3, GPX3, SH3BGRL2, EEF1G, TXNRD1, QSOX1, SCO2	760	101	16659	1.95324	1	0.939397	78.3813
																INTERPRO	IPR017936:Thioredoxin-like	4	0.469484	0.224691	P4HB, PDIA3, QSOX1, SCO2	760	36	16659	2.43553	1	0.996747	98.4213
																SP_PIR_KEYWORDS	Redox-active center	4	0.469484	0.26786	P4HB, PDIA3, TXNRD1, ERO1L	825	42	19235	2.22049	1	0.76901	98.9012
																INTERPRO	IPR013766:Thioredoxin domain	3	0.352113	0.350192	P4HB, PDIA3, QSOX1	760	27	16659	2.43553	1	0.999586	99.9112
																GOTERM_BP_FAT	GO:0045454~cell redox homeostasis	5	0.586854	0.355708	P4HB, PDIA3, TXNRD1, QSOX1, SCO2	648	63	13528	1.65687	1	0.972478	99.9599
																Annotation Cluster 84	Enrichment Score: 0.7449909097046243
																Category	Term	Count	%	PValue	Genes	List Total	Pop Hits	Pop Total	Fold Enrichment	Bonferroni	Benjamini	FDR
																GOTERM_BP_FAT	GO:0000076~DNA replication checkpoint	3	0.352113	0.0408647	CDC6, CDC45, TIPIN	648	7	13528	8.94709	1	0.627338	52.4024
																GOTERM_BP_FAT	GO:0032297~negative regulation of DNA replication initiation	3	0.352113	0.0408647	CDC6, CDC45, TIPIN	648	7	13528	8.94709	1	0.627338	52.4024
																GOTERM_BP_FAT	GO:0030174~regulation of DNA replication initiation	3	0.352113	0.065768	CDC6, CDC45, TIPIN	648	9	13528	6.95885	1	0.73796	70.1946
																GOTERM_BP_FAT	GO:0051052~regulation of DNA metabolic process	10	1.17371	0.0955345	CDC6, CDC45, MSH3, EREG, PPP2CA, CEBPG, TIPIN, IL7R, KPNA2, ERCC1	648	114	13528	1.83128	1	0.812065	83.2477
																GOTERM_BP_FAT	GO:0051053~negative regulation of DNA metabolic process	5	0.586854	0.114392	CDC6, CDC45, MSH3, TIPIN, ERCC1	648	39	13528	2.67648	1	0.838003	88.485
																GOTERM_BP_FAT	GO:0006275~regulation of DNA replication	5	0.586854	0.344702	CDC6, CDC45, EREG, PPP2CA, TIPIN	648	62	13528	1.68359	1	0.970028	99.9458
																GOTERM_BP_FAT	GO:0008156~negative regulation of DNA replication	3	0.352113	0.389986	CDC6, CDC45, TIPIN	648	28	13528	2.23677	1	0.978064	99.9848
																GOTERM_BP_FAT	GO:0000075~cell cycle checkpoint	6	0.704225	0.441487	CDC6, CDC45, TIPIN, CENPE, OBFC2A, ZWILCH	648	91	13528	1.37648	1	0.984841	99.9968
																GOTERM_BP_FAT	GO:0006260~DNA replication	9	1.05634	0.693777	RPA1, CDC6, TOP1, TYMP, CDC45, KRT7, NASP, TIPIN, POLB	648	190	13528	0.988889	1	0.998289	100
																GOTERM_BP_FAT	GO:0031570~DNA integrity checkpoint	3	0.352113	0.718116	CDC6, CDC45, TIPIN	648	52	13528	1.20442	1	0.998682	100
																Annotation Cluster 85	Enrichment Score: 0.7406739794837179
																Category	Term	Count	%	PValue	Genes	List Total	Pop Hits	Pop Total	Fold Enrichment	Bonferroni	Benjamini	FDR
																GOTERM_MF_FAT	GO:0030170~pyridoxal phosphate binding	6	0.704225	0.118892	CTH, KYNU, PDXK, SPTLC2, SCLY, PYGL	629	54	12983	2.29341	1	0.874837	86.1077
																GOTERM_MF_FAT	GO:0070279~vitamin B6 binding	6	0.704225	0.118892	CTH, KYNU, PDXK, SPTLC2, SCLY, PYGL	629	54	12983	2.29341	1	0.874837	86.1077
																GOTERM_MF_FAT	GO:0019842~vitamin binding	10	1.17371	0.178052	CTH, KYNU, PDXK, SPTLC2, SCLY, PYGL, ADH7, SLC19A3, TCN1, SEC14L2	629	130	12983	1.58775	1	0.93712	95.3003
																SP_PIR_KEYWORDS	pyridoxal phosphate	5	0.586854	0.274381	CTH, KYNU, SPTLC2, SCLY, PYGL	825	62	19235	1.88025	1	0.77248	99.0346
																INTERPRO	IPR015421:Pyridoxal phosphate-dependent transferase, major region, subdomain 1	4	0.469484	0.286697	CTH, KYNU, SPTLC2, SCLY	760	41	16659	2.13851	1	0.998595	99.5943
																Annotation Cluster 86	Enrichment Score: 0.7132884628105808
																Category	Term	Count	%	PValue	Genes	List Total	Pop Hits	Pop Total	Fold Enrichment	Bonferroni	Benjamini	FDR
																GOTERM_BP_FAT	GO:0002831~regulation of response to biotic stimulus	4	0.469484	0.159473	DDX58, NOD2, AP2S1, ATP6V1H	648	29	13528	2.87952	1	0.886875	95.455
																GOTERM_BP_FAT	GO:0043900~regulation of multi-organism process	4	0.469484	0.183374	DDX58, NOD2, AP2S1, ATP6V1H	648	31	13528	2.69375	1	0.900265	97.2797
																GOTERM_BP_FAT	GO:0002697~regulation of immune effector process	8	0.938967	0.208713	DDX58, NOD2, HMOX1, AP2S1, ATP6V1H, IL1B, IL7R, SYK	648	101	13528	1.65359	1	0.918355	98.4475
																GOTERM_BP_FAT	GO:0050688~regulation of defense response to virus	3	0.352113	0.229758	DDX58, AP2S1, ATP6V1H	648	19	13528	3.2963	1	0.931232	99.039
																Annotation Cluster 87	Enrichment Score: 0.7097428392439727
																Category	Term	Count	%	PValue	Genes	List Total	Pop Hits	Pop Total	Fold Enrichment	Bonferroni	Benjamini	FDR
																GOTERM_BP_FAT	GO:0002757~immune response-activating signal transduction	6	0.704225	0.101724	NOD2, PLCG2, PTPN22, CACNB4, CLEC7A, SYK	648	52	13528	2.40883	1	0.824997	85.1746
																GOTERM_BP_FAT	GO:0002429~immune response-activating cell surface receptor signaling pathway	5	0.586854	0.114392	PLCG2, PTPN22, CACNB4, CLEC7A, SYK	648	39	13528	2.67648	1	0.838003	88.485
																GOTERM_BP_FAT	GO:0002764~immune response-regulating signal transduction	6	0.704225	0.12862	NOD2, PLCG2, PTPN22, CACNB4, CLEC7A, SYK	648	56	13528	2.23677	1	0.856878	91.3682
																GOTERM_BP_FAT	GO:0002768~immune response-regulating cell surface receptor signaling pathway	5	0.586854	0.139668	PLCG2, PTPN22, CACNB4, CLEC7A, SYK	648	42	13528	2.4853	1	0.86982	93.1214
																GOTERM_BP_FAT	GO:0050778~positive regulation of immune response	11	1.29108	0.156735	POLR3G, NOD2, EREG, CFB, PLCG2, PTPN22, IL1B, IDO1, CACNB4, CLEC7A, SYK	648	145	13528	1.58374	1	0.888014	95.1843
																GOTERM_BP_FAT	GO:0050851~antigen receptor-mediated signaling pathway	4	0.469484	0.208142	PLCG2, PTPN22, CACNB4, SYK	648	33	13528	2.53049	1	0.918536	98.4274
																GOTERM_BP_FAT	GO:0048584~positive regulation of response to stimulus	15	1.76056	0.239727	POLR3G, IL8, CFB, CEBPG, PTPN22, IDO1, CACNB4, NOD2, EREG, IRF7, VEGFA, PLCG2, IL1B, CLEC7A, SYK	648	236	13528	1.3269	1	0.936591	99.2378
																GOTERM_BP_FAT	GO:0002253~activation of immune response	7	0.821596	0.293827	NOD2, CFB, PLCG2, PTPN22, CACNB4, CLEC7A, SYK	648	94	13528	1.55464	1	0.955718	99.7951
																GOTERM_BP_FAT	GO:0050852~T cell receptor signaling pathway	3	0.352113	0.301834	PLCG2, PTPN22, CACNB4	648	23	13528	2.72303	1	0.959161	99.8327
																GOTERM_BP_FAT	GO:0030098~lymphocyte differentiation	6	0.704225	0.551116	GPR183, CEBPG, PLCG2, PTPN22, IL7R, SYK	648	103	13528	1.21611	1	0.993574	99.9999
																Annotation Cluster 88	Enrichment Score: 0.6995488428450903
																Category	Term	Count	%	PValue	Genes	List Total	Pop Hits	Pop Total	Fold Enrichment	Bonferroni	Benjamini	FDR
																GOTERM_BP_FAT	GO:0016540~protein autoprocessing	3	0.352113	0.0527897	KLK6, FXN, CAPN1	648	8	13528	7.8287	1	0.69553	61.9016
																GOTERM_BP_FAT	GO:0016485~protein processing	9	1.05634	0.167495	KLK6, FXN, SEC11C, CFB, CASP1, FURIN, SRGN, CAPN1, KLK13	648	112	13528	1.67758	1	0.892152	96.1679
																GOTERM_BP_FAT	GO:0051604~protein maturation	9	1.05634	0.228983	KLK6, FXN, SEC11C, CFB, CASP1, FURIN, SRGN, CAPN1, KLK13	648	122	13528	1.54007	1	0.931222	99.0216
																GOTERM_BP_FAT	GO:0051605~protein maturation by peptide bond cleavage	4	0.469484	0.786052	SEC11C, CFB, FURIN, SRGN	648	86	13528	0.971002	1	0.999508	100
																Annotation Cluster 89	Enrichment Score: 0.6790151083996906
																Category	Term	Count	%	PValue	Genes	List Total	Pop Hits	Pop Total	Fold Enrichment	Bonferroni	Benjamini	FDR
																GOTERM_BP_FAT	GO:0042554~superoxide anion generation	3	0.352113	0.125804	CYBB, NCF2, SOD2	648	13	13528	4.81766	1	0.851696	90.8582
																GOTERM_BP_FAT	GO:0006800~oxygen and reactive oxygen species metabolic process	6	0.704225	0.216232	CYBB, NCF2, FMO2, IL19, GPX3, SOD2	648	67	13528	1.86954	1	0.923989	98.6901
																GOTERM_BP_FAT	GO:0006801~superoxide metabolic process	3	0.352113	0.337551	CYBB, NCF2, SOD2	648	25	13528	2.50519	1	0.969244	99.9343
																Annotation Cluster 90	Enrichment Score: 0.6648217331918578
																Category	Term	Count	%	PValue	Genes	List Total	Pop Hits	Pop Total	Fold Enrichment	Bonferroni	Benjamini	FDR
																GOTERM_CC_FAT	GO:0031968~organelle outer membrane	13	1.52582	0.00356771	CPT1C, MCL1, HK2, NLRX1, BCL2L1, NAV3, MARCH5, VDAC1, ACSL1, DHCR7, CASP8, GK, MGST1	604	104	12782	2.64528	0.764844	0.0982278	4.87152
																GOTERM_CC_FAT	GO:0019867~outer membrane	13	1.52582	0.00485614	CPT1C, MCL1, HK2, NLRX1, BCL2L1, NAV3, MARCH5, VDAC1, ACSL1, DHCR7, CASP8, GK, MGST1	604	108	12782	2.54731	0.860756	0.123164	6.57596
																GOTERM_CC_FAT	GO:0005741~mitochondrial outer membrane	11	1.29108	0.00971516	CPT1C, ACSL1, MCL1, CASP8, HK2, NLRX1, GK, BCL2L1, MARCH5, MGST1, VDAC1	604	90	12782	2.5865	0.98082	0.187873	12.7521
																SP_PIR_KEYWORDS	mitochondrion outer membrane	8	0.938967	0.0299214	CPT1C, ACSL1, HK2, NLRX1, GK, MARCH5, MGST1, VDAC1	825	70	19235	2.66459	1	0.260684	35.5651
																GOTERM_CC_FAT	GO:0031980~mitochondrial lumen	13	1.52582	0.38479	MRPL42, MRPS33, ETHE1, QARS, CLPX, IDH3A, VDAC1, SOD2, PPIF, TST, FXN, BDH1, MRPL35	604	227	12782	1.21194	1	0.946949	99.8873
																GOTERM_CC_FAT	GO:0005759~mitochondrial matrix	13	1.52582	0.38479	MRPL42, MRPS33, ETHE1, QARS, CLPX, IDH3A, VDAC1, SOD2, PPIF, TST, FXN, BDH1, MRPL35	604	227	12782	1.21194	1	0.946949	99.8873
																GOTERM_CC_FAT	GO:0031966~mitochondrial membrane	20	2.34742	0.492665	CPT1C, MCL1, HK2, NLRX1, BCL2L1, NDUFC1, MARCH5, CLPX, SOD2, VDAC1, TST, PPIF, MRS2, ACSL1, CASP8, SLC25A44, GK, BDH1, MGST1, SCO2	604	394	12782	1.07423	1	0.967785	99.9924
																SP_PIR_KEYWORDS	mitochondrion	37	4.34272	0.498434	PSMB10, MRPL42, MRPS33, MCL1, ETHE1, KIAA0101, HK2, AASS, NLRX1, OAS1, BCL2L1, OAS2, MRS2, JMJD7-PLA2G4B, ACSL1, FXN, ARG2, SLC25A44, ACAD8, KIAA0391, XAF1, BDH1, SCO2, MTO1, MRPL35, CPT1C, KLK6, NDUFC1, MARCH5, CLPX, IDH3A, SOD2, VDAC1, TST, PPIF, JMJD7, GK, MGST1	825	832	19235	1.03685	1	0.910221	99.9954
																GOTERM_CC_FAT	GO:0005740~mitochondrial envelope	21	2.46479	0.502582	CPT1C, MCL1, HK2, NLRX1, BCL2L1, NDUFC1, MARCH5, CLPX, SOD2, VDAC1, TST, PPIF, MRS2, ADAP2, ACSL1, CASP8, SLC25A44, GK, BDH1, MGST1, SCO2	604	419	12782	1.06064	1	0.965504	99.9942
																GOTERM_CC_FAT	GO:0005739~mitochondrion	52	6.10329	0.539061	KYNU, MRPL42, MRPS33, GM2A, QARS, FXN, CASP8, ACAD8, MTO1, MRPL35, CYP2E1, NDUFC1, CLPX, GLUL, PSMA6, CTSD, CTSB, YWHAZ, MCL1, ETHE1, KIAA0101, HK2, AASS, NLRX1, OAS1, CTSA, BCL2L1, OAS2, ELK3, JMJD7-PLA2G4B, MRS2, ACSL1, PPP2CA, ARG2, SLC25A44, XAF1, KIAA0391, BDH1, SCO2, CPT1C, KLK6, MARCH5, IDH3A, VDAC1, SOD2, PPIF, TST, CYBB, ADAP2, JMJD7, GK, IFI6, MGST1	604	1087	12782	1.01236	1	0.972823	99.998
																GOTERM_CC_FAT	GO:0031967~organelle envelope	30	3.52113	0.547473	EIF6, RTN4, MCL1, HK2, NLRX1, BCL2L1, MRS2, ACSL1, RAC2, DHCR7, CASP8, SLC25A44, BDH1, SCO2, CPT1C, STS, SCD, NDUFC1, NAV3, MARCH5, CLPX, SOD2, VDAC1, PPIF, TST, ADAP2, UACA, GK, KPNA2, MGST1	604	620	12782	1.02398	1	0.97179	99.9985
																GOTERM_CC_FAT	GO:0031975~envelope	30	3.52113	0.554696	EIF6, RTN4, MCL1, HK2, NLRX1, BCL2L1, MRS2, ACSL1, RAC2, DHCR7, CASP8, SLC25A44, BDH1, SCO2, CPT1C, STS, SCD, NDUFC1, NAV3, MARCH5, CLPX, SOD2, VDAC1, PPIF, TST, ADAP2, UACA, GK, KPNA2, MGST1	604	622	12782	1.02069	1	0.97269	99.9988
																GOTERM_CC_FAT	GO:0044429~mitochondrial part	28	3.28638	0.61254	MRPL42, MRPS33, MCL1, ETHE1, HK2, NLRX1, QARS, BCL2L1, MRS2, ACSL1, FXN, CASP8, SLC25A44, BDH1, SCO2, MRPL35, CPT1C, NDUFC1, MARCH5, CLPX, IDH3A, SOD2, VDAC1, PPIF, TST, ADAP2, GK, MGST1	604	595	12782	0.995871	1	0.977673	99.9998
																UP_SEQ_FEATURE	transit peptide:Mitochondrion	18	2.11268	0.794786	MRPL42, ETHE1, AASS, NLRX1, NDUFC1, CLPX, IDH3A, SOD2, PPIF, MRS2, FXN, ARG2, ACAD8, KIAA0391, BDH1, MTO1, SCO2, MRPL35	824	467	19113	0.894041	1	1	100
																SP_PIR_KEYWORDS	transit peptide	18	2.11268	0.812163	MRPL42, ETHE1, AASS, NLRX1, NDUFC1, CLPX, IDH3A, SOD2, PPIF, MRS2, FXN, ARG2, ACAD8, KIAA0391, BDH1, MTO1, SCO2, MRPL35	825	476	19235	0.881665	1	0.988921	100
																GOTERM_CC_FAT	GO:0019866~organelle inner membrane	12	1.40845	0.912907	EIF6, PPIF, TST, MRS2, SLC25A44, NDUFC1, BDH1, CLPX, MGST1, SCO2, SOD2, VDAC1	604	329	12782	0.771875	1	0.998743	100
																GOTERM_CC_FAT	GO:0005743~mitochondrial inner membrane	11	1.29108	0.917468	PPIF, TST, MRS2, SLC25A44, NDUFC1, BDH1, CLPX, MGST1, SCO2, SOD2, VDAC1	604	306	12782	0.760735	1	0.998864	100
																Annotation Cluster 91	Enrichment Score: 0.6456593480451508
																Category	Term	Count	%	PValue	Genes	List Total	Pop Hits	Pop Total	Fold Enrichment	Bonferroni	Benjamini	FDR
																GOTERM_BP_FAT	GO:0000278~mitotic cell cycle	27	3.16901	0.0321304	PSMB10, TIPIN, KATNB1, PSMB5, CUL2, PSMD1, PSMD2, PSMD3, ZWILCH, CDC6, TREX2, TPX2, ESPL1, UBE2I, CENPE, NDC80, CDKN3, PPP1CB, CCNB1, INHBA, PSMC5, PSMA6, RNF2, KIF20B, CLIP1, MPHOSPH6, KPNA2	648	370	13528	1.52342	1	0.581912	44.0711
																GOTERM_BP_FAT	GO:0007049~cell cycle	48	5.6338	0.053033	PSMB10, STEAP3, AIF1, TIPIN, KATNB1, SESN2, PSMB5, RPA1, CYLD, CUL2, CDC45, HJURP, KRT7, PSMD1, PSMD2, PSMD3, KLK10, ZWILCH, CCAR1, CDC6, IL8, NASP, TPX2, TREX2, UBE2I, CENPE, NDC80, ESPL1, CDKN3, TET2, PPP1CB, JMY, CCNB1, INHBA, SASS6, PSMC5, PSMA6, MAPK6, EREG, RASSF1, RNF2, KIF20B, CLIP1, SIAH1, MPHOSPH6, KPNA2, MCTS1, SMPD3	648	776	13528	1.29133	1	0.691396	62.0753
																SP_PIR_KEYWORDS	cell cycle	27	3.16901	0.0944254	STEAP3, TIPIN, KATNB1, CYLD, CDC45, HJURP, KLK10, ZWILCH, CCAR1, CSNK1A1, CDC6, NASP, TREX2, UBE2I, CENPE, NDC80, TET2, CDKN3, PPP1CB, CCNB1, SASS6, MAPK6, RASSF1, KIF20B, SIAH1, MCTS1, SMPD3	825	461	19235	1.36553	1	0.499906	76.1891
																GOTERM_BP_FAT	GO:0022402~cell cycle process	35	4.10798	0.0992746	PSMB10, AIF1, TIPIN, KATNB1, SESN2, RPA1, PSMB5, CUL2, KRT7, PSMD1, PSMD2, PSMD3, ZWILCH, CDC6, IL8, TPX2, TREX2, UBE2I, CENPE, NDC80, ESPL1, CDKN3, PPP1CB, JMY, CCNB1, INHBA, SASS6, PSMC5, PSMA6, EREG, RASSF1, KIF20B, CLIP1, MPHOSPH6, KPNA2	648	565	13528	1.29324	1	0.820829	84.4384
																SP_PIR_KEYWORDS	mitosis	11	1.29108	0.25982	CCNB1, CSNK1A1, CDC6, KIF20B, TREX2, TIPIN, KATNB1, UBE2I, CENPE, NDC80, ZWILCH	825	183	19235	1.40146	1	0.763128	98.7131
																GOTERM_BP_FAT	GO:0000087~M phase of mitotic cell cycle	14	1.64319	0.275747	CDC6, KATNB1, TREX2, TIPIN, TPX2, NDC80, CENPE, UBE2I, ESPL1, CCNB1, KIF20B, CLIP1, ZWILCH, MPHOSPH6	648	224	13528	1.30478	1	0.950228	99.6786
																GOTERM_BP_FAT	GO:0007067~mitosis	13	1.52582	0.361907	CDC6, KATNB1, TREX2, TIPIN, TPX2, NDC80, CENPE, UBE2I, ESPL1, CCNB1, KIF20B, CLIP1, ZWILCH	648	220	13528	1.23361	1	0.973136	99.9663
																GOTERM_BP_FAT	GO:0000280~nuclear division	13	1.52582	0.361907	CDC6, KATNB1, TREX2, TIPIN, TPX2, NDC80, CENPE, UBE2I, ESPL1, CCNB1, KIF20B, CLIP1, ZWILCH	648	220	13528	1.23361	1	0.973136	99.9663
																GOTERM_BP_FAT	GO:0048285~organelle fission	13	1.52582	0.414086	CDC6, KATNB1, TREX2, TIPIN, TPX2, NDC80, CENPE, UBE2I, ESPL1, CCNB1, KIF20B, CLIP1, ZWILCH	648	229	13528	1.18513	1	0.981161	99.9926
																GOTERM_BP_FAT	GO:0022403~cell cycle phase	22	2.58216	0.418238	CDC6, KATNB1, TREX2, TIPIN, TPX2, ESPL1, NDC80, CENPE, UBE2I, CDKN3, PPP1CB, RPA1, CCNB1, INHBA, CUL2, EREG, KRT7, KIF20B, CLIP1, MPHOSPH6, ZWILCH, KPNA2	648	414	13528	1.10938	1	0.981932	99.9935
																SP_PIR_KEYWORDS	cell division	13	1.52582	0.464513	CSNK1A1, CDC6, KATNB1, TREX2, TIPIN, NDC80, CENPE, UBE2I, PPP1CB, CCNB1, CDC42, KIF20B, ZWILCH	825	264	19235	1.14809	1	0.89545	99.9881
																GOTERM_BP_FAT	GO:0000279~M phase	17	1.99531	0.508122	CDC6, KATNB1, TREX2, TIPIN, TPX2, ESPL1, NDC80, CENPE, UBE2I, RPA1, CCNB1, EREG, KIF20B, CLIP1, ZWILCH, MPHOSPH6, KPNA2	648	329	13528	1.07873	1	0.991232	99.9997
																GOTERM_BP_FAT	GO:0051301~cell division	14	1.64319	0.659453	CDC6, KATNB1, TREX2, TIPIN, NDC80, CENPE, UBE2I, ESPL1, PPP1CB, CCNB1, TOP1, CDC42, KIF20B, ZWILCH	648	295	13528	0.990751	1	0.997618	100
																Annotation Cluster 92	Enrichment Score: 0.6333522658427818
																Category	Term	Count	%	PValue	Genes	List Total	Pop Hits	Pop Total	Fold Enrichment	Bonferroni	Benjamini	FDR
																GOTERM_BP_FAT	GO:0052547~regulation of peptidase activity	8	0.938967	0.11698	SLC11A2, UACA, CSTA, HSPA5, STAT1, FURIN, IFI6, A2ML1	648	86	13528	1.942	1	0.838543	89.0695
																GOTERM_BP_FAT	GO:0010466~negative regulation of peptidase activity	3	0.352113	0.265799	CSTA, HSPA5, IFI6	648	21	13528	2.98236	1	0.946824	99.5903
																GOTERM_BP_FAT	GO:0051346~negative regulation of hydrolase activity	4	0.469484	0.404834	CSTA, HSPA5, IFI6, ANGPTL4	648	48	13528	1.73971	1	0.979945	99.9902
																Annotation Cluster 93	Enrichment Score: 0.6244269796507009
																Category	Term	Count	%	PValue	Genes	List Total	Pop Hits	Pop Total	Fold Enrichment	Bonferroni	Benjamini	FDR
																GOTERM_MF_FAT	GO:0046983~protein dimerization activity	34	3.99061	0.101374	CLCN3, KYNU, FOSL2, MCL1, HMGCR, CNDP2, KATNB1, SPRR2G, BCL2L1, BDKRB2, ITGAM, ANXA9, ALDH1A3, PPP2CA, IL17F, CD2, GALE, FOSL1, PTPRE, PDXK, MSH3, GZMA, CEBPG, ADIPOR1, WWTR1, STAT3, INHBA, VWF, CYBB, G6PD, PYGL, VEGFA, CLIP1, MGST1	629	542	12983	1.2948	1	0.854909	81.1155
																GOTERM_MF_FAT	GO:0042803~protein homodimerization activity	19	2.23005	0.352714	CLCN3, KYNU, PDXK, PTPRE, MSH3, HMGCR, GZMA, WWTR1, VWF, G6PD, ANXA9, PYGL, ALDH1A3, VEGFA, IL17F, CD2, CLIP1, GALE, MGST1	629	334	12983	1.17417	1	0.989053	99.8867
																GOTERM_MF_FAT	GO:0042802~identical protein binding	34	3.99061	0.37443	CLDN7, CLDN17, CLCN3, KYNU, HMGCR, BCL2L1, ANXA9, ALDH1A3, IL17F, CASP8, CD2, GALE, PTPRE, PDXK, MSH3, GZMA, ADIPOR1, NPR2, WWTR1, CASP10, VWF, INHBA, GLUL, RASSF5, G6PD, HDAC1, PYGL, RASSF1, VEGFA, PON2, CLIP1, CTSC, APIP, MGST1	629	640	12983	1.09654	1	0.990485	99.9335
																Annotation Cluster 94	Enrichment Score: 0.6191311745022362
																Category	Term	Count	%	PValue	Genes	List Total	Pop Hits	Pop Total	Fold Enrichment	Bonferroni	Benjamini	FDR
																INTERPRO	IPR003302:Cornifin (SPRR)	4	0.469484	0.000364046	SPRR1A, SPRR1B, SPRR3, SPRR4	760	4	16659	21.9197	0.373218	0.0645585	0.591789
																UP_SEQ_FEATURE	repeat:3	15	1.76056	0.0794369	EPN3, SPRR2G, SPRR2F, SPRR2E, MUCL1, SPRR2D, SPRR1A, SPRR2A, SPRR1B, SPRR2B, SPRR3, DDX21, IVL, SRGN, FLVCR2	824	214	19113	1.62584	1	0.985013	75.9624
																UP_SEQ_FEATURE	repeat:5	7	0.821596	0.673923	EPN3, SPRR1A, SPRR1B, SPRR3, IVL, FLVCR2, SRGN	824	157	19113	1.03419	1	1	100
																UP_SEQ_FEATURE	repeat:4	7	0.821596	0.80072	EPN3, SPRR1A, SPRR1B, SPRR3, IVL, FLVCR2, SRGN	824	182	19113	0.89213	1	1	100
																UP_SEQ_FEATURE	repeat:6	5	0.586854	0.868938	SPRR1A, SPRR1B, SPRR3, IVL, SRGN	824	143	19113	0.811028	1	1	100
																UP_SEQ_FEATURE	repeat:8	4	0.469484	0.894713	SPRR3, IVL, FLVCR2, SRGN	824	120	19113	0.77318	1	1	100
																UP_SEQ_FEATURE	repeat:9	3	0.352113	0.939935	SPRR3, IVL, SRGN	824	103	19113	0.675594	1	1	100
																UP_SEQ_FEATURE	repeat:7	3	0.352113	0.977035	SPRR3, IVL, SRGN	824	129	19113	0.539428	1	1	100
																Annotation Cluster 95	Enrichment Score: 0.6172822292944451
																Category	Term	Count	%	PValue	Genes	List Total	Pop Hits	Pop Total	Fold Enrichment	Bonferroni	Benjamini	FDR
																GOTERM_BP_FAT	GO:0048872~homeostasis of number of cells	9	1.05634	0.105689	RPA1, INHBA, G6PD, LIPA, HMOX1, CEBPG, VEGFA, MECOM, IL7R	648	100	13528	1.87889	1	0.830026	86.2966
																GOTERM_BP_FAT	GO:0034101~erythrocyte homeostasis	5	0.586854	0.205887	INHBA, G6PD, HMOX1, CEBPG, VEGFA	648	49	13528	2.13026	1	0.916837	98.3458
																GOTERM_BP_FAT	GO:0030218~erythrocyte differentiation	4	0.469484	0.338956	INHBA, G6PD, CEBPG, VEGFA	648	43	13528	1.942	1	0.969126	99.9367
																GOTERM_BP_FAT	GO:0030099~myeloid cell differentiation	6	0.704225	0.460331	CDC42, INHBA, G6PD, CEBPG, VEGFA, CASP8	648	93	13528	1.34687	1	0.987154	99.9983
																Annotation Cluster 96	Enrichment Score: 0.6146035760627186
																Category	Term	Count	%	PValue	Genes	List Total	Pop Hits	Pop Total	Fold Enrichment	Bonferroni	Benjamini	FDR
																GOTERM_BP_FAT	GO:0009116~nucleoside metabolic process	7	0.821596	0.0846845	TYMP, OCLN, HMGCR, PANK1, NT5C3, UPP1, PNP	648	64	13528	2.28337	1	0.794118	79.288
																GOTERM_MF_FAT	GO:0016763~transferase activity, transferring pentosyl groups	5	0.586854	0.181399	NAMPT, TYMP, PARP9, UPP1, PNP	629	46	12983	2.24355	1	0.938002	95.59
																GOTERM_BP_FAT	GO:0006213~pyrimidine nucleoside metabolic process	3	0.352113	0.337551	TYMP, NT5C3, UPP1	648	25	13528	2.50519	1	0.969244	99.9343
																KEGG_PATHWAY	hsa00240:Pyrimidine metabolism	6	0.704225	0.671132	POLR3G, TYMP, NT5C3, UPP1, TXNRD1, PNP	302	95	5085	1.06344	1	0.961545	99.9999
																Annotation Cluster 97	Enrichment Score: 0.6121053152388191
																Category	Term	Count	%	PValue	Genes	List Total	Pop Hits	Pop Total	Fold Enrichment	Bonferroni	Benjamini	FDR
																GOTERM_BP_FAT	GO:0002252~immune effector process	12	1.40845	0.0563193	TRAF3IP2, NOD2, YWHAZ, MSH3, CFB, CEBPG, PI4K2A, SAMHD1, RSAD2, SLAMF7, IL7R, ERCC1	648	134	13528	1.86954	1	0.708002	64.3502
																GOTERM_BP_FAT	GO:0002443~leukocyte mediated immunity	6	0.704225	0.393798	NOD2, YWHAZ, CEBPG, PI4K2A, SLAMF7, ERCC1	648	86	13528	1.4565	1	0.978636	99.9864
																GOTERM_BP_FAT	GO:0002449~lymphocyte mediated immunity	4	0.469484	0.657285	NOD2, CEBPG, SLAMF7, ERCC1	648	70	13528	1.19295	1	0.997593	100
																Annotation Cluster 98	Enrichment Score: 0.6096188533794218
																Category	Term	Count	%	PValue	Genes	List Total	Pop Hits	Pop Total	Fold Enrichment	Bonferroni	Benjamini	FDR
																GOTERM_BP_FAT	GO:0002684~positive regulation of immune system process	18	2.11268	0.0644682	POLR3G, CFB, PTPN22, IDO1, CACNB4, IL7R, PNP, NOD2, EREG, IL4R, NCK1, VEGFA, PLCG2, CD2, IL1B, VNN1, CLEC7A, SYK	648	238	13528	1.5789	1	0.735872	69.448
																GOTERM_BP_FAT	GO:0045582~positive regulation of T cell differentiation	5	0.586854	0.0645985	IL4R, VNN1, IL7R, PNP, SYK	648	32	13528	3.26196	1	0.73401	69.5237
																GOTERM_BP_FAT	GO:0045619~regulation of lymphocyte differentiation	7	0.821596	0.0797941	INHBA, IL4R, CD2, VNN1, IL7R, PNP, SYK	648	63	13528	2.31962	1	0.77803	77.2281
																GOTERM_BP_FAT	GO:0045621~positive regulation of lymphocyte differentiation	5	0.586854	0.0842474	IL4R, VNN1, IL7R, PNP, SYK	648	35	13528	2.98236	1	0.794519	79.1113
																GOTERM_BP_FAT	GO:0045580~regulation of T cell differentiation	6	0.704225	0.0954846	IL4R, CD2, VNN1, IL7R, PNP, SYK	648	51	13528	2.45606	1	0.813834	83.2313
																GOTERM_BP_FAT	GO:0050863~regulation of T cell activation	10	1.17371	0.107765	NCK1, IL4R, CD274, CD2, VNN1, IL1B, IDO1, IL7R, PNP, SYK	648	117	13528	1.78432	1	0.832696	86.8517
																GOTERM_BP_FAT	GO:0050870~positive regulation of T cell activation	7	0.821596	0.155411	NCK1, IL4R, VNN1, IL1B, IL7R, PNP, SYK	648	76	13528	1.92284	1	0.888093	95.048
																GOTERM_BP_FAT	GO:0051249~regulation of lymphocyte activation	11	1.29108	0.171467	INHBA, NCK1, IL4R, CD274, CD2, VNN1, IL1B, IDO1, IL7R, PNP, SYK	648	148	13528	1.55163	1	0.896143	96.4806
																GOTERM_BP_FAT	GO:0002694~regulation of leukocyte activation	12	1.40845	0.171855	INHBA, HMOX1, NCK1, IL4R, CD274, CD2, VNN1, IL1B, IDO1, IL7R, PNP, SYK	648	166	13528	1.50915	1	0.894631	96.5098
																GOTERM_BP_FAT	GO:0042129~regulation of T cell proliferation	6	0.704225	0.174223	NCK1, CD274, IL1B, IDO1, PNP, SYK	648	62	13528	2.02031	1	0.897141	96.6831
																GOTERM_BP_FAT	GO:0050865~regulation of cell activation	12	1.40845	0.216857	INHBA, HMOX1, NCK1, IL4R, CD274, CD2, VNN1, IL1B, IDO1, IL7R, PNP, SYK	648	175	13528	1.43153	1	0.923862	98.7085
																GOTERM_BP_FAT	GO:0002696~positive regulation of leukocyte activation	8	0.938967	0.244036	NCK1, IL4R, CD2, VNN1, IL1B, IL7R, PNP, SYK	648	106	13528	1.57559	1	0.938221	99.3111
																GOTERM_BP_FAT	GO:0046638~positive regulation of alpha-beta T cell differentiation	3	0.352113	0.247757	IL4R, PNP, SYK	648	20	13528	3.13148	1	0.939329	99.369
																GOTERM_BP_FAT	GO:0002822~regulation of adaptive immune response based on somatic recombination of immune receptors built from immunoglobulin superfamily domains	5	0.586854	0.2684	NOD2, IL4R, IL1B, IDO1, IL7R	648	55	13528	1.89787	1	0.948048	99.6154
																GOTERM_BP_FAT	GO:0002819~regulation of adaptive immune response	5	0.586854	0.279152	NOD2, IL4R, IL1B, IDO1, IL7R	648	56	13528	1.86398	1	0.951359	99.7045
																GOTERM_BP_FAT	GO:0050867~positive regulation of cell activation	8	0.938967	0.281064	NCK1, IL4R, CD2, VNN1, IL1B, IL7R, PNP, SYK	648	111	13528	1.50462	1	0.952041	99.7181
																GOTERM_BP_FAT	GO:0042102~positive regulation of T cell proliferation	4	0.469484	0.285874	NCK1, IL1B, PNP, SYK	648	39	13528	2.14118	1	0.952509	99.7499
																GOTERM_BP_FAT	GO:0051251~positive regulation of lymphocyte activation	7	0.821596	0.319166	NCK1, IL4R, VNN1, IL1B, IL7R, PNP, SYK	648	97	13528	1.50655	1	0.96586	99.893
																GOTERM_BP_FAT	GO:0046637~regulation of alpha-beta T cell differentiation	3	0.352113	0.337551	IL4R, PNP, SYK	648	25	13528	2.50519	1	0.969244	99.9343
																GOTERM_BP_FAT	GO:0046635~positive regulation of alpha-beta T cell activation	3	0.352113	0.355208	IL4R, PNP, SYK	648	26	13528	2.40883	1	0.972902	99.9594
																GOTERM_BP_FAT	GO:0050670~regulation of lymphocyte proliferation	6	0.704225	0.364992	NCK1, CD274, IL1B, IDO1, PNP, SYK	648	83	13528	1.50915	1	0.973597	99.969
																GOTERM_BP_FAT	GO:0032944~regulation of mononuclear cell proliferation	6	0.704225	0.374597	NCK1, CD274, IL1B, IDO1, PNP, SYK	648	84	13528	1.49118	1	0.974773	99.9764
																GOTERM_BP_FAT	GO:0070663~regulation of leukocyte proliferation	6	0.704225	0.374597	NCK1, CD274, IL1B, IDO1, PNP, SYK	648	84	13528	1.49118	1	0.974773	99.9764
																GOTERM_BP_FAT	GO:0050671~positive regulation of lymphocyte proliferation	4	0.469484	0.493346	NCK1, IL1B, PNP, SYK	648	55	13528	1.51829	1	0.990138	99.9994
																GOTERM_BP_FAT	GO:0032946~positive regulation of mononuclear cell proliferation	4	0.469484	0.50547	NCK1, IL1B, PNP, SYK	648	56	13528	1.49118	1	0.991017	99.9996
																GOTERM_BP_FAT	GO:0070665~positive regulation of leukocyte proliferation	4	0.469484	0.50547	NCK1, IL1B, PNP, SYK	648	56	13528	1.49118	1	0.991017	99.9996
																GOTERM_BP_FAT	GO:0046634~regulation of alpha-beta T cell activation	3	0.352113	0.519212	IL4R, PNP, SYK	648	36	13528	1.73971	1	0.991911	99.9998
																GOTERM_BP_FAT	GO:0051094~positive regulation of developmental process	14	1.64319	0.573861	PPARD, SPHK1, IL7R, PNP, HOXD11, INHBA, BDNF, CD36, TIAM1, IL4R, IL1B, VNN1, SYK, ANGPTL4	648	278	13528	1.05134	1	0.994765	100
																KEGG_PATHWAY	hsa04640:Hematopoietic cell lineage	6	0.704225	0.582579	CD36, IL4R, CD2, IL1B, IL7R, ITGAM	302	86	5085	1.17473	1	0.94596	99.9976
																GOTERM_BP_FAT	GO:0045597~positive regulation of cell differentiation	11	1.29108	0.661368	INHBA, BDNF, PPARD, CD36, TIAM1, IL4R, VNN1, IL7R, PNP, HOXD11, SYK	648	229	13528	1.0028	1	0.997663	100
																Annotation Cluster 99	Enrichment Score: 0.6025286988859995
																Category	Term	Count	%	PValue	Genes	List Total	Pop Hits	Pop Total	Fold Enrichment	Bonferroni	Benjamini	FDR
																GOTERM_BP_FAT	GO:0045787~positive regulation of cell cycle	9	1.05634	0.00545116	EREG, EPGN, SPHK1, TGFA, IL1B, CENPE, ESPL1, PPP1CB, FOSL1	648	57	13528	3.2963	1	0.227892	9.26789
																GOTERM_BP_FAT	GO:0051785~positive regulation of nuclear division	6	0.704225	0.00589747	EREG, EPGN, TGFA, IL1B, CENPE, ESPL1	648	25	13528	5.01037	1	0.240461	9.98964
																GOTERM_BP_FAT	GO:0045840~positive regulation of mitosis	6	0.704225	0.00589747	EREG, EPGN, TGFA, IL1B, CENPE, ESPL1	648	25	13528	5.01037	1	0.240461	9.98964
																GOTERM_BP_FAT	GO:0044093~positive regulation of molecular function	33	3.87324	0.240864	PSMB10, GM2A, PFKFB2, FPR1, CXCR2, SLC11A2, PSMB5, CDC42, NOD2, FXN, CXCR4, PSMD1, PSMD2, PSMD3, IL1B, TGFA, SYK, MSH3, CEBPG, SPHK1, CENPE, STAT1, PPP1CB, JMY, CCNB1, CARD14, UACA, PSMC5, P2RY11, PSMA6, EREG, EPGN, PLCG2	648	586	13528	1.17564	1	0.936892	99.2578
																GOTERM_BP_FAT	GO:0043085~positive regulation of catalytic activity	29	3.40376	0.282259	PSMB10, GM2A, PFKFB2, FPR1, CXCR2, SLC11A2, PSMB5, CDC42, FXN, CXCR4, PSMD1, PSMD2, IL1B, TGFA, PSMD3, SYK, MSH3, SPHK1, CENPE, STAT1, PPP1CB, CCNB1, CARD14, UACA, PSMC5, P2RY11, PSMA6, EREG, EPGN	648	520	13528	1.16427	1	0.952278	99.7263
																GOTERM_BP_FAT	GO:0000187~activation of MAPK activity	6	0.704225	0.355392	CXCR4, EPGN, FPR1, TGFA, IL1B, SYK	648	82	13528	1.52755	1	0.972667	99.9596
																GOTERM_BP_FAT	GO:0051347~positive regulation of transferase activity	14	1.64319	0.361591	PFKFB2, SPHK1, FPR1, CENPE, PPP1CB, CDC42, CARD14, FXN, EREG, EPGN, CXCR4, IL1B, TGFA, SYK	648	240	13528	1.2178	1	0.973319	99.966
																GOTERM_BP_FAT	GO:0033674~positive regulation of kinase activity	13	1.52582	0.426018	PFKFB2, SPHK1, FPR1, CENPE, PPP1CB, CDC42, CARD14, EREG, EPGN, CXCR4, IL1B, TGFA, SYK	648	231	13528	1.17487	1	0.982899	99.9949
																GOTERM_BP_FAT	GO:0051338~regulation of transferase activity	19	2.23005	0.513051	CDC6, HMGCR, PFKFB2, SPHK1, FPR1, CENPE, CDKN3, PYDC1, PPP1CB, CDC42, CARD14, EREG, FXN, CXCR4, EPGN, PPP2CA, IL1B, TGFA, SYK	648	372	13528	1.06628	1	0.991704	99.9997
																GOTERM_BP_FAT	GO:0043405~regulation of MAP kinase activity	8	0.938967	0.514808	HMGCR, CXCR4, EPGN, PPP2CA, FPR1, TGFA, IL1B, SYK	648	141	13528	1.18448	1	0.991707	99.9997
																GOTERM_BP_FAT	GO:0043406~positive regulation of MAP kinase activity	6	0.704225	0.542355	CXCR4, EPGN, FPR1, TGFA, IL1B, SYK	648	102	13528	1.22803	1	0.993232	99.9999
																GOTERM_BP_FAT	GO:0043549~regulation of kinase activity	18	2.11268	0.543269	CDC6, HMGCR, PFKFB2, SPHK1, FPR1, CENPE, CDKN3, PYDC1, PPP1CB, CDC42, CARD14, EREG, CXCR4, EPGN, PPP2CA, IL1B, TGFA, SYK	648	357	13528	1.0526	1	0.993239	99.9999
																GOTERM_BP_FAT	GO:0045860~positive regulation of protein kinase activity	11	1.29108	0.628386	CARD14, EREG, CXCR4, EPGN, SPHK1, FPR1, TGFA, IL1B, CENPE, PPP1CB, SYK	648	223	13528	1.02978	1	0.996868	100
																GOTERM_BP_FAT	GO:0042325~regulation of phosphorylation	22	2.58216	0.643613	CDC6, HMGCR, PFKFB2, SPHK1, FPR1, CENPE, BDKRB2, CDKN3, PYDC1, PPP1CB, CDC42, INHBA, NOD2, CARD14, EREG, CXCR4, EPGN, PPP2CA, IL1B, TGFA, SYK, IL22RA2	648	466	13528	0.985588	1	0.99735	100
																GOTERM_BP_FAT	GO:0000165~MAPKKK cascade	9	1.05634	0.659087	WNT5A, CXCR4, EPGN, PPP2CA, FPR1, TGFA, IL1B, MAPK8, SYK	648	184	13528	1.02114	1	0.997634	100
																GOTERM_BP_FAT	GO:0045859~regulation of protein kinase activity	16	1.87793	0.685625	CDC6, HMGCR, SPHK1, FPR1, CENPE, PYDC1, CDKN3, PPP1CB, CARD14, EREG, CXCR4, EPGN, PPP2CA, IL1B, TGFA, SYK	648	345	13528	0.968188	1	0.998126	100
																GOTERM_BP_FAT	GO:0007243~protein kinase cascade	17	1.99531	0.697415	WNT5A, SGK2, FPR1, STAT1, STAT3, SS18, CARD14, RPS6KA4, CXCR4, EPGN, HMOX1, PPP2CA, IL1B, TGFA, MAPK8, FKBPL, SYK	648	370	13528	0.959193	1	0.998333	100
																GOTERM_BP_FAT	GO:0019220~regulation of phosphate metabolic process	22	2.58216	0.71358	CDC6, HMGCR, PFKFB2, SPHK1, FPR1, CENPE, BDKRB2, CDKN3, PYDC1, PPP1CB, CDC42, INHBA, NOD2, CARD14, EREG, CXCR4, EPGN, PPP2CA, IL1B, TGFA, SYK, IL22RA2	648	485	13528	0.946977	1	0.99862	100
																GOTERM_BP_FAT	GO:0051174~regulation of phosphorus metabolic process	22	2.58216	0.71358	CDC6, HMGCR, PFKFB2, SPHK1, FPR1, CENPE, BDKRB2, CDKN3, PYDC1, PPP1CB, CDC42, INHBA, NOD2, CARD14, EREG, CXCR4, EPGN, PPP2CA, IL1B, TGFA, SYK, IL22RA2	648	485	13528	0.946977	1	0.99862	100
																Annotation Cluster 100	Enrichment Score: 0.5923038624291793
																Category	Term	Count	%	PValue	Genes	List Total	Pop Hits	Pop Total	Fold Enrichment	Bonferroni	Benjamini	FDR
																GOTERM_BP_FAT	GO:0002683~negative regulation of immune system process	8	0.938967	0.101743	GPX2, INHBA, NOD2, HMOX1, IL4R, CD274, IDO1, IL7R	648	83	13528	2.0122	1	0.823219	85.1799
																GOTERM_BP_FAT	GO:0051249~regulation of lymphocyte activation	11	1.29108	0.171467	INHBA, NCK1, IL4R, CD274, CD2, VNN1, IL1B, IDO1, IL7R, PNP, SYK	648	148	13528	1.55163	1	0.896143	96.4806
																GOTERM_BP_FAT	GO:0002694~regulation of leukocyte activation	12	1.40845	0.171855	INHBA, HMOX1, NCK1, IL4R, CD274, CD2, VNN1, IL1B, IDO1, IL7R, PNP, SYK	648	166	13528	1.50915	1	0.894631	96.5098
																GOTERM_BP_FAT	GO:0050865~regulation of cell activation	12	1.40845	0.216857	INHBA, HMOX1, NCK1, IL4R, CD274, CD2, VNN1, IL1B, IDO1, IL7R, PNP, SYK	648	175	13528	1.43153	1	0.923862	98.7085
																GOTERM_BP_FAT	GO:0002695~negative regulation of leukocyte activation	5	0.586854	0.289971	INHBA, HMOX1, IL4R, CD274, IDO1	648	57	13528	1.83128	1	0.953977	99.7742
																GOTERM_BP_FAT	GO:0050866~negative regulation of cell activation	5	0.586854	0.333704	INHBA, HMOX1, IL4R, CD274, IDO1	648	61	13528	1.71119	1	0.969419	99.9271
																GOTERM_BP_FAT	GO:0051250~negative regulation of lymphocyte activation	4	0.469484	0.481076	INHBA, IL4R, CD274, IDO1	648	54	13528	1.54641	1	0.989289	99.9991
																GOTERM_BP_FAT	GO:0050868~negative regulation of T cell activation	3	0.352113	0.603423	IL4R, CD274, IDO1	648	42	13528	1.49118	1	0.995939	100
																Annotation Cluster 101	Enrichment Score: 0.5884723906871799
																Category	Term	Count	%	PValue	Genes	List Total	Pop Hits	Pop Total	Fold Enrichment	Bonferroni	Benjamini	FDR
																GOTERM_CC_FAT	GO:0031300~intrinsic to organelle membrane	11	1.29108	0.152019	RTN4, DERL1, FMO2, DHRS9, ABCD3, RER1, CYP2E1, HSPA5, FUT2, QSOX1, ST6GALNAC1	604	146	12782	1.59442	1	0.819567	90.0157
																GOTERM_CC_FAT	GO:0031227~intrinsic to endoplasmic reticulum membrane	6	0.704225	0.183451	RTN4, DERL1, FMO2, DHRS9, CYP2E1, HSPA5	604	64	12782	1.98396	1	0.85175	94.1102
																GOTERM_CC_FAT	GO:0031301~integral to organelle membrane	9	1.05634	0.2246	RTN4, DERL1, DHRS9, ABCD3, RER1, HSPA5, FUT2, QSOX1, ST6GALNAC1	604	123	12782	1.54846	1	0.883085	97.1404
																GOTERM_CC_FAT	GO:0030173~integral to Golgi membrane	4	0.469484	0.33118	RER1, FUT2, QSOX1, ST6GALNAC1	604	43	12782	1.96858	1	0.93972	99.6378
																GOTERM_CC_FAT	GO:0031228~intrinsic to Golgi membrane	4	0.469484	0.370384	RER1, FUT2, QSOX1, ST6GALNAC1	604	46	12782	1.8402	1	0.948909	99.8442
																GOTERM_CC_FAT	GO:0030176~integral to endoplasmic reticulum membrane	4	0.469484	0.383371	RTN4, DERL1, DHRS9, HSPA5	604	47	12782	1.80104	1	0.948535	99.8836
																Annotation Cluster 102	Enrichment Score: 0.5875436385893298
																Category	Term	Count	%	PValue	Genes	List Total	Pop Hits	Pop Total	Fold Enrichment	Bonferroni	Benjamini	FDR
																UP_SEQ_FEATURE	domain:SH2 2	3	0.352113	0.0662543	PLCG1, PLCG2, SYK	824	10	19113	6.95862	1	0.983309	69.2925
																UP_SEQ_FEATURE	domain:SH2 1	3	0.352113	0.0662543	PLCG1, PLCG2, SYK	824	10	19113	6.95862	1	0.983309	69.2925
																BIOCARTA	h_pdgfPathway:PDGF Signaling Pathway	4	0.469484	0.193829	PLCG1, MAPK8, STAT1, STAT3	89	25	1437	2.58337	1	0.996635	93.0474
																BIOCARTA	h_egfPathway:EGF Signaling Pathway	4	0.469484	0.210007	PLCG1, MAPK8, STAT1, STAT3	89	26	1437	2.48401	1	0.995709	94.5899
																SMART	SM00252:SH2	7	0.821596	0.296669	SH2D4A, PLCG1, NCK1, PLCG2, STAT1, STAT3, SYK	370	111	9079	1.54743	1	0.979167	98.9056
																SP_PIR_KEYWORDS	SH2 domain	7	0.821596	0.340029	SH2D4A, PLCG1, NCK1, PLCG2, STAT1, STAT3, SYK	825	111	19235	1.47032	1	0.818248	99.7552
																BIOCARTA	h_TPOPathway:TPO Signaling Pathway	3	0.352113	0.349227	PLCG1, STAT1, STAT3	89	20	1437	2.42191	1	0.99867	99.5086
																INTERPRO	IPR000980:SH2 motif	7	0.821596	0.394299	SH2D4A, PLCG1, NCK1, PLCG2, STAT1, STAT3, SYK	760	111	16659	1.38233	1	0.999812	99.9718
																KEGG_PATHWAY	hsa04650:Natural killer cell mediated cytotoxicity	8	0.938967	0.681166	TNFSF10, PLCG1, RAC2, RAET1G, PLCG2, GZMB, FCGR3A, SYK	302	133	5085	1.0128	1	0.962794	99.9999
																UP_SEQ_FEATURE	domain:SH2	4	0.469484	0.787968	SH2D4A, NCK1, STAT1, STAT3	824	96	19113	0.966475	1	1	100
																Annotation Cluster 103	Enrichment Score: 0.5863678403675288
																Category	Term	Count	%	PValue	Genes	List Total	Pop Hits	Pop Total	Fold Enrichment	Bonferroni	Benjamini	FDR
																UP_SEQ_FEATURE	domain:PLAT	3	0.352113	0.2282	ALOXE3, ALOX12B, PNLIPRP3	824	21	19113	3.31363	1	0.999793	98.8453
																SMART	SM00308:LH2	3	0.352113	0.25493	ALOXE3, ALOX12B, PNLIPRP3	370	24	9079	3.06723	1	0.96659	97.7071
																INTERPRO	IPR001024:Lipoxygenase, LH2	3	0.352113	0.299336	ALOXE3, ALOX12B, PNLIPRP3	760	24	16659	2.73997	1	0.998899	99.6969
																Annotation Cluster 104	Enrichment Score: 0.5836408865414602
																Category	Term	Count	%	PValue	Genes	List Total	Pop Hits	Pop Total	Fold Enrichment	Bonferroni	Benjamini	FDR
																KEGG_PATHWAY	hsa00982:Drug metabolism	7	0.821596	0.158586	UGT1A7, UGT1A8, CYP2C18, ALDH1A3, FMO2, ADH7, CYP2E1, MGST1	302	62	5085	1.90104	1	0.746693	87.7572
																KEGG_PATHWAY	hsa00980:Metabolism of xenobiotics by cytochrome P450	6	0.704225	0.281039	UGT1A7, UGT1A8, CYP2C18, ALDH1A3, ADH7, CYP2E1, MGST1	302	60	5085	1.68377	1	0.850438	98.1925
																KEGG_PATHWAY	hsa00830:Retinol metabolism	5	0.586854	0.398149	UGT1A7, UGT1A8, CYP2C18, DHRS9, ADH7, RDH16	302	54	5085	1.55905	1	0.911316	99.7921
																Annotation Cluster 105	Enrichment Score: 0.5816947561859732
																Category	Term	Count	%	PValue	Genes	List Total	Pop Hits	Pop Total	Fold Enrichment	Bonferroni	Benjamini	FDR
																GOTERM_BP_FAT	GO:0042060~wound healing	18	2.11268	0.0101973	PLAT, KLK6, INA, PPARD, ELK3, CDH3, PLAUR, CCNB1, PLSCR1, VWF, CD36, PROCR, EREG, HMOX1, SPRR3, HBEGF, IL1B, SERPINA1	648	191	13528	1.96742	1	0.3301	16.671
																GOTERM_CC_FAT	GO:0031091~platelet alpha granule	5	0.586854	0.270965	VWF, CD36, VEGFA, SERPINA1, SRGN	604	56	12782	1.88949	1	0.918705	98.7918
																GOTERM_BP_FAT	GO:0050817~coagulation	7	0.821596	0.362019	PLAT, VWF, PLSCR1, CD36, PROCR, SERPINA1, PLAUR	648	102	13528	1.4327	1	0.972884	99.9664
																GOTERM_BP_FAT	GO:0007596~blood coagulation	7	0.821596	0.362019	PLAT, VWF, PLSCR1, CD36, PROCR, SERPINA1, PLAUR	648	102	13528	1.4327	1	0.972884	99.9664
																KEGG_PATHWAY	hsa04610:Complement and coagulation cascades	6	0.704225	0.388123	PLAT, VWF, CFB, SERPINA1, BDKRB2, PLAUR	302	69	5085	1.46415	1	0.916749	99.7458
																GOTERM_BP_FAT	GO:0007599~hemostasis	7	0.821596	0.413783	PLAT, VWF, PLSCR1, CD36, PROCR, SERPINA1, PLAUR	648	108	13528	1.35311	1	0.981294	99.9925
																SP_PIR_KEYWORDS	blood coagulation	3	0.352113	0.567772	VWF, PROCR, SERPINA1	825	44	19235	1.58967	1	0.931225	99.9995
																GOTERM_BP_FAT	GO:0050878~regulation of body fluid levels	7	0.821596	0.672456	PLAT, VWF, PLSCR1, CD36, PROCR, SERPINA1, PLAUR	648	141	13528	1.03642	1	0.997906	100
																Annotation Cluster 106	Enrichment Score: 0.565169010831182
																Category	Term	Count	%	PValue	Genes	List Total	Pop Hits	Pop Total	Fold Enrichment	Bonferroni	Benjamini	FDR
																GOTERM_BP_FAT	GO:0032496~response to lipopolysaccharide	8	0.938967	0.0747577	NOD2, PLCG2, IL1B, SERPINA1, IDO1, STAT1, MGST1, PTAFR	648	77	13528	2.16899	1	0.771392	74.9056
																GOTERM_BP_FAT	GO:0002237~response to molecule of bacterial origin	8	0.938967	0.11698	NOD2, PLCG2, IL1B, SERPINA1, IDO1, STAT1, MGST1, PTAFR	648	86	13528	1.942	1	0.838543	89.0695
																GOTERM_BP_FAT	GO:0002822~regulation of adaptive immune response based on somatic recombination of immune receptors built from immunoglobulin superfamily domains	5	0.586854	0.2684	NOD2, IL4R, IL1B, IDO1, IL7R	648	55	13528	1.89787	1	0.948048	99.6154
																GOTERM_BP_FAT	GO:0002819~regulation of adaptive immune response	5	0.586854	0.279152	NOD2, IL4R, IL1B, IDO1, IL7R	648	56	13528	1.86398	1	0.951359	99.7045
																GOTERM_BP_FAT	GO:0002703~regulation of leukocyte mediated immunity	5	0.586854	0.333704	NOD2, HMOX1, IL1B, IL7R, SYK	648	61	13528	1.71119	1	0.969419	99.9271
																GOTERM_BP_FAT	GO:0002824~positive regulation of adaptive immune response based on somatic recombination of immune receptors built from immunoglobulin superfamily domains	3	0.352113	0.4239	NOD2, IL1B, IDO1	648	30	13528	2.08765	1	0.982624	99.9945
																GOTERM_BP_FAT	GO:0002821~positive regulation of adaptive immune response	3	0.352113	0.440488	NOD2, IL1B, IDO1	648	31	13528	2.02031	1	0.984816	99.9967
																GOTERM_BP_FAT	GO:0002706~regulation of lymphocyte mediated immunity	3	0.352113	0.737391	NOD2, IL1B, IL7R	648	54	13528	1.15981	1	0.998987	100
																Annotation Cluster 107	Enrichment Score: 0.5635118397734753
																Category	Term	Count	%	PValue	Genes	List Total	Pop Hits	Pop Total	Fold Enrichment	Bonferroni	Benjamini	FDR
																GOTERM_MF_FAT	GO:0005536~glucose binding	3	0.352113	0.0417221	G6PD, PYGL, HK2	629	7	12983	8.84601	1	0.656644	48.5512
																GOTERM_MF_FAT	GO:0048029~monosaccharide binding	3	0.352113	0.58294	G6PD, PYGL, HK2	629	40	12983	1.54805	1	0.997362	99.9999
																GOTERM_MF_FAT	GO:0005529~sugar binding	8	0.938967	0.838446	LPHN2, KLRB1, G6PD, GALNT6, PYGL, HK2, CHI3L1, CLEC7A	629	195	12983	0.846798	1	0.999948	100
																Annotation Cluster 108	Enrichment Score: 0.5596480175532925
																Category	Term	Count	%	PValue	Genes	List Total	Pop Hits	Pop Total	Fold Enrichment	Bonferroni	Benjamini	FDR
																UP_SEQ_FEATURE	region of interest:Substrate binding	9	1.05634	0.198145	CPA4, ARG1, CNDP2, ARG2, NT5C3, GNPNAT1, PLCD1, ACAD8, PGK1	824	130	19113	1.60583	1	0.999711	97.7703
																UP_SEQ_FEATURE	metal ion-binding site:Manganese 2	3	0.352113	0.325115	ARG1, CNDP2, ARG2	824	27	19113	2.57727	1	0.999979	99.8855
																UP_SEQ_FEATURE	metal ion-binding site:Manganese 1	3	0.352113	0.325115	ARG1, CNDP2, ARG2	824	27	19113	2.57727	1	0.999979	99.8855
																Annotation Cluster 109	Enrichment Score: 0.5529463108414374
																Category	Term	Count	%	PValue	Genes	List Total	Pop Hits	Pop Total	Fold Enrichment	Bonferroni	Benjamini	FDR
																SP_PIR_KEYWORDS	prenylated cysteine	4	0.469484	0.0734064	CDC42, RAC2, RAB4A, RAB5A	825	23	19235	4.05481	1	0.44473	66.8143
																SP_PIR_KEYWORDS	nucleotide binding	9	1.05634	0.0884888	CDC42, RAB31, RAC2, RAB4A, RAB5A, ABCD3, CENPE, DDX21, ABCC1	825	107	19235	1.96109	1	0.485875	73.8283
																SP_PIR_KEYWORDS	P-loop	9	1.05634	0.124915	CDC42, RAB31, RAC2, RAB4A, RAB5A, ABCD3, CENPE, DDX21, ABCC1	825	116	19235	1.80893	1	0.5733	85.493
																GOTERM_MF_FAT	GO:0003924~GTPase activity	15	1.76056	0.143835	GTPBP2, GBP6, RAB4A, EIF5B, CDC42, RAB31, RND1, RAC2, RAB5A, TGM3, GBP4, MX1, MX2, GBP3, GBP1	629	211	12983	1.46735	1	0.91825	91.1226
																SMART	SM00174:RHO	3	0.352113	0.194269	CDC42, RND1, RAC2	370	20	9079	3.68068	1	0.946876	93.7412
																UP_SEQ_FEATURE	short sequence motif:Effector region	7	0.821596	0.225555	CDC42, RAB31, RND1, RAC2, RAB4A, RAB5A, RAB24	824	95	19113	1.70913	1	0.999798	98.7752
																INTERPRO	IPR003578:Ras small GTPase, Rho type	3	0.352113	0.230755	CDC42, RND1, RAC2	760	20	16659	3.28796	1	0.996982	98.6109
																GOTERM_MF_FAT	GO:0005525~GTP binding	22	2.58216	0.260851	GTPBP2, GBP6, RAB4A, DOCK9, EIF5B, TPX2, NPR2, DOCK8, EIF2B1, CDC42, RAB31, ARL11, RND1, RAC2, RAB5A, RAB24, TGM3, GBP4, MX1, MX2, GBP3, GBP1	629	372	12983	1.22069	1	0.977422	99.1026
																UP_SEQ_FEATURE	lipid moiety-binding region:S-geranylgeranyl cysteine	7	0.821596	0.276145	CDC42, RAB31, RND1, RAC2, RAB4A, RAB5A, RAB24	824	102	19113	1.59184	1	0.999926	99.6174
																UP_SEQ_FEATURE	nucleotide phosphate-binding region:GTP	16	1.87793	0.285726	GTPBP2, GBP6, RAB4A, EIF5B, CDC42, RAB31, ARL11, RND1, RAC2, RAB5A, RAB24, GBP4, MX1, MX2, GBP3, GBP1	824	295	19113	1.25805	1	0.999924	99.6958
																GOTERM_MF_FAT	GO:0019001~guanyl nucleotide binding	22	2.58216	0.304157	GTPBP2, GBP6, RAB4A, DOCK9, EIF5B, TPX2, NPR2, DOCK8, EIF2B1, CDC42, RAB31, ARL11, RND1, RAC2, RAB5A, RAB24, TGM3, GBP4, MX1, MX2, GBP3, GBP1	629	382	12983	1.18873	1	0.984977	99.65
																GOTERM_MF_FAT	GO:0032561~guanyl ribonucleotide binding	22	2.58216	0.304157	GTPBP2, GBP6, RAB4A, DOCK9, EIF5B, TPX2, NPR2, DOCK8, EIF2B1, CDC42, RAB31, ARL11, RND1, RAC2, RAB5A, RAB24, TGM3, GBP4, MX1, MX2, GBP3, GBP1	629	382	12983	1.18873	1	0.984977	99.65
																SP_PIR_KEYWORDS	GTP binding	5	0.586854	0.322964	CDC42, RAB31, RAC2, RAB4A, RAB5A	825	67	19235	1.73994	1	0.808493	99.6458
																SP_PIR_KEYWORDS	gtp-binding	17	1.99531	0.341257	GTPBP2, GBP6, RAB4A, EIF5B, NPR2, CDC42, RAB31, ARL11, RND1, RAC2, RAB5A, RAB24, GBP4, MX1, MX2, GBP3, GBP1	825	329	19235	1.20473	1	0.817183	99.7617
																SP_PIR_KEYWORDS	prenylation	9	1.05634	0.352855	CDC42, RAB31, RND1, RAC2, RAB4A, RAB5A, RAB24, CENPE, GBP1	825	156	19235	1.3451	1	0.822839	99.8157
																SMART	SM00175:RAB	4	0.469484	0.453793	RAB31, RAB4A, RAB5A, RAB24	370	61	9079	1.60904	1	0.988962	99.9573
																INTERPRO	IPR005225:Small GTP-binding protein	9	1.05634	0.493703	CDC42, RAB31, ARL11, RND1, RAC2, RAB4A, RAB5A, EIF5B, RAB24	760	167	16659	1.1813	1	0.999932	99.9985
																INTERPRO	IPR013753:Ras	7	0.821596	0.507339	CDC42, RAB31, RND1, RAC2, RAB4A, RAB5A, RAB24	760	125	16659	1.22751	1	0.999948	99.999
																INTERPRO	IPR003579:Ras small GTPase, Rab type	4	0.469484	0.530269	RAB31, RAB4A, RAB5A, RAB24	760	61	16659	1.43736	1	0.999959	99.9996
																INTERPRO	IPR001806:Ras GTPase	7	0.821596	0.583145	CDC42, RAB31, RND1, RAC2, RAB4A, RAB5A, RAB24	760	135	16659	1.13658	1	0.999979	99.9999
																GOTERM_BP_FAT	GO:0007264~small GTPase mediated signal transduction	13	1.52582	0.795826	GTPBP2, PLD2, RAB4A, CDC42, ARL11, RAB31, RND1, RAC2, TIAM1, RASSF1, HMOX1, RAB5A, RAB24	648	305	13528	0.88982	1	0.999556	100
																Annotation Cluster 110	Enrichment Score: 0.5492761408629953
																Category	Term	Count	%	PValue	Genes	List Total	Pop Hits	Pop Total	Fold Enrichment	Bonferroni	Benjamini	FDR
																GOTERM_BP_FAT	GO:0006720~isoprenoid metabolic process	5	0.586854	0.157644	PPARD, HMGCR, ALDH1A3, DHRS9, ADH7	648	44	13528	2.37233	1	0.888394	95.2757
																GOTERM_BP_FAT	GO:0006776~vitamin A metabolic process	3	0.352113	0.301834	PPARD, ALDH1A3, DHRS9	648	23	13528	2.72303	1	0.959161	99.8327
																GOTERM_BP_FAT	GO:0006775~fat-soluble vitamin metabolic process	3	0.352113	0.472853	PPARD, ALDH1A3, DHRS9	648	33	13528	1.89787	1	0.988594	99.9989
																Annotation Cluster 111	Enrichment Score: 0.5462718729511713
																Category	Term	Count	%	PValue	Genes	List Total	Pop Hits	Pop Total	Fold Enrichment	Bonferroni	Benjamini	FDR
																GOTERM_BP_FAT	GO:0002526~acute inflammatory response	9	1.05634	0.096843	APOL2, YWHAZ, CFB, SERPINA3, VNN1, IL1B, SERPINA1, IDO1, STAT3	648	98	13528	1.91723	1	0.814622	83.6737
																GOTERM_BP_FAT	GO:0006953~acute-phase response	5	0.586854	0.122579	APOL2, SERPINA3, IL1B, SERPINA1, STAT3	648	40	13528	2.60957	1	0.849852	90.239
																GOTERM_BP_FAT	GO:0032355~response to estradiol stimulus	3	0.352113	0.737391	IL1B, SERPINA1, STAT3	648	54	13528	1.15981	1	0.998987	100
																GOTERM_BP_FAT	GO:0043627~response to estrogen stimulus	5	0.586854	0.745988	STS, HMOX1, IL1B, SERPINA1, STAT3	648	105	13528	0.994121	1	0.9991	100
																Annotation Cluster 112	Enrichment Score: 0.5415292202558054
																Category	Term	Count	%	PValue	Genes	List Total	Pop Hits	Pop Total	Fold Enrichment	Bonferroni	Benjamini	FDR
																KEGG_PATHWAY	hsa04664:Fc epsilon RI signaling pathway	9	1.05634	0.0885222	JMJD7-PLA2G4B, PLCG1, RAC2, JMJD7, PLCG2, MAPK8, PLA2G3, PLA2G4E, PLA2G2F, SYK	302	78	5085	1.94282	1	0.597686	67.6119
																BIOCARTA	h_bcrPathway:BCR Signaling Pathway	3	0.352113	0.480234	PLCG1, MAPK8, SYK	89	26	1437	1.86301	1	0.999687	99.9696
																BIOCARTA	h_fcer1Pathway:Fc Epsilon Receptor I Signaling in Mast Cells	3	0.352113	0.558351	PLCG1, MAPK8, SYK	89	30	1437	1.61461	1	0.999863	99.9959
																Annotation Cluster 113	Enrichment Score: 0.5268432174856421
																Category	Term	Count	%	PValue	Genes	List Total	Pop Hits	Pop Total	Fold Enrichment	Bonferroni	Benjamini	FDR
																SMART	SM00314:RA	4	0.469484	0.220983	RASSF5, RASSF1, ARAP2, MLLT4	370	40	9079	2.45378	1	0.959432	95.9391
																INTERPRO	IPR000159:Ras-association	4	0.469484	0.274143	RASSF5, RASSF1, ARAP2, MLLT4	760	40	16659	2.19197	1	0.998534	99.4609
																UP_SEQ_FEATURE	domain:Ras-associating	3	0.352113	0.433644	RASSF5, RASSF1, ARAP2	824	34	19113	2.04665	1	0.999999	99.9944
																Annotation Cluster 114	Enrichment Score: 0.5256446417619112
																Category	Term	Count	%	PValue	Genes	List Total	Pop Hits	Pop Total	Fold Enrichment	Bonferroni	Benjamini	FDR
																GOTERM_BP_FAT	GO:0055080~cation homeostasis	22	2.58216	0.033929	CLCN3, CCL3, SLC7A8, ATP6V1H, CACNB4, BDKRB2, ATP12A, SOD2, SLC11A2, SLC4A11, RHCG, FXN, CXCR4, ATP2C1, CXCL13, HMOX1, SLC26A9, PLCG2, TPT1, LTF, IL1B, SCO2	648	286	13528	1.60589	1	0.591451	45.8918
																GOTERM_BP_FAT	GO:0042592~homeostatic process	48	5.6338	0.0350547	XDH, CLCN3, PPARD, CCL3, DERL1, PDIA3, MCL1, SLC7A8, ACP5, BCL2L1, CACNB4, BDKRB2, IL7R, ATP12A, GPX2, SLC11A2, RPA1, FXN, RAC2, CXCR4, HMOX1, TPT1, SERPINA3, IL1B, LTF, QSOX1, SCO2, ABCA12, KLK6, P4HB, LIPA, CEBPG, ATP6V1H, MECOM, STAT3, SOD2, INHBA, G6PD, SLC4A11, RHCG, CXCL13, PYGL, ATP2C1, VEGFA, PLCG2, SLC26A9, TXNRD1, IFI6	648	751	13528	1.33432	1	0.5932	47.0028
																GOTERM_BP_FAT	GO:0050801~ion homeostasis	26	3.05164	0.124211	CCL3, PPARD, CLCN3, SLC7A8, BDKRB2, CACNB4, BCL2L1, ATP12A, SLC11A2, FXN, CXCR4, HMOX1, TPT1, LTF, IL1B, SCO2, KLK6, ATP6V1H, SOD2, SLC4A11, RHCG, ATP2C1, CXCL13, SLC26A9, PLCG2, IFI6	648	409	13528	1.32712	1	0.852342	90.5572
																GOTERM_BP_FAT	GO:0048878~chemical homeostasis	30	3.52113	0.195505	CLCN3, CCL3, PPARD, DERL1, SLC7A8, BDKRB2, CACNB4, BCL2L1, ATP12A, SLC11A2, FXN, CXCR4, HMOX1, TPT1, LTF, IL1B, SCO2, KLK6, ATP6V1H, STAT3, SOD2, SLC4A11, RHCG, ATP2C1, PYGL, CXCL13, VEGFA, SLC26A9, PLCG2, IFI6	648	512	13528	1.22323	1	0.910582	97.9157
																GOTERM_BP_FAT	GO:0019725~cellular homeostasis	27	3.16901	0.233547	CLCN3, CCL3, PPARD, PDIA3, MCL1, BDKRB2, CACNB4, BCL2L1, FXN, CXCR4, TPT1, LTF, IL1B, QSOX1, SCO2, ABCA12, KLK6, P4HB, ATP6V1H, SOD2, SLC4A11, RHCG, ATP2C1, CXCL13, PLCG2, TXNRD1, IFI6	648	466	13528	1.20959	1	0.933943	99.1197
																GOTERM_BP_FAT	GO:0055066~di-, tri-valent inorganic cation homeostasis	15	1.76056	0.254325	CCL3, CACNB4, BDKRB2, SOD2, SLC11A2, FXN, CXCL13, ATP2C1, CXCR4, HMOX1, PLCG2, TPT1, IL1B, LTF, SCO2	648	239	13528	1.31024	1	0.941389	99.4602
																GOTERM_BP_FAT	GO:0030003~cellular cation homeostasis	15	1.76056	0.330979	CLCN3, CCL3, ATP6V1H, CACNB4, BDKRB2, SLC4A11, FXN, CXCR4, CXCL13, ATP2C1, PLCG2, TPT1, IL1B, LTF, SCO2	648	254	13528	1.23287	1	0.969021	99.9217
																GOTERM_BP_FAT	GO:0006873~cellular ion homeostasis	21	2.46479	0.334611	KLK6, CLCN3, CCL3, PPARD, ATP6V1H, BCL2L1, CACNB4, BDKRB2, SOD2, SLC4A11, RHCG, FXN, CXCR4, ATP2C1, CXCL13, PLCG2, TPT1, LTF, IL1B, IFI6, SCO2	648	374	13528	1.17221	1	0.969098	99.9289
																GOTERM_BP_FAT	GO:0055082~cellular chemical homeostasis	21	2.46479	0.360835	KLK6, CLCN3, CCL3, PPARD, ATP6V1H, BCL2L1, CACNB4, BDKRB2, SOD2, SLC4A11, RHCG, FXN, CXCR4, ATP2C1, CXCL13, PLCG2, TPT1, LTF, IL1B, IFI6, SCO2	648	380	13528	1.1537	1	0.973353	99.9652
																GOTERM_BP_FAT	GO:0055065~metal ion homeostasis	11	1.29108	0.520653	CCL3, CXCR4, ATP2C1, CXCL13, PLCG2, TPT1, SLC7A8, IL1B, CACNB4, BDKRB2, ATP12A	648	205	13528	1.1202	1	0.991881	99.9998
																GOTERM_BP_FAT	GO:0030005~cellular di-, tri-valent inorganic cation homeostasis	12	1.40845	0.526287	CCL3, FXN, CXCR4, ATP2C1, CXCL13, PLCG2, TPT1, IL1B, LTF, CACNB4, BDKRB2, SCO2	648	227	13528	1.10361	1	0.992306	99.9998
																GOTERM_BP_FAT	GO:0006874~cellular calcium ion homeostasis	9	1.05634	0.653087	CCL3, CXCR4, ATP2C1, CXCL13, PLCG2, TPT1, IL1B, CACNB4, BDKRB2	648	183	13528	1.02672	1	0.997454	100
																GOTERM_BP_FAT	GO:0055074~calcium ion homeostasis	9	1.05634	0.682467	CCL3, CXCR4, ATP2C1, CXCL13, PLCG2, TPT1, IL1B, CACNB4, BDKRB2	648	188	13528	0.999409	1	0.998119	100
																GOTERM_BP_FAT	GO:0006875~cellular metal ion homeostasis	9	1.05634	0.726146	CCL3, CXCR4, ATP2C1, CXCL13, PLCG2, TPT1, IL1B, CACNB4, BDKRB2	648	196	13528	0.958617	1	0.998821	100
																GOTERM_BP_FAT	GO:0007204~elevation of cytosolic calcium ion concentration	5	0.586854	0.777815	CXCR4, CXCL13, PLCG2, IL1B, BDKRB2	648	110	13528	0.948934	1	0.999439	100
																GOTERM_BP_FAT	GO:0051480~cytosolic calcium ion homeostasis	5	0.586854	0.82208	CXCR4, CXCL13, PLCG2, IL1B, BDKRB2	648	118	13528	0.884599	1	0.999736	100
																Annotation Cluster 115	Enrichment Score: 0.5241906702297723
																Category	Term	Count	%	PValue	Genes	List Total	Pop Hits	Pop Total	Fold Enrichment	Bonferroni	Benjamini	FDR
																INTERPRO	IPR003096:SM22/calponin	3	0.352113	0.0868282	CNN3, LMO7, TAGLN3	760	11	16659	5.97811	1	0.93763	77.2512
																UP_SEQ_FEATURE	domain:CH	4	0.469484	0.270397	CNN3, LMO7, NAV3, TAGLN3	824	42	19113	2.20908	1	0.999918	99.5615
																SMART	SM00033:CH	4	0.469484	0.546087	CNN3, LMO7, NAV3, TAGLN3	370	70	9079	1.40216	1	0.993706	99.996
																INTERPRO	IPR001715:Calponin-like actin-binding	4	0.469484	0.624183	CNN3, LMO7, NAV3, TAGLN3	760	70	16659	1.25256	1	0.99999	100
																Annotation Cluster 116	Enrichment Score: 0.507703797338295
																Category	Term	Count	%	PValue	Genes	List Total	Pop Hits	Pop Total	Fold Enrichment	Bonferroni	Benjamini	FDR
																GOTERM_BP_FAT	GO:0042246~tissue regeneration	4	0.469484	0.195661	CCNB1, INA, KLK6, PLAUR	648	32	13528	2.60957	1	0.909886	97.9229
																GOTERM_BP_FAT	GO:0048589~developmental growth	7	0.821596	0.23662	CCNB1, INA, KLK6, PPARD, EREG, PLAUR, HOXD11	648	87	13528	1.67972	1	0.935271	99.1804
																GOTERM_BP_FAT	GO:0031099~regeneration	4	0.469484	0.64764	CCNB1, INA, KLK6, PLAUR	648	69	13528	1.21023	1	0.997421	100
																Annotation Cluster 117	Enrichment Score: 0.49534153195172514
																Category	Term	Count	%	PValue	Genes	List Total	Pop Hits	Pop Total	Fold Enrichment	Bonferroni	Benjamini	FDR
																GOTERM_MF_FAT	GO:0004536~deoxyribonuclease activity	5	0.586854	0.0799531	TREX2, DNASE1L2, DNASE1L3, ERCC1, ISG20	629	34	12983	3.0354	1	0.826216	72.7324
																SP_PIR_KEYWORDS	Endonuclease	5	0.586854	0.293696	HRSP12, ZC3H12A, DNASE1L2, DNASE1L3, ERCC1	825	64	19235	1.8215	1	0.784859	99.3466
																SP_PIR_KEYWORDS	nuclease	7	0.821596	0.302053	HRSP12, TREX2, ZC3H12A, DNASE1L2, DNASE1L3, ERCC1, ISG20	825	106	19235	1.53968	1	0.793115	99.4499
																GOTERM_BP_FAT	GO:0006308~DNA catabolic process	5	0.586854	0.322722	RPA1, DNASE1L2, DNASE1L3, ERCC1, ISG20	648	60	13528	1.73971	1	0.966664	99.9025
																GOTERM_MF_FAT	GO:0004518~nuclease activity	8	0.938967	0.647807	AZGP1P1, HRSP12, TREX2, ZC3H12A, DNASE1L2, DNASE1L3, ERCC1, ISG20	629	158	12983	1.0451	1	0.998918	100
																GOTERM_MF_FAT	GO:0004519~endonuclease activity	5	0.586854	0.719217	HRSP12, ZC3H12A, DNASE1L2, DNASE1L3, ERCC1	629	100	12983	1.03203	1	0.999445	100
																Annotation Cluster 118	Enrichment Score: 0.4908000423729566
																Category	Term	Count	%	PValue	Genes	List Total	Pop Hits	Pop Total	Fold Enrichment	Bonferroni	Benjamini	FDR
																GOTERM_BP_FAT	GO:0009595~detection of biotic stimulus	3	0.352113	0.211851	NOD2, PGLYRP4, CLEC7A	648	18	13528	3.47942	1	0.920962	98.5535
																GOTERM_BP_FAT	GO:0051606~detection of stimulus	8	0.938967	0.334924	SLC11A2, NOD2, RTP4, CHRNA9, PGLYRP4, CNGB1, CLEC7A, SOD2	648	118	13528	1.41536	1	0.968882	99.9295
																GOTERM_BP_FAT	GO:0009581~detection of external stimulus	5	0.586854	0.474923	NOD2, CHRNA9, PGLYRP4, CNGB1, CLEC7A	648	74	13528	1.41058	1	0.988643	99.9989
																Annotation Cluster 119	Enrichment Score: 0.4879838929787336
																Category	Term	Count	%	PValue	Genes	List Total	Pop Hits	Pop Total	Fold Enrichment	Bonferroni	Benjamini	FDR
																GOTERM_CC_FAT	GO:0000776~kinetochore	7	0.821596	0.155113	SUMO3, CENPN, HJURP, CLIP1, CENPE, NDC80, ZWILCH	604	77	12782	1.92384	1	0.818518	90.5129
																SP_PIR_KEYWORDS	centromere	4	0.469484	0.221565	CENPN, HJURP, PPP2CA, CENPE	825	38	19235	2.45423	1	0.733227	97.3319
																SP_PIR_KEYWORDS	kinetochore	5	0.586854	0.284014	CSNK1A1, CENPN, CENPE, NDC80, ZWILCH	825	63	19235	1.85041	1	0.77731	99.2043
																GOTERM_CC_FAT	GO:0000777~condensed chromosome kinetochore	5	0.586854	0.292267	CENPN, HJURP, CENPE, NDC80, ZWILCH	604	58	12782	1.82433	1	0.925179	99.2017
																GOTERM_CC_FAT	GO:0000775~chromosome, centromeric region	8	0.938967	0.368805	SUMO3, CENPN, HJURP, PPP2CA, CLIP1, CENPE, NDC80, ZWILCH	604	124	12782	1.36531	1	0.950498	99.8387
																GOTERM_CC_FAT	GO:0000779~condensed chromosome, centromeric region	5	0.586854	0.378819	CENPN, HJURP, CENPE, NDC80, ZWILCH	604	66	12782	1.6032	1	0.950857	99.871
																GOTERM_BP_FAT	GO:0007059~chromosome segregation	5	0.586854	0.546359	HJURP, UBE2I, CENPE, ESPL1, NDC80	648	81	13528	1.28868	1	0.99337	99.9999
																GOTERM_CC_FAT	GO:0000793~condensed chromosome	7	0.821596	0.572999	RPA1, CENPN, HJURP, UBE2I, CENPE, NDC80, ZWILCH	604	129	12782	1.14834	1	0.974432	99.9993
																Annotation Cluster 120	Enrichment Score: 0.48630957032200106
																Category	Term	Count	%	PValue	Genes	List Total	Pop Hits	Pop Total	Fold Enrichment	Bonferroni	Benjamini	FDR
																GOTERM_BP_FAT	GO:0042402~biogenic amine catabolic process	3	0.352113	0.159257	KYNU, SMOX, IDO1	648	15	13528	4.17531	1	0.887658	95.4342
																GOTERM_BP_FAT	GO:0042219~cellular amino acid derivative catabolic process	3	0.352113	0.229758	KYNU, SMOX, IDO1	648	19	13528	3.2963	1	0.931232	99.039
																GOTERM_BP_FAT	GO:0006576~biogenic amine metabolic process	3	0.352113	0.94995	KYNU, SMOX, IDO1	648	97	13528	0.645666	1	0.999997	100
																Annotation Cluster 121	Enrichment Score: 0.4852986281907723
																Category	Term	Count	%	PValue	Genes	List Total	Pop Hits	Pop Total	Fold Enrichment	Bonferroni	Benjamini	FDR
																UP_SEQ_FEATURE	propeptide:Removed in mature form	15	1.76056	0.118932	PSMB10, LYPD5, PLAUR, PSMB5, CDC42, RND1, MAP1LC3A, RAC2, EREG, ISG15, CEACAM6, TGFA, VNN1, CEACAM5, VNN3	824	229	19113	1.51935	1	0.995784	88.7049
																GOTERM_CC_FAT	GO:0031225~anchored to membrane	12	1.40845	0.465715	RGS20, MAP1LC3A, LYPD5, TGM1, RAB5A, CD2, VNN1, RAB24, CEACAM6, CEACAM5, VNN3, PLAUR	604	220	12782	1.1543	1	0.966118	99.9843
																SP_PIR_KEYWORDS	gpi-anchor	6	0.704225	0.631952	LYPD5, VNN1, CEACAM6, CEACAM5, VNN3, PLAUR	825	126	19235	1.11025	1	0.953855	99.9999
																Annotation Cluster 122	Enrichment Score: 0.48293808930077586
																Category	Term	Count	%	PValue	Genes	List Total	Pop Hits	Pop Total	Fold Enrichment	Bonferroni	Benjamini	FDR
																GOTERM_BP_FAT	GO:0042110~T cell activation	9	1.05634	0.255588	IL23A, CXCR4, NCK1, CD2, PTPN22, CLEC7A, IL7R, ITGAM, SYK	648	126	13528	1.49118	1	0.941751	99.4762
																GOTERM_BP_FAT	GO:0046651~lymphocyte proliferation	4	0.469484	0.325672	IL23A, CXCR4, IL7R, ITGAM	648	42	13528	1.98824	1	0.967553	99.9098
																GOTERM_BP_FAT	GO:0032943~mononuclear cell proliferation	4	0.469484	0.352223	IL23A, CXCR4, IL7R, ITGAM	648	44	13528	1.89787	1	0.972463	99.9559
																GOTERM_BP_FAT	GO:0070661~leukocyte proliferation	4	0.469484	0.352223	IL23A, CXCR4, IL7R, ITGAM	648	44	13528	1.89787	1	0.972463	99.9559
																GOTERM_BP_FAT	GO:0042098~T cell proliferation	3	0.352113	0.372694	IL23A, CXCR4, ITGAM	648	27	13528	2.31962	1	0.974711	99.9751
																Annotation Cluster 123	Enrichment Score: 0.47945653463937943
																Category	Term	Count	%	PValue	Genes	List Total	Pop Hits	Pop Total	Fold Enrichment	Bonferroni	Benjamini	FDR
																GOTERM_MF_FAT	GO:0008238~exopeptidase activity	7	0.821596	0.168231	CPA4, CNDP2, GGH, ZMPSTE24, CTSA, CTSL1, DNPEP	629	77	12983	1.87643	1	0.931628	94.344
																SP_PIR_KEYWORDS	carboxypeptidase	3	0.352113	0.400965	CPA4, CNDP2, CTSA	825	32	19235	2.1858	1	0.859484	99.9397
																GOTERM_MF_FAT	GO:0004180~carboxypeptidase activity	3	0.352113	0.540278	CPA4, CNDP2, CTSA	629	37	12983	1.67357	1	0.996824	99.9995
																Annotation Cluster 124	Enrichment Score: 0.470204426085534
																Category	Term	Count	%	PValue	Genes	List Total	Pop Hits	Pop Total	Fold Enrichment	Bonferroni	Benjamini	FDR
																GOTERM_CC_FAT	GO:0005770~late endosome	6	0.704225	0.123303	SLC11A2, CLCN3, LAMP2, GNPNAT1, TPT1, CTNS	604	56	12782	2.26738	1	0.76317	84.099
																GOTERM_CC_FAT	GO:0005765~lysosomal membrane	3	0.352113	0.366263	SLC11A2, LAMP2, CTNS	604	27	12782	2.35136	1	0.951604	99.8294
																GOTERM_CC_FAT	GO:0005774~vacuolar membrane	4	0.469484	0.49621	SLC11A2, LAMP2, ATP6V1H, CTNS	604	56	12782	1.51159	1	0.966162	99.9931
																GOTERM_CC_FAT	GO:0044437~vacuolar part	4	0.469484	0.587154	SLC11A2, LAMP2, ATP6V1H, CTNS	604	64	12782	1.32264	1	0.975122	99.9996
																Annotation Cluster 125	Enrichment Score: 0.45726764569188993
																Category	Term	Count	%	PValue	Genes	List Total	Pop Hits	Pop Total	Fold Enrichment	Bonferroni	Benjamini	FDR
																INTERPRO	IPR013761:Sterile alpha motif-type	8	0.938967	0.060983	EPHA4, ELF3, ELF5, SAMD9, GABPA, EHF, SAMSN1, ARAP2	760	77	16659	2.27738	1	0.867107	64.1454
																UP_SEQ_FEATURE	domain:SAM	5	0.586854	0.463263	EPHA4, SAMD9, SAMHD1, SAMSN1, ARAP2	824	81	19113	1.43181	1	1	99.9978
																SMART	SM00454:SAM	5	0.586854	0.526505	EPHA4, SAMD9, SAMHD1, SAMSN1, ARAP2	370	93	9079	1.31924	1	0.992804	99.9932
																INTERPRO	IPR011510:Sterile alpha motif homology 2	3	0.352113	0.563228	EPHA4, SAMHD1, SAMSN1	760	41	16659	1.60388	1	0.999973	99.9999
																INTERPRO	IPR001660:Sterile alpha motif SAM	5	0.586854	0.617361	EPHA4, SAMD9, SAMHD1, SAMSN1, ARAP2	760	93	16659	1.17848	1	0.999989	100
																Annotation Cluster 126	Enrichment Score: 0.45633439439794143
																Category	Term	Count	%	PValue	Genes	List Total	Pop Hits	Pop Total	Fold Enrichment	Bonferroni	Benjamini	FDR
																GOTERM_BP_FAT	GO:0046649~lymphocyte activation	14	1.64319	0.158247	GPR183, CEBPG, PTPN22, SLAMF7, IL7R, ITGAM, IL23A, CXCR4, NCK1, PLCG2, CD2, CLEC7A, ERCC1, SYK	648	199	13528	1.4687	1	0.888257	95.3356
																GOTERM_BP_FAT	GO:0002520~immune system development	18	2.11268	0.17156	GPR183, MSH3, CEBPG, PTPN22, CACNB4, IL7R, CIAPIN1, SOD2, RPA1, CDC42, INHBA, G6PD, CXCL13, VEGFA, PLCG2, CASP8, ERCC1, SYK	648	276	13528	1.36151	1	0.895233	96.4876
																GOTERM_BP_FAT	GO:0048534~hemopoietic or lymphoid organ development	17	1.99531	0.180314	GPR183, CEBPG, PTPN22, CACNB4, IL7R, CIAPIN1, SOD2, RPA1, CDC42, INHBA, G6PD, CXCL13, VEGFA, PLCG2, CASP8, ERCC1, SYK	648	260	13528	1.365	1	0.899893	97.0925
																GOTERM_BP_FAT	GO:0030097~hemopoiesis	15	1.76056	0.239727	GPR183, CEBPG, PTPN22, IL7R, CIAPIN1, SOD2, RPA1, INHBA, CDC42, G6PD, PLCG2, CASP8, VEGFA, ERCC1, SYK	648	236	13528	1.3269	1	0.936591	99.2378
																GOTERM_BP_FAT	GO:0002521~leukocyte differentiation	8	0.938967	0.437422	GPR183, CDC42, CEBPG, PLCG2, CASP8, PTPN22, IL7R, SYK	648	131	13528	1.2749	1	0.984726	99.9964
																GOTERM_BP_FAT	GO:0042113~B cell activation	5	0.586854	0.495806	GPR183, CEBPG, PLCG2, IL7R, ERCC1	648	76	13528	1.37346	1	0.990346	99.9995
																GOTERM_BP_FAT	GO:0030098~lymphocyte differentiation	6	0.704225	0.551116	GPR183, CEBPG, PLCG2, PTPN22, IL7R, SYK	648	103	13528	1.21611	1	0.993574	99.9999
																GOTERM_BP_FAT	GO:0030183~B cell differentiation	3	0.352113	0.675998	GPR183, CEBPG, PLCG2	648	48	13528	1.30478	1	0.998002	100
																GOTERM_BP_FAT	GO:0030217~T cell differentiation	3	0.352113	0.824313	PTPN22, IL7R, SYK	648	65	13528	0.963533	1	0.999744	100
																Annotation Cluster 127	Enrichment Score: 0.4541943637603574
																Category	Term	Count	%	PValue	Genes	List Total	Pop Hits	Pop Total	Fold Enrichment	Bonferroni	Benjamini	FDR
																GOTERM_BP_FAT	GO:0050718~positive regulation of interleukin-1 beta secretion	3	0.352113	0.109795	NOD2, CASP1, PYDC1	648	12	13528	5.21914	1	0.833439	87.3739
																GOTERM_BP_FAT	GO:0050706~regulation of interleukin-1 beta secretion	3	0.352113	0.125804	NOD2, CASP1, PYDC1	648	13	13528	4.81766	1	0.851696	90.8582
																GOTERM_BP_FAT	GO:0032731~positive regulation of interleukin-1 beta production	3	0.352113	0.14232	NOD2, CASP1, PYDC1	648	14	13528	4.47354	1	0.869929	93.489
																GOTERM_BP_FAT	GO:0050716~positive regulation of interleukin-1 secretion	3	0.352113	0.14232	NOD2, CASP1, PYDC1	648	14	13528	4.47354	1	0.869929	93.489
																GOTERM_BP_FAT	GO:0050704~regulation of interleukin-1 secretion	3	0.352113	0.159257	NOD2, CASP1, PYDC1	648	15	13528	4.17531	1	0.887658	95.4342
																GOTERM_BP_FAT	GO:0050707~regulation of cytokine secretion	4	0.469484	0.171303	NOD2, CASP1, PYDC1, SRGN	648	30	13528	2.78354	1	0.896947	96.4682
																GOTERM_BP_FAT	GO:0032732~positive regulation of interleukin-1 production	3	0.352113	0.194092	NOD2, CASP1, PYDC1	648	17	13528	3.6841	1	0.910617	97.8496
																GOTERM_BP_FAT	GO:0032651~regulation of interleukin-1 beta production	3	0.352113	0.247757	NOD2, CASP1, PYDC1	648	20	13528	3.13148	1	0.939329	99.369
																GOTERM_BP_FAT	GO:0032652~regulation of interleukin-1 production	3	0.352113	0.301834	NOD2, CASP1, PYDC1	648	23	13528	2.72303	1	0.959161	99.8327
																GOTERM_BP_FAT	GO:0050715~positive regulation of cytokine secretion	3	0.352113	0.301834	NOD2, CASP1, PYDC1	648	23	13528	2.72303	1	0.959161	99.8327
																GOTERM_BP_FAT	GO:0051222~positive regulation of protein transport	5	0.586854	0.399632	NOD2, UACA, IL1B, CASP1, PYDC1	648	67	13528	1.55795	1	0.97927	99.9886
																GOTERM_BP_FAT	GO:0051048~negative regulation of secretion	4	0.469484	0.493346	INHBA, HMOX1, IL1B, SRGN	648	55	13528	1.51829	1	0.990138	99.9994
																GOTERM_BP_FAT	GO:0050708~regulation of protein secretion	4	0.469484	0.529257	NOD2, CASP1, PYDC1, SRGN	648	58	13528	1.43976	1	0.992439	99.9998
																GOTERM_BP_FAT	GO:0050714~positive regulation of protein secretion	3	0.352113	0.590197	NOD2, CASP1, PYDC1	648	41	13528	1.52755	1	0.995292	100
																GOTERM_BP_FAT	GO:0051047~positive regulation of secretion	6	0.704225	0.601875	INHBA, NOD2, PFKFB2, CASP1, PYDC1, SYK	648	109	13528	1.14917	1	0.995944	100
																GOTERM_BP_FAT	GO:0051223~regulation of protein transport	6	0.704225	0.641581	NOD2, UACA, IL1B, CASP1, PYDC1, SRGN	648	114	13528	1.09877	1	0.997296	100
																GOTERM_BP_FAT	GO:0060341~regulation of cellular localization	12	1.40845	0.644785	INHBA, NOD2, UACA, NUDT4, HMOX1, PFKFB2, IL1B, CENPE, CASP1, PYDC1, SRGN, SYK	648	248	13528	1.01016	1	0.997366	100
																GOTERM_BP_FAT	GO:0032880~regulation of protein localization	7	0.821596	0.652075	NOD2, UACA, IL1B, CENPE, CASP1, PYDC1, SRGN	648	138	13528	1.05896	1	0.997476	100
																GOTERM_BP_FAT	GO:0070201~regulation of establishment of protein localization	6	0.704225	0.692851	NOD2, UACA, IL1B, CASP1, PYDC1, SRGN	648	121	13528	1.0352	1	0.998283	100
																GOTERM_BP_FAT	GO:0051050~positive regulation of transport	10	1.17371	0.745415	INHBA, NOD2, UACA, PFKFB2, PLCG2, IL1B, CLEC7A, CASP1, PYDC1, SYK	648	223	13528	0.936168	1	0.999102	100
																GOTERM_BP_FAT	GO:0051046~regulation of secretion	9	1.05634	0.756133	INHBA, NOD2, HMOX1, PFKFB2, IL1B, CASP1, PYDC1, SRGN, SYK	648	202	13528	0.930143	1	0.999208	100
																GOTERM_BP_FAT	GO:0051051~negative regulation of transport	6	0.704225	0.779647	INHBA, UACA, SLC15A1, HMOX1, IL1B, SRGN	648	135	13528	0.927846	1	0.999446	100
																Annotation Cluster 128	Enrichment Score: 0.4430169342406907
																Category	Term	Count	%	PValue	Genes	List Total	Pop Hits	Pop Total	Fold Enrichment	Bonferroni	Benjamini	FDR
																UP_SEQ_FEATURE	repeat:HEAT 1	5	0.586854	0.239272	PPP2R1B, TMCO7, EIF4G3, HEATR5A, KIAA1468	824	58	19113	1.9996	1	0.999805	99.0997
																UP_SEQ_FEATURE	repeat:HEAT 2	5	0.586854	0.239272	PPP2R1B, TMCO7, EIF4G3, HEATR5A, KIAA1468	824	58	19113	1.9996	1	0.999805	99.0997
																INTERPRO	IPR000357:HEAT	4	0.469484	0.460902	PPP2R1B, TMCO7, HEATR5A, KIAA1468	760	55	16659	1.59416	1	0.999929	99.9958
																UP_SEQ_FEATURE	repeat:HEAT 3	3	0.352113	0.640533	PPP2R1B, EIF4G3, KIAA1468	824	50	19113	1.39172	1	1	100
																Annotation Cluster 129	Enrichment Score: 0.4373533482552335
																Category	Term	Count	%	PValue	Genes	List Total	Pop Hits	Pop Total	Fold Enrichment	Bonferroni	Benjamini	FDR
																GOTERM_CC_FAT	GO:0005856~cytoskeleton	73	8.56808	0.198903	EIF6, MPZL2, AIF1, FAM110C, PNP, CDC45, MAP1LC3A, ANK3, CASP8, TPT1, INA, CDC6, TWF1, TPX2, DCTN5, ESPL1, POLB, EPB41L3, SS18, SASS6, ARHGAP32, G6PD, RND1, KRT17, KRT16, EPB41L5, SH3KBP1, CLIP1, FKBP15, CSTA, WASL, KRT6C, KRT6A, YWHAZ, KRT6B, CNN3, USP2, KATNB1, SPRR2G, SPRR2F, KRT16P2, SPRR2E, RPA1, CYLD, PROCR, SPRR2D, PPP2CA, KRT7, SPRR2A, RPTN, SPRR2B, TGM1, IVL, NES, TREX2, FRMPD1, MYL12B, C…	604	1381	12782	1.11864	1	0.864116	95.4901
																GOTERM_CC_FAT	GO:0043228~non-membrane-bounded organelle	124	14.554	0.495051	EIF6, RPL17, MRPL42, MRPS33, MPZL2, AIF1, FAM110C, SRP68, S100A9, HMGN5, PNP, TOP1, ANK3, HIST1H2BJ, TPT1, DDX21, MRPL35, INA, TWF1, NCF2, GABPA, POLB, ESPL1, DCTN5, GRHL1, CLPX, RND1, KRT17, KRT16, CLIP1, CSTA, ME1, RPS26P11, TIPIN, KATNB1, KRT16P2, ELK3, HNRNPA3, PROCR, RPTN, RPL7A, IVL, TREX2, MPHOSPH10, NDC80, MYL12B, VDAC1, S100A12, OASL, KRT37, UACA, PSMC5, MAFIP, HDAC1, RNF2, WDR1, HIST4H4…	604	2596	12782	1.01083	1	0.967172	99.9929
																GOTERM_CC_FAT	GO:0043232~intracellular non-membrane-bounded organelle	124	14.554	0.495051	EIF6, RPL17, MRPL42, MRPS33, MPZL2, AIF1, FAM110C, SRP68, S100A9, HMGN5, PNP, TOP1, ANK3, HIST1H2BJ, TPT1, DDX21, MRPL35, INA, TWF1, NCF2, GABPA, POLB, ESPL1, DCTN5, GRHL1, CLPX, RND1, KRT17, KRT16, CLIP1, CSTA, ME1, RPS26P11, TIPIN, KATNB1, KRT16P2, ELK3, HNRNPA3, PROCR, RPTN, RPL7A, IVL, TREX2, MPHOSPH10, NDC80, MYL12B, VDAC1, S100A12, OASL, KRT37, UACA, PSMC5, MAFIP, HDAC1, RNF2, WDR1, HIST4H4…	604	2596	12782	1.01083	1	0.967172	99.9929
																Annotation Cluster 130	Enrichment Score: 0.4279011284408159
																Category	Term	Count	%	PValue	Genes	List Total	Pop Hits	Pop Total	Fold Enrichment	Bonferroni	Benjamini	FDR
																SP_PIR_KEYWORDS	coenzyme A	4	0.469484	0.116382	ACSL1, SPTLC2, HMGCR, CROT	825	28	19235	3.33074	1	0.559617	83.3064
																GOTERM_CC_FAT	GO:0044439~peroxisomal part	4	0.469484	0.33118	ACSL1, ABCD3, CROT, MGST1	604	43	12782	1.96858	1	0.93972	99.6378
																GOTERM_CC_FAT	GO:0044438~microbody part	4	0.469484	0.33118	ACSL1, ABCD3, CROT, MGST1	604	43	12782	1.96858	1	0.93972	99.6378
																GOTERM_CC_FAT	GO:0031903~microbody membrane	3	0.352113	0.433479	ACSL1, ABCD3, MGST1	604	31	12782	2.04796	1	0.96089	99.9644
																GOTERM_CC_FAT	GO:0005778~peroxisomal membrane	3	0.352113	0.433479	ACSL1, ABCD3, MGST1	604	31	12782	2.04796	1	0.96089	99.9644
																GOTERM_CC_FAT	GO:0005777~peroxisome	6	0.704225	0.538799	XDH, ACSL1, HMGCR, ABCD3, CROT, MGST1	604	103	12782	1.23275	1	0.973869	99.998
																GOTERM_CC_FAT	GO:0042579~microbody	6	0.704225	0.538799	XDH, ACSL1, HMGCR, ABCD3, CROT, MGST1	604	103	12782	1.23275	1	0.973869	99.998
																SP_PIR_KEYWORDS	peroxisome	5	0.586854	0.541982	XDH, ACSL1, HMGCR, ABCD3, CROT	825	90	19235	1.29529	1	0.923566	99.9988
																Annotation Cluster 131	Enrichment Score: 0.4250525146866712
																Category	Term	Count	%	PValue	Genes	List Total	Pop Hits	Pop Total	Fold Enrichment	Bonferroni	Benjamini	FDR
																GOTERM_BP_FAT	GO:0043433~negative regulation of transcription factor activity	5	0.586854	0.166937	NOD2, ID1, HMOX1, CEBPG, PYDC1	648	45	13528	2.31962	1	0.893443	96.122
																GOTERM_BP_FAT	GO:0051090~regulation of transcription factor activity	8	0.938967	0.22261	NOD2, CREBZF, ID1, HMOX1, CEBPG, IL1B, PYDC1, JMY	648	103	13528	1.62148	1	0.927355	98.8673
																GOTERM_BP_FAT	GO:0043392~negative regulation of DNA binding	5	0.586854	0.22627	NOD2, ID1, HMOX1, CEBPG, PYDC1	648	51	13528	2.04672	1	0.929407	98.9585
																GOTERM_BP_FAT	GO:0051100~negative regulation of binding	5	0.586854	0.311766	NOD2, ID1, HMOX1, CEBPG, PYDC1	648	59	13528	1.7692	1	0.963655	99.8703
																GOTERM_BP_FAT	GO:0051101~regulation of DNA binding	8	0.938967	0.358462	NOD2, CREBZF, ID1, HMOX1, CEBPG, IL1B, PYDC1, JMY	648	121	13528	1.38027	1	0.972837	99.9629
																GOTERM_BP_FAT	GO:0051091~positive regulation of transcription factor activity	4	0.469484	0.552391	NOD2, CEBPG, IL1B, JMY	648	60	13528	1.39177	1	0.993613	99.9999
																GOTERM_BP_FAT	GO:0051098~regulation of binding	8	0.938967	0.60208	NOD2, CREBZF, ID1, HMOX1, CEBPG, IL1B, PYDC1, JMY	648	153	13528	1.09158	1	0.995907	100
																GOTERM_BP_FAT	GO:0043388~positive regulation of DNA binding	4	0.469484	0.657285	NOD2, CEBPG, IL1B, JMY	648	70	13528	1.19295	1	0.997593	100
																GOTERM_BP_FAT	GO:0051099~positive regulation of binding	4	0.469484	0.727576	NOD2, CEBPG, IL1B, JMY	648	78	13528	1.07059	1	0.998838	100
																Annotation Cluster 132	Enrichment Score: 0.4238575254579494
																Category	Term	Count	%	PValue	Genes	List Total	Pop Hits	Pop Total	Fold Enrichment	Bonferroni	Benjamini	FDR
																GOTERM_BP_FAT	GO:0016032~viral reproduction	6	0.704225	0.251868	UACA, DERL1, CXCR4, IRF7, FURIN, CCL4	648	71	13528	1.76421	1	0.940709	99.4276
																GOTERM_BP_FAT	GO:0022415~viral reproductive process	5	0.586854	0.344702	DERL1, CXCR4, IRF7, FURIN, CCL4	648	62	13528	1.68359	1	0.970028	99.9458
																GOTERM_BP_FAT	GO:0019058~viral infectious cycle	3	0.352113	0.616324	CXCR4, FURIN, CCL4	648	43	13528	1.4565	1	0.996494	100
																Annotation Cluster 133	Enrichment Score: 0.4107966254415259
																Category	Term	Count	%	PValue	Genes	List Total	Pop Hits	Pop Total	Fold Enrichment	Bonferroni	Benjamini	FDR
																GOTERM_MF_FAT	GO:0015294~solute:cation symporter activity	7	0.821596	0.311335	SLC11A2, SLC15A1, SLC5A1, SLC6A14, SLC38A1, SLC35A4, SLC28A3	629	95	12983	1.52089	1	0.985927	99.7022
																GOTERM_MF_FAT	GO:0015295~solute:hydrogen symporter activity	3	0.352113	0.342612	SLC11A2, SLC15A1, SLC35A4	629	25	12983	2.47688	1	0.988995	99.8558
																GOTERM_MF_FAT	GO:0015293~symporter activity	9	1.05634	0.344117	SLC11A2, SLC4A11, SLC15A1, SLC16A6, SLC5A1, SLC6A14, SLC38A1, SLC35A4, SLC28A3	629	137	12983	1.35596	1	0.988675	99.8608
																GOTERM_MF_FAT	GO:0015370~solute:sodium symporter activity	4	0.469484	0.463608	SLC5A1, SLC6A14, SLC38A1, SLC28A3	629	52	12983	1.58775	1	0.994788	99.994
																SP_PIR_KEYWORDS	Symport	6	0.704225	0.518955	SLC4A11, SLC15A1, SLC16A6, SLC5A1, SLC6A14, SLC38A1	825	111	19235	1.26028	1	0.918369	99.9975
																Annotation Cluster 134	Enrichment Score: 0.4055362501692037
																Category	Term	Count	%	PValue	Genes	List Total	Pop Hits	Pop Total	Fold Enrichment	Bonferroni	Benjamini	FDR
																SP_PIR_KEYWORDS	phosphoric monoester hydrolase	8	0.938967	0.0279215	PTPRB, PTPRE, PPP2CA, ACP5, PGAM2, CDKN3, PPP1CB, ACPP	825	69	19235	2.70321	1	0.249544	33.6162
																GOTERM_MF_FAT	GO:0016791~phosphatase activity	18	2.11268	0.0970262	PTPRB, MINPP1, PTPRE, PFKFB2, PGAM2, ACP5, PTPN22, CDKN3, PPP1CB, ACPP, DUSP18, EYA2, PPP2CA, NT5C3, PAPL, PON2, INPP4B, C12ORF5	629	249	12983	1.4921	1	0.853399	79.6394
																SP_PIR_KEYWORDS	protein phosphatase	8	0.938967	0.323045	PTPRB, DUSP18, EYA2, PTPRE, PPP2CA, PTPN22, CDKN3, PPP1CB	825	130	19235	1.43478	1	0.806001	99.6464
																GOTERM_BP_FAT	GO:0016311~dephosphorylation	9	1.05634	0.457135	PTPRB, DUSP18, EYA2, PTPRE, PPP2CA, PTPN22, ACP5, CDKN3, PPP1CB	648	154	13528	1.22006	1	0.986758	99.9981
																SMART	SM00194:PTPc	3	0.352113	0.487915	PTPRB, PTPRE, PTPN22	370	40	9079	1.84034	1	0.990766	99.9813
																INTERPRO	IPR000387:Protein-tyrosine phosphatase	5	0.586854	0.507553	PTPRB, DUSP18, PTPRE, PTPN22, CDKN3	760	81	16659	1.35307	1	0.999943	99.999
																INTERPRO	IPR000387:Dual-specific/protein-tyrosine phosphatase, conserved region	5	0.586854	0.517256	PTPRB, DUSP18, PTPRE, PTPN22, CDKN3	760	82	16659	1.33657	1	0.999946	99.9993
																INTERPRO	IPR000242:Protein-tyrosine phosphatase, receptor/non-receptor type	3	0.352113	0.549739	PTPRB, PTPRE, PTPN22	760	40	16659	1.64398	1	0.999964	99.9998
																GOTERM_MF_FAT	GO:0004725~protein tyrosine phosphatase activity	6	0.704225	0.570029	PTPRB, DUSP18, EYA2, PTPRE, PTPN22, CDKN3	629	104	12983	1.19081	1	0.997283	99.9998
																INTERPRO	IPR016130:Protein-tyrosine phosphatase, active site	5	0.586854	0.582467	PTPRB, DUSP18, PTPRE, PTPN22, CDKN3	760	89	16659	1.23145	1	0.999981	99.9999
																GOTERM_BP_FAT	GO:0006470~protein amino acid dephosphorylation	7	0.821596	0.616438	PTPRB, DUSP18, EYA2, PTPRE, PPP2CA, PTPN22, PPP1CB	648	133	13528	1.09877	1	0.996457	100
																GOTERM_MF_FAT	GO:0004721~phosphoprotein phosphatase activity	8	0.938967	0.691911	PTPRB, DUSP18, EYA2, PTPRE, PPP2CA, PTPN22, CDKN3, PPP1CB	629	165	12983	1.00076	1	0.999277	100
																UP_SEQ_FEATURE	active site:Phosphocysteine intermediate	4	0.469484	0.69942	PTPRB, DUSP18, PTPRE, PTPN22	824	83	19113	1.11785	1	1	100
																UP_SEQ_FEATURE	domain:Tyrosine-protein phosphatase	3	0.352113	0.753049	PTPRB, DUSP18, PTPN22	824	62	19113	1.12236	1	1	100
																Annotation Cluster 135	Enrichment Score: 0.4047234419956713
																Category	Term	Count	%	PValue	Genes	List Total	Pop Hits	Pop Total	Fold Enrichment	Bonferroni	Benjamini	FDR
																GOTERM_BP_FAT	GO:0010033~response to organic substance	43	5.04695	0.109434	ME1, KYNU, DERL1, MCL1, PFKFB2, ACP5, ADH7, BCL2L1, ASL, MANF, UGT1A7, NOD2, UGT1A8, ACSL1, VN1R2, HMOX1, PPP2CA, CASP8, IL1B, SERPINA1, ERO1L, DDAH2, CASP1, FOSL1, SPP1, STS, CFB, IL1RN, GGH, ADIPOR1, IDO1, STAT1, EIF2B1, STAT3, GART, GLUL, ID1, PLCG2, HSPA4L, SMPD1, CTSC, CLEC7A, PTAFR, MGST1	648	721	13528	1.24506	1	0.834108	87.2826
																GOTERM_BP_FAT	GO:0014070~response to organic cyclic substance	10	1.17371	0.125371	STS, ACSL1, HMOX1, SMPD1, IL1B, SERPINA1, BCL2L1, STAT1, FOSL1, STAT3	648	121	13528	1.72533	1	0.853642	90.7773
																GOTERM_BP_FAT	GO:0048545~response to steroid hormone stimulus	10	1.17371	0.57299	UGT1A7, STS, UGT1A8, HMOX1, IL1RN, IL1B, SERPINA1, ASL, FOSL1, STAT3, SPP1	648	192	13528	1.08732	1	0.994762	100
																GOTERM_BP_FAT	GO:0043434~response to peptide hormone stimulus	7	0.821596	0.751658	STS, GGH, BCL2L1, ASL, STAT1, EIF2B1, STAT3	648	154	13528	0.948934	1	0.999154	100
																GOTERM_BP_FAT	GO:0009725~response to hormone stimulus	16	1.87793	0.770938	ME1, STS, IL1RN, GGH, ADIPOR1, BCL2L1, ASL, STAT1, EIF2B1, STAT3, UGT1A7, UGT1A8, HMOX1, IL1B, SERPINA1, FOSL1, SPP1	648	367	13528	0.910149	1	0.999373	100
																GOTERM_BP_FAT	GO:0009719~response to endogenous stimulus	17	1.99531	0.818694	ME1, STS, IL1RN, GGH, ADIPOR1, BCL2L1, ASL, STAT1, EIF2B1, STAT3, UGT1A7, UGT1A8, HMOX1, IL1B, SERPINA1, FOSL1, MGST1, SPP1	648	405	13528	0.876299	1	0.999716	100
																Annotation Cluster 136	Enrichment Score: 0.4009098121598886
																Category	Term	Count	%	PValue	Genes	List Total	Pop Hits	Pop Total	Fold Enrichment	Bonferroni	Benjamini	FDR
																GOTERM_BP_FAT	GO:0010638~positive regulation of organelle organization	8	0.938967	0.101743	EREG, EPGN, NCK1, KATNB1, TGFA, IL1B, CENPE, ESPL1	648	83	13528	2.0122	1	0.823219	85.1799
																GOTERM_BP_FAT	GO:0051495~positive regulation of cytoskeleton organization	3	0.352113	0.641154	NCK1, KATNB1, CENPE	648	45	13528	1.39177	1	0.997311	100
																GOTERM_BP_FAT	GO:0051493~regulation of cytoskeleton organization	4	0.469484	0.961181	NCK1, KATNB1, CENPE, MID1	648	136	13528	0.614016	1	0.999999	100
																Annotation Cluster 137	Enrichment Score: 0.3955166899932726
																Category	Term	Count	%	PValue	Genes	List Total	Pop Hits	Pop Total	Fold Enrichment	Bonferroni	Benjamini	FDR
																SP_PIR_KEYWORDS	Initiation factor	5	0.586854	0.18245	EIF6, EIF4G3, EIF4E, EIF5B, EIF2B1	825	52	19235	2.24184	1	0.681605	94.5769
																SP_PIR_KEYWORDS	protein biosynthesis	11	1.29108	0.286799	EIF6, WARS, RPL17, EIF4G3, EIF4E, EIF5B, EEF1G, RPL37, QARS, RPL7A, EIF2B1	825	188	19235	1.36418	1	0.778293	99.2479
																GOTERM_BP_FAT	GO:0006417~regulation of translation	9	1.05634	0.332857	EIF4G3, EIF4E, DIO2, RBM8A, KRT7, NCK1, HRSP12, EIF5B, EIF2B1	648	137	13528	1.37145	1	0.969425	99.9255
																GOTERM_MF_FAT	GO:0003743~translation initiation factor activity	5	0.586854	0.341331	EIF6, EIF4G3, EIF4E, EIF5B, EIF2B1	629	61	12983	1.69186	1	0.989354	99.8513
																GOTERM_MF_FAT	GO:0008135~translation factor activity, nucleic acid binding	6	0.704225	0.516702	EIF6, EIF4G3, EIF4E, EIF5B, EEF1G, EIF2B1	629	98	12983	1.26372	1	0.995984	99.9988
																SP_PIR_KEYWORDS	translation regulation	4	0.469484	0.551905	EIF4G3, EIF4E, RBM8A, NCK1	825	67	19235	1.39195	1	0.92648	99.9991
																GOTERM_BP_FAT	GO:0006446~regulation of translational initiation	3	0.352113	0.590197	EIF4G3, EIF5B, EIF2B1	648	41	13528	1.52755	1	0.995292	100
																GOTERM_BP_FAT	GO:0010608~posttranscriptional regulation of gene expression	10	1.17371	0.684874	EIF4G3, EIF4E, DIO2, RBM8A, KRT7, NCK1, HRSP12, VEGFA, EIF5B, EIF2B1	648	211	13528	0.98941	1	0.998149	100
																Annotation Cluster 138	Enrichment Score: 0.39418240042547437
																Category	Term	Count	%	PValue	Genes	List Total	Pop Hits	Pop Total	Fold Enrichment	Bonferroni	Benjamini	FDR
																UP_SEQ_FEATURE	domain:PH 1	6	0.704225	0.0226281	ADAP2, PLCG1, TIAM1, AFAP1L2, ARAP2, ADAP1	824	38	19113	3.66243	1	0.855712	32.5782
																UP_SEQ_FEATURE	zinc finger region:C4-type	7	0.821596	0.0720984	RPA1, GTF2E1, ADAP2, RPL37, ARAP2, CLPX, ADAP1	824	68	19113	2.38776	1	0.983518	72.4398
																UP_SEQ_FEATURE	domain:PH 2	5	0.586854	0.0734081	ADAP2, TIAM1, AFAP1L2, ARAP2, ADAP1	824	37	19113	3.13451	1	0.982973	73.1022
																SMART	SM00105:ArfGap	3	0.352113	0.315926	ADAP2, ARAP2, ADAP1	370	28	9079	2.62905	1	0.974126	99.2335
																UP_SEQ_FEATURE	domain:Arf-GAP	3	0.352113	0.341068	ADAP2, ARAP2, ADAP1	824	28	19113	2.48522	1	0.999988	99.9242
																INTERPRO	IPR001164:Arf GTPase activating protein	3	0.352113	0.36688	ADAP2, ARAP2, ADAP1	760	28	16659	2.34854	1	0.999676	99.9419
																GOTERM_BP_FAT	GO:0032312~regulation of ARF GTPase activity	3	0.352113	0.389986	ADAP2, ARAP2, ADAP1	648	28	13528	2.23677	1	0.978064	99.9848
																INTERPRO	IPR011993:Pleckstrin homology-type	16	1.87793	0.40463	DOCK9, AFAP1L2, ADAP1, EPB41L3, RASAL1, ADAP2, PLCG1, TIAM1, EPB41L5, PLCG2, PLCD1, FAM43B, FAM43A, WASL, RASA4, ARAP2	760	303	16659	1.15748	1	0.999842	99.9787
																GOTERM_MF_FAT	GO:0008060~ARF GTPase activator activity	3	0.352113	0.412688	ADAP2, ARAP2, ADAP1	629	29	12983	2.13524	1	0.993646	99.9751
																SMART	SM00233:PH	13	1.52582	0.455868	PLD2, DOCK9, AFAP1L2, ADAP1, RASAL1, ADAP2, TEX2, PLCG1, TIAM1, PLCG2, PLCD1, RASA4, ARAP2	370	277	9079	1.1516	1	0.987637	99.9593
																INTERPRO	IPR001849:Pleckstrin homology	13	1.52582	0.612738	PLD2, DOCK9, AFAP1L2, ADAP1, RASAL1, ADAP2, TEX2, PLCG1, TIAM1, PLCG2, PLCD1, RASA4, ARAP2	760	277	16659	1.02872	1	0.99999	100
																GOTERM_BP_FAT	GO:0032012~regulation of ARF protein signal transduction	3	0.352113	0.628901	ADAP2, ARAP2, ADAP1	648	44	13528	1.4234	1	0.996855	100
																SP_PIR_KEYWORDS	GTPase activation	7	0.821596	0.680899	RASAL1, ARHGAP32, ADAP2, DEPDC1B, ARAP2, RASA4, ADAP1	825	159	19235	1.02645	1	0.967075	100
																GOTERM_MF_FAT	GO:0005083~small GTPase regulator activity	9	1.05634	0.958051	RASAL1, RCBTB2, ADAP2, TIAM1, DOCK9, WASL, SYTL1, ARAP2, ADAP1	629	274	12983	0.677979	1	0.999999	100
																GOTERM_BP_FAT	GO:0032318~regulation of Ras GTPase activity	3	0.352113	0.962437	ADAP2, ARAP2, ADAP1	648	104	13528	0.602208	1	0.999999	100
																UP_SEQ_FEATURE	domain:PH	6	0.704225	0.977211	RASAL1, PLD2, PLCG2, DOCK9, PLCD1, RASA4	824	237	19113	0.587225	1	1	100
																GOTERM_BP_FAT	GO:0043087~regulation of GTPase activity	3	0.352113	0.983038	ADAP2, ARAP2, ADAP1	648	123	13528	0.509184	1	1	100
																GOTERM_BP_FAT	GO:0051056~regulation of small GTPase mediated signal transduction	6	0.704225	0.993972	RASAL1, ADAP2, TIAM1, ARAP2, RASA4, ADAP1	648	252	13528	0.497061	1	1	100
																GOTERM_BP_FAT	GO:0046578~regulation of Ras protein signal transduction	4	0.469484	0.99785	ADAP2, TIAM1, ARAP2, ADAP1	648	210	13528	0.397648	1	1	100
																Annotation Cluster 139	Enrichment Score: 0.3894534915370295
																Category	Term	Count	%	PValue	Genes	List Total	Pop Hits	Pop Total	Fold Enrichment	Bonferroni	Benjamini	FDR
																GOTERM_BP_FAT	GO:0006261~DNA-dependent DNA replication	5	0.586854	0.300845	RPA1, TOP1, CDC45, TIPIN, POLB	648	58	13528	1.7997	1	0.959077	99.8284
																SP_PIR_KEYWORDS	dna replication	6	0.704225	0.325145	RPA1, CDC6, TOP1, CDC45, NASP, POLB	825	88	19235	1.58967	1	0.805948	99.6619
																GOTERM_BP_FAT	GO:0006260~DNA replication	9	1.05634	0.693777	RPA1, CDC6, TOP1, TYMP, CDC45, KRT7, NASP, TIPIN, POLB	648	190	13528	0.988889	1	0.998289	100
																Annotation Cluster 140	Enrichment Score: 0.37789106488645496
																Category	Term	Count	%	PValue	Genes	List Total	Pop Hits	Pop Total	Fold Enrichment	Bonferroni	Benjamini	FDR
																GOTERM_BP_FAT	GO:0051235~maintenance of location	6	0.704225	0.190641	PDIA3, S100A7, ANK3, IL1B, NDC80, SRGN	648	64	13528	1.95718	1	0.907159	97.6797
																GOTERM_BP_FAT	GO:0045185~maintenance of protein location	4	0.469484	0.404834	PDIA3, ANK3, NDC80, SRGN	648	48	13528	1.73971	1	0.979945	99.9902
																GOTERM_BP_FAT	GO:0032507~maintenance of protein location in cell	3	0.352113	0.590197	PDIA3, ANK3, NDC80	648	41	13528	1.52755	1	0.995292	100
																GOTERM_BP_FAT	GO:0051651~maintenance of location in cell	3	0.352113	0.675998	PDIA3, ANK3, NDC80	648	48	13528	1.30478	1	0.998002	100
																Annotation Cluster 141	Enrichment Score: 0.3776818050645316
																Category	Term	Count	%	PValue	Genes	List Total	Pop Hits	Pop Total	Fold Enrichment	Bonferroni	Benjamini	FDR
																SP_PIR_KEYWORDS	nucleotide-binding	83	9.74178	0.12357	UBE2G1, EIF5B, QARS, CNGB1, WARS, CDC42, TOP1, NOD2, ARL11, NT5C3, DDX60, PIK3C3, RAB24, DDX21, MX1, MX2, SYK, GTPBP2, CDC6, SGK1, GBP6, SGK2, PDXK, RAB4A, NADSYN1, UBE2I, UBE2H, CLPX, MAST4, GLUL, RND1, MAPK6, ATP2C1, PANK1, UBE2M, PI4K2A, RAB5A, MAPK8, GBP4, GBP3, MELK, SRXN1, GBP1, CLCN3, IFIH1, PFKFB2, HK2, OAS3, UBA6, NLRX1, OAS1, OAS2, ATP12A, UBE2D3, ACSL1, RAC2, DDX60L, ABCD3, HSPA5, ABCA…	825	1686	19235	1.14778	1	0.573608	85.1671
																SP_PIR_KEYWORDS	atp-binding	63	7.39437	0.236506	UBE2G1, QARS, WARS, TOP1, NOD2, DDX60, PIK3C3, DDX21, SYK, CDC6, SGK1, PDXK, SGK2, NADSYN1, UBE2I, UBE2H, CLPX, MAST4, GLUL, MAPK6, PANK1, ATP2C1, UBE2M, PI4K2A, MAPK8, MELK, SRXN1, CLCN3, IFIH1, PFKFB2, OAS3, HK2, UBA6, NLRX1, OAS1, OAS2, ATP12A, UBE2D3, ACSL1, DDX60L, ABCD3, HSPA5, ABCA12, CSNK1A1, MSH3, SPHK1, CENPE, GART, ATP13A4, DDX58, EPHA4, IKBKE, RPS6KA4, PSMC5, HSPA4L, KIF20B, ABCC1, GK…	825	1326	19235	1.10773	1	0.738539	97.9843
																GOTERM_MF_FAT	GO:0017076~purine nucleotide binding	99	11.6197	0.289315	FASTKD1, EIF5B, CNGB1, TOP1, ARL11, PIK3C3, RAB24, DDX21, MX1, MX2, MTO1, SYK, GTPBP2, GBP6, PDXK, CLPX, GLUL, RND1, MAPK6, ATP2C1, PI4K2A, MAPK8, GBP4, GBP3, SRXN1, GBP1, XDH, ME1, CLCN3, IFIH1, PFKFB2, OAS3, UBA6, OAS1, OAS2, ATP12A, UBE2D3, RAC2, DDX60L, ERO1L, SPHK1, DOCK9, DOCK8, GART, ATP13A4, DDX58, EPHA4, IKBKE, OASL, PSMC5, HSPA13, GK, UBE2E2, STEAP3, STEAP4, UBE2G1, QARS, WARS, CDC42, N…	629	1918	12983	1.0654	1	0.983625	99.5136
																GOTERM_MF_FAT	GO:0001882~nucleoside binding	83	9.74178	0.330367	STEAP3, STEAP4, FASTKD1, UBE2G1, QARS, CNGB1, PNP, WARS, TOP1, NOD2, DDX60, PIK3C3, DDX21, ACAD8, MTO1, SYK, CDC6, SGK1, SGK2, PDXK, TPX2, NADSYN1, UBE2I, UBE2H, CLPX, MAST4, GLUL, MAPK6, ATP2C1, PANK1, UBE2M, PI4K2A, MAPK8, TXNRD1, MELK, SRXN1, XDH, ME1, CLCN3, IFIH1, PFKFB2, HK2, OAS3, UBA6, NLRX1, OAS1, OAS2, ATP12A, UBE2D3, ACSL1, FMO2, DDX60L, TGM3, ABCD3, ERO1L, HSPA5, SLC28A3, ABCA12, CSNK…	629	1612	12983	1.06277	1	0.98792	99.8077
																GOTERM_MF_FAT	GO:0001883~purine nucleoside binding	81	9.50704	0.389852	STEAP3, STEAP4, FASTKD1, UBE2G1, QARS, CNGB1, WARS, TOP1, NOD2, DDX60, PIK3C3, DDX21, ACAD8, MTO1, SYK, CDC6, SGK1, SGK2, PDXK, TPX2, NADSYN1, UBE2I, UBE2H, CLPX, MAST4, GLUL, MAPK6, ATP2C1, PANK1, UBE2M, PI4K2A, MAPK8, TXNRD1, MELK, SRXN1, XDH, ME1, CLCN3, IFIH1, PFKFB2, HK2, OAS3, UBA6, NLRX1, OAS1, OAS2, ATP12A, UBE2D3, ACSL1, FMO2, DDX60L, TGM3, ABCD3, ERO1L, HSPA5, ABCA12, CSNK1A1, MSH3, SPH…	629	1601	12983	1.04428	1	0.991746	99.9549
																GOTERM_MF_FAT	GO:0030554~adenyl nucleotide binding	79	9.2723	0.431627	STEAP3, STEAP4, FASTKD1, UBE2G1, QARS, CNGB1, WARS, TOP1, NOD2, DDX60, PIK3C3, DDX21, ACAD8, MTO1, SYK, CDC6, SGK1, SGK2, PDXK, TPX2, NADSYN1, UBE2I, UBE2H, CLPX, MAST4, GLUL, MAPK6, ATP2C1, PANK1, UBE2M, PI4K2A, MAPK8, TXNRD1, MELK, SRXN1, XDH, ME1, CLCN3, IFIH1, PFKFB2, HK2, OAS3, UBA6, NLRX1, OAS1, OAS2, ATP12A, UBE2D3, ACSL1, FMO2, DDX60L, ABCD3, ERO1L, HSPA5, ABCA12, CSNK1A1, MSH3, SPHK1, CE…	629	1577	12983	1.034	1	0.993914	99.9851
																GOTERM_MF_FAT	GO:0000166~nucleotide binding	110	12.9108	0.500033	FASTKD1, HMGCR, PGD, EIF5B, CNGB1, TOP1, ARL11, RBM8A, NT5C3, PIK3C3, RAB24, DDX21, MX1, MX2, MTO1, SYK, GTPBP2, GBP6, PDXK, NAV3, CLPX, GLUL, RND1, MAPK6, ATP2C1, PI4K2A, MAPK8, GBP4, GBP3, SRXN1, GBP1, XDH, ME1, CLCN3, IFIH1, PFKFB2, OAS3, UBA6, OAS1, OAS2, ATP12A, HNRNPA3, HNRNPL, UBE2D3, RAC2, DDX60L, ERO1L, SPHK1, DOCK9, DOCK8, IDH3A, GART, ATP13A4, DDX58, IKBKE, EPHA4, OASL, PSMC5, HSPA13, …	629	2245	12983	1.01135	1	0.996072	99.998
																GOTERM_MF_FAT	GO:0032553~ribonucleotide binding	90	10.5634	0.515229	FASTKD1, UBE2G1, EIF5B, QARS, CNGB1, WARS, CDC42, TOP1, ARL11, NOD2, DDX60, PIK3C3, RAB24, DDX21, MX1, MX2, SYK, GTPBP2, CDC6, SGK1, GBP6, SGK2, PDXK, RAB4A, TPX2, NADSYN1, UBE2I, UBE2H, CLPX, MAST4, GLUL, RND1, MAPK6, ATP2C1, PANK1, UBE2M, PI4K2A, RAB5A, MAPK8, GBP4, GBP3, MELK, SRXN1, GBP1, ME1, CLCN3, IFIH1, PFKFB2, HK2, OAS3, UBA6, NLRX1, OAS1, OAS2, ATP12A, UBE2D3, ACSL1, RAC2, DDX60L, TGM3,…	629	1836	12983	1.0118	1	0.996078	99.9988
																GOTERM_MF_FAT	GO:0032555~purine ribonucleotide binding	90	10.5634	0.515229	FASTKD1, UBE2G1, EIF5B, QARS, CNGB1, WARS, CDC42, TOP1, ARL11, NOD2, DDX60, PIK3C3, RAB24, DDX21, MX1, MX2, SYK, GTPBP2, CDC6, SGK1, GBP6, SGK2, PDXK, RAB4A, TPX2, NADSYN1, UBE2I, UBE2H, CLPX, MAST4, GLUL, RND1, MAPK6, ATP2C1, PANK1, UBE2M, PI4K2A, RAB5A, MAPK8, GBP4, GBP3, MELK, SRXN1, GBP1, ME1, CLCN3, IFIH1, PFKFB2, HK2, OAS3, UBA6, NLRX1, OAS1, OAS2, ATP12A, UBE2D3, ACSL1, RAC2, DDX60L, TGM3,…	629	1836	12983	1.0118	1	0.996078	99.9988
																GOTERM_MF_FAT	GO:0032559~adenyl ribonucleotide binding	70	8.21596	0.687827	FASTKD1, UBE2G1, QARS, CNGB1, WARS, TOP1, NOD2, DDX60, PIK3C3, DDX21, SYK, CDC6, SGK1, PDXK, SGK2, TPX2, NADSYN1, UBE2I, UBE2H, CLPX, MAST4, GLUL, MAPK6, ATP2C1, PANK1, UBE2M, PI4K2A, MAPK8, MELK, SRXN1, ME1, CLCN3, IFIH1, PFKFB2, HK2, OAS3, UBA6, NLRX1, OAS1, OAS2, ATP12A, UBE2D3, ACSL1, DDX60L, ABCD3, HSPA5, ABCA12, CSNK1A1, MSH3, SPHK1, NPR2, CENPE, GART, ATP13A4, DDX58, IKBKE, EPHA4, OASL, RP…	629	1497	12983	0.965163	1	0.99929	100
																GOTERM_MF_FAT	GO:0005524~ATP binding	68	7.98122	0.734971	FASTKD1, UBE2G1, QARS, WARS, TOP1, NOD2, DDX60, PIK3C3, DDX21, SYK, CDC6, SGK1, PDXK, SGK2, TPX2, NADSYN1, UBE2I, UBE2H, CLPX, MAST4, GLUL, MAPK6, ATP2C1, PANK1, UBE2M, PI4K2A, MAPK8, MELK, SRXN1, CLCN3, IFIH1, PFKFB2, HK2, OAS3, UBA6, NLRX1, OAS1, OAS2, ATP12A, UBE2D3, ACSL1, DDX60L, ABCD3, HSPA5, ABCA12, CSNK1A1, MSH3, SPHK1, NPR2, CENPE, GART, ATP13A4, DDX58, IKBKE, EPHA4, OASL, RPS6KA4, PSMC5…	629	1477	12983	0.950283	1	0.999585	100
																UP_SEQ_FEATURE	nucleotide phosphate-binding region:ATP	34	3.99061	0.930973	CLCN3, PFKFB2, UBA6, NLRX1, NOD2, DDX60, DDX60L, ABCD3, DDX21, SYK, CSNK1A1, CDC6, SGK1, SGK2, PDXK, MSH3, NADSYN1, CENPE, CLPX, GART, DDX58, MAST4, IKBKE, EPHA4, PSMC5, RPS6KA4, MAPK6, KIF20B, MAPK8, GK, PGK1, SRXN1, NLRP10, MELK	824	962	19113	0.819795	1	1	100
																Annotation Cluster 142	Enrichment Score: 0.3758922909787802
																Category	Term	Count	%	PValue	Genes	List Total	Pop Hits	Pop Total	Fold Enrichment	Bonferroni	Benjamini	FDR
																GOTERM_BP_FAT	GO:0015698~inorganic anion transport	7	0.821596	0.285471	TST, CLCA2, CLCN3, APOL1, SLC4A11, GABRA4, SLC26A9	648	93	13528	1.57135	1	0.952752	99.7473
																GOTERM_MF_FAT	GO:0005253~anion channel activity	6	0.704225	0.325586	CLCA2, CLCN3, CLCA3P, APOL1, GABRA4, VDAC1	629	78	12983	1.58775	1	0.988278	99.7851
																GOTERM_BP_FAT	GO:0006821~chloride transport	5	0.586854	0.333704	CLCA2, CLCN3, APOL1, GABRA4, SLC26A9	648	61	13528	1.71119	1	0.969419	99.9271
																SP_PIR_KEYWORDS	chloride	5	0.586854	0.401439	CLCA2, CLCN3, CLCA3P, GABRA4, CTSC	825	75	19235	1.55434	1	0.857871	99.9404
																GOTERM_MF_FAT	GO:0043168~anion binding	6	0.704225	0.460803	CLCA2, CLCN3, CLCA3P, GABRA4, CTSC, PNP	629	92	12983	1.34613	1	0.995068	99.9934
																GOTERM_MF_FAT	GO:0005254~chloride channel activity	5	0.586854	0.462479	CLCA2, CLCN3, CLCA3P, APOL1, GABRA4	629	72	12983	1.43338	1	0.99495	99.9938
																GOTERM_MF_FAT	GO:0031404~chloride ion binding	5	0.586854	0.515125	CLCA2, CLCN3, CLCA3P, GABRA4, CTSC	629	77	12983	1.34031	1	0.996253	99.9987
																GOTERM_BP_FAT	GO:0006820~anion transport	8	0.938967	0.529862	TST, CLCA2, CLCN3, APOL1, SLC4A11, GABRA4, SLC26A9, VDAC1	648	143	13528	1.16792	1	0.992413	99.9999
																GOTERM_MF_FAT	GO:0008509~anion transmembrane transporter activity	8	0.938967	0.571582	CLCA2, CLCN3, CLCA3P, APOL1, SLC4A11, GABRA4, SLC26A9, VDAC1	629	147	12983	1.1233	1	0.997227	99.9998
																Annotation Cluster 143	Enrichment Score: 0.37217822999968886
																Category	Term	Count	%	PValue	Genes	List Total	Pop Hits	Pop Total	Fold Enrichment	Bonferroni	Benjamini	FDR
																GOTERM_BP_FAT	GO:0045926~negative regulation of growth	8	0.938967	0.273543	RTN4, INHBA, CTH, FXN, PPP2CA, ADIPOR1, DCUN1D3, SPP1	648	110	13528	1.51829	1	0.949326	99.6608
																GOTERM_BP_FAT	GO:0030308~negative regulation of cell growth	7	0.821596	0.277169	RTN4, INHBA, CTH, PPP2CA, ADIPOR1, DCUN1D3, SPP1	648	92	13528	1.58843	1	0.95062	99.6897
																GOTERM_BP_FAT	GO:0045792~negative regulation of cell size	7	0.821596	0.336237	RTN4, INHBA, CTH, PPP2CA, ADIPOR1, DCUN1D3, SPP1	648	99	13528	1.47612	1	0.969064	99.9319
																GOTERM_BP_FAT	GO:0008361~regulation of cell size	12	1.40845	0.397811	RTN4, INHBA, CTH, FXN, NDRG4, PPP2CA, SPHK1, HBEGF, ADIPOR1, DCUN1D3, IL7R, SPP1	648	206	13528	1.21611	1	0.979017	99.988
																GOTERM_BP_FAT	GO:0001558~regulation of cell growth	11	1.29108	0.450322	RTN4, INHBA, BLZF1, CTH, FXN, PPP2CA, SPHK1, HBEGF, ADIPOR1, DCUN1D3, SPP1	648	194	13528	1.18372	1	0.985856	99.9976
																GOTERM_BP_FAT	GO:0032535~regulation of cellular component size	13	1.52582	0.649819	RTN4, SPHK1, ADIPOR1, IL7R, INHBA, CTH, FXN, NDRG4, PPP2CA, NCK1, HBEGF, DCUN1D3, SPP1	648	271	13528	1.00146	1	0.997479	100
																GOTERM_BP_FAT	GO:0040008~regulation of growth	14	1.64319	0.836268	RTN4, SPHK1, ADIPOR1, STAT3, INHBA, BLZF1, CTH, FXN, PPP2CA, CREG1, HBEGF, DCUN1D3, MCTS1, SPP1	648	341	13528	0.857101	1	0.999806	100
																Annotation Cluster 144	Enrichment Score: 0.3693423036571873
																Category	Term	Count	%	PValue	Genes	List Total	Pop Hits	Pop Total	Fold Enrichment	Bonferroni	Benjamini	FDR
																GOTERM_CC_FAT	GO:0005911~cell-cell junction	13	1.52582	0.187144	CLDN17, CLDN7, OCLN, SLC5A1, LMO7, GJB6, CDH3, GJB2, EPB41L3, PCDH1, TGM1, DSC2, MLLT4	604	190	12782	1.44794	1	0.851503	94.4716
																GOTERM_CC_FAT	GO:0030054~cell junction	25	2.93427	0.567371	SNAP29, KCNJ15, CLDN7, CLDN17, OCLN, S100A7, SLC5A1, LMO7, CDH3, DNAJC15, PCDH1, CHRNA9, TGM1, HTR3A, MLLT4, CLCA2, GABRA4, GJB6, GJB2, EPB41L3, ARHGAP32, RND1, EPB41L5, SH3KBP1, DSC2	604	518	12782	1.02134	1	0.973978	99.9992
																SP_PIR_KEYWORDS	cell junction	16	1.87793	0.734397	SNAP29, CLDN7, CLDN17, CLCA2, OCLN, GABRA4, GJB6, GJB2, ARHGAP32, PCDH1, CHRNA9, EPB41L5, SH3KBP1, DSC2, HTR3A, MLLT4	825	399	19235	0.934943	1	0.976856	100
																Annotation Cluster 145	Enrichment Score: 0.3680492038033261
																Category	Term	Count	%	PValue	Genes	List Total	Pop Hits	Pop Total	Fold Enrichment	Bonferroni	Benjamini	FDR
																GOTERM_BP_FAT	GO:0051325~interphase	8	0.938967	0.244036	CCNB1, INHBA, CUL2, CDC6, KRT7, CDKN3, KPNA2, PPP1CB	648	106	13528	1.57559	1	0.938221	99.3111
																GOTERM_BP_FAT	GO:0051329~interphase of mitotic cell cycle	7	0.821596	0.370643	CCNB1, INHBA, CUL2, CDC6, CDKN3, KPNA2, PPP1CB	648	103	13528	1.41879	1	0.974328	99.9736
																GOTERM_BP_FAT	GO:0000082~G1/S transition of mitotic cell cycle	4	0.469484	0.50547	INHBA, CUL2, CDKN3, PPP1CB	648	56	13528	1.49118	1	0.991017	99.9996
																GOTERM_BP_FAT	GO:0000079~regulation of cyclin-dependent protein kinase activity	3	0.352113	0.737391	CDC6, CDKN3, PPP1CB	648	54	13528	1.15981	1	0.998987	100
																Annotation Cluster 146	Enrichment Score: 0.36594514590869276
																Category	Term	Count	%	PValue	Genes	List Total	Pop Hits	Pop Total	Fold Enrichment	Bonferroni	Benjamini	FDR
																GOTERM_BP_FAT	GO:0032675~regulation of interleukin-6 production	5	0.586854	0.0913756	NOD2, EREG, IL17F, IL1B, AFAP1L2	648	36	13528	2.89952	1	0.809221	81.8228
																GOTERM_BP_FAT	GO:0042035~regulation of cytokine biosynthetic process	7	0.821596	0.142173	INHBA, EREG, HMOX1, CEBPG, IL17F, IL1B, SYK	648	74	13528	1.97481	1	0.872249	93.4692
																GOTERM_BP_FAT	GO:0045408~regulation of interleukin-6 biosynthetic process	3	0.352113	0.14232	EREG, IL17F, IL1B	648	14	13528	4.47354	1	0.869929	93.489
																GOTERM_BP_FAT	GO:0042108~positive regulation of cytokine biosynthetic process	5	0.586854	0.195905	EREG, HMOX1, CEBPG, IL1B, SYK	648	48	13528	2.17464	1	0.9093	97.9341
																GOTERM_BP_FAT	GO:0002697~regulation of immune effector process	8	0.938967	0.208713	DDX58, NOD2, HMOX1, AP2S1, ATP6V1H, IL1B, IL7R, SYK	648	101	13528	1.65359	1	0.918355	98.4475
																GOTERM_BP_FAT	GO:0002703~regulation of leukocyte mediated immunity	5	0.586854	0.333704	NOD2, HMOX1, IL1B, IL7R, SYK	648	61	13528	1.71119	1	0.969419	99.9271
																GOTERM_BP_FAT	GO:0080135~regulation of cellular response to stress	6	0.704225	0.551116	KLK8, NOD2, CEBPG, IL1B, SPP1, SYK	648	103	13528	1.21611	1	0.993574	99.9999
																GOTERM_BP_FAT	GO:0002699~positive regulation of immune effector process	3	0.352113	0.628901	NOD2, IL1B, SYK	648	44	13528	1.4234	1	0.996855	100
																GOTERM_BP_FAT	GO:0042327~positive regulation of phosphorylation	5	0.586854	0.688043	NOD2, CARD14, EREG, IL1B, SYK	648	97	13528	1.07611	1	0.998156	100
																GOTERM_BP_FAT	GO:0010562~positive regulation of phosphorus metabolic process	5	0.586854	0.7108	NOD2, CARD14, EREG, IL1B, SYK	648	100	13528	1.04383	1	0.998585	100
																GOTERM_BP_FAT	GO:0045937~positive regulation of phosphate metabolic process	5	0.586854	0.7108	NOD2, CARD14, EREG, IL1B, SYK	648	100	13528	1.04383	1	0.998585	100
																GOTERM_BP_FAT	GO:0001934~positive regulation of protein amino acid phosphorylation	4	0.469484	0.805131	NOD2, CARD14, IL1B, SYK	648	89	13528	0.938272	1	0.999626	100
																GOTERM_BP_FAT	GO:0046328~regulation of JNK cascade	3	0.352113	0.824313	NOD2, IL1B, SYK	648	65	13528	0.963533	1	0.999744	100
																GOTERM_BP_FAT	GO:0001932~regulation of protein amino acid phosphorylation	7	0.821596	0.840875	NOD2, CARD14, PPP2CA, IL1B, BDKRB2, IL22RA2, SYK	648	173	13528	0.844716	1	0.999825	100
																GOTERM_BP_FAT	GO:0070302~regulation of stress-activated protein kinase signaling pathway	3	0.352113	0.848891	NOD2, IL1B, SYK	648	69	13528	0.907676	1	0.999859	100
																GOTERM_BP_FAT	GO:0043408~regulation of MAPKKK cascade	3	0.352113	0.969463	NOD2, IL1B, SYK	648	109	13528	0.574584	1	0.999999	100
																Annotation Cluster 147	Enrichment Score: 0.36512341558267886
																Category	Term	Count	%	PValue	Genes	List Total	Pop Hits	Pop Total	Fold Enrichment	Bonferroni	Benjamini	FDR
																GOTERM_BP_FAT	GO:0051259~protein oligomerization	13	1.52582	0.129791	AASS, TRIM22, TRIM21, LNX1, SOD2, VWF, NOD2, CTH, CASP8, GPX3, TGM3, OLFM1, ANGPTL4	648	174	13528	1.55974	1	0.858126	91.5722
																GOTERM_BP_FAT	GO:0006461~protein complex assembly	25	2.93427	0.543514	OCLN, AP2S1, SPRR2G, AASS, SF3B3, LNX1, GTF2E1, LPXN, NOD2, GPX3, CASP8, TGM3, SCO2, OLFM1, ANGPTL4, SYK, CENPE, TRIM22, TRIM21, SOD2, VWF, CTH, NCK1, IRF7, WASL	648	505	13528	1.03349	1	0.993182	99.9999
																GOTERM_BP_FAT	GO:0070271~protein complex biogenesis	25	2.93427	0.543514	OCLN, AP2S1, SPRR2G, AASS, SF3B3, LNX1, GTF2E1, LPXN, NOD2, GPX3, CASP8, TGM3, SCO2, OLFM1, ANGPTL4, SYK, CENPE, TRIM22, TRIM21, SOD2, VWF, CTH, NCK1, IRF7, WASL	648	505	13528	1.03349	1	0.993182	99.9999
																GOTERM_BP_FAT	GO:0065003~macromolecular complex assembly	32	3.75587	0.586686	EIF6, HIST4H4, OCLN, AP2S1, AASS, SPRR2G, SF3B3, LNX1, GTF2E1, LPXN, NOD2, HJURP, CASP8, GPX3, HIST1H2BJ, TGM3, SCO2, OLFM1, ANGPTL4, SYK, HIST1H1A, HIST1H2BH, CENPE, TRIM22, TRIM21, SOD2, VWF, CTH, IRF7, NCK1, HIST2H2BF, WASL	648	665	13528	1.00459	1	0.995218	100
																GOTERM_BP_FAT	GO:0043933~macromolecular complex subunit organization	33	3.87324	0.664222	EIF6, HIST4H4, OCLN, AP2S1, AASS, SPRR2G, SF3B3, LNX1, GTF2E1, LPXN, NOD2, HJURP, CASP8, GPX3, HIST1H2BJ, TGM3, SCO2, OLFM1, ANGPTL4, SYK, NASP, HIST1H1A, HIST1H2BH, CENPE, TRIM22, TRIM21, SOD2, VWF, CTH, IRF7, NCK1, HIST2H2BF, WASL	648	710	13528	0.970318	1	0.997714	100
																Annotation Cluster 148	Enrichment Score: 0.3639115809624301
																Category	Term	Count	%	PValue	Genes	List Total	Pop Hits	Pop Total	Fold Enrichment	Bonferroni	Benjamini	FDR
																SMART	SM00449:SPRY	5	0.586854	0.183931	TRIM38, TRIM69, MID1, TRIM21, FBXO45	370	55	9079	2.23071	1	0.946844	92.6292
																INTERPRO	IPR018355:SPla/RYanodine receptor subgroup	5	0.586854	0.240941	TRIM38, TRIM69, MID1, TRIM21, FBXO45	760	55	16659	1.9927	1	0.997508	98.8822
																UP_SEQ_FEATURE	domain:B30.2/SPRY	6	0.704225	0.278174	TRIM38, TRIM69, MID1, TRIM22, TRIM21, FBXO45	824	82	19113	1.69722	1	0.99991	99.6354
																SMART	SM00589:PRY	4	0.469484	0.309645	TRIM38, TRIM69, MID1, TRIM21	370	48	9079	2.04482	1	0.975805	99.1382
																INTERPRO	IPR003879:Butyrophylin-like	5	0.586854	0.312522	TRIM38, TRIM69, MID1, TRIM22, TRIM21	760	62	16659	1.76772	1	0.99915	99.7776
																INTERPRO	IPR003877:SPla/RYanodine receptor SPRY	6	0.704225	0.33649	TRIM38, TRIM69, MID1, TRIM22, TRIM21, FBXO45	760	84	16659	1.5657	1	0.999513	99.8753
																INTERPRO	IPR001870:B302 (SPRY)-like	6	0.704225	0.363846	TRIM38, TRIM69, MID1, TRIM22, TRIM21, FBXO45	760	87	16659	1.51171	1	0.999684	99.9372
																INTERPRO	IPR006574:SPRY-associated	4	0.469484	0.374973	TRIM38, TRIM69, MID1, TRIM21	760	48	16659	1.82664	1	0.999711	99.9529
																UP_SEQ_FEATURE	zinc finger region:RING-type	10	1.17371	0.553697	TRIM38, TRIM69, RNF2, DTX3L, SIAH1, MID1, RNF222, TRIM22, TRIM21, LNX1	824	210	19113	1.10454	1	1	99.9999
																SMART	SM00336:BBOX	4	0.469484	0.565342	TRIM38, MID1, TRIM22, TRIM21	370	72	9079	1.36321	1	0.993686	99.9977
																INTERPRO	IPR018957:Zinc finger, C3HC4 RING-type	11	1.29108	0.594584	TRIM38, TRIM69, RNF2, DTX3L, RNF139, MID1, MARCH5, RNF222, TRIM22, TRIM21, LNX1	760	228	16659	1.05753	1	0.999984	100
																INTERPRO	IPR017907:Zinc finger, RING-type, conserved site	13	1.52582	0.627618	DTX3L, MID1, TRIM22, RBBP6, RNF222, TRIM21, LNX1, TRIM38, TRIM69, RNF2, RNF139, SIAH1, RNF31	760	280	16659	1.0177	1	0.999989	100
																INTERPRO	IPR000315:Zinc finger, B-box	4	0.469484	0.643218	TRIM38, MID1, TRIM22, TRIM21	760	72	16659	1.21776	1	0.999991	100
																SMART	SM00184:RING	12	1.40845	0.663867	TRIM38, TRIM69, RNF2, DTX3L, RNF139, SIAH1, RBBP6, RNF222, TRIM22, TRIM21, LNX1, RNF31	370	296	9079	0.994777	1	0.996733	99.9999
																UP_SEQ_FEATURE	zinc finger region:B box-type	3	0.352113	0.691684	TRIM38, TRIM22, TRIM21	824	55	19113	1.2652	1	1	100
																INTERPRO	IPR001841:Zinc finger, RING-type	12	1.40845	0.796267	TRIM38, TRIM69, RNF2, DTX3L, RNF139, SIAH1, RBBP6, RNF222, TRIM22, TRIM21, LNX1, RNF31	760	296	16659	0.888638	1	1	100
																Annotation Cluster 149	Enrichment Score: 0.36269216181593705
																Category	Term	Count	%	PValue	Genes	List Total	Pop Hits	Pop Total	Fold Enrichment	Bonferroni	Benjamini	FDR
																UP_SEQ_FEATURE	domain:SH3 1	4	0.469484	0.201118	NCF2, NCK1, SH3KBP1, FCHSD1	824	36	19113	2.57727	1	0.999708	97.9085
																UP_SEQ_FEATURE	domain:SH3 2	4	0.469484	0.212387	NCF2, NCK1, SH3KBP1, FCHSD1	824	37	19113	2.50761	1	0.999729	98.3625
																SMART	SM00326:SH3	10	1.17371	0.505165	ARHGAP32, PLCG1, NCF2, NCK1, PLCG2, SH3KBP1, CACNB4, FCHSD1, SAMSN1, EPS8L1	370	213	9079	1.15201	1	0.991603	99.988
																SP_PIR_KEYWORDS	sh3 domain	10	1.17371	0.547422	ARHGAP32, PLCG1, NCF2, NCK1, PLCG2, SH3KBP1, CACNB4, FCHSD1, SAMSN1, EPS8L1	825	210	19235	1.11025	1	0.92529	99.999
																INTERPRO	IPR001452:Src homology-3 domain	10	1.17371	0.63899	ARHGAP32, PLCG1, NCF2, NCK1, PLCG2, SH3KBP1, CACNB4, FCHSD1, SAMSN1, EPS8L1	760	213	16659	1.0291	1	0.999991	100
																UP_SEQ_FEATURE	domain:SH3	6	0.704225	0.88312	ARHGAP32, PLCG1, PLCG2, CACNB4, SAMSN1, EPS8L1	824	177	19113	0.786284	1	1	100
																Annotation Cluster 150	Enrichment Score: 0.3420710630764018
																Category	Term	Count	%	PValue	Genes	List Total	Pop Hits	Pop Total	Fold Enrichment	Bonferroni	Benjamini	FDR
																GOTERM_BP_FAT	GO:0007010~cytoskeleton organization	26	3.05164	0.200598	CXCL1, KRT6C, CCL3, CNN3, AIF1, S100A9, LMO7, KRT16P2, CDC42, RAC2, ANK3, KRT7, INA, PLD2, TREX2, ESPL1, NDC80, MID1, EPB41L3, SS18, SASS6, RND1, MAFIP, ATP2C1, KRT16, NCK1, WASL	648	436	13528	1.24493	1	0.912386	98.1384
																GOTERM_BP_FAT	GO:0030036~actin cytoskeleton organization	12	1.40845	0.52031	CXCL1, EPB41L3, CDC42, RND1, RAC2, CNN3, AIF1, ATP2C1, NCK1, S100A9, LMO7, WASL	648	226	13528	1.10849	1	0.991938	99.9998
																GOTERM_BP_FAT	GO:0030029~actin filament-based process	12	1.40845	0.60699	CXCL1, EPB41L3, CDC42, RND1, RAC2, CNN3, AIF1, ATP2C1, NCK1, S100A9, LMO7, WASL	648	241	13528	1.0395	1	0.996105	100
																GOTERM_BP_FAT	GO:0007015~actin filament organization	4	0.469484	0.676	RND1, AIF1, NCK1, WASL	648	72	13528	1.15981	1	0.997977	100
																Annotation Cluster 151	Enrichment Score: 0.33990774730026196
																Category	Term	Count	%	PValue	Genes	List Total	Pop Hits	Pop Total	Fold Enrichment	Bonferroni	Benjamini	FDR
																GOTERM_BP_FAT	GO:0052547~regulation of peptidase activity	8	0.938967	0.11698	SLC11A2, UACA, CSTA, HSPA5, STAT1, FURIN, IFI6, A2ML1	648	86	13528	1.942	1	0.838543	89.0695
																GOTERM_BP_FAT	GO:0052548~regulation of endopeptidase activity	7	0.821596	0.198114	SLC11A2, UACA, HSPA5, STAT1, FURIN, IFI6, A2ML1	648	82	13528	1.78214	1	0.911132	98.0328
																GOTERM_BP_FAT	GO:0043281~regulation of caspase activity	5	0.586854	0.526443	SLC11A2, UACA, HSPA5, STAT1, IFI6	648	79	13528	1.3213	1	0.992232	99.9998
																GOTERM_BP_FAT	GO:0051336~regulation of hydrolase activity	16	1.87793	0.650558	MSH3, GM2A, CXCR2, STAT1, FURIN, A2ML1, ADAP1, SLC11A2, UACA, P2RY11, ADAP2, CSTA, HSPA5, ARAP2, IFI6, ANGPTL4	648	337	13528	0.991171	1	0.997477	100
																GOTERM_BP_FAT	GO:0043280~positive regulation of caspase activity	3	0.352113	0.780708	SLC11A2, UACA, STAT1	648	59	13528	1.06152	1	0.999452	100
																GOTERM_BP_FAT	GO:0010952~positive regulation of peptidase activity	3	0.352113	0.780708	SLC11A2, UACA, STAT1	648	59	13528	1.06152	1	0.999452	100
																GOTERM_BP_FAT	GO:0051345~positive regulation of hydrolase activity	7	0.821596	0.862985	SLC11A2, P2RY11, UACA, MSH3, GM2A, CXCR2, STAT1	648	179	13528	0.816401	1	0.999897	100
																Annotation Cluster 152	Enrichment Score: 0.3305607164101545
																Category	Term	Count	%	PValue	Genes	List Total	Pop Hits	Pop Total	Fold Enrichment	Bonferroni	Benjamini	FDR
																SMART	SM00427:H2B	3	0.352113	0.164693	HIST2H2BF, HIST1H2BH, HIST1H2BJ	370	18	9079	4.08964	1	0.948659	90.061
																PIR_SUPERFAMILY	PIRSF002050:histone H2B	3	0.352113	0.187922	HIST2H2BF, HIST1H2BH, HIST1H2BJ	394	15	7396	3.75431	1	0.999047	94.5222
																INTERPRO	IPR000558:Histone H2B	3	0.352113	0.196791	HIST2H2BF, HIST1H2BH, HIST1H2BJ	760	18	16659	3.65329	1	0.99452	97.1908
																GOTERM_BP_FAT	GO:0065004~protein-DNA complex assembly	7	0.821596	0.268924	HIST4H4, HJURP, HIST1H1A, HIST2H2BF, HIST1H2BH, HIST1H2BJ, CENPE	648	91	13528	1.60589	1	0.947862	99.6203
																GOTERM_BP_FAT	GO:0034728~nucleosome organization	7	0.821596	0.285471	HIST4H4, HJURP, NASP, HIST1H1A, HIST2H2BF, HIST1H2BH, HIST1H2BJ	648	93	13528	1.57135	1	0.952752	99.7473
																INTERPRO	IPR007125:Histone core	4	0.469484	0.337194	HIST4H4, HIST2H2BF, HIST1H2BH, HIST1H2BJ	760	45	16659	1.94842	1	0.999468	99.8774
																SP_PIR_KEYWORDS	nucleosome core	4	0.469484	0.338844	HIST4H4, HIST2H2BF, HIST1H2BH, HIST1H2BJ	825	48	19235	1.94293	1	0.819376	99.7487
																GOTERM_CC_FAT	GO:0000786~nucleosome	5	0.586854	0.346271	HIST4H4, HIST1H1A, HIST2H2BF, HIST1H2BH, HIST1H2BJ	604	63	12782	1.67954	1	0.943254	99.7367
																GOTERM_BP_FAT	GO:0006334~nucleosome assembly	6	0.704225	0.374597	HIST4H4, HJURP, HIST1H1A, HIST2H2BF, HIST1H2BH, HIST1H2BJ	648	84	13528	1.49118	1	0.974773	99.9764
																GOTERM_CC_FAT	GO:0032993~protein-DNA complex	6	0.704225	0.382561	RPA1, HIST4H4, HIST1H1A, HIST2H2BF, HIST1H2BH, HIST1H2BJ	604	86	12782	1.47644	1	0.950427	99.8814
																GOTERM_BP_FAT	GO:0031497~chromatin assembly	6	0.704225	0.403382	HIST4H4, HJURP, HIST1H1A, HIST2H2BF, HIST1H2BH, HIST1H2BJ	648	87	13528	1.43976	1	0.980015	99.9898
																SP_PIR_KEYWORDS	chromosomal protein	8	0.938967	0.428471	CENPN, HIST4H4, HJURP, RNF2, HIST1H1A, HIST2H2BF, HIST1H2BH, HIST1H2BJ	825	145	19235	1.28635	1	0.8733	99.9695
																INTERPRO	IPR009072:Histone-fold	4	0.469484	0.448904	HIST4H4, HIST2H2BF, HIST1H2BH, HIST1H2BJ	760	54	16659	1.62368	1	0.999911	99.994
																GOTERM_CC_FAT	GO:0044427~chromosomal part	20	2.34742	0.463179	CENPN, HIST4H4, HIST1H1A, HIST1H2BH, TIPIN, NDC80, CENPE, UBE2I, HMGN5, RPA1, SUMO3, HDAC1, HJURP, RNF2, HIST2H2BF, PPP2CA, HIST1H2BJ, CLIP1, ZWILCH, ERCC1	604	386	12782	1.09649	1	0.968296	99.9832
																GOTERM_BP_FAT	GO:0006323~DNA packaging	6	0.704225	0.664186	HIST4H4, HJURP, HIST1H1A, HIST2H2BF, HIST1H2BH, HIST1H2BJ	648	117	13528	1.07059	1	0.997742	100
																GOTERM_CC_FAT	GO:0005694~chromosome	21	2.46479	0.680351	CENPN, HIST4H4, HIST1H1A, HIST1H2BH, TIPIN, NDC80, CENPE, UBE2I, HMGN5, RPA1, SUMO3, TOP1, HDAC1, HJURP, RNF2, HIST2H2BF, PPP2CA, HIST1H2BJ, CLIP1, ZWILCH, ERCC1	604	460	12782	0.966103	1	0.983223	100
																KEGG_PATHWAY	hsa05322:Systemic lupus erythematosus	6	0.704225	0.706285	HIST4H4, HIST2H2BF, HIST1H2BH, HIST1H2BJ, FCGR3A, TRIM21	302	99	5085	1.02047	1	0.966958	100
																GOTERM_BP_FAT	GO:0006333~chromatin assembly or disassembly	6	0.704225	0.732624	HIST4H4, HJURP, HIST1H1A, HIST2H2BF, HIST1H2BH, HIST1H2BJ	648	127	13528	0.986293	1	0.998903	100
																GOTERM_CC_FAT	GO:0000785~chromatin	9	1.05634	0.732782	HIST4H4, HDAC1, RNF2, HIST1H1A, HIST2H2BF, HIST1H2BH, HIST1H2BJ, TIPIN, HMGN5	604	200	12782	0.952301	1	0.98657	100
																GOTERM_BP_FAT	GO:0034621~cellular macromolecular complex subunit organization	14	1.64319	0.878016	EIF6, HIST4H4, NASP, HIST1H1A, AP2S1, HIST1H2BH, SPRR2G, CENPE, HJURP, NCK1, HIST2H2BF, HIST1H2BJ, WASL, SCO2	648	357	13528	0.818688	1	0.999936	100
																GOTERM_BP_FAT	GO:0034622~cellular macromolecular complex assembly	12	1.40845	0.899785	EIF6, HIST4H4, HJURP, HIST1H1A, AP2S1, HIST2H2BF, NCK1, HIST1H2BH, HIST1H2BJ, SPRR2G, CENPE, SCO2	648	318	13528	0.787794	1	0.999968	100
																GOTERM_BP_FAT	GO:0043623~cellular protein complex assembly	5	0.586854	0.954509	AP2S1, NCK1, SPRR2G, CENPE, SCO2	648	162	13528	0.644338	1	0.999998	100
																GOTERM_BP_FAT	GO:0051276~chromosome organization	17	1.99531	0.958528	CPA4, HIST4H4, MSH3, NASP, HIST1H1A, HIST1H2BH, NDC80, CENPE, ESPL1, RPA1, EYA2, HDAC1, HJURP, HIST2H2BF, RNF2, HIST1H2BJ, ERCC1	648	485	13528	0.731755	1	0.999998	100
																GOTERM_BP_FAT	GO:0006325~chromatin organization	11	1.29108	0.987882	CPA4, HIST4H4, EYA2, HDAC1, HJURP, NASP, RNF2, HIST1H1A, HIST2H2BF, HIST1H2BH, HIST1H2BJ	648	378	13528	0.607518	1	1	100
																Annotation Cluster 153	Enrichment Score: 0.31906482573323014
																Category	Term	Count	%	PValue	Genes	List Total	Pop Hits	Pop Total	Fold Enrichment	Bonferroni	Benjamini	FDR
																GOTERM_BP_FAT	GO:0032940~secretion by cell	12	1.40845	0.403984	TRAF3IP2, SNAP29, BDNF, CCL3, YWHAZ, PI4K2A, CCL8, EXOC3, FURIN, SYTL1, SMPD3, SYK	648	207	13528	1.21023	1	0.979948	99.99
																GOTERM_BP_FAT	GO:0006887~exocytosis	7	0.821596	0.473526	SNAP29, CCL3, YWHAZ, PI4K2A, CCL8, EXOC3, SYTL1	648	115	13528	1.27075	1	0.988564	99.9989
																GOTERM_BP_FAT	GO:0046903~secretion	15	1.76056	0.576895	SNAP29, CCL3, YWHAZ, CCL8, CACNB4, BDKRB2, FURIN, TRAF3IP2, BDNF, HMOX1, PI4K2A, EXOC3, SYTL1, SMPD3, SYK	648	300	13528	1.04383	1	0.994806	100
																Annotation Cluster 154	Enrichment Score: 0.3075646867727803
																Category	Term	Count	%	PValue	Genes	List Total	Pop Hits	Pop Total	Fold Enrichment	Bonferroni	Benjamini	FDR
																GOTERM_BP_FAT	GO:0044271~nitrogen compound biosynthetic process	21	2.46479	0.14884	ME1, NAMPT, ATP1B1, KYNU, NADSYN1, ATP6V1H, NPR2, ATP12A, ASL, AMPD3, PNP, PADI1, ATP13A4, GART, ARG1, GLUL, CTH, FXN, ATP2C1, ARG2, DDAH2	648	325	13528	1.34895	1	0.878747	94.3157
																INTERPRO	IPR004014:ATPase, P-type cation-transporter, N-terminal	3	0.352113	0.180052	ATP2C1, ATP12A, ATP13A4	760	17	16659	3.86819	1	0.993221	96.068
																GOTERM_BP_FAT	GO:0009165~nucleotide biosynthetic process	13	1.52582	0.180632	ME1, NAMPT, KYNU, ATP1B1, NADSYN1, ATP6V1H, NPR2, ATP12A, PNP, AMPD3, ATP13A4, GART, ATP2C1	648	186	13528	1.45911	1	0.899355	97.1125
																GOTERM_BP_FAT	GO:0034404~nucleobase, nucleoside and nucleotide biosynthetic process	13	1.52582	0.214092	ME1, NAMPT, KYNU, ATP1B1, NADSYN1, ATP6V1H, NPR2, ATP12A, PNP, AMPD3, ATP13A4, GART, ATP2C1	648	193	13528	1.40619	1	0.922545	98.6249
																GOTERM_BP_FAT	GO:0034654~nucleobase, nucleoside, nucleotide and nucleic acid biosynthetic process	13	1.52582	0.214092	ME1, NAMPT, KYNU, ATP1B1, NADSYN1, ATP6V1H, NPR2, ATP12A, PNP, AMPD3, ATP13A4, GART, ATP2C1	648	193	13528	1.40619	1	0.922545	98.6249
																GOTERM_MF_FAT	GO:0042626~ATPase activity, coupled to transmembrane movement of substances	7	0.821596	0.433053	ATP1B1, ATP2C1, ABCD3, ATP6V1H, ABCC1, ATP12A, ATP13A4	629	109	12983	1.32555	1	0.993741	99.9857
																GOTERM_MF_FAT	GO:0043492~ATPase activity, coupled to movement of substances	7	0.821596	0.441714	ATP1B1, ATP2C1, ABCD3, ATP6V1H, ABCC1, ATP12A, ATP13A4	629	110	12983	1.3135	1	0.99426	99.9887
																GOTERM_MF_FAT	GO:0016820~hydrolase activity, acting on acid anhydrides, catalyzing transmembrane movement of substances	7	0.821596	0.45035	ATP1B1, ATP2C1, ABCD3, ATP6V1H, ABCC1, ATP12A, ATP13A4	629	111	12983	1.30167	1	0.994736	99.9912
																GOTERM_MF_FAT	GO:0015662~ATPase activity, coupled to transmembrane movement of ions, phosphorylative mechanism	4	0.469484	0.476216	ATP1B1, ATP2C1, ATP12A, ATP13A4	629	53	12983	1.55779	1	0.995515	99.9958
																GOTERM_MF_FAT	GO:0042625~ATPase activity, coupled to transmembrane movement of ions	5	0.586854	0.483801	ATP1B1, ATP2C1, ATP6V1H, ATP12A, ATP13A4	629	74	12983	1.39464	1	0.99561	99.9967
																GOTERM_BP_FAT	GO:0009152~purine ribonucleotide biosynthetic process	7	0.821596	0.490304	ATP1B1, ATP2C1, ATP6V1H, ATP12A, AMPD3, GART, ATP13A4	648	117	13528	1.24902	1	0.989964	99.9994
																GOTERM_BP_FAT	GO:0009150~purine ribonucleotide metabolic process	8	0.938967	0.491922	ATP1B1, ATP2C1, ATP6V1H, CTNS, ATP12A, AMPD3, GART, ATP13A4	648	138	13528	1.21023	1	0.990064	99.9994
																INTERPRO	IPR008250:ATPase, P-type, ATPase-associated region	3	0.352113	0.492912	ATP2C1, ATP12A, ATP13A4	760	36	16659	1.82664	1	0.999938	99.9984
																INTERPRO	IPR001757:ATPase, P-type, K/Mg/Cd/Cu/Zn/Na/Ca/Na/H-transporter	3	0.352113	0.492912	ATP2C1, ATP12A, ATP13A4	760	36	16659	1.82664	1	0.999938	99.9984
																INTERPRO	IPR018303:ATPase, P-type phosphorylation site	3	0.352113	0.492912	ATP2C1, ATP12A, ATP13A4	760	36	16659	1.82664	1	0.999938	99.9984
																UP_SEQ_FEATURE	active site:4-aspartylphosphate intermediate	3	0.352113	0.505199	ATP2C1, ATP12A, ATP13A4	824	39	19113	1.78426	1	1	99.9995
																GOTERM_BP_FAT	GO:0006163~purine nucleotide metabolic process	10	1.17371	0.534271	ATP1B1, ATP2C1, ATP6V1H, NPR2, CACNB4, CTNS, ATP12A, AMPD3, GART, ATP13A4	648	186	13528	1.12239	1	0.992605	99.9999
																GOTERM_MF_FAT	GO:0015405~P-P-bond-hydrolysis-driven transmembrane transporter activity	7	0.821596	0.542661	ATP1B1, ATP2C1, ABCD3, ATP6V1H, ABCC1, ATP12A, ATP13A4	629	122	12983	1.1843	1	0.996796	99.9995
																GOTERM_MF_FAT	GO:0015399~primary active transmembrane transporter activity	7	0.821596	0.542661	ATP1B1, ATP2C1, ABCD3, ATP6V1H, ABCC1, ATP12A, ATP13A4	629	122	12983	1.1843	1	0.996796	99.9995
																GOTERM_BP_FAT	GO:0009260~ribonucleotide biosynthetic process	7	0.821596	0.547486	ATP1B1, ATP2C1, ATP6V1H, ATP12A, AMPD3, GART, ATP13A4	648	124	13528	1.17851	1	0.993396	99.9999
																GOTERM_BP_FAT	GO:0009259~ribonucleotide metabolic process	8	0.938967	0.559402	ATP1B1, ATP2C1, ATP6V1H, CTNS, ATP12A, AMPD3, GART, ATP13A4	648	147	13528	1.13614	1	0.994076	100
																UP_SEQ_FEATURE	metal ion-binding site:Magnesium	6	0.704225	0.562991	EYA2, ATP2C1, NT5C3, ATP12A, SMPD3, ATP13A4	824	116	19113	1.19976	1	1	99.9999
																GOTERM_BP_FAT	GO:0006164~purine nucleotide biosynthetic process	8	0.938967	0.566658	ATP1B1, ATP2C1, ATP6V1H, NPR2, ATP12A, AMPD3, GART, ATP13A4	648	148	13528	1.12846	1	0.994398	100
																GOTERM_BP_FAT	GO:0046034~ATP metabolic process	6	0.704225	0.56839	ATP1B1, ATP2C1, ATP6V1H, CTNS, ATP12A, ATP13A4	648	105	13528	1.19295	1	0.99447	100
																GOTERM_BP_FAT	GO:0006754~ATP biosynthetic process	5	0.586854	0.621351	ATP1B1, ATP2C1, ATP6V1H, ATP12A, ATP13A4	648	89	13528	1.17284	1	0.996633	100
																GOTERM_MF_FAT	GO:0016887~ATPase activity	16	1.87793	0.65429	ATP1B1, KATNB1, ATP6V1H, ATP12A, CLPX, ATP13A4, DDX58, PSMC5, ATP2C1, DDX60, DDX60L, KIF20B, ABCD3, DDX21, ABCC1, ABCA12	629	334	12983	0.988776	1	0.998941	100
																GOTERM_BP_FAT	GO:0009205~purine ribonucleoside triphosphate metabolic process	6	0.704225	0.664186	ATP1B1, ATP2C1, ATP6V1H, CTNS, ATP12A, ATP13A4	648	117	13528	1.07059	1	0.997742	100
																GOTERM_MF_FAT	GO:0042623~ATPase activity, coupled	13	1.52582	0.670135	ATP1B1, KATNB1, ATP6V1H, ATP12A, CLPX, ATP13A4, DDX58, ATP2C1, DDX60, DDX60L, ABCD3, DDX21, ABCC1	629	272	12983	0.986504	1	0.999135	100
																GOTERM_BP_FAT	GO:0009199~ribonucleoside triphosphate metabolic process	6	0.704225	0.671512	ATP1B1, ATP2C1, ATP6V1H, CTNS, ATP12A, ATP13A4	648	118	13528	1.06152	1	0.997925	100
																GOTERM_BP_FAT	GO:0009206~purine ribonucleoside triphosphate biosynthetic process	5	0.586854	0.695766	ATP1B1, ATP2C1, ATP6V1H, ATP12A, ATP13A4	648	98	13528	1.06513	1	0.998327	100
																GOTERM_BP_FAT	GO:0009144~purine nucleoside triphosphate metabolic process	6	0.704225	0.699749	ATP1B1, ATP2C1, ATP6V1H, CTNS, ATP12A, ATP13A4	648	122	13528	1.02672	1	0.99836	100
																GOTERM_BP_FAT	GO:0009145~purine nucleoside triphosphate biosynthetic process	5	0.586854	0.703352	ATP1B1, ATP2C1, ATP6V1H, ATP12A, ATP13A4	648	99	13528	1.05437	1	0.998442	100
																GOTERM_BP_FAT	GO:0009201~ribonucleoside triphosphate biosynthetic process	5	0.586854	0.703352	ATP1B1, ATP2C1, ATP6V1H, ATP12A, ATP13A4	648	99	13528	1.05437	1	0.998442	100
																GOTERM_BP_FAT	GO:0009142~nucleoside triphosphate biosynthetic process	5	0.586854	0.725284	ATP1B1, ATP2C1, ATP6V1H, ATP12A, ATP13A4	648	102	13528	1.02336	1	0.998817	100
																GOTERM_BP_FAT	GO:0009141~nucleoside triphosphate metabolic process	6	0.704225	0.756986	ATP1B1, ATP2C1, ATP6V1H, CTNS, ATP12A, ATP13A4	648	131	13528	0.956178	1	0.999211	100
																GOTERM_MF_FAT	GO:0022890~inorganic cation transmembrane transporter activity	5	0.586854	0.938384	SLC11A2, RHCG, ATP2C1, ATP6V1H, ATP12A	629	151	12983	0.683467	1	0.999998	100
																Annotation Cluster 155	Enrichment Score: 0.30751516469948975
																Category	Term	Count	%	PValue	Genes	List Total	Pop Hits	Pop Total	Fold Enrichment	Bonferroni	Benjamini	FDR
																KEGG_PATHWAY	hsa05223:Non-small cell lung cancer	5	0.586854	0.398149	RASSF5, PLCG1, RASSF1, PLCG2, TGFA	302	54	5085	1.55905	1	0.911316	99.7921
																KEGG_PATHWAY	hsa04012:ErbB signaling pathway	7	0.821596	0.411212	PLCG1, EREG, NCK1, PLCG2, TGFA, HBEGF, MAPK8	302	87	5085	1.35476	1	0.90844	99.8408
																KEGG_PATHWAY	hsa05214:Glioma	4	0.469484	0.730034	PLCG1, CALML3, PLCG2, TGFA	302	63	5085	1.06906	1	0.972261	100
																Annotation Cluster 156	Enrichment Score: 0.30709886920544194
																Category	Term	Count	%	PValue	Genes	List Total	Pop Hits	Pop Total	Fold Enrichment	Bonferroni	Benjamini	FDR
																GOTERM_BP_FAT	GO:0001836~release of cytochrome c from mitochondria	3	0.352113	0.265799	BCL2L1, IFI6, SOD2	648	21	13528	2.98236	1	0.946824	99.5903
																GOTERM_BP_FAT	GO:0008637~apoptotic mitochondrial changes	3	0.352113	0.440488	BCL2L1, IFI6, SOD2	648	31	13528	2.02031	1	0.984816	99.9967
																GOTERM_BP_FAT	GO:0007005~mitochondrion organization	7	0.821596	0.652075	PPIF, TYMP, YWHAZ, FXN, BCL2L1, IFI6, SOD2	648	138	13528	1.05896	1	0.997476	100
																GOTERM_BP_FAT	GO:0042391~regulation of membrane potential	6	0.704225	0.774139	KLK6, PPARD, CACNB4, BCL2L1, IFI6, SOD2	648	134	13528	0.934771	1	0.999399	100
																Annotation Cluster 157	Enrichment Score: 0.3047160266282219
																Category	Term	Count	%	PValue	Genes	List Total	Pop Hits	Pop Total	Fold Enrichment	Bonferroni	Benjamini	FDR
																GOTERM_CC_FAT	GO:0030136~clathrin-coated vesicle	9	1.05634	0.284508	AP1S3, VWF, EPN3, AP2S1, PI4K2A, RAB5A, SIAH1, FURIN, SYTL1	604	132	12782	1.44288	1	0.926279	99.0703
																GOTERM_CC_FAT	GO:0030135~coated vesicle	10	1.17371	0.335974	AP1S3, VWF, EPN3, AP2S1, PI4K2A, RAB5A, SIAH1, FURIN, SYTL1, SEC23B	604	159	12782	1.33096	1	0.939827	99.6724
																GOTERM_CC_FAT	GO:0030667~secretory granule membrane	3	0.352113	0.400313	LAMP2, CD36, RAB5A	604	29	12782	2.1892	1	0.952429	99.9211
																GOTERM_CC_FAT	GO:0030131~clathrin adaptor complex	3	0.352113	0.400313	AP1S3, AP2S1, AP4B1	604	29	12782	2.1892	1	0.952429	99.9211
																GOTERM_CC_FAT	GO:0030119~AP-type membrane coat adaptor complex	3	0.352113	0.417015	AP1S3, AP2S1, AP4B1	604	30	12782	2.11623	1	0.957878	99.9469
																GOTERM_CC_FAT	GO:0012506~vesicle membrane	9	1.05634	0.420175	AP1S3, CLCN3, LAMP2, CD36, AP2S1, NCK1, PI4K2A, RAB5A, SEC23B	604	151	12782	1.26133	1	0.957293	99.9507
																GOTERM_CC_FAT	GO:0044433~cytoplasmic vesicle part	10	1.17371	0.52411	AP1S3, LAMP2, CD36, AP2S1, VEGFA, PI4K2A, RAB5A, SERPINA1, SEC23B, SRGN	604	187	12782	1.13167	1	0.970932	99.9969
																GOTERM_CC_FAT	GO:0030120~vesicle coat	3	0.352113	0.541041	AP1S3, AP2S1, SEC23B	604	38	12782	1.6707	1	0.971101	99.9981
																GOTERM_CC_FAT	GO:0030118~clathrin coat	3	0.352113	0.555212	AP1S3, AP2S1, AP4B1	604	39	12782	1.62787	1	0.971744	99.9988
																GOTERM_CC_FAT	GO:0048475~coated membrane	4	0.469484	0.576371	AP1S3, AP2S1, AP4B1, SEC23B	604	63	12782	1.34364	1	0.974309	99.9994
																GOTERM_CC_FAT	GO:0030117~membrane coat	4	0.469484	0.576371	AP1S3, AP2S1, AP4B1, SEC23B	604	63	12782	1.34364	1	0.974309	99.9994
																GOTERM_CC_FAT	GO:0030133~transport vesicle	4	0.469484	0.608185	AP1S3, PI4K2A, FURIN, SEC23B	604	66	12782	1.28256	1	0.977511	99.9998
																GOTERM_CC_FAT	GO:0030659~cytoplasmic vesicle membrane	7	0.821596	0.645873	AP1S3, LAMP2, CD36, AP2S1, PI4K2A, RAB5A, SEC23B	604	139	12782	1.06572	1	0.979613	99.9999
																GOTERM_CC_FAT	GO:0030662~coated vesicle membrane	4	0.469484	0.676017	AP1S3, AP2S1, PI4K2A, SEC23B	604	73	12782	1.15958	1	0.983017	100
																GOTERM_CC_FAT	GO:0030665~clathrin coated vesicle membrane	3	0.352113	0.720809	AP1S3, AP2S1, PI4K2A	604	53	12782	1.19786	1	0.986992	100
																Annotation Cluster 158	Enrichment Score: 0.3000640365381369
																Category	Term	Count	%	PValue	Genes	List Total	Pop Hits	Pop Total	Fold Enrichment	Bonferroni	Benjamini	FDR
																UP_SEQ_FEATURE	metal ion-binding site:Iron; catalytic	3	0.352113	0.292932	ALOXE3, ALOX12B, TET2	824	25	19113	2.78345	1	0.999935	99.7446
																SP_PIR_KEYWORDS	dioxygenase	4	0.469484	0.541654	ALOXE3, ALOX12B, IDO1, TET2	825	66	19235	1.41304	1	0.924636	99.9987
																GOTERM_MF_FAT	GO:0016702~oxidoreductase activity, acting on single donors with incorporation of molecular oxygen, incorporation of two atoms of oxygen	4	0.469484	0.625343	ALOXE3, ALOX12B, IDO1, TET2	629	66	12983	1.25095	1	0.998661	100
																GOTERM_MF_FAT	GO:0016701~oxidoreductase activity, acting on single donors with incorporation of molecular oxygen	4	0.469484	0.635532	ALOXE3, ALOX12B, IDO1, TET2	629	67	12983	1.23228	1	0.998831	100
																Annotation Cluster 159	Enrichment Score: 0.29960487416695064
																Category	Term	Count	%	PValue	Genes	List Total	Pop Hits	Pop Total	Fold Enrichment	Bonferroni	Benjamini	FDR
																GOTERM_CC_FAT	GO:0031091~platelet alpha granule	5	0.586854	0.270965	VWF, CD36, VEGFA, SERPINA1, SRGN	604	56	12782	1.88949	1	0.918705	98.7918
																GOTERM_CC_FAT	GO:0031093~platelet alpha granule lumen	3	0.352113	0.582613	VEGFA, SERPINA1, SRGN	604	41	12782	1.54846	1	0.97493	99.9995
																GOTERM_CC_FAT	GO:0060205~cytoplasmic membrane-bounded vesicle lumen	3	0.352113	0.621344	VEGFA, SERPINA1, SRGN	604	44	12782	1.44288	1	0.977218	99.9999
																GOTERM_CC_FAT	GO:0031983~vesicle lumen	3	0.352113	0.645588	VEGFA, SERPINA1, SRGN	604	46	12782	1.38015	1	0.980282	99.9999
																Annotation Cluster 160	Enrichment Score: 0.2963976396695081
																Category	Term	Count	%	PValue	Genes	List Total	Pop Hits	Pop Total	Fold Enrichment	Bonferroni	Benjamini	FDR
																GOTERM_BP_FAT	GO:0044270~nitrogen compound catabolic process	6	0.704225	0.216232	UGT1A7, TST, UGT1A8, HMOX1, UPP1, AMPD3, PNP	648	67	13528	1.86954	1	0.923989	98.6901
																GOTERM_BP_FAT	GO:0034655~nucleobase, nucleoside, nucleotide and nucleic acid catabolic process	3	0.352113	0.772579	UPP1, AMPD3, PNP	648	58	13528	1.07982	1	0.999387	100
																GOTERM_BP_FAT	GO:0034656~nucleobase, nucleoside and nucleotide catabolic process	3	0.352113	0.772579	UPP1, AMPD3, PNP	648	58	13528	1.07982	1	0.999387	100
																Annotation Cluster 161	Enrichment Score: 0.2870190955068765
																Category	Term	Count	%	PValue	Genes	List Total	Pop Hits	Pop Total	Fold Enrichment	Bonferroni	Benjamini	FDR
																GOTERM_MF_FAT	GO:0016790~thiolester hydrolase activity	7	0.821596	0.372022	CYLD, USP18, USP2, USP38, PPT2, YOD1, OTUB2	629	102	12983	1.41652	1	0.990609	99.9293
																INTERPRO	IPR018200:Peptidase C19, ubiquitin carboxyl-terminal hydrolase 2, conserved site	4	0.469484	0.507686	CYLD, USP18, USP2, USP38	760	59	16659	1.48608	1	0.999937	99.999
																INTERPRO	IPR001394:Peptidase C19, ubiquitin carboxyl-terminal hydrolase 2	4	0.469484	0.530269	CYLD, USP18, USP2, USP38	760	61	16659	1.43736	1	0.999959	99.9996
																GOTERM_MF_FAT	GO:0004221~ubiquitin thiolesterase activity	4	0.469484	0.71001	CYLD, USP18, USP2, USP38	629	75	12983	1.10084	1	0.99939	100
																Annotation Cluster 162	Enrichment Score: 0.2803760893492718
																Category	Term	Count	%	PValue	Genes	List Total	Pop Hits	Pop Total	Fold Enrichment	Bonferroni	Benjamini	FDR
																GOTERM_MF_FAT	GO:0001871~pattern binding	10	1.17371	0.328634	NOD2, PGLYRP4, C6ORF15, VEGFA, ENDOU, CCL8, HBEGF, CLEC7A, ITGAM, HMMR	629	154	12983	1.34031	1	0.988226	99.7997
																GOTERM_MF_FAT	GO:0030247~polysaccharide binding	10	1.17371	0.328634	NOD2, PGLYRP4, C6ORF15, VEGFA, ENDOU, CCL8, HBEGF, CLEC7A, ITGAM, HMMR	629	154	12983	1.34031	1	0.988226	99.7997
																GOTERM_MF_FAT	GO:0005539~glycosaminoglycan binding	8	0.938967	0.519342	NOD2, PGLYRP4, C6ORF15, VEGFA, CCL8, HBEGF, ITGAM, HMMR	629	140	12983	1.17947	1	0.995965	99.9989
																GOTERM_MF_FAT	GO:0030246~carbohydrate binding	17	1.99531	0.646987	KLRB1, GALNT6, C6ORF15, ENDOU, HK2, CHI3L1, CCL8, ITGAM, HMMR, LPHN2, NOD2, G6PD, PGLYRP4, PYGL, VEGFA, HBEGF, CLEC7A	629	354	12983	0.99122	1	0.998954	100
																GOTERM_MF_FAT	GO:0008201~heparin binding	5	0.586854	0.740508	C6ORF15, VEGFA, CCL8, HBEGF, ITGAM	629	103	12983	1.00198	1	0.999614	100
																SP_PIR_KEYWORDS	heparin-binding	3	0.352113	0.773464	VEGFA, CCL8, HBEGF	825	65	19235	1.07608	1	0.983873	100
																Annotation Cluster 163	Enrichment Score: 0.27674529271407955
																Category	Term	Count	%	PValue	Genes	List Total	Pop Hits	Pop Total	Fold Enrichment	Bonferroni	Benjamini	FDR
																GOTERM_BP_FAT	GO:0051656~establishment of organelle localization	5	0.586854	0.421421	SNAP29, CDC42, CENPE, ESPL1, NDC80	648	69	13528	1.51279	1	0.982458	99.9941
																GOTERM_BP_FAT	GO:0000070~mitotic sister chromatid segregation	3	0.352113	0.519212	CENPE, ESPL1, NDC80	648	36	13528	1.73971	1	0.991911	99.9998
																GOTERM_BP_FAT	GO:0000819~sister chromatid segregation	3	0.352113	0.534049	CENPE, ESPL1, NDC80	648	37	13528	1.69269	1	0.992669	99.9999
																GOTERM_BP_FAT	GO:0007059~chromosome segregation	5	0.586854	0.546359	HJURP, UBE2I, CENPE, ESPL1, NDC80	648	81	13528	1.28868	1	0.99337	99.9999
																GOTERM_BP_FAT	GO:0051640~organelle localization	5	0.586854	0.647373	SNAP29, CDC42, CENPE, ESPL1, NDC80	648	92	13528	1.13459	1	0.997442	100
																Annotation Cluster 164	Enrichment Score: 0.27158266020721816
																Category	Term	Count	%	PValue	Genes	List Total	Pop Hits	Pop Total	Fold Enrichment	Bonferroni	Benjamini	FDR
																GOTERM_MF_FAT	GO:0035091~phosphoinositide binding	7	0.821596	0.35458	PLD2, ARHGAP32, ADAP2, VNN1, SNX13, ARAP2, SNX20	629	100	12983	1.44485	1	0.988813	99.8917
																SMART	SM00312:PX	3	0.352113	0.586689	PLD2, SNX13, SNX20	370	48	9079	1.53361	1	0.993919	99.9988
																UP_SEQ_FEATURE	domain:PX	3	0.352113	0.606755	PLD2, SNX13, SNX20	824	47	19113	1.48056	1	1	100
																INTERPRO	IPR001683:Phox-like	3	0.352113	0.649432	PLD2, SNX13, SNX20	760	48	16659	1.36998	1	0.999992	100
																Annotation Cluster 165	Enrichment Score: 0.26134602186626354
																Category	Term	Count	%	PValue	Genes	List Total	Pop Hits	Pop Total	Fold Enrichment	Bonferroni	Benjamini	FDR
																GOTERM_CC_FAT	GO:0005819~spindle	10	1.17371	0.258216	CDC6, PPP2CA, RASSF1, KIF20B, TREX2, KATNB1, TPX2, CENPE, POLB, MID1	604	147	12782	1.43961	1	0.91103	98.4606
																GOTERM_CC_FAT	GO:0005874~microtubule	13	1.52582	0.646233	FAM110C, KATNB1, TREX2, POLB, CENPE, MID1, SS18, RASSF5, MAP1LC3A, MAFIP, RASSF1, KIF20B, CLIP1	604	274	12782	1.00405	1	0.978952	100
																SP_PIR_KEYWORDS	microtubule	10	1.17371	0.661411	RASSF5, MAP1LC3A, FAM110C, RASSF1, KIF20B, TREX2, KATNB1, CLIP1, CENPE, MID1	825	231	19235	1.00931	1	0.962876	100
																GOTERM_CC_FAT	GO:0015630~microtubule cytoskeleton	23	2.69953	0.816153	CDC6, USP2, FAM110C, KATNB1, TREX2, TPX2, ESPL1, POLB, CENPE, MID1, CCNB1, SS18, SASS6, RASSF5, CDC45, G6PD, MAFIP, MAP1LC3A, PROCR, PPP2CA, RASSF1, KIF20B, CLIP1	604	549	12782	0.886579	1	0.994017	100
																Annotation Cluster 166	Enrichment Score: 0.26072157107744076
																Category	Term	Count	%	PValue	Genes	List Total	Pop Hits	Pop Total	Fold Enrichment	Bonferroni	Benjamini	FDR
																KEGG_PATHWAY	hsa00601:Glycosphingolipid biosynthesis	3	0.352113	0.440685	B3GNT5, FUT3, FUT2	302	25	5085	2.02053	1	0.916929	99.9147
																GOTERM_BP_FAT	GO:0009100~glycoprotein metabolic process	11	1.29108	0.501701	KLK6, IL17A, LIPA, B3GNT5, GALNT6, HPSE, IL17F, FUT3, FUT2, TNIP1, ST6GALNAC1	648	202	13528	1.13684	1	0.990873	99.9996
																GOTERM_BP_FAT	GO:0043413~biopolymer glycosylation	7	0.821596	0.578842	IL17A, LIPA, B3GNT5, GALNT6, FUT3, FUT2, ST6GALNAC1	648	128	13528	1.14169	1	0.994829	100
																GOTERM_BP_FAT	GO:0070085~glycosylation	7	0.821596	0.578842	IL17A, LIPA, B3GNT5, GALNT6, FUT3, FUT2, ST6GALNAC1	648	128	13528	1.14169	1	0.994829	100
																GOTERM_BP_FAT	GO:0006486~protein amino acid glycosylation	7	0.821596	0.578842	IL17A, LIPA, B3GNT5, GALNT6, FUT3, FUT2, ST6GALNAC1	648	128	13528	1.14169	1	0.994829	100
																GOTERM_BP_FAT	GO:0009101~glycoprotein biosynthetic process	8	0.938967	0.63594	IL17A, LIPA, B3GNT5, GALNT6, FUT3, FUT2, TNIP1, ST6GALNAC1	648	158	13528	1.05704	1	0.99715	100
																Annotation Cluster 167	Enrichment Score: 0.25973974418302403
																Category	Term	Count	%	PValue	Genes	List Total	Pop Hits	Pop Total	Fold Enrichment	Bonferroni	Benjamini	FDR
																GOTERM_BP_FAT	GO:0009743~response to carbohydrate stimulus	5	0.586854	0.322722	ME1, GLUL, PFKFB2, CLEC7A, EIF2B1	648	60	13528	1.73971	1	0.966664	99.9025
																GOTERM_BP_FAT	GO:0009749~response to glucose stimulus	3	0.352113	0.641154	GLUL, PFKFB2, EIF2B1	648	45	13528	1.39177	1	0.997311	100
																GOTERM_BP_FAT	GO:0034284~response to monosaccharide stimulus	3	0.352113	0.6647	GLUL, PFKFB2, EIF2B1	648	47	13528	1.33255	1	0.997704	100
																GOTERM_BP_FAT	GO:0009746~response to hexose stimulus	3	0.352113	0.6647	GLUL, PFKFB2, EIF2B1	648	47	13528	1.33255	1	0.997704	100
																Annotation Cluster 168	Enrichment Score: 0.2539647242530268
																Category	Term	Count	%	PValue	Genes	List Total	Pop Hits	Pop Total	Fold Enrichment	Bonferroni	Benjamini	FDR
																GOTERM_BP_FAT	GO:0051384~response to glucocorticoid stimulus	5	0.586854	0.516329	UGT1A7, UGT1A8, IL1RN, IL1B, ASL, FOSL1	648	78	13528	1.33824	1	0.991782	99.9998
																GOTERM_BP_FAT	GO:0048545~response to steroid hormone stimulus	10	1.17371	0.57299	UGT1A7, STS, UGT1A8, HMOX1, IL1RN, IL1B, SERPINA1, ASL, FOSL1, STAT3, SPP1	648	192	13528	1.08732	1	0.994762	100
																GOTERM_BP_FAT	GO:0031960~response to corticosteroid stimulus	5	0.586854	0.584834	UGT1A7, UGT1A8, IL1RN, IL1B, ASL, FOSL1	648	85	13528	1.22803	1	0.995145	100
																Annotation Cluster 169	Enrichment Score: 0.2518293121111159
																Category	Term	Count	%	PValue	Genes	List Total	Pop Hits	Pop Total	Fold Enrichment	Bonferroni	Benjamini	FDR
																GOTERM_CC_FAT	GO:0070161~anchoring junction	11	1.29108	0.294082	KCNJ15, DNAJC15, RND1, S100A7, TGM1, EPB41L5, SH3KBP1, LMO7, DSC2, CDH3, MLLT4	604	172	12782	1.3534	1	0.923037	99.2298
																GOTERM_CC_FAT	GO:0005912~adherens junction	10	1.17371	0.309504	KCNJ15, DNAJC15, RND1, S100A7, TGM1, EPB41L5, SH3KBP1, LMO7, CDH3, MLLT4	604	155	12782	1.36531	1	0.931326	99.4343
																GOTERM_CC_FAT	GO:0016323~basolateral plasma membrane	11	1.29108	0.490483	KCNJ15, ATP1B1, DNAJC15, SLC4A11, RHCG, S100A7, ANK3, SLC16A10, SH3KBP1, CEACAM5, FKBPL	604	203	12782	1.14672	1	0.96847	99.9919
																GOTERM_CC_FAT	GO:0005925~focal adhesion	4	0.469484	0.86595	KCNJ15, DNAJC15, S100A7, SH3KBP1	604	102	12782	0.829892	1	0.997135	100
																GOTERM_CC_FAT	GO:0005924~cell-substrate adherens junction	4	0.469484	0.882451	KCNJ15, DNAJC15, S100A7, SH3KBP1	604	106	12782	0.798576	1	0.997865	100
																GOTERM_CC_FAT	GO:0030055~cell-substrate junction	4	0.469484	0.90382	KCNJ15, DNAJC15, S100A7, SH3KBP1	604	112	12782	0.755795	1	0.998421	100
																Annotation Cluster 170	Enrichment Score: 0.25165298268120334
																Category	Term	Count	%	PValue	Genes	List Total	Pop Hits	Pop Total	Fold Enrichment	Bonferroni	Benjamini	FDR
																GOTERM_BP_FAT	GO:0032102~negative regulation of response to external stimulus	4	0.469484	0.43069	GPX2, KLK8, UACA, SPP1	648	50	13528	1.67012	1	0.983712	99.9956
																GOTERM_BP_FAT	GO:0048585~negative regulation of response to stimulus	6	0.704225	0.524599	GPX2, KLK8, UACA, IL1B, IL7R, SPP1	648	100	13528	1.25259	1	0.992218	99.9998
																GOTERM_BP_FAT	GO:0032101~regulation of response to external stimulus	7	0.821596	0.778124	GPX2, KLK8, UACA, IL8, VEGFA, IDO1, SPP1	648	159	13528	0.919093	1	0.999435	100
																Annotation Cluster 171	Enrichment Score: 0.24643398629709287
																Category	Term	Count	%	PValue	Genes	List Total	Pop Hits	Pop Total	Fold Enrichment	Bonferroni	Benjamini	FDR
																SMART	SM00338:BRLZ	4	0.469484	0.365876	FOSL2, CREBZF, CEBPG, FOSL1	370	53	9079	1.85191	1	0.982526	99.7102
																INTERPRO	IPR004827:Basic-leucine zipper (bZIP) transcription factor	4	0.469484	0.436799	FOSL2, CREBZF, CEBPG, FOSL1	760	53	16659	1.65432	1	0.999911	99.9914
																UP_SEQ_FEATURE	domain:Leucine-zipper	5	0.586854	0.702739	IKBKE, FOSL2, CREBZF, CEBPG, FOSL1	824	110	19113	1.05434	1	1	100
																UP_SEQ_FEATURE	DNA-binding region:Basic motif	5	0.586854	0.920139	FOSL2, CREBZF, CEBPG, MXD1, FOSL1	824	161	19113	0.720354	1	1	100
																Annotation Cluster 172	Enrichment Score: 0.2424828462044605
																Category	Term	Count	%	PValue	Genes	List Total	Pop Hits	Pop Total	Fold Enrichment	Bonferroni	Benjamini	FDR
																GOTERM_BP_FAT	GO:0001822~kidney development	6	0.704225	0.488236	BDNF, SLC5A1, ALDH1A3, WWTR1, ASL, HOXD11	648	96	13528	1.30478	1	0.98992	99.9993
																GOTERM_BP_FAT	GO:0001655~urogenital system development	6	0.704225	0.610014	BDNF, SLC5A1, ALDH1A3, WWTR1, ASL, HOXD11	648	110	13528	1.13872	1	0.996187	100
																GOTERM_BP_FAT	GO:0001656~metanephros development	3	0.352113	0.628901	BDNF, SLC5A1, HOXD11	648	44	13528	1.4234	1	0.996855	100
																Annotation Cluster 173	Enrichment Score: 0.24015987930133362
																Category	Term	Count	%	PValue	Genes	List Total	Pop Hits	Pop Total	Fold Enrichment	Bonferroni	Benjamini	FDR
																UP_SEQ_FEATURE	domain:RGS	3	0.352113	0.418667	RGS20, RGS1, SNX13	824	33	19113	2.10867	1	0.999999	99.9912
																SMART	SM00315:RGS	3	0.352113	0.41917	RGS20, RGS1, SNX13	370	35	9079	2.10324	1	0.984753	99.906
																SP_PIR_KEYWORDS	Signal transduction inhibitor	3	0.352113	0.460264	RGS20, RGS1, SNX13	825	36	19235	1.94293	1	0.894096	99.9867
																INTERPRO	IPR000342:Regulator of G protein signalling	3	0.352113	0.478011	RGS20, RGS1, SNX13	760	35	16659	1.87883	1	0.999945	99.9975
																GOTERM_BP_FAT	GO:0009968~negative regulation of signal transduction	7	0.821596	0.956603	PLD2, NOD2, RGS20, RGS1, PPP2CA, IL1B, SNX13	648	221	13528	0.661248	1	0.999998	100
																GOTERM_BP_FAT	GO:0010648~negative regulation of cell communication	7	0.821596	0.980854	PLD2, NOD2, RGS20, RGS1, PPP2CA, IL1B, SNX13	648	248	13528	0.589257	1	1	100
																Annotation Cluster 174	Enrichment Score: 0.2400451123020448
																Category	Term	Count	%	PValue	Genes	List Total	Pop Hits	Pop Total	Fold Enrichment	Bonferroni	Benjamini	FDR
																GOTERM_MF_FAT	GO:0033293~monocarboxylic acid binding	4	0.469484	0.488685	AZGP1P1, PPARD, PYGL, FABP5	629	54	12983	1.52894	1	0.995733	99.9971
																GOTERM_MF_FAT	GO:0005504~fatty acid binding	3	0.352113	0.554829	AZGP1P1, PPARD, FABP5	629	38	12983	1.62953	1	0.996972	99.9997
																GOTERM_MF_FAT	GO:0031406~carboxylic acid binding	7	0.821596	0.702549	AZGP1P1, PPARD, PYGL, SLC19A3, IDO1, DDAH2, FABP5	629	144	12983	1.00337	1	0.999387	100
																Annotation Cluster 175	Enrichment Score: 0.2386494451911293
																Category	Term	Count	%	PValue	Genes	List Total	Pop Hits	Pop Total	Fold Enrichment	Bonferroni	Benjamini	FDR
																SMART	SM00382:AAA	8	0.938967	0.369271	DDX58, CDC6, PSMC5, ABCD3, ABCC1, NAV3, CLPX, ABCA12	370	144	9079	1.36321	1	0.980612	99.7295
																INTERPRO	IPR003593:ATPase, AAA+ type, core	8	0.938967	0.485429	DDX58, CDC6, PSMC5, ABCD3, ABCC1, NAV3, CLPX, ABCA12	760	144	16659	1.21776	1	0.999938	99.998
																INTERPRO	IPR003439:ABC transporter-like	3	0.352113	0.649432	ABCD3, ABCC1, ABCA12	760	48	16659	1.36998	1	0.999992	100
																INTERPRO	IPR017871:ABC transporter, conserved site	3	0.352113	0.739726	ABCD3, ABCC1, ABCA12	760	57	16659	1.15367	1	0.999999	100
																KEGG_PATHWAY	hsa02010:ABC transporters	3	0.352113	0.744179	ABCD3, ABCC1, ABCA12	302	44	5085	1.14803	1	0.974576	100
																Annotation Cluster 176	Enrichment Score: 0.23816050626045585
																Category	Term	Count	%	PValue	Genes	List Total	Pop Hits	Pop Total	Fold Enrichment	Bonferroni	Benjamini	FDR
																GOTERM_BP_FAT	GO:0007628~adult walking behavior	3	0.352113	0.283839	EPHA4, FXN, CACNB4	648	22	13528	2.8468	1	0.952254	99.7369
																GOTERM_BP_FAT	GO:0008344~adult locomotory behavior	3	0.352113	0.737391	EPHA4, FXN, CACNB4	648	54	13528	1.15981	1	0.998987	100
																GOTERM_BP_FAT	GO:0030534~adult behavior	3	0.352113	0.922039	EPHA4, FXN, CACNB4	648	86	13528	0.728252	1	0.999987	100
																Annotation Cluster 177	Enrichment Score: 0.23650920336434064
																Category	Term	Count	%	PValue	Genes	List Total	Pop Hits	Pop Total	Fold Enrichment	Bonferroni	Benjamini	FDR
																GOTERM_BP_FAT	GO:0051129~negative regulation of cellular component organization	9	1.05634	0.369229	RTN4, CDC42, KLK8, KATNB1, CENPE, ESPL1, MID1, ERCC1, SPP1	648	142	13528	1.32316	1	0.974147	99.9725
																GOTERM_BP_FAT	GO:0033043~regulation of organelle organization	12	1.40845	0.465673	CDC42, EREG, EPGN, NCK1, KIF20B, KATNB1, TGFA, IL1B, CENPE, ESPL1, MID1, ERCC1	648	217	13528	1.15446	1	0.987746	99.9986
																GOTERM_BP_FAT	GO:0010639~negative regulation of organelle organization	5	0.586854	0.556152	KATNB1, CENPE, ESPL1, MID1, ERCC1	648	82	13528	1.27296	1	0.993871	99.9999
																GOTERM_BP_FAT	GO:0070507~regulation of microtubule cytoskeleton organization	3	0.352113	0.603423	KATNB1, CENPE, MID1	648	42	13528	1.49118	1	0.995939	100
																GOTERM_BP_FAT	GO:0032886~regulation of microtubule-based process	3	0.352113	0.686985	KATNB1, CENPE, MID1	648	49	13528	1.27816	1	0.998146	100
																GOTERM_BP_FAT	GO:0051493~regulation of cytoskeleton organization	4	0.469484	0.961181	NCK1, KATNB1, CENPE, MID1	648	136	13528	0.614016	1	0.999999	100
																Annotation Cluster 178	Enrichment Score: 0.2339926997356343
																Category	Term	Count	%	PValue	Genes	List Total	Pop Hits	Pop Total	Fold Enrichment	Bonferroni	Benjamini	FDR
																UP_SEQ_FEATURE	domain:PDZ	6	0.704225	0.515495	MAST4, CARD14, TIAM1, LMO7, FRMPD1, MLLT4	824	110	19113	1.2652	1	1	99.9996
																SMART	SM00228:PDZ	7	0.821596	0.568107	MAST4, CARD14, TIAM1, LMO7, FRMPD1, MLLT4, LNX1	370	149	9079	1.15278	1	0.993077	99.9979
																INTERPRO	IPR001478:PDZ/DHR/GLGF	7	0.821596	0.678215	MAST4, CARD14, TIAM1, LMO7, FRMPD1, MLLT4, LNX1	760	149	16659	1.02979	1	0.999996	100
																Annotation Cluster 179	Enrichment Score: 0.22933528877437617
																Category	Term	Count	%	PValue	Genes	List Total	Pop Hits	Pop Total	Fold Enrichment	Bonferroni	Benjamini	FDR
																GOTERM_BP_FAT	GO:0019395~fatty acid oxidation	3	0.352113	0.562769	PPARD, ADIPOR1, ADH7	648	39	13528	1.60589	1	0.994286	100
																GOTERM_BP_FAT	GO:0034440~lipid oxidation	3	0.352113	0.562769	PPARD, ADIPOR1, ADH7	648	39	13528	1.60589	1	0.994286	100
																GOTERM_BP_FAT	GO:0030258~lipid modification	4	0.469484	0.64764	PPARD, PIK3C3, ADIPOR1, ADH7	648	69	13528	1.21023	1	0.997421	100
																Annotation Cluster 180	Enrichment Score: 0.21379796327689507
																Category	Term	Count	%	PValue	Genes	List Total	Pop Hits	Pop Total	Fold Enrichment	Bonferroni	Benjamini	FDR
																GOTERM_CC_FAT	GO:0031526~brush border membrane	3	0.352113	0.366263	PLD2, SLC5A1, SLC6A14	604	27	12782	2.35136	1	0.951604	99.8294
																GOTERM_CC_FAT	GO:0031253~cell projection membrane	4	0.469484	0.597759	PLD2, AIF1, SLC5A1, SLC6A14	604	65	12782	1.30229	1	0.9768	99.9997
																GOTERM_CC_FAT	GO:0005903~brush border	3	0.352113	0.645588	PLD2, SLC5A1, SLC6A14	604	46	12782	1.38015	1	0.980282	99.9999
																GOTERM_CC_FAT	GO:0044463~cell projection part	6	0.704225	0.987492	PLD2, ARHGAP32, CNN3, AIF1, SLC5A1, SLC6A14	604	234	12782	0.542622	1	0.999985	100
																Annotation Cluster 181	Enrichment Score: 0.21010462631721588
																Category	Term	Count	%	PValue	Genes	List Total	Pop Hits	Pop Total	Fold Enrichment	Bonferroni	Benjamini	FDR
																SMART	SM00028:TPR	7	0.821596	0.332661	IFIT3, IFIT1, NCF2, NASP, GPSM1, TTC39A, FKBPL	370	116	9079	1.48073	1	0.976179	99.4422
																INTERPRO	IPR019734:Tetratricopeptide repeat	7	0.821596	0.443353	IFIT3, IFIT1, NCF2, NASP, GPSM1, TTC39A, FKBPL	760	117	16659	1.31144	1	0.999917	99.9929
																INTERPRO	IPR001440:Tetratricopeptide TPR-1	6	0.704225	0.481247	IFIT3, IFIT1, NCF2, NASP, GPSM1, FKBPL	760	100	16659	1.31518	1	0.999944	99.9977
																UP_SEQ_FEATURE	repeat:TPR 3	7	0.821596	0.548909	IFIT3, IFIT1, NCF2, NASP, GPSM1, TTC39A, FKBPL	824	138	19113	1.17658	1	1	99.9999
																INTERPRO	IPR011990:Tetratricopeptide-like helical	8	0.938967	0.577547	IFIT3, IFIT1, NCF2, NASP, GPSM1, TTC39A, FKBPL, SEL1L	760	157	16659	1.11693	1	0.99998	99.9999
																UP_SEQ_FEATURE	repeat:TPR 8	3	0.352113	0.618275	IFIT3, IFIT1, GPSM1	824	48	19113	1.44971	1	1	100
																UP_SEQ_FEATURE	repeat:TPR 1	7	0.821596	0.636925	IFIT3, IFIT1, NCF2, NASP, GPSM1, TTC39A, FKBPL	824	151	19113	1.07528	1	1	100
																UP_SEQ_FEATURE	repeat:TPR 2	7	0.821596	0.636925	IFIT3, IFIT1, NCF2, NASP, GPSM1, TTC39A, FKBPL	824	151	19113	1.07528	1	1	100
																INTERPRO	IPR013026:Tetratricopeptide region	6	0.704225	0.65082	IFIT3, IFIT1, NCF2, NASP, GPSM1, FKBPL	760	121	16659	1.08693	1	0.999991	100
																SP_PIR_KEYWORDS	tpr repeat	7	0.821596	0.686711	IFIT3, IFIT1, NCF2, NASP, GPSM1, TTC39A, FKBPL	825	160	19235	1.02004	1	0.968208	100
																UP_SEQ_FEATURE	repeat:TPR 7	3	0.352113	0.728154	IFIT3, IFIT1, GPSM1	824	59	19113	1.17943	1	1	100
																UP_SEQ_FEATURE	repeat:TPR 6	3	0.352113	0.796978	IFIT3, IFIT1, GPSM1	824	68	19113	1.02333	1	1	100
																UP_SEQ_FEATURE	repeat:TPR 5	3	0.352113	0.844722	IFIT3, IFIT1, GPSM1	824	76	19113	0.915607	1	1	100
																UP_SEQ_FEATURE	repeat:TPR 4	3	0.352113	0.925448	IFIT3, IFIT1, GPSM1	824	97	19113	0.717383	1	1	100
																Annotation Cluster 182	Enrichment Score: 0.20885684946135297
																Category	Term	Count	%	PValue	Genes	List Total	Pop Hits	Pop Total	Fold Enrichment	Bonferroni	Benjamini	FDR
																GOTERM_BP_FAT	GO:0050771~negative regulation of axonogenesis	3	0.352113	0.337551	RTN4, KLK8, SPP1	648	25	13528	2.50519	1	0.969244	99.9343
																GOTERM_BP_FAT	GO:0050768~negative regulation of neurogenesis	4	0.469484	0.365458	RTN4, KLK8, BDNF, SPP1	648	45	13528	1.85569	1	0.973468	99.9694
																GOTERM_BP_FAT	GO:0031345~negative regulation of cell projection organization	3	0.352113	0.389986	RTN4, KLK8, SPP1	648	28	13528	2.23677	1	0.978064	99.9848
																GOTERM_BP_FAT	GO:0010721~negative regulation of cell development	4	0.469484	0.404834	RTN4, KLK8, BDNF, SPP1	648	48	13528	1.73971	1	0.979945	99.9902
																GOTERM_BP_FAT	GO:0050770~regulation of axonogenesis	4	0.469484	0.517442	RTN4, KLK8, TIAM1, SPP1	648	57	13528	1.46502	1	0.99181	99.9998
																GOTERM_BP_FAT	GO:0045596~negative regulation of cell differentiation	11	1.29108	0.587907	RTN4, INHBA, KLK8, BDNF, HIST4H4, HDAC1, EREG, IL4R, WWTR1, SOD2, SPP1	648	216	13528	1.06316	1	0.995246	100
																GOTERM_BP_FAT	GO:0031344~regulation of cell projection organization	5	0.586854	0.621351	RTN4, CDC42, KLK8, TIAM1, SPP1	648	89	13528	1.17284	1	0.996633	100
																GOTERM_BP_FAT	GO:0010975~regulation of neuron projection development	4	0.469484	0.657285	RTN4, KLK8, TIAM1, SPP1	648	70	13528	1.19295	1	0.997593	100
																GOTERM_BP_FAT	GO:0010769~regulation of cell morphogenesis involved in differentiation	4	0.469484	0.719451	RTN4, KLK8, TIAM1, SPP1	648	77	13528	1.0845	1	0.998697	100
																GOTERM_BP_FAT	GO:0022604~regulation of cell morphogenesis	5	0.586854	0.878318	RTN4, KLK8, TIAM1, VEGFA, SPP1	648	131	13528	0.796815	1	0.999934	100
																GOTERM_BP_FAT	GO:0045664~regulation of neuron differentiation	5	0.586854	0.885444	RTN4, KLK8, BDNF, TIAM1, SPP1	648	133	13528	0.784832	1	0.999947	100
																GOTERM_BP_FAT	GO:0060284~regulation of cell development	7	0.821596	0.931428	RTN4, KLK8, BDNF, HDAC1, TIAM1, SPP1, HOXD11	648	205	13528	0.712858	1	0.999992	100
																GOTERM_BP_FAT	GO:0050767~regulation of neurogenesis	5	0.586854	0.960203	RTN4, KLK8, BDNF, TIAM1, SPP1	648	166	13528	0.628812	1	0.999999	100
																GOTERM_BP_FAT	GO:0051960~regulation of nervous system development	5	0.586854	0.983819	RTN4, KLK8, BDNF, TIAM1, SPP1	648	192	13528	0.54366	1	1	100
																Annotation Cluster 183	Enrichment Score: 0.20404779680527907
																Category	Term	Count	%	PValue	Genes	List Total	Pop Hits	Pop Total	Fold Enrichment	Bonferroni	Benjamini	FDR
																SMART	SM00213:UBQ	3	0.352113	0.563369	SUMO3, OASL, ISG15	370	46	9079	1.60029	1	0.994336	99.9976
																INTERPRO	IPR000626:Ubiquitin	3	0.352113	0.626269	SUMO3, OASL, ISG15	760	46	16659	1.42955	1	0.99999	100
																INTERPRO	IPR019955:Ubiquitin supergroup	3	0.352113	0.692313	SUMO3, OASL, ISG15	760	52	16659	1.2646	1	0.999997	100
																Annotation Cluster 184	Enrichment Score: 0.20315566464957704
																Category	Term	Count	%	PValue	Genes	List Total	Pop Hits	Pop Total	Fold Enrichment	Bonferroni	Benjamini	FDR
																SP_PIR_KEYWORDS	ion transport	31	3.6385	0.160342	STEAP3, KCNJ15, STEAP4, CLCN3, ATP1B1, SLC5A1, TRPV3, CNGB1, CACNB4, FXYD5, ATP12A, SLC11A2, CLCA3P, MRS2, CHRNA9, LTF, SLC39A6, HTR3A, SCNN1D, CNNM4, CLCA2, GABRA4, HEPHL1, ATP6V1H, NIPA2, TCN1, VDAC1, CYBB, SLC4A11, ATP2C1, SLC38A1	825	578	19235	1.25047	1	0.641821	92.0218
																GOTERM_BP_FAT	GO:0015674~di-, tri-valent inorganic cation transport	12	1.40845	0.222137	STEAP3, SLC11A2, STEAP4, CLCA3P, CHRNA9, ATP2C1, TRPV3, TPT1, CCL8, LTF, CACNB4, TCN1	648	176	13528	1.4234	1	0.92763	98.855
																GOTERM_BP_FAT	GO:0006811~ion transport	40	4.69484	0.374497	STEAP3, KCNJ15, STEAP4, CLCN3, ATP1B1, SLC5A1, TRPV3, CCL8, CNGB1, CACNB4, FXYD5, ATP12A, SLC11A2, CLCA3P, MRS2, CHRNA9, TPT1, LTF, SLC39A6, HTR3A, SCO2, SCNN1D, CLCA2, CNNM4, SGK1, GABRA4, ATP6V1H, HEPHL1, TCN1, KCTD4, VDAC1, ATP13A4, TST, CYBB, SLC4A11, APOL1, RHCG, ATP2C1, SLC26A9, SLC38A1	648	768	13528	1.08732	1	0.975011	99.9763
																GOTERM_BP_FAT	GO:0030001~metal ion transport	25	2.93427	0.379111	STEAP3, KCNJ15, STEAP4, ATP1B1, SLC5A1, TRPV3, CCL8, CACNB4, ATP12A, SLC11A2, MRS2, CLCA3P, CHRNA9, TPT1, LTF, SLC39A6, SCO2, SCNN1D, SGK1, HEPHL1, KCTD4, TCN1, SLC4A11, ATP2C1, SLC38A1	648	465	13528	1.12239	1	0.975645	99.9792
																GOTERM_BP_FAT	GO:0006812~cation transport	28	3.28638	0.483349	STEAP3, KCNJ15, STEAP4, ATP1B1, SLC5A1, TRPV3, CCL8, CACNB4, ATP12A, SLC11A2, MRS2, CLCA3P, CHRNA9, TPT1, LTF, SLC39A6, SCO2, SCNN1D, SGK1, HEPHL1, ATP6V1H, TCN1, KCTD4, ATP13A4, SLC4A11, RHCG, ATP2C1, SLC38A1	648	553	13528	1.05704	1	0.989487	99.9992
																SP_PIR_KEYWORDS	calcium channel	4	0.469484	0.488457	CLCA3P, CHRNA9, TRPV3, CACNB4	825	61	19235	1.52886	1	0.908375	99.9939
																SP_PIR_KEYWORDS	calcium transport	5	0.586854	0.496771	CLCA3P, CHRNA9, ATP2C1, TRPV3, CACNB4	825	85	19235	1.37148	1	0.910647	99.9952
																GOTERM_MF_FAT	GO:0015276~ligand-gated ion channel activity	7	0.821596	0.582341	KCNJ15, CLCA2, CHRNA9, GABRA4, CNGB1, HTR3A, SCNN1D	629	127	12983	1.13768	1	0.997453	99.9999
																GOTERM_MF_FAT	GO:0022834~ligand-gated channel activity	7	0.821596	0.582341	KCNJ15, CLCA2, CHRNA9, GABRA4, CNGB1, HTR3A, SCNN1D	629	127	12983	1.13768	1	0.997453	99.9999
																GOTERM_BP_FAT	GO:0006816~calcium ion transport	7	0.821596	0.679078	CLCA3P, CHRNA9, ATP2C1, TRPV3, TPT1, CCL8, CACNB4	648	142	13528	1.02913	1	0.998056	100
																GOTERM_MF_FAT	GO:0015267~channel activity	19	2.23005	0.706771	KCNJ15, CLCN3, CLCA2, GABRA4, MCL1, TRPV3, CNGB1, CACNB4, FXYD5, KCTD4, VDAC1, GJB2, CYBB, CLCA3P, SLC4A11, APOL1, CHRNA9, HTR3A, SCNN1D	629	412	12983	0.951877	1	0.99938	100
																GOTERM_MF_FAT	GO:0022803~passive transmembrane transporter activity	19	2.23005	0.710564	KCNJ15, CLCN3, CLCA2, GABRA4, MCL1, TRPV3, CNGB1, CACNB4, FXYD5, KCTD4, VDAC1, GJB2, CYBB, CLCA3P, SLC4A11, APOL1, CHRNA9, HTR3A, SCNN1D	629	413	12983	0.949572	1	0.999367	100
																GOTERM_MF_FAT	GO:0005262~calcium channel activity	4	0.469484	0.742604	CLCA3P, CHRNA9, TRPV3, CACNB4	629	79	12983	1.0451	1	0.999612	100
																GOTERM_MF_FAT	GO:0005216~ion channel activity	17	1.99531	0.77326	KCNJ15, CLCN3, CLCA2, GABRA4, TRPV3, CNGB1, CACNB4, FXYD5, KCTD4, VDAC1, CLCA3P, CYBB, SLC4A11, APOL1, CHRNA9, HTR3A, SCNN1D	629	386	12983	0.909046	1	0.999793	100
																GOTERM_MF_FAT	GO:0046873~metal ion transmembrane transporter activity	14	1.64319	0.807742	KCNJ15, TRPV3, CNGB1, CACNB4, KCTD4, SLC11A2, MRS2, CLCA3P, SLC4A11, CHRNA9, ATP2C1, SLC39A6, HTR3A, SCNN1D	629	328	12983	0.881005	1	0.999898	100
																GOTERM_MF_FAT	GO:0022838~substrate specific channel activity	17	1.99531	0.811675	KCNJ15, CLCN3, CLCA2, GABRA4, TRPV3, CNGB1, CACNB4, FXYD5, KCTD4, VDAC1, CLCA3P, CYBB, SLC4A11, APOL1, CHRNA9, HTR3A, SCNN1D	629	398	12983	0.881638	1	0.999904	100
																GOTERM_MF_FAT	GO:0022836~gated channel activity	13	1.52582	0.82464	KCNJ15, CLCA2, CLCN3, GABRA4, CACNB4, CNGB1, KCTD4, VDAC1, CLCA3P, CYBB, CHRNA9, HTR3A, SCNN1D	629	310	12983	0.865578	1	0.999927	100
																SP_PIR_KEYWORDS	ionic channel	11	1.29108	0.878958	KCNJ15, CYBB, CLCA3P, CHRNA9, GABRA4, TRPV3, CNGB1, CACNB4, HTR3A, FXYD5, SCNN1D	825	318	19235	0.806499	1	0.995382	100
																GOTERM_MF_FAT	GO:0005244~voltage-gated ion channel activity	7	0.821596	0.915157	KCNJ15, CLCN3, CYBB, CLCA3P, CACNB4, KCTD4, VDAC1	629	195	12983	0.740948	1	0.999994	100
																GOTERM_MF_FAT	GO:0022832~voltage-gated channel activity	7	0.821596	0.915157	KCNJ15, CLCN3, CYBB, CLCA3P, CACNB4, KCTD4, VDAC1	629	195	12983	0.740948	1	0.999994	100
																GOTERM_MF_FAT	GO:0005261~cation channel activity	10	1.17371	0.92075	KCNJ15, CLCA3P, SLC4A11, CHRNA9, TRPV3, CNGB1, CACNB4, HTR3A, KCTD4, SCNN1D	629	275	12983	0.750571	1	0.999995	100
																SP_PIR_KEYWORDS	voltage-gated channel	4	0.469484	0.958256	KCNJ15, CYBB, CLCA3P, CACNB4	825	150	19235	0.621737	1	0.999446	100
																GOTERM_CC_FAT	GO:0034702~ion channel complex	6	0.704225	0.967917	CLCA3P, CHRNA9, GABRA4, CNGB1, CACNB4, KCTD4	604	205	12782	0.619383	1	0.99986	100
																GOTERM_MF_FAT	GO:0022843~voltage-gated cation channel activity	3	0.352113	0.994391	KCNJ15, CACNB4, KCTD4	629	147	12983	0.421239	1	1	100
																Annotation Cluster 185	Enrichment Score: 0.19442298244689812
																Category	Term	Count	%	PValue	Genes	List Total	Pop Hits	Pop Total	Fold Enrichment	Bonferroni	Benjamini	FDR
																GOTERM_CC_FAT	GO:0005813~centrosome	12	1.40845	0.48984	CCNB1, SASS6, CDC45, G6PD, PROCR, USP2, FAM110C, RASSF1, KIF20B, TREX2, KATNB1, ESPL1	604	224	12782	1.13369	1	0.969639	99.9918
																GOTERM_CC_FAT	GO:0005815~microtubule organizing center	12	1.40845	0.652988	CCNB1, SASS6, CDC45, G6PD, PROCR, USP2, FAM110C, RASSF1, KIF20B, TREX2, KATNB1, ESPL1	604	253	12782	1.00374	1	0.979694	100
																GOTERM_CC_FAT	GO:0015630~microtubule cytoskeleton	23	2.69953	0.816153	CDC6, USP2, FAM110C, KATNB1, TREX2, TPX2, ESPL1, POLB, CENPE, MID1, CCNB1, SS18, SASS6, RASSF5, CDC45, G6PD, MAFIP, MAP1LC3A, PROCR, PPP2CA, RASSF1, KIF20B, CLIP1	604	549	12782	0.886579	1	0.994017	100
																Annotation Cluster 186	Enrichment Score: 0.19341631426225955
																Category	Term	Count	%	PValue	Genes	List Total	Pop Hits	Pop Total	Fold Enrichment	Bonferroni	Benjamini	FDR
																SMART	SM00295:B41	3	0.352113	0.609076	EPB41L3, EPB41L5, FRMPD1	370	50	9079	1.47227	1	0.994967	99.9994
																UP_SEQ_FEATURE	domain:FERM	3	0.352113	0.618275	EPB41L3, EPB41L5, FRMPD1	824	48	19113	1.44971	1	1	100
																INTERPRO	IPR000299:FERM domain	3	0.352113	0.637996	EPB41L3, EPB41L5, FRMPD1	760	47	16659	1.39913	1	0.999991	100
																INTERPRO	IPR019748:FERM central domain	3	0.352113	0.637996	EPB41L3, EPB41L5, FRMPD1	760	47	16659	1.39913	1	0.999991	100
																INTERPRO	IPR019749:Band 4.1 domain	3	0.352113	0.671439	EPB41L3, EPB41L5, FRMPD1	760	50	16659	1.31518	1	0.999995	100
																INTERPRO	IPR019747:FERM conserved site	3	0.352113	0.671439	EPB41L3, EPB41L5, FRMPD1	760	50	16659	1.31518	1	0.999995	100
																Annotation Cluster 187	Enrichment Score: 0.19232323828220435
																Category	Term	Count	%	PValue	Genes	List Total	Pop Hits	Pop Total	Fold Enrichment	Bonferroni	Benjamini	FDR
																GOTERM_BP_FAT	GO:0042445~hormone metabolic process	6	0.704225	0.576897	UGT1A7, KLK6, UGT1A8, DIO2, ALDH1A3, DHRS9, FURIN	648	106	13528	1.18169	1	0.994744	100
																GOTERM_BP_FAT	GO:0010817~regulation of hormone levels	8	0.938967	0.588089	UGT1A7, KLK6, YWHAZ, UGT1A8, DIO2, ALDH1A3, DHRS9, FURIN, SMPD3	648	151	13528	1.10604	1	0.995202	100
																GOTERM_BP_FAT	GO:0034754~cellular hormone metabolic process	3	0.352113	0.780708	UGT1A7, UGT1A8, ALDH1A3, DHRS9	648	59	13528	1.06152	1	0.999452	100
																Annotation Cluster 188	Enrichment Score: 0.18936801330670258
																Category	Term	Count	%	PValue	Genes	List Total	Pop Hits	Pop Total	Fold Enrichment	Bonferroni	Benjamini	FDR
																GOTERM_BP_FAT	GO:0006412~translation	19	2.23005	0.31736	EIF6, RPL17, MRPL42, MRPS33, RPS26P11, EIF5B, RPL37, QARS, EIF2B1, WARS, CYLD, EIF4G3, EIF4E, DIO2, RPL34, EEF1G, RPL7A, TNIP1, MRPL35	648	331	13528	1.19835	1	0.965437	99.8879
																SP_PIR_KEYWORDS	ribonucleoprotein	14	1.64319	0.423557	RPL17, MRPL42, MRPS33, RPS26P11, SRP68, MPHOSPH10, RPL37, TRIM21, HNRNPA3, HNRNPL, RPL34, RPL7A, RBM25, MRPL35	825	279	19235	1.16994	1	0.87113	99.9654
																GOTERM_BP_FAT	GO:0006414~translational elongation	6	0.704225	0.533515	RPL17, DIO2, RPL34, EEF1G, RPL37, RPL7A	648	101	13528	1.24019	1	0.992701	99.9999
																GOTERM_CC_FAT	GO:0022625~cytosolic large ribosomal subunit	3	0.352113	0.541041	RPL34, RPL37, RPL7A	604	38	12782	1.6707	1	0.971101	99.9981
																GOTERM_MF_FAT	GO:0003735~structural constituent of ribosome	9	1.05634	0.569364	RPL17, CYLD, MRPL42, MRPS33, RPS26P11, RPL34, RPL37, RPL7A, MRPL35	629	168	12983	1.10575	1	0.997377	99.9998
																GOTERM_CC_FAT	GO:0015934~large ribosomal subunit	4	0.469484	0.618429	RPL17, RPL34, RPL37, RPL7A	604	67	12782	1.26342	1	0.978192	99.9999
																GOTERM_CC_FAT	GO:0005761~mitochondrial ribosome	3	0.352113	0.668588	MRPL42, MRPS33, MRPL35	604	48	12782	1.32264	1	0.982217	100
																GOTERM_CC_FAT	GO:0000313~organellar ribosome	3	0.352113	0.668588	MRPL42, MRPS33, MRPL35	604	48	12782	1.32264	1	0.982217	100
																GOTERM_CC_FAT	GO:0005840~ribosome	10	1.17371	0.690683	RPL17, CYLD, MRPL42, MRPS33, RPS26P11, RPL34, SRP68, RPL37, RPL7A, MRPL35	604	215	12782	0.984291	1	0.983955	100
																SP_PIR_KEYWORDS	ribosomal protein	8	0.938967	0.69977	RPL17, MRPL42, MRPS33, RPS26P11, RPL34, RPL37, RPL7A, MRPL35	825	188	19235	0.992134	1	0.970236	100
																GOTERM_CC_FAT	GO:0033279~ribosomal subunit	6	0.704225	0.727914	RPL17, MRPL42, MRPS33, RPL34, RPL37, RPL7A	604	128	12782	0.991981	1	0.98718	100
																GOTERM_CC_FAT	GO:0044445~cytosolic part	7	0.821596	0.7285	UACA, RPL34, PIK3C3, RPL37, RPL7A, HSPA5, PYDC1	604	152	12782	0.974577	1	0.986808	100
																SP_PIR_KEYWORDS	ribosome	3	0.352113	0.825939	RPL17, RPL37, RPL7A	825	73	19235	0.958157	1	0.990527	100
																GOTERM_CC_FAT	GO:0030529~ribonucleoprotein complex	20	2.34742	0.894001	RPL17, MRPL42, MRPS33, RPS26P11, PPIL1, SRP68, MPHOSPH10, RPL37, TRIM21, SF3B3, HNRNPA3, HNRNPL, CYLD, RBM8A, RPL34, CASP8, RPL7A, NOP56, RBM25, MRPL35	604	515	12782	0.821835	1	0.998264	100
																KEGG_PATHWAY	hsa03010:Ribosome	4	0.469484	0.896687	RPL17, RPL34, RPL37, RPL7A	302	87	5085	0.774149	1	0.994041	100
																GOTERM_CC_FAT	GO:0022626~cytosolic ribosome	3	0.352113	0.90075	RPL34, RPL37, RPL7A	604	81	12782	0.783787	1	0.998423	100
																Annotation Cluster 189	Enrichment Score: 0.18011440273350296
																Category	Term	Count	%	PValue	Genes	List Total	Pop Hits	Pop Total	Fold Enrichment	Bonferroni	Benjamini	FDR
																GOTERM_BP_FAT	GO:0048477~oogenesis	4	0.469484	0.272683	CCNB1, EREG, ERCC1, PAQR5	648	38	13528	2.19753	1	0.949289	99.6536
																GOTERM_BP_FAT	GO:0001541~ovarian follicle development	4	0.469484	0.312386	INHBA, EREG, VEGFA, BCL2L1	648	41	13528	2.03674	1	0.96355	99.8724
																GOTERM_BP_FAT	GO:0045137~development of primary sexual characteristics	8	0.938967	0.405863	INHBA, EREG, HMGCR, VEGFA, BCL2L1, ERCC1, MGST1, GJB2	648	127	13528	1.31506	1	0.979987	99.9905
																GOTERM_BP_FAT	GO:0008406~gonad development	7	0.821596	0.448083	INHBA, EREG, HMGCR, VEGFA, BCL2L1, ERCC1, MGST1	648	112	13528	1.30478	1	0.985763	99.9974
																GOTERM_BP_FAT	GO:0048608~reproductive structure development	7	0.821596	0.563298	INHBA, EREG, HMGCR, VEGFA, BCL2L1, ERCC1, MGST1	648	126	13528	1.15981	1	0.994261	100
																GOTERM_BP_FAT	GO:0022602~ovulation cycle process	4	0.469484	0.574838	INHBA, EREG, VEGFA, BCL2L1	648	62	13528	1.34687	1	0.994776	100
																GOTERM_BP_FAT	GO:0007548~sex differentiation	8	0.938967	0.588089	INHBA, EREG, HMGCR, VEGFA, BCL2L1, ERCC1, MGST1, GJB2	648	151	13528	1.10604	1	0.995202	100
																GOTERM_BP_FAT	GO:0008585~female gonad development	4	0.469484	0.59657	INHBA, EREG, VEGFA, BCL2L1	648	64	13528	1.30478	1	0.995662	100
																GOTERM_BP_FAT	GO:0046546~development of primary male sexual characteristics	4	0.469484	0.60716	BCL2L1, ERCC1, MGST1, GJB2	648	65	13528	1.28471	1	0.996067	100
																GOTERM_BP_FAT	GO:0007292~female gamete generation	4	0.469484	0.60716	CCNB1, EREG, ERCC1, PAQR5	648	65	13528	1.28471	1	0.996067	100
																GOTERM_BP_FAT	GO:0042698~ovulation cycle	4	0.469484	0.627779	INHBA, EREG, VEGFA, BCL2L1	648	67	13528	1.24636	1	0.996878	100
																GOTERM_BP_FAT	GO:0046545~development of primary female sexual characteristics	4	0.469484	0.64764	INHBA, EREG, VEGFA, BCL2L1	648	69	13528	1.21023	1	0.997421	100
																GOTERM_BP_FAT	GO:0046660~female sex differentiation	4	0.469484	0.64764	INHBA, EREG, VEGFA, BCL2L1	648	69	13528	1.21023	1	0.997421	100
																GOTERM_BP_FAT	GO:0046661~male sex differentiation	4	0.469484	0.68507	BCL2L1, ERCC1, MGST1, GJB2	648	73	13528	1.14392	1	0.998131	100
																GOTERM_BP_FAT	GO:0003006~reproductive developmental process	12	1.40845	0.714102	CCNB1, INHBA, PPARD, EREG, HMGCR, CXCR4, VEGFA, BCL2L1, ERCC1, MGST1, SPP1, GJB2	648	262	13528	0.956178	1	0.998616	100
																GOTERM_BP_FAT	GO:0007281~germ cell development	5	0.586854	0.718111	CCNB1, EREG, CXCR4, BCL2L1, ERCC1	648	101	13528	1.03349	1	0.998698	100
																GOTERM_BP_FAT	GO:0008584~male gonad development	3	0.352113	0.718116	BCL2L1, ERCC1, MGST1	648	52	13528	1.20442	1	0.998682	100
																GOTERM_BP_FAT	GO:0048610~reproductive cellular process	7	0.821596	0.792956	CCNB1, EREG, HMGCR, CXCR4, BCL2L1, ERCC1, MGST1	648	162	13528	0.902073	1	0.999545	100
																GOTERM_BP_FAT	GO:0048511~rhythmic process	4	0.469484	0.948071	INHBA, EREG, VEGFA, BCL2L1	648	128	13528	0.652392	1	0.999997	100
																GOTERM_BP_FAT	GO:0032504~multicellular organism reproduction	15	1.76056	0.987831	XDH, HMGCR, HIST1H1A, HK2, PGAM2, BCL2L1, PAQR5, CCNB1, APOL2, INHBA, EREG, CXCR4, VEGFA, SIAH1, ERCC1	648	487	13528	0.643015	1	1	100
																GOTERM_BP_FAT	GO:0048609~reproductive process in a multicellular organism	15	1.76056	0.987831	XDH, HMGCR, HIST1H1A, HK2, PGAM2, BCL2L1, PAQR5, CCNB1, APOL2, INHBA, EREG, CXCR4, VEGFA, SIAH1, ERCC1	648	487	13528	0.643015	1	1	100
																GOTERM_BP_FAT	GO:0007276~gamete generation	10	1.17371	0.996833	CCNB1, EREG, HMGCR, CXCR4, HIST1H1A, PGAM2, SIAH1, BCL2L1, ERCC1, PAQR5	648	395	13528	0.52852	1	1	100
																GOTERM_BP_FAT	GO:0019953~sexual reproduction	12	1.40845	0.997208	CCNB1, EREG, HMGCR, CXCR4, HIST1H1A, PGAM2, SIAH1, BCL2L1, HYAL4, ERCC1, STAT3, PAQR5	648	458	13528	0.546984	1	1	100
																GOTERM_BP_FAT	GO:0048232~male gamete generation	5	0.586854	0.999815	HIST1H1A, PGAM2, SIAH1, BCL2L1, ERCC1	648	308	13528	0.338905	1	1	100
																GOTERM_BP_FAT	GO:0007283~spermatogenesis	5	0.586854	0.999815	HIST1H1A, PGAM2, SIAH1, BCL2L1, ERCC1	648	308	13528	0.338905	1	1	100
																Annotation Cluster 190	Enrichment Score: 0.17771563497547013
																Category	Term	Count	%	PValue	Genes	List Total	Pop Hits	Pop Total	Fold Enrichment	Bonferroni	Benjamini	FDR
																GOTERM_BP_FAT	GO:0042326~negative regulation of phosphorylation	3	0.352113	0.641154	INHBA, PPP2CA, BDKRB2	648	45	13528	1.39177	1	0.997311	100
																GOTERM_BP_FAT	GO:0045936~negative regulation of phosphate metabolic process	3	0.352113	0.675998	INHBA, PPP2CA, BDKRB2	648	48	13528	1.30478	1	0.998002	100
																GOTERM_BP_FAT	GO:0010563~negative regulation of phosphorus metabolic process	3	0.352113	0.675998	INHBA, PPP2CA, BDKRB2	648	48	13528	1.30478	1	0.998002	100
																Annotation Cluster 191	Enrichment Score: 0.17720892234921976
																Category	Term	Count	%	PValue	Genes	List Total	Pop Hits	Pop Total	Fold Enrichment	Bonferroni	Benjamini	FDR
																GOTERM_MF_FAT	GO:0042277~peptide binding	15	1.76056	0.115527	SLC7A8, FPR1, NPR2, CXCR2, FPR3, BDKRB2, FURIN, SLC7A5, CTSL1, PPIF, PPIG, CXCR4, GPX3, CTSB, KPNA2	629	203	12983	1.52517	1	0.876512	85.2569
																SP_PIR_KEYWORDS	G protein-coupled receptor	8	0.938967	0.229521	GPR183, CXCR4, FPR1, FPR3, CXCR2, BDKRB2, GPR68, GPR1	825	116	19235	1.60794	1	0.733295	97.7005
																GOTERM_MF_FAT	GO:0001653~peptide receptor activity	6	0.704225	0.651568	CXCR4, FPR1, FPR3, NPR2, CXCR2, BDKRB2	629	114	12983	1.08635	1	0.99894	100
																GOTERM_MF_FAT	GO:0008528~peptide receptor activity, G-protein coupled	6	0.704225	0.651568	CXCR4, FPR1, FPR3, NPR2, CXCR2, BDKRB2	629	114	12983	1.08635	1	0.99894	100
																KEGG_PATHWAY	hsa04080:Neuroactive ligand-receptor interaction	7	0.821596	0.998341	P2RY11, GABRA4, GZMA, FPR1, FPR3, BDKRB2, PTAFR	302	256	5085	0.460407	1	0.999994	100
																SP_PIR_KEYWORDS	transducer	16	1.87793	0.999995	GPR183, FFAR2, FPR1, CXCR2, FPR3, GPR68, BDKRB2, GPR1, LPHN2, VN1R2, P2RY11, PLCG1, CXCR4, PLCG2, PLCD1, PTAFR	825	874	19235	0.426822	1	1	100
																INTERPRO	IPR017452:GPCR, rhodopsin-like superfamily	12	1.40845	0.999999	GPR183, P2RY11, VN1R2, CXCR4, FFAR2, FPR1, FPR3, CXCR2, BDKRB2, GPR68, GPR1, PTAFR	760	726	16659	0.36231	1	1	100
																INTERPRO	IPR000276:7TM GPCR, rhodopsin-like	12	1.40845	0.999999	GPR183, P2RY11, VN1R2, CXCR4, FFAR2, FPR1, FPR3, CXCR2, BDKRB2, GPR68, GPR1, PTAFR	760	727	16659	0.361811	1	1	100
																SP_PIR_KEYWORDS	g-protein coupled receptor	13	1.52582	0.999999	GPR183, FFAR2, FPR1, CXCR2, FPR3, GPR68, BDKRB2, GPR1, LPHN2, VN1R2, P2RY11, CXCR4, PTAFR	825	816	19235	0.371442	1	1	100
																GOTERM_BP_FAT	GO:0007186~G-protein coupled receptor protein signaling pathway	23	2.69953	1	CXCL1, GPR183, CCL3, GABRA4, IL8, FFAR2, SPHK1, FPR1, FPR3, CXCR2, DEFB4A, GPR68, CACNB4, BDKRB2, CXCL11, GPR1, LPHN2, P2RY11, VN1R2, RGS1, CCL20, CXCR4, PTAFR	648	1123	13528	0.427569	1	1	100
																PIR_SUPERFAMILY	PIRSF800006:rhodopsin-like G protein-coupled receptors	10	1.17371	1	GPR183, P2RY11, CXCR4, FFAR2, FPR1, FPR3, CXCR2, BDKRB2, GPR68, GPR1	394	686	7396	0.273638	1	1	100
																Annotation Cluster 192	Enrichment Score: 0.172500968870816
																Category	Term	Count	%	PValue	Genes	List Total	Pop Hits	Pop Total	Fold Enrichment	Bonferroni	Benjamini	FDR
																GOTERM_MF_FAT	GO:0005178~integrin binding	4	0.469484	0.548707	VWF, ADAM23, ADAMDEC1, SYK	629	59	12983	1.39937	1	0.996954	99.9996
																GOTERM_BP_FAT	GO:0007229~integrin-mediated signaling pathway	4	0.469484	0.657285	ADAM23, ITGAM, ADAMDEC1, SYK	648	70	13528	1.19295	1	0.997593	100
																GOTERM_MF_FAT	GO:0032403~protein complex binding	8	0.938967	0.842177	SLC11A2, VWF, YWHAZ, ADAM23, PI4K2A, FCGR3A, ADAMDEC1, SYK	629	196	12983	0.842478	1	0.999951	100
																Annotation Cluster 193	Enrichment Score: 0.16768994877514365
																Category	Term	Count	%	PValue	Genes	List Total	Pop Hits	Pop Total	Fold Enrichment	Bonferroni	Benjamini	FDR
																GOTERM_BP_FAT	GO:0043405~regulation of MAP kinase activity	8	0.938967	0.514808	HMGCR, CXCR4, EPGN, PPP2CA, FPR1, TGFA, IL1B, SYK	648	141	13528	1.18448	1	0.991707	99.9997
																GOTERM_BP_FAT	GO:0043407~negative regulation of MAP kinase activity	3	0.352113	0.519212	HMGCR, PPP2CA, IL1B	648	36	13528	1.73971	1	0.991911	99.9998
																GOTERM_BP_FAT	GO:0006469~negative regulation of protein kinase activity	4	0.469484	0.792577	HMGCR, PPP2CA, IL1B, PYDC1	648	87	13528	0.959841	1	0.999547	100
																GOTERM_BP_FAT	GO:0033673~negative regulation of kinase activity	4	0.469484	0.811164	HMGCR, PPP2CA, IL1B, PYDC1	648	90	13528	0.927846	1	0.999669	100
																GOTERM_BP_FAT	GO:0051348~negative regulation of transferase activity	4	0.469484	0.844131	HMGCR, PPP2CA, IL1B, PYDC1	648	96	13528	0.869856	1	0.999839	100
																Annotation Cluster 194	Enrichment Score: 0.15777821224193275
																Category	Term	Count	%	PValue	Genes	List Total	Pop Hits	Pop Total	Fold Enrichment	Bonferroni	Benjamini	FDR
																GOTERM_CC_FAT	GO:0005730~nucleolus	35	4.10798	0.447137	EIF6, ME1, FOSL2, LYAR, SRP68, S100A9, ELK3, HMGN5, HNRNPA3, TOP1, HJURP, HMOX1, CASP8, DDX21, KLK6, NCF2, CEBPG, GABPA, TPX2, MPHOSPH10, STAT1, GRHL1, WWTR1, RBBP6, STAT3, S100A12, OASL, PSMC5, MAFIP, KRT17, SH3KBP1, KIF20B, WASL, NOP56, MPHOSPH6	604	698	12782	1.06114	1	0.964337	99.9747
																GOTERM_CC_FAT	GO:0043233~organelle lumen	83	9.74178	0.695322	EIF6, HIST4H4, MRPL42, FOSL2, MRPS33, PDIA3, LYAR, SRP68, S100A9, QARS, HMGN5, ISG20, GTF2E1, TOP1, BLZF1, CDC45, FXN, DNAJB11, RBM8A, HMOX1, CASP8, CREG1, SERPINA1, DDX21, MRPL35, MINPP1, CDC6, NCF2, GABPA, TPX2, POLB, UBE2I, GRHL1, PPP1CB, RBBP6, CLPX, KRT17, VEGFA, SH3KBP1, MAPK8, WASL, KPNA2, CROT, ME1, MCL1, ETHE1, ELK3, HNRNPA3, RPA1, HNRNPL, HJURP, TRIM69, HSPA5, BDH1, RBM25, OLFM1, SRGN, …	604	1820	12782	0.965092	1	0.984228	100
																GOTERM_CC_FAT	GO:0070013~intracellular organelle lumen	80	9.38967	0.740974	EIF6, HIST4H4, MRPL42, FOSL2, MRPS33, PDIA3, LYAR, SRP68, S100A9, QARS, HMGN5, ISG20, TOP1, GTF2E1, BLZF1, CDC45, FXN, DNAJB11, RBM8A, HMOX1, CREG1, CASP8, DDX21, MRPL35, MINPP1, CDC6, NCF2, GABPA, TPX2, POLB, UBE2I, GRHL1, PPP1CB, RBBP6, CLPX, KRT17, SH3KBP1, MAPK8, WASL, KPNA2, CROT, ME1, MCL1, ETHE1, ELK3, HNRNPA3, RPA1, HNRNPL, HJURP, TRIM69, HSPA5, BDH1, RBM25, OLFM1, ERCC1, PRPF40A, KLK6, P…	604	1779	12782	0.951647	1	0.986989	100
																GOTERM_CC_FAT	GO:0031974~membrane-enclosed lumen	83	9.74178	0.761516	EIF6, HIST4H4, MRPL42, FOSL2, MRPS33, PDIA3, LYAR, SRP68, S100A9, QARS, HMGN5, ISG20, GTF2E1, TOP1, BLZF1, CDC45, FXN, DNAJB11, RBM8A, HMOX1, CASP8, CREG1, SERPINA1, DDX21, MRPL35, MINPP1, CDC6, NCF2, GABPA, TPX2, POLB, UBE2I, GRHL1, PPP1CB, RBBP6, CLPX, KRT17, VEGFA, SH3KBP1, MAPK8, WASL, KPNA2, CROT, ME1, MCL1, ETHE1, ELK3, HNRNPA3, RPA1, HNRNPL, HJURP, TRIM69, HSPA5, BDH1, RBM25, OLFM1, SRGN, …	604	1856	12782	0.946372	1	0.988504	100
																GOTERM_CC_FAT	GO:0031981~nuclear lumen	59	6.92488	0.926829	EIF6, HIST4H4, FOSL2, LYAR, S100A9, SRP68, HMGN5, ISG20, TOP1, GTF2E1, CDC45, RBM8A, HMOX1, CREG1, CASP8, DDX21, CDC6, NCF2, GABPA, TPX2, POLB, UBE2I, GRHL1, RBBP6, PPP1CB, KRT17, SH3KBP1, MAPK8, WASL, KPNA2, ME1, MCL1, ELK3, RPA1, HNRNPL, HNRNPA3, TRIM69, HJURP, ERCC1, RBM25, PRPF40A, POLR3G, KLK6, CEBPG, MPHOSPH10, STAT1, WWTR1, STAT3, S100A12, CCNB1, OASL, PPIG, PSMC5, MAFIP, HDAC1, RNF2, KIF2…	604	1450	12782	0.861085	1	0.9991	100
																Annotation Cluster 195	Enrichment Score: 0.14487422386315407
																Category	Term	Count	%	PValue	Genes	List Total	Pop Hits	Pop Total	Fold Enrichment	Bonferroni	Benjamini	FDR
																GOTERM_BP_FAT	GO:0030307~positive regulation of cell growth	3	0.352113	0.603423	FXN, SPHK1, HBEGF	648	42	13528	1.49118	1	0.995939	100
																GOTERM_BP_FAT	GO:0045793~positive regulation of cell size	3	0.352113	0.675998	FXN, SPHK1, HBEGF	648	48	13528	1.30478	1	0.998002	100
																GOTERM_BP_FAT	GO:0045927~positive regulation of growth	3	0.352113	0.901176	FXN, SPHK1, HBEGF	648	80	13528	0.78287	1	0.999969	100
																Annotation Cluster 196	Enrichment Score: 0.14447051348222087
																Category	Term	Count	%	PValue	Genes	List Total	Pop Hits	Pop Total	Fold Enrichment	Bonferroni	Benjamini	FDR
																SP_PIR_KEYWORDS	DNA damage	11	1.29108	0.383037	EYA2, MSH3, DTX3L, TREX2, TIPIN, POLB, OBFC2A, PPP1CB, MCTS1, ERCC1, JMY	825	205	19235	1.25106	1	0.847	99.9076
																GOTERM_MF_FAT	GO:0003697~single-stranded DNA binding	4	0.469484	0.501007	RPA1, MSH3, OBFC2A, ERCC1	629	55	12983	1.50114	1	0.995939	99.998
																GOTERM_BP_FAT	GO:0006302~double-strand break repair	4	0.469484	0.574838	RPA1, OBFC2A, ERCC1, SOD2	648	62	13528	1.34687	1	0.994776	100
																GOTERM_MF_FAT	GO:0003684~damaged DNA binding	3	0.352113	0.703708	MSH3, POLB, ERCC1	629	50	12983	1.23844	1	0.999371	100
																GOTERM_BP_FAT	GO:0006974~response to DNA damage stimulus	16	1.87793	0.791221	PGAP2, MSH3, TREX2, TIPIN, POLB, OBFC2A, PPP1CB, SOD2, JMY, RPA1, UACA, EYA2, HMOX1, IRF7, MCTS1, ERCC1	648	373	13528	0.895509	1	0.999539	100
																SP_PIR_KEYWORDS	dna repair	7	0.821596	0.832147	EYA2, MSH3, TREX2, POLB, OBFC2A, ERCC1, JMY	825	191	19235	0.854482	1	0.990973	100
																GOTERM_BP_FAT	GO:0006310~DNA recombination	4	0.469484	0.884199	RPA1, MSH3, OBFC2A, ERCC1	648	105	13528	0.795297	1	0.999946	100
																GOTERM_BP_FAT	GO:0006259~DNA metabolic process	20	2.34742	0.890159	CDC6, MSH3, NASP, TIPIN, TREX2, POLB, DNASE1L2, OBFC2A, DNASE1L3, SOD2, JMY, ISG20, RPA1, TOP1, TYMP, CDC45, EYA2, KRT7, KPNA2, ERCC1	648	506	13528	0.82516	1	0.999954	100
																GOTERM_MF_FAT	GO:0043566~structure-specific DNA binding	5	0.586854	0.925122	RPA1, MSH3, CEBPG, OBFC2A, ERCC1	629	145	12983	0.711748	1	0.999996	100
																GOTERM_BP_FAT	GO:0006281~DNA repair	9	1.05634	0.965065	RPA1, EYA2, MSH3, TREX2, POLB, OBFC2A, ERCC1, SOD2, JMY	648	284	13528	0.661581	1	0.999999	100
																Annotation Cluster 197	Enrichment Score: 0.14318608722625323
																Category	Term	Count	%	PValue	Genes	List Total	Pop Hits	Pop Total	Fold Enrichment	Bonferroni	Benjamini	FDR
																GOTERM_MF_FAT	GO:0016651~oxidoreductase activity, acting on NADH or NADPH	5	0.586854	0.574939	CYBB, CYB5R2, NCF2, TXNRD1, NDUFC1	629	83	12983	1.24342	1	0.997253	99.9998
																GOTERM_BP_FAT	GO:0022900~electron transport chain	5	0.586854	0.80094	CYBB, TXNRD1, ERO1L, NDUFC1, SOD2	648	114	13528	0.915638	1	0.999591	100
																SP_PIR_KEYWORDS	electron transport	4	0.469484	0.807644	CYBB, TXNRD1, ERO1L, NDUFC1	825	100	19235	0.932606	1	0.988728	100
																Annotation Cluster 198	Enrichment Score: 0.139436957530315
																Category	Term	Count	%	PValue	Genes	List Total	Pop Hits	Pop Total	Fold Enrichment	Bonferroni	Benjamini	FDR
																GOTERM_MF_FAT	GO:0015276~ligand-gated ion channel activity	7	0.821596	0.582341	KCNJ15, CLCA2, CHRNA9, GABRA4, CNGB1, HTR3A, SCNN1D	629	127	12983	1.13768	1	0.997453	99.9999
																GOTERM_MF_FAT	GO:0022834~ligand-gated channel activity	7	0.821596	0.582341	KCNJ15, CLCA2, CHRNA9, GABRA4, CNGB1, HTR3A, SCNN1D	629	127	12983	1.13768	1	0.997453	99.9999
																PIR_SUPERFAMILY	PIRSF002443:acetylcholine receptor	3	0.352113	0.607309	CHRNA9, GABRA4, HTR3A	394	38	7396	1.48197	1	1	99.9998
																INTERPRO	IPR006029:Neurotransmitter-gated ion-channel transmembrane region	3	0.352113	0.61425	CHRNA9, GABRA4, HTR3A	760	45	16659	1.46132	1	0.999989	100
																INTERPRO	IPR006202:Neurotransmitter-gated ion-channel ligand-binding	3	0.352113	0.61425	CHRNA9, GABRA4, HTR3A	760	45	16659	1.46132	1	0.999989	100
																INTERPRO	IPR018000:Neurotransmitter-gated ion-channel, conserved site	3	0.352113	0.626269	CHRNA9, GABRA4, HTR3A	760	46	16659	1.42955	1	0.99999	100
																INTERPRO	IPR006201:Neurotransmitter-gated ion-channel	3	0.352113	0.626269	CHRNA9, GABRA4, HTR3A	760	46	16659	1.42955	1	0.99999	100
																GOTERM_MF_FAT	GO:0030594~neurotransmitter receptor activity	4	0.469484	0.844647	ANXA9, CHRNA9, GABRA4, HTR3A	629	95	12983	0.869082	1	0.999952	100
																SP_PIR_KEYWORDS	postsynaptic cell membrane	4	0.469484	0.855555	ARHGAP32, CHRNA9, GABRA4, HTR3A	825	110	19235	0.847824	1	0.993273	100
																GOTERM_MF_FAT	GO:0005230~extracellular ligand-gated ion channel activity	3	0.352113	0.869491	CHRNA9, GABRA4, HTR3A	629	72	12983	0.860029	1	0.999973	100
																GOTERM_MF_FAT	GO:0042165~neurotransmitter binding	4	0.469484	0.881038	ANXA9, CHRNA9, GABRA4, HTR3A	629	103	12983	0.801581	1	0.999981	100
																SP_PIR_KEYWORDS	synapse	6	0.704225	0.953406	SNAP29, ARHGAP32, CHRNA9, GABRA4, SH3KBP1, HTR3A	825	213	19235	0.656765	1	0.999328	100
[truncated: 492 more rows]

## Sheet: b
Table S4. Analysis of downregulated genes common to PLvsC and PLvsPN group-wise comparisons (intersection) with DAVID
DEGs		DAVID_functional annotation chart_pathways only														DAVID_ functional annotation clustering_default settings														DAVID_Gene functional classification
CDR1		Category	Term	Count	%	PValue	Genes	List Total	Pop Hits	Pop Total	Fold Enrichment	Bonferroni	Benjamini	FDR		Annotation Cluster 1	Enrichment Score: 7.018828090233475													Gene Group 1	Enrichment Score: 6.133140583362112
ADRB2		PANTHER_PATHWAY	P00034:Integrin signalling pathway	9	4.45545	0.0010967	LAMB4, CAV1, COL17A1, LAMA3, COL14A1, COL27A1, COL1A2, LAMC2, ELMO2	30	219	2857	3.9137	0.0249222	0.0249222	0.865991		Category	Term	Count	%	PValue	Genes	List Total	Pop Hits	Pop Total	Fold Enrichment	Bonferroni	Benjamini	FDR		OFFICIAL_GENE_SYMBOL	Gene Name
BTC		KEGG_PATHWAY	hsa05200:Pathways in cancer	11	5.44554	0.00175221	LAMB4, CCND1, WNT7B, LAMA3, NCOA4, MITF, PDGFRA, PDGFRB, LAMC2, KIT, MMP2	54	328	5085	3.15803	0.129377	0.129377	1.8426		SP_PIR_KEYWORDS	extracellular matrix	22	10.8911	6.0362e-14	FMOD, COL21A1, MAMDC2, POSTN, DCN, ECM2, TIMP3, MMP2, PRELP, LAMB4, COL17A1, WNT7B, FBLN1, LAMA3, COL14A1, BGN, COL27A1, TGFBI, THSD4, COL1A2, LAMC2, MFAP4	197	241	19235	8.91316	1.68505e-11	1.68505e-11	7.98139e-11		AGR3	anterior gradient homolog 3 (Xenopus laevis)
KRT77		KEGG_PATHWAY	hsa04510:Focal adhesion	8	3.9604	0.00446355	LAMB4, CAV1, CCND1, LAMA3, COL1A2, PDGFRA, PDGFRB, LAMC2	54	201	5085	3.74793	0.297711	0.161973	4.63327		GOTERM_CC_FAT	GO:0005578~proteinaceous extracellular matrix	22	10.8911	2.93301e-11	FMOD, COL21A1, MAMDC2, POSTN, DCN, ECM2, TIMP3, MMP2, PRELP, LAMB4, COL17A1, WNT7B, FBLN1, LAMA3, COL14A1, BGN, COL27A1, TGFBI, THSD4, COL1A2, LAMC2, MFAP4	139	320	12782	6.32203	6.36463e-09	6.36463e-09	3.72529e-08		OLFML3	olfactomedin-like 3
RCN3		KEGG_PATHWAY	hsa04512:ECM-receptor interaction	5	2.47525	0.0109763	LAMB4, LAMA3, COL1A2, LAMC2, SDC2	54	84	5085	5.60516	0.581852	0.252215	11.0453		GOTERM_CC_FAT	GO:0031012~extracellular matrix	22	10.8911	1.19629e-10	FMOD, COL21A1, MAMDC2, POSTN, DCN, ECM2, TIMP3, MMP2, PRELP, LAMB4, COL17A1, WNT7B, FBLN1, LAMA3, COL14A1, BGN, COL27A1, TGFBI, THSD4, COL1A2, LAMC2, MFAP4	139	345	12782	5.86391	2.59595e-08	1.29798e-08	1.51944e-07		IL17RE	interleukin 17 receptor E
SORBS1		KEGG_PATHWAY	hsa04060:Cytokine-cytokine receptor interaction	8	3.9604	0.0179723	CXCL14, PDGFRA, BMPR2, PDGFRB, KIT, CXCL12, IL11RA, CCL27	54	262	5085	2.87532	0.761342	0.301053	17.496		GOTERM_CC_FAT	GO:0044421~extracellular region part	34	16.8317	1.59845e-09	MIA, FMOD, MAMDC2, COL21A1, C3, BTC, POSTN, DCN, IL33, KIT, TIMP3, MMP2, CXCL12, CCL27, LAMB4, COL17A1, APOD, APOE, COL27A1, TGFBI, CFH, ECM2, PRELP, FBLN1, WNT7B, LAMA3, BGN, COL14A1, CXCL14, THSD4, COL1A2, LAMC2, MFAP4, IGFBP5	139	960	12782	3.2568	3.46864e-07	1.15621e-07	2.03024e-06		C5orf46	chromosome 5 open reading frame 46
FXYD6-FXYD2		KEGG_PATHWAY	hsa05218:Melanoma	4	1.9802	0.0371743	CCND1, MITF, PDGFRA, PDGFRB	54	71	5085	5.30516	0.94985	0.450392	33.0842		SP_PIR_KEYWORDS	signal	66	32.6733	1.8893e-08	COL21A1, BTC, POSTN, IL17RE, CXCL12, MMP2, SDC2, OLFML3, APOD, APOE, TGFBI, CFH, IL11RA, PRELP, TNS4, LYPD6B, BTN3A1, BGN, COL1A2, PDGFRA, PDGFRB, LAMC2, PSCA, MFAP4, JAM3, MIA, FMOD, GPRC5C, MAMDC2, C3, PAMR1, BMPR2, DCN, KIT, NRN1, TIMP3, CCL27, UGT3A2, ISLR, C5ORF46, LAMB4, RGMB, COL27A1, PKD1, TCTN2, CRIM1, HPGDS, SELM, KLK1, GAS1, ECM2, MXRA5, WNT7B, FBLN1, COL14A1, LAMA3, CXCL14, CLEC3B, CD…	197	3250	19235	1.98283	5.27113e-06	2.63557e-06	2.49672e-05
SYT8		EC_NUMBER	1.-.-.-	3	1.48515	0.0426827	PHYHD1, CYBRD1, CYBASC3	31	43	3891	8.75694	0.678298	0.678298	30.0732		UP_SEQ_FEATURE	signal peptide	66	32.6733	2.42748e-08	COL21A1, BTC, POSTN, IL17RE, CXCL12, MMP2, SDC2, OLFML3, APOD, APOE, TGFBI, CFH, IL11RA, PRELP, TNS4, LYPD6B, BTN3A1, BGN, COL1A2, PDGFRA, PDGFRB, LAMC2, PSCA, MFAP4, JAM3, MIA, FMOD, GPRC5C, MAMDC2, C3, PAMR1, BMPR2, DCN, KIT, NRN1, TIMP3, CCL27, UGT3A2, ISLR, C5ORF46, LAMB4, RGMB, COL27A1, PKD1, TCTN2, CRIM1, HPGDS, SELM, KLK1, GAS1, ECM2, MXRA5, WNT7B, FBLN1, COL14A1, LAMA3, CXCL14, CLEC3B, CD…	197	3250	19113	1.97026	2.30366e-05	2.30366e-05	3.80976e-05		Gene Group 2	Enrichment Score: 4.446332012296609
RAI14		REACTOME_PATHWAY	REACT_602:Metabolism of lipids and lipoproteins	5	2.47525	0.0501928	FAR1, CYP39A1, APOE, HSD11B1, PPAP2B	33	150	3398	3.43232	0.660887	0.660887	32.8084		SP_PIR_KEYWORDS	Secreted	43	21.2871	4.406e-08	MIA, FMOD, MAMDC2, COL21A1, C3, PAMR1, BTC, IL17RE, POSTN, DCN, IL33, TIMP3, CXCL12, MMP2, ISLR, LAMB4, C5ORF46, OLFML3, COL17A1, APOD, APOE, COL27A1, TGFBI, CFH, HPGDS, CRIM1, ECM2, MXRA5, PRELP, FBLN1, WNT7B, LAMA3, BGN, COL14A1, CXCL14, CLEC3B, THSD4, COL1A2, LAMC2, MEGF6, MFAP4, AGR3, IGFBP5	197	1689	19235	2.48579	1.22927e-05	4.09757e-06	5.82255e-05		OFFICIAL_GENE_SYMBOL	Gene Name
[truncated: 825 more rows]

## Sheet: c
Table S4. Analysis of up- and downregulated genes from the group-wise comparison of PNvsC with DAVID
UP_DEGs		DAVID - Functional Annotation Chart - Pathways only														DAVID - Functional Annotation Clustering - Default settings
GDA		Category	Term	Count	%	PValue	Genes	List Total	Pop Hits	Pop Total	Fold Enrichment	Bonferroni	Benjamini	FDR		Annotation Cluster 1	Enrichment Score: 4.520838763540269
[truncated: 62 more rows]

## Sheet: d
Table S4. Analysis of upregulated genes from the group-wise comparison of PLvsC with DAVID
[truncated: 2,938 more rows]

[truncated: 7 more sheets: e, f, g, h, i, j, k]
