# Supplementary material for: NOD-like receptor signaling and inflammasome-related pathways are highlighted in psoriatic epidermis
Source: Sci Rep. 2016 Mar 15;6:22745. doi: 10.1038/srep22745 (PMC4792137; doi:10.1038/srep22745)
Supplement: Supplementary dataset 5 [file srep22745-s6.xls]

## Sheet: Description
Table S5. Comparison of skin grafts with full thickness or microdissection micro array and RNAseq data.
DAVID analysis results with the intersect genes from comparisons with other psoriasis transcriptomics studies (Figure 4).
a	DAVID analysis results with the intersect genes from comparisons of our data (SG) with Gudjonsson et al. and Tian et al. (MAD5) micro array studies (full thickness biopsies).
b	DAVID analysis results with the intersect genes from comparisons of our data (SG) with Li et al. RNAseq study (full thickness biopsies).
c	DAVID analysis results with the unique genes from the comparison of our data (SG) with Li et al. RNAseq study (full thickness biopsies).
d	DAVID analysis results with the intersect genes from comparisons of our data (SG) with Mitsui et al. micro array study (microdissection, epidermis).
e	DAVID analysis results with the intersect genes from comparisons of our data (SG) with Mitsui et al. micro array study (microdissection, dermis).
f	DAVID analysis results with the unique genes from comparisons of our data (SG) with Mitsui et al. micro array study (microdissection, epidermis).

## Sheet: a
Table S5. DAVID analysis results with the intersect genes from comparisons of our data (SG) with Gudjonsson et al. and Tian et al. (MAD5) micro array studies (full thickness biopsies).
DEGs		DAVID_functional annotation chart_pathways only														DAVID_ functional annotation clustering_default settings
SCO2		Category	Term	Count	%	PValue	Genes	List Total	Pop Hits	Pop Total	Fold Enrichment	Bonferroni	Benjamini	FDR		Annotation Cluster 1	Enrichment Score: 10.688324119594533
CD24		BBID	109.Chemokine_families	6	1.76991	0.0020601	IL8, CCL20, CXCL13, CCL8, CXCL11, CXCL10	16	25	358	5.37	0.0619283	0.0619283	1.75602		Category	Term	Count	%	PValue	Genes	List Total	Pop Hits	Pop Total	Fold Enrichment	Bonferroni	Benjamini	FDR
CALML3		KEGG_PATHWAY	hsa04623:Cytosolic DNA-sensing pathway	7	2.0649	0.00278804	DDX58, POLR3G, IRF7, PYCARD, IL1B, AIM2, CXCL10	133	55	5085	4.86603	0.323532	0.323532	3.24054		GOTERM_BP_FAT	GO:0009611~response to wounding	43	12.6844	1.03353e-13	CXCL1, PPARD, NMI, S100A8, S100A9, CCL8, CXCR2, CXCL11, CDH3, TIMP3, CXCL10, CCL20, CXCR4, LTB4R, HMOX1, SERPINA3, VNN1, IL1B, SERPINA1, CD24, BLNK, INA, KLK6, PLAT, KLK8, PTGER3, PLEK, IL8, IL1RN, IDO1, STAT3, S100A12, SOD2, CCNB1, PLSCR1, CD36, EREG, CXCL13, IRF7, SPRR3, HBEGF, PLLP, CLEC7A	287	530	13528	3.82423	2.26879e-10	2.26879e-10	1.79645e-10
ATP12A		KEGG_PATHWAY	hsa04060:Cytokine-cytokine receptor interaction	16	4.71976	0.00300068	CXCL1, IL8, LEPR, IL19, CCL8, CXCR2, CXCL11, CCL27, CXCL10, TNFSF10, CCL20, CXCR4, CXCL13, IL4R, IL1B, IL13RA1	133	262	5085	2.33484	0.343431	0.18971	3.4837		GOTERM_BP_FAT	GO:0006952~defense response	43	12.6844	1.43184e-11	CXCL1, KYNU, NMI, S100A8, S100A7, S100A9, NLRX1, CCL8, RSAD2, CXCR2, DEFB4A, CXCL11, GCH1, CXCL10, NOD2, PGLYRP4, CCL20, CXCR4, LTB4R, HMOX1, GATA3, SERPINA3, VNN1, IL1B, LTF, SERPINA1, CD24, MX1, FOSL1, MX2, BLNK, PTGER3, IL8, IL1RN, IDO1, STAT3, S100A12, DDX58, CD83, APOL1, CXCL13, IRF7, CLEC7A	287	615	13528	3.29568	3.1429e-08	1.04763e-08	2.48854e-08
TGM1		REACTOME_PATHWAY	REACT_13:Metabolism of amino acids	11	3.24484	0.0030008	PSMB10, ARG1, KYNU, GLUL, PSME2, SLC6A14, HAL, AASS, SMOX, SLC7A5, SLC7A11	77	163	3398	2.97809	0.0971335	0.0971335	2.60827		GOTERM_BP_FAT	GO:0006954~inflammatory response	27	7.9646	5.81848e-09	CXCL1, NMI, S100A8, S100A9, CCL8, CXCR2, CXCL11, CXCL10, CCL20, LTB4R, CXCR4, HMOX1, SERPINA3, VNN1, IL1B, SERPINA1, CD24, BLNK, PTGER3, IL8, IL1RN, IDO1, STAT3, S100A12, CXCL13, IRF7, CLEC7A	287	325	13528	3.9159	1.27715e-05	3.19288e-06	1.01125e-05
MCL1		KEGG_PATHWAY	hsa00590:Arachidonic acid metabolism	7	2.0649	0.0030573	GPX2, CYP2C18, ALOX12B, CYP2E1, PLA2G3, HPGDS, PLA2G2F	133	56	5085	4.77914	0.34863	0.133153	3.54835
ERO1L		KEGG_PATHWAY	hsa04621:NOD-like receptor signaling pathway	7	2.0649	0.00510012	CXCL1, NOD2, IL8, PYCARD, CCL8, IL1B, BIRC3	133	62	5085	4.31664	0.511221	0.163862	5.85465		Annotation Cluster 2	Enrichment Score: 5.206397615980581
GCH1		KEGG_PATHWAY	hsa00591:Linoleic acid metabolism	5	1.47493	0.00547691	CYP2C18, AKR1B10, CYP2E1, PLA2G3, PLA2G2F	133	28	5085	6.82734	0.536466	0.142535	6.27448		Category	Term	Count	%	PValue	Genes	List Total	Pop Hits	Pop Total	Fold Enrichment	Bonferroni	Benjamini	FDR
GPX2		KEGG_PATHWAY	hsa04062:Chemokine signaling pathway	12	3.53982	0.00886066	CXCL1, IL8, CCL20, CXCR4, CXCL13, CCL8, CXCR2, CXCL11, STAT1, STAT3, CCL27, CXCL10	133	187	5085	2.45346	0.712353	0.187525	9.96871		SP_PIR_KEYWORDS	Secreted	65	19.174	3.01573e-09	ARSF, S100A8, S100A7, LEPR, BTC, S100A9, IL19, POSTN, CXCL11, CXCL10, OLFML3, ISG15, PGLYRP4, APOD, APOE, HPSE, IL4R, SERPINA3, TGFA, IL1B, LTF, KLK10, SERPINA1, KLK13, CLCA2, LAD1, GZMA, TCN1, MMP12, PRELP, EREG, TMPRSS11D, SLPI, PLA2G3, PLA2G2F, CXCL1, WNT5A, PAMR1, PLBD1, CCL8, DEFB4A, TIMP3, LAMB4, CCL20, PRSS3, PCSK6, FGFBP1, HPGDS, ANGPTL4, KLK6, PLAT, KLK8, IL8, IL1RN, GGH, ACPP, LCN2, FBL…	339	1689	19235	2.18362	1.20026e-06	1.20026e-06	4.20329e-06
SPTLC2		EC_NUMBER	3.4.21.-	7	2.0649	0.0137727	KLK6, TMPRSS11D, LTF, KLK10, PCSK6, TMPRSS4, KLK13	107	73	3891	3.48701	0.750137	0.750137	14.2669		GOTERM_CC_FAT	GO:0005615~extracellular space	38	11.2094	7.97265e-08	CXCL1, WNT5A, LEPR, IL19, BTC, CCL8, CXCL11, CCL27, CXCL10, ISG15, CCL20, APOD, APOE, HMOX1, PRSS3, TGFA, IL1B, SERPINA1, PCSK6, FGFBP1, VNN3, KLK13, ANGPTL4, PLAT, KLK8, IL8, IL1RN, GGH, LGALS8, CHI3L2, TNFSF10, FBLN1, APOL1, EREG, CXCL13, HBEGF, PLA2G3, IGFBP5	266	685	12782	2.66569	2.033e-05	2.033e-05	0.000103895
DIO2		KEGG_PATHWAY	hsa03320:PPAR signaling pathway	6	1.76991	0.0326564	PPARD, CD36, SORBS1, GK, FABP5, ANGPTL4	133	69	5085	3.32462	0.990421	0.485228	32.4124		GOTERM_CC_FAT	GO:0044421~extracellular region part	45	13.2743	4.60781e-07	CXCL1, WNT5A, LEPR, IL19, BTC, CCL8, POSTN, CXCL11, TIMP3, CCL27, CXCL10, LAMB4, ISG15, CCL20, APOD, APOE, HMOX1, PRSS3, TGFA, IL1B, SERPINA1, PCSK6, FGFBP1, VNN3, KLK13, ANGPTL4, PLAT, KLK8, LAD1, IL8, IL1RN, GGH, LGALS8, CHI3L2, MMP12, PRELP, TNFSF10, FBLN1, APOL1, EREG, CXCL13, PI3, HBEGF, PLA2G3, IGFBP5	266	960	12782	2.25247	0.000117492	5.87479e-05	0.000600462
SERPINA1		KEGG_PATHWAY	hsa04622:RIG-I-like receptor signaling pathway	6	1.76991	0.0363271	DDX58, ISG15, IL8, IRF7, NLRX1, CXCL10	133	71	5085	3.23096	0.994375	0.476678	35.3772		GOTERM_CC_FAT	GO:0005576~extracellular region	74	21.8289	5.24697e-07	ARSF, S100A7, LEPR, BTC, IL19, POSTN, CXCL11, CXCL10, OLFML3, ISG15, APOD, PGLYRP4, APOE, HPSE, IL4R, HMOX1, SERPINA3, TGFA, LTF, IL1B, KLK10, SERPINA1, KLK13, VNN3, CLCA2, LAD1, GZMA, TCN1, MMP12, PRELP, EREG, TMPRSS11D, SLPI, PLA2G3, PLA2G2F, CXCL1, WNT5A, PAMR1, PLBD1, CCL8, DEFB4A, TIMP3, CCL27, LAMB4, PRRG4, CCL20, PRSS3, CD2, PCSK6, FGFBP1, HPGDS, ANGPTL4, KLK6, PLAT, KLK8, PLEK, IL8, IL1RN…	266	2010	12782	1.7691	0.000133789	4.45982e-05	0.000683752
WARS		PANTHER_PATHWAY	P00031:Inflammation mediated by chemokine and cytokine signaling pathway	13	3.83481	0.0382607	GNA15, IL8, FPR1, CCL8, CXCR2, STAT1, STAT3, CCL27, CXCL10, RGS20, RGS1, CCL20, CXCR4	66	304	2857	1.85113	0.878354	0.878354	31.7629		SP_PIR_KEYWORDS	signal	88	25.9587	2.22207e-05	MPZL2, GM2A, ARSF, LEPR, BTC, IL19, POSTN, CXCL11, DNASE1L3, SDC2, CXCL10, OLFML3, CHRNA9, APOD, PGLYRP4, HPSE, APOE, IL4R, SERPINA3, TGFA, LTF, VNN1, KLK10, SERPINA1, IL13RA1, KLK13, VNN3, CLCA2, STS, GZMA, DHRS9, GZMB, TCN1, MMP12, PRELP, CD83, EREG, SLPI, CTSC, PLA2G3, PLA2G2F, WNT5A, CXCL1, PAMR1, PLBD1, CCL8, DEFB4A, NRN1, CDH3, TIMP3, CCL27, LAMB4, PRRG4, CCL20, PRSS3, CD2, SLC39A6, ERO1L, …	339	3250	19235	1.53636	0.00880494	0.000803671	0.0309665
PNP		EC_NUMBER	2.7.7.-	3	0.884956	0.047158	OAS3, OAS1, OAS2	107	13	3891	8.3918	0.992018	0.91066	41.5014		UP_SEQ_FEATURE	signal peptide	88	25.9587	2.82814e-05	MPZL2, GM2A, ARSF, LEPR, BTC, IL19, POSTN, CXCL11, DNASE1L3, SDC2, CXCL10, OLFML3, CHRNA9, APOD, PGLYRP4, HPSE, APOE, IL4R, SERPINA3, TGFA, LTF, VNN1, KLK10, SERPINA1, IL13RA1, KLK13, VNN3, CLCA2, STS, GZMA, DHRS9, GZMB, TCN1, MMP12, PRELP, CD83, EREG, SLPI, CTSC, PLA2G3, PLA2G2F, WNT5A, CXCL1, PAMR1, PLBD1, CCL8, DEFB4A, NRN1, CDH3, TIMP3, CCL27, LAMB4, PRRG4, CCL20, PRSS3, CD2, SLC39A6, ERO1L, …	339	3250	19113	1.52661	0.029918	0.0100738	0.0450807
LTB4R		REACTOME_PATHWAY	REACT_602:Metabolism of lipids and lipoproteins	8	2.35988	0.048568	CYP39A1, APOE, SQLE, CH25H, HSD11B1, GK, PPAP2B, BDH1	77	150	3398	2.35359	0.815989	0.571035	35.4565		SP_PIR_KEYWORDS	disulfide bond	80	23.5988	4.40444e-05	MPZL2, GM2A, S100A7, LEPR, BTC, IL19, CXCR2, POSTN, CXCL11, SLC7A5, DNASE1L3, CXCL10, OLFML3, CHRNA9, APOD, PGLYRP4, CXCR4, IL4R, TGFA, LTF, KLK10, IL13RA1, RAB27B, KLK13, KLRB1, STS, GZMA, GZMB, HYAL4, TCN1, SLC7A11, MMP12, PRELP, CD83, ADRB2, CD36, EREG, TMPRSS11D, SLPI, CTSC, PLA2G3, PLA2G2F, CXCL1, GALNT6, PAMR1, FPR1, CCL8, DEFB4A, TIMP3, CCL27, LAMB4, PRRG4, CCL20, PRSS3, CD2, ERO1L, FGFBP1…	339	2924	19235	1.55241	0.0173773	0.00125136	0.0613711
CDKN3		EC_NUMBER	3.5.3.1	2	0.589971	0.0537494	ARG1, ARG2	107	2	3891	36.3645	0.996013	0.841435	45.8393		UP_SEQ_FEATURE	disulfide bond	78	23.0088	4.85892e-05	MPZL2, GM2A, S100A7, LEPR, BTC, IL19, CXCR2, POSTN, CXCL11, DNASE1L3, CXCL10, OLFML3, CHRNA9, APOD, PGLYRP4, CXCR4, IL4R, TGFA, LTF, KLK10, IL13RA1, RAB27B, KLK13, KLRB1, STS, GZMA, GZMB, HYAL4, TCN1, MMP12, PRELP, CD83, ADRB2, CD36, EREG, TMPRSS11D, SLPI, CTSC, PLA2G3, PLA2G2F, CXCL1, GALNT6, PAMR1, FPR1, CCL8, DEFB4A, TIMP3, CCL27, LAMB4, PRRG4, CCL20, PRSS3, CD2, ERO1L, FGFBP1, HPGDS, ANGPTL4,…	339	2819	19113	1.56001	0.0508478	0.0129618	0.0774398
ARG2		BIOCARTA	h_stathminPathway:Stathmin and breast cancer resistance to antimicrotubule agents	3	0.884956	0.0600842	CCNB1, CDK1, CD2	46	13	1437	7.20903	0.997833	0.997833	49.665		SP_PIR_KEYWORDS	glycoprotein	106	31.2684	0.000138436	MPZL2, BTC, IL19, POSTN, SLC7A5, OLFML3, CHRNA9, APOD, PGLYRP4, LTB4R, APOE, CH25H, VNN1, VNN3, KLRB1, INA, CLCA2, TCN1, PRELP, CD36, RHCG, TMPRSS11D, HSD11B1, PLA2G2F, WNT5A, PAMR1, NRN1, LAMB4, ERO1L, ANGPTL4, PLAT, EPHX3, IL1RN, SLC6A14, GGH, CHI3L2, TPBG, ACPP, LCN2, APOL1, DSG3, SPCS3, PON2, CLEC7A, STEAP4, GM2A, ARSF, LRRC8B, LEPR, SLC5A1, UNC93A, CXCR2, SDC2, HPSE, CXCR4, IL4R, SERPINA3, T…	339	4318	19235	1.39289	0.0536108	0.00305651	0.192778
FLVCR2		REACTOME_PATHWAY	REACT_15518:Transmembrane transport of small molecules	4	1.17994	0.0662606	SLC6A14, SLC7A5, SLC7A11, ABCA12	77	42	3398	4.20284	0.902798	0.540212	45.2779		UP_SEQ_FEATURE	glycosylation site:N-linked (GlcNAc...)	93	27.4336	0.00797421	STEAP4, MPZL2, GM2A, ARSF, LRRC8B, LEPR, SLC5A1, BTC, IL19, UNC93A, CXCR2, POSTN, SLC7A5, OLFML3, CHRNA9, APOD, PGLYRP4, HPSE, LTB4R, CXCR4, IL4R, CH25H, SERPINA3, TGFA, LTF, VNN1, KLK10, SERPINA1, IL13RA1, KLK13, VNN3, KLRB1, CLCA2, STS, PTGER3, GZMA, GZMB, HYAL4, TCN1, MMP12, SLC7A11, PRELP, CD83, ADRB2, CD36, EREG, RHCG, TMPRSS11D, HSD11B1, CTSC, PLA2G3, PLA2G2F, WNT5A, GALNT6, PAMR1, FPR1, PL…	339	4129	19113	1.26989	0.999816	0.511567	11.9835
OTUB2		KEGG_PATHWAY	hsa00980:Metabolism of xenobiotics by cytochrome P450	5	1.47493	0.0693994	CYP2C18, ALDH1A3, ADH1B, ALDH3B2, CYP2E1	133	60	5085	3.18609	0.999958	0.67334	57.2005
IFI27		KEGG_PATHWAY	hsa00982:Drug metabolism	5	1.47493	0.0763698	CYP2C18, ALDH1A3, ADH1B, ALDH3B2, CYP2E1	133	62	5085	3.08331	0.999985	0.671168	60.8337		Annotation Cluster 3	Enrichment Score: 3.935954800939089
SERPINA3		KEGG_PATHWAY	hsa00600:Sphingolipid metabolism	4	1.17994	0.0794299	SPTLC2, UGCG, PPAP2B, SMPD3	133	39	5085	3.92134	0.999991	0.651228	62.3377		Category	Term	Count	%	PValue	Genes	List Total	Pop Hits	Pop Total	Fold Enrichment	Bonferroni	Benjamini	FDR
CHAC1		REACTOME_PATHWAY	REACT_1698:Metablism of nucleotides	5	1.47493	0.0920618	TYMP, UPP1, AMPD3, PNP, GART	77	77	3398	2.86558	0.96251	0.559974	57.2295		SMART	SM00093:SERPIN	8	2.35988	5.07834e-06	SERPINB9, SERPINB8, SERPINA3, SERPINB1, SERPINB4, SERPINA1, SERPINB3, SERPINB13	160	40	9079	11.3488	0.000639668	0.000639668	0.0058809
CRABP2																INTERPRO	IPR000215:Protease inhibitor I4, serpin	8	2.35988	9.5767e-06	SERPINB9, SERPINB8, SERPINA3, SERPINB1, SERPINB4, SERPINA1, SERPINB3, SERPINB13	320	40	16659	10.4119	0.00640539	0.00640539	0.0143595
ZWILCH																SP_PIR_KEYWORDS	Serine protease inhibitor	10	2.94985	1.11259e-05	SERPINB9, SERPINB8, PI3, SERPINA3, SERPINB1, SLPI, SERPINB4, SERPINA1, SERPINB3, SERPINB13	339	80	19235	7.09255	0.00441836	0.000442717	0.0155061
ALDH1A3																PIR_SUPERFAMILY	PIRSF001630:serpin	8	2.35988	1.65899e-05	SERPINB9, SERPINB8, SERPINA3, SERPINB1, SERPINB4, SERPINA1, SERPINB3, SERPINB13	192	33	7396	9.33838	0.00316368	0.00316368	0.0206349
TLE3																SP_PIR_KEYWORDS	serine proteinase inhibitor	6	1.76991	3.34943e-05	PI3, SERPINA3, SERPINB1, SERPINB4, SERPINA1, SERPINB13	339	22	19235	15.4747	0.0132425	0.00102493	0.0466738
RHCG																SP_PIR_KEYWORDS	protease inhibitor	10	2.94985	0.00011365	SERPINB9, SERPINB8, PI3, SERPINA3, SERPINB1, SLPI, SERPINB4, SERPINA1, SERPINB3, SERPINB13	339	107	19235	5.30284	0.0442275	0.00265737	0.158288
CARHSP1																UP_SEQ_FEATURE	site:Reactive bond	7	2.0649	0.000133228	SERPINB9, SERPINB8, SERPINA3, SERPINB4, SERPINA1, SERPINB3, SERPINB13	339	45	19113	8.7703	0.133329	0.0282136	0.2122
GLUL																GOTERM_MF_FAT	GO:0004867~serine-type endopeptidase inhibitor activity	10	2.94985	0.000161305	SERPINB9, SERPINB8, PI3, SERPINA3, SERPINB1, SLPI, SERPINB4, SERPINA1, SERPINB3, SERPINB13	281	92	12983	5.02205	0.0866727	0.0224103	0.235843
ESRP2																GOTERM_MF_FAT	GO:0004866~endopeptidase inhibitor activity	11	3.24484	0.00118456	SERPINB9, SERPINB8, PI3, SERPINA3, SERPINB1, SLPI, SERPINB4, SERPINA1, SERPINB3, SERPINB13, TIMP3	281	145	12983	3.50504	0.486299	0.0798921	1.71989
SMPD3																GOTERM_MF_FAT	GO:0030414~peptidase inhibitor activity	11	3.24484	0.00177413	SERPINB9, SERPINB8, PI3, SERPINA3, SERPINB1, SLPI, SERPINB4, SERPINA1, SERPINB3, SERPINB13, TIMP3	281	153	12983	3.32177	0.631364	0.104957	2.56561
MPHOSPH6																GOTERM_MF_FAT	GO:0004857~enzyme inhibitor activity	12	3.53982	0.0328136	SERPINB9, SERPINB8, PI3, SERPINA3, SERPINB1, SLPI, SERPINB4, SERPINA1, SERPINB3, SERPINB13, TIMP3, ANGPTL4	281	270	12983	2.05346	1	0.500659	38.6361
SLC7A5
TMC5																Annotation Cluster 4	Enrichment Score: 3.6253340030031405
DCTN5																Category	Term	Count	%	PValue	Genes	List Total	Pop Hits	Pop Total	Fold Enrichment	Bonferroni	Benjamini	FDR
IL4R																SP_PIR_KEYWORDS	chemotaxis	11	3.24484	5.01758e-07	TYMP, S100A8, IL8, CCL20, CXCL13, S100A9, FPR1, CCL8, CXCR2, CXCL11, CXCL10	339	72	19235	8.66867	0.00019968	6.65644e-05	0.000699342
NOD2																GOTERM_BP_FAT	GO:0042330~taxis	16	4.71976	1.49778e-06	CXCL1, IL8, S100A9, FPR1, CCL8, CXCR2, DEFB4A, CXCL11, CCL27, CXCL10, TYMP, CCL20, CXCR4, CXCL13, IL1B, FOSL1	287	160	13528	4.71359	0.00328223	0.000410869	0.0026031
RABIF																GOTERM_BP_FAT	GO:0006935~chemotaxis	16	4.71976	1.49778e-06	CXCL1, IL8, S100A9, FPR1, CCL8, CXCR2, DEFB4A, CXCL11, CCL27, CXCL10, TYMP, CCL20, CXCR4, CXCL13, IL1B, FOSL1	287	160	13528	4.71359	0.00328223	0.000410869	0.0026031
CDH3																SP_PIR_KEYWORDS	inflammatory response	10	2.94985	8.10543e-06	CXCL1, IL8, CCL20, CXCL13, CCL8, IL1B, CLEC7A, CXCL11, S100A12, CXCL10	339	77	19235	7.36888	0.00322077	0.000403165	0.0112967
CENPN																GOTERM_MF_FAT	GO:0008009~chemokine activity	8	2.35988	5.24407e-05	CXCL1, IL8, CCL20, CXCL13, CCL8, CXCL11, CCL27, CXCL10	281	46	12983	8.03528	0.0290424	0.0290424	0.0767298
STAT3																GOTERM_BP_FAT	GO:0007610~behavior	25	7.37463	6.02481e-05	CXCL1, GM2A, LEPR, S100A9, FPR1, CCL8, CXCR2, DEFB4A, CXCL11, CCL27, CXCL10, TYMP, CCL20, CXCR4, IL1B, FOSL1, HPGDS, KLK8, STS, S100P, IL8, IDO1, STAT3, SOD2, CXCL13	287	469	13528	2.51257	0.123877	0.0131378	0.104659
SLC16A6																SMART	SM00199:SCY	7	2.0649	7.10898e-05	CXCL1, IL8, CCL20, CXCL13, CCL8, CXCL11, CXCL10	160	41	9079	9.68796	0.00891764	0.00298143	0.0822957
HN1																GOTERM_BP_FAT	GO:0007626~locomotory behavior	18	5.30973	7.47001e-05	CXCL1, IL8, S100A9, FPR1, CCL8, CXCR2, DEFB4A, CXCL11, CCL27, SOD2, CXCL10, TYMP, CCL20, CXCR4, CXCL13, IL1B, FOSL1, HPGDS	287	274	13528	3.09652	0.151235	0.0135715	0.129749
XAF1																GOTERM_MF_FAT	GO:0042379~chemokine receptor binding	8	2.35988	7.96429e-05	CXCL1, IL8, CCL20, CXCL13, CCL8, CXCL11, CCL27, CXCL10	281	49	12983	7.54332	0.0437741	0.022132	0.11651
CCL8																INTERPRO	IPR001089:Small chemokine, C-X-C	5	1.47493	8.22966e-05	CXCL1, IL8, CXCL13, CXCL11, CXCL10	320	13	16659	20.0228	0.0537262	0.007858	0.123334
EPN3																INTERPRO	IPR001811:Small chemokine, interleukin-8-like	7	2.0649	0.000120217	CXCL1, IL8, CCL20, CXCL13, CCL8, CXCL11, CXCL10	320	41	16659	8.88819	0.0775021	0.0100331	0.180116
DSC2																INTERPRO	IPR018048:Small chemokine, C-X-C, conserved site	5	1.47493	0.000257831	CXCL1, IL8, CXCL13, CXCL11, CXCL10	320	17	16659	15.3116	0.158885	0.0156067	0.385926
SERPINB4																SP_PIR_KEYWORDS	cytokine	12	3.53982	0.000370825	CXCL1, TNFSF10, S100A8, IL8, CCL20, CXCL13, IL19, CCL8, IL1B, CXCL11, CCL27, CXCL10	339	181	19235	3.7618	0.137237	0.00668735	0.515614
SERPINB3																GOTERM_MF_FAT	GO:0005125~cytokine activity	13	3.83481	0.00108468	CXCL1, NAMPT, IL8, IL1RN, IL19, CCL8, CXCL11, CCL27, CXCL10, TNFSF10, CCL20, CXCL13, IL1B	281	195	12983	3.08019	0.456606	0.0834436	1.57595
NDC80																BBID	109.Chemokine_families	6	1.76991	0.0020601	IL8, CCL20, CXCL13, CCL8, CXCL11, CXCL10	16	25	358	5.37	0.0619283	0.0619283	1.75602
SERPINB8																INTERPRO	IPR002473:Small chemokine, C-X-C/Interleukin 8	4	1.17994	0.00216453	CXCL1, IL8, CCL20, CXCL13	320	14	16659	14.8741	0.766361	0.105817	3.19706
KLK6																KEGG_PATHWAY	hsa04060:Cytokine-cytokine receptor interaction	16	4.71976	0.00300068	CXCL1, IL8, LEPR, IL19, CCL8, CXCR2, CXCL11, CCL27, CXCL10, TNFSF10, CCL20, CXCR4, CXCL13, IL4R, IL1B, IL13RA1	133	262	5085	2.33484	0.343431	0.18971	3.4837
KLK8																PIR_SUPERFAMILY	PIRSF002522:CXC chemokine	4	1.17994	0.00500155	IL8, CXCL13, CXCL11, CXCL10	192	14	7396	11.006	0.616222	0.273292	6.04671
KLK10																KEGG_PATHWAY	hsa04062:Chemokine signaling pathway	12	3.53982	0.00886066	CXCL1, IL8, CCL20, CXCR4, CXCL13, CCL8, CXCR2, CXCL11, STAT1, STAT3, CCL27, CXCL10	133	187	5085	2.45346	0.712353	0.187525	9.96871
KLK13																INTERPRO	IPR000827:Small chemokine, C-C group, conserved site	3	0.884956	0.0821812	CCL20, CCL8, CCL27	320	25	16659	6.24712	1	0.899909	72.3603
ISG15																KEGG_PATHWAY	hsa04620:Toll-like receptor signaling pathway	6	1.76991	0.12105	IL8, IRF7, IL1B, CXCL11, STAT1, CXCL10	133	101	5085	2.27127	1	0.778053	78.181
ANGPTL4
TGFA																Annotation Cluster 5	Enrichment Score: 3.2348940719337347
STAT1																Category	Term	Count	%	PValue	Genes	List Total	Pop Hits	Pop Total	Fold Enrichment	Bonferroni	Benjamini	FDR
PLA2G2F																GOTERM_BP_FAT	GO:0001525~angiogenesis	12	3.53982	0.000306452	TYMP, IL8, EREG, S100A7, CXCR4, ID1, HMOX1, LEPR, TGFA, IL1B, ZC3H12A, ANGPTL4	287	148	13528	3.82183	0.489705	0.036686	0.531278
RSAD2																GOTERM_BP_FAT	GO:0048514~blood vessel morphogenesis	14	4.12979	0.000557243	PLAT, IL8, S100A7, LEPR, TYMP, EREG, APOE, ID1, CXCR4, HMOX1, ZC3H12A, IL1B, TGFA, ANGPTL4	287	211	13528	3.1275	0.705798	0.0565967	0.964078
VSNL1																GOTERM_BP_FAT	GO:0001568~blood vessel development	15	4.42478	0.00072905	PLAT, IL8, S100A7, LEPR, TYMP, EREG, APOE, ID1, CXCR4, HMOX1, ZC3H12A, IL1B, TGFA, PPAP2B, ANGPTL4	287	245	13528	2.88587	0.798275	0.0672351	1.25955
FOSL2																GOTERM_BP_FAT	GO:0001944~vasculature development	15	4.42478	0.000923121	PLAT, IL8, S100A7, LEPR, TYMP, EREG, APOE, ID1, CXCR4, HMOX1, ZC3H12A, IL1B, TGFA, PPAP2B, ANGPTL4	287	251	13528	2.81689	0.868294	0.0750066	1.59231
MXD1
HK2																Annotation Cluster 6	Enrichment Score: 3.1297270938559376
IL1RN																Category	Term	Count	%	PValue	Genes	List Total	Pop Hits	Pop Total	Fold Enrichment	Bonferroni	Benjamini	FDR
DHRS9																UP_SEQ_FEATURE	domain:Peptidase S1	11	3.24484	1.85676e-05	PLAT, KLK6, KLK8, TMPRSS11D, GZMA, PAMR1, PRSS3, KLK10, GZMB, TMPRSS4, KLK13	339	106	19113	5.85081	0.0197443	0.0197443	0.0295991
CCL20																SP_PIR_KEYWORDS	Serine protease	12	3.53982	2.89168e-05	PLAT, KLK6, KLK8, TMPRSS11D, GZMA, PRSS3, LTF, KLK10, GZMB, PCSK6, TMPRSS4, KLK13	339	136	19235	5.00651	0.0114431	0.000958629	0.0402964
SMOX																INTERPRO	IPR001314:Peptidase S1A, chymotrypsin	11	3.24484	3.06174e-05	PLAT, KLK6, KLK8, TMPRSS11D, GZMA, PAMR1, PRSS3, KLK10, GZMB, TMPRSS4, KLK13	320	104	16659	5.50628	0.020335	0.00682479	0.0459015
ID1																INTERPRO	IPR018114:Peptidase S1/S6, chymotrypsin/Hap, active site	11	3.24484	3.3275e-05	PLAT, KLK6, KLK8, TMPRSS11D, GZMA, PAMR1, PRSS3, KLK10, GZMB, TMPRSS4, KLK13	320	105	16659	5.45384	0.0220805	0.00556643	0.049885
TPX2																SMART	SM00020:Tryp_SPc	11	3.24484	3.39195e-05	PLAT, KLK6, KLK8, TMPRSS11D, GZMA, PAMR1, PRSS3, KLK10, GZMB, TMPRSS4, KLK13	160	116	9079	5.38087	0.00426481	0.00213468	0.0392739
GART																INTERPRO	IPR001254:Peptidase S1 and S6, chymotrypsin/Hap	11	3.24484	7.8188e-05	PLAT, KLK6, KLK8, TMPRSS11D, GZMA, PAMR1, PRSS3, KLK10, GZMB, TMPRSS4, KLK13	320	116	16659	4.93666	0.0511136	0.00870625	0.11718
MX2																GOTERM_MF_FAT	GO:0004252~serine-type endopeptidase activity	13	3.83481	0.000125998	KLK6, PLAT, KLK8, GZMA, PAMR1, GZMB, TMPRSS4, TMPRSS11D, PRSS3, LTF, KLK10, PCSK6, KLK13	281	154	12983	3.90024	0.0683663	0.0233288	0.184265
MX1																SP_PIR_KEYWORDS	zymogen	13	3.83481	0.000299558	KLK6, PSMB10, PLAT, KLK8, GZMA, GZMB, MMP12, TMPRSS11D, PRSS3, TGM3, CTSC, PCSK6, ADAMDEC1	339	206	19235	3.58071	0.112407	0.00566209	0.416712
TYMP																GOTERM_MF_FAT	GO:0008236~serine-type peptidase activity	13	3.83481	0.000484469	KLK6, PLAT, KLK8, GZMA, PAMR1, GZMB, TMPRSS4, TMPRSS11D, PRSS3, LTF, KLK10, PCSK6, KLK13	281	178	12983	3.37437	0.238403	0.0530108	0.706778
SLC5A1																GOTERM_MF_FAT	GO:0017171~serine hydrolase activity	13	3.83481	0.000535686	KLK6, PLAT, KLK8, GZMA, PAMR1, GZMB, TMPRSS4, TMPRSS11D, PRSS3, LTF, KLK10, PCSK6, KLK13	281	180	12983	3.33687	0.260023	0.0489507	0.781224
APOL6																SP_PIR_KEYWORDS	Protease	20	5.89971	0.00100314	PLAT, KLK6, PSMB10, KLK8, GZMA, GZMB, OTUB2, MMP12, TMPRSS4, TMPRSS11D, PRSS3, SPCS3, SLPI, LTF, KLK10, CTSC, YOD1, PCSK6, ADAMDEC1, KLK13	339	484	19235	2.34465	0.329312	0.0146856	1.38913
APOL1																UP_SEQ_FEATURE	active site:Charge relay system	11	3.24484	0.0026399	PLAT, KLK6, KLK8, TMPRSS11D, GZMA, PRSS3, KLK10, GZMB, PCSK6, TMPRSS4, KLK13	339	196	19113	3.16421	0.941516	0.298739	4.12691
APOBEC3A																GOTERM_MF_FAT	GO:0004175~endopeptidase activity	18	5.30973	0.00320118	PLAT, KLK6, PSMB10, KLK8, GZMA, PAMR1, GZMB, MMP12, TMPRSS4, TMPRSS11D, PRSS3, PYCARD, LTF, KLK10, CTSC, PCSK6, ADAMDEC1, KLK13	281	375	12983	2.21774	0.835023	0.139432	4.58465
LEPR																GOTERM_MF_FAT	GO:0008233~peptidase activity	24	7.07965	0.0032046	PLAT, KLK6, PSMB10, KLK8, GZMA, PAMR1, GGH, GZMB, OTUB2, MMP12, TMPRSS4, TMPRSS11D, PRSS3, PYCARD, SPCS3, SLPI, LTF, SERPINA1, KLK10, CTSC, YOD1, PCSK6, ADAMDEC1, KLK13	281	574	12983	1.93183	0.835341	0.129563	4.58944
MFN1																GOTERM_MF_FAT	GO:0070011~peptidase activity, acting on L-amino acid peptides	21	6.19469	0.015607	PLAT, KLK6, PSMB10, KLK8, GZMA, PAMR1, GGH, GZMB, OTUB2, MMP12, TMPRSS4, TMPRSS11D, PRSS3, PYCARD, LTF, KLK10, CTSC, YOD1, PCSK6, ADAMDEC1, KLK13	281	549	12983	1.76732	0.999855	0.37204	20.5657
LTF																PIR_SUPERFAMILY	PIRSF001135:trypsin	4	1.17994	0.0649744	GZMA, PRSS3, GZMB, KLK13	192	36	7396	4.28009	0.999997	0.959559	56.6428
LRRC8B																SP_PIR_KEYWORDS	serine proteinase	4	1.17994	0.0692513	PLAT, GZMA, PRSS3, GZMB	339	54	19235	4.20299	1	0.435185	63.2218
WNT5A																GOTERM_BP_FAT	GO:0006508~proteolysis	28	8.25959	0.170523	PSMB10, PAMR1, UBA6, OTUB2, ISG15, PRSS3, PYCARD, KLK10, YOD1, PCSK6, KLK13, PLAT, KLK6, CDK1, KLK8, GZMA, HERC6, UBE2L6, GZMB, MMP12, TMPRSS4, CCNB1, PSME2, TMPRSS11D, MED8, SPCS3, CTSC, ADAMDEC1	287	1054	13528	1.25219	1	0.78994	96.12
WWTR1
TNFSF10																Annotation Cluster 7	Enrichment Score: 2.677180612161652
IL8																Category	Term	Count	%	PValue	Genes	List Total	Pop Hits	Pop Total	Fold Enrichment	Bonferroni	Benjamini	FDR
CXCL1																SP_PIR_KEYWORDS	oxidoreductase	25	7.37463	6.18556e-05	STEAP4, CYB5R2, HSD17B2, CYP2C18, ADH1B, AASS, GPX2, CYP39A1, ALDH1A3, CH25H, HMOX1, ALOX12B, SMOX, ERO1L, BDH1, DHRS9, ALDH3B2, IDO1, CYP2E1, IDH3A, SOD2, DIO2, SQLE, AKR1B10, HSD11B1	339	562	19235	2.52404	0.0243187	0.00163994	0.0861791
EREG																GOTERM_BP_FAT	GO:0055114~oxidation reduction	26	7.66962	0.00228455	STEAP4, CYB5R2, HSD17B2, CYP2C18, ADH1B, AASS, GPX2, CYP39A1, HMOX1, ALDH1A3, CH25H, ALOX12B, SMOX, ERO1L, BDH1, SCO2, DHRS9, ALDH3B2, IDO1, CYP2E1, IDH3A, SOD2, DIO2, SQLE, AKR1B10, HSD11B1	287	639	13528	1.91789	0.993398	0.115247	3.8971
CHI3L2																SP_PIR_KEYWORDS	nad	10	2.94985	0.00636704	STEAP4, CYB5R2, HSD17B2, ALDH1A3, DHRS9, AASS, ADH1B, ALDH3B2, BDH1, IDH3A	339	189	19235	3.00214	0.921306	0.0787335	8.51789
HERC6																GOTERM_MF_FAT	GO:0009055~electron carrier activity	11	3.24484	0.0217351	GLRX3, GPX2, STEAP4, CYP39A1, CYB5R2, CYP2C18, AASS, SMOX, IDO1, ERO1L, CYP2E1	281	221	12983	2.29969	0.999996	0.444611	27.5044
FGFBP1
TMPRSS11D																Annotation Cluster 8	Enrichment Score: 2.6523874361441866
CXCL11																Category	Term	Count	%	PValue	Genes	List Total	Pop Hits	Pop Total	Fold Enrichment	Bonferroni	Benjamini	FDR
HPSE																GOTERM_BP_FAT	GO:0016477~cell migration	16	4.71976	0.000798327	PLAT, PPARD, S100P, IL8, EMX2, S100A9, CXCR2, TNS1, CXCR4, ID1, PRSS3, HBEGF, IL1B, CD24, PPAP2B, S100A2	287	276	13528	2.73252	0.826751	0.070439	1.37845
SLC7A11																GOTERM_BP_FAT	GO:0048870~cell motility	16	4.71976	0.00228291	PLAT, PPARD, S100P, IL8, EMX2, S100A9, CXCR2, TNS1, CXCR4, ID1, PRSS3, HBEGF, IL1B, CD24, PPAP2B, S100A2	287	307	13528	2.45659	0.993374	0.117872	3.89437
CRCT1																GOTERM_BP_FAT	GO:0051674~localization of cell	16	4.71976	0.00228291	PLAT, PPARD, S100P, IL8, EMX2, S100A9, CXCR2, TNS1, CXCR4, ID1, PRSS3, HBEGF, IL1B, CD24, PPAP2B, S100A2	287	307	13528	2.45659	0.993374	0.117872	3.89437
IVL																GOTERM_BP_FAT	GO:0006928~cell motion	20	5.89971	0.00590597	PLAT, PPARD, S100P, IL8, S100A9, EMX2, FPR1, CXCR2, STAT3, TNS1, CXCR4, ID1, LTB4R, PRSS3, HBEGF, IL1B, VNN1, CD24, PPAP2B, S100A2	287	475	13528	1.98467	0.999998	0.207196	9.78278
S100A9
ELL2																Annotation Cluster 9	Enrichment Score: 2.619311353784622
ATP10B																Category	Term	Count	%	PValue	Genes	List Total	Pop Hits	Pop Total	Fold Enrichment	Bonferroni	Benjamini	FDR
GM2A																UP_SEQ_FEATURE	calcium-binding region:2; high affinity	6	1.76991	2.70672e-05	S100P, S100A8, S100A7, S100A9, S100A12, S100A2	339	21	19113	16.1087	0.0286521	0.0144301	0.0431457
HMMR																SP_PIR_KEYWORDS	calcium binding	10	2.94985	8.45807e-05	S100P, S100A8, CALML3, S100A7, PRSS3, S100A9, DSC2, CDH3, S100A12, S100A2	339	103	19235	5.50878	0.0331042	0.00210182	0.117823
PPARD																PIR_SUPERFAMILY	PIRSF002353:S-100 protein	6	1.76991	9.4389e-05	S100P, S100A8, S100A7, S100A9, S100A12, S100A2	192	19	7396	12.1645	0.0178676	0.00897407	0.117351
PTP4A1																INTERPRO	IPR013787:S100/CaBP-9k-type, calcium binding, subdomain	6	1.76991	0.000142456	S100P, S100A8, S100A7, S100A9, S100A12, S100A2	320	27	16659	11.5687	0.0911676	0.0105654	0.213402
TPBG																INTERPRO	IPR001751:S100/CaBP-9k-type, calcium binding	6	1.76991	0.000170725	S100P, S100A8, S100A7, S100A9, S100A12, S100A2	320	28	16659	11.1556	0.108247	0.0113912	0.255699
PRDM1																UP_SEQ_FEATURE	calcium-binding region:1; low affinity	5	1.47493	0.000241639	S100P, S100A8, S100A9, S100A12, S100A2	339	18	19113	15.6613	0.228602	0.0423362	0.38456
SERPINB9																SP_PIR_KEYWORDS	EF hand	7	2.0649	0.000634492	S100P, S100A8, CALML3, S100A7, S100A9, S100A12, S100A2	339	60	19235	6.61971	0.223228	0.0104701	0.880727
SYNCRIP																INTERPRO	IPR011992:EF-Hand type	11	3.24484	0.0159019	S100P, S100A8, CALML3, S100A7, DMD, VSNL1, S100A9, STAT1, STAT3, S100A12, S100A2	320	236	16659	2.4265	0.999979	0.449843	21.3662
YKT6																UP_SEQ_FEATURE	domain:EF-hand 1	8	2.35988	0.0433588	S100P, S100A8, CALML3, S100A7, VSNL1, S100A9, S100A12, S100A2	339	182	19113	2.47827	1	0.896378	50.6742
UPP1																UP_SEQ_FEATURE	domain:EF-hand 2	8	2.35988	0.0433588	S100P, S100A8, CALML3, S100A7, VSNL1, S100A9, S100A12, S100A2	339	182	19113	2.47827	1	0.896378	50.6742
CD36																INTERPRO	IPR018249:EF-HAND 2	8	2.35988	0.122828	S100P, S100A8, CALML3, S100A7, VSNL1, S100A9, S100A12, S100A2	320	215	16659	1.93709	1	0.956742	85.9865
IL19																INTERPRO	IPR018247:EF-HAND 1	8	2.35988	0.125925	S100P, S100A8, CALML3, S100A7, VSNL1, S100A9, S100A12, S100A2	320	217	16659	1.91924	1	0.955582	86.7105
AKR1B10																INTERPRO	IPR018248:EF hand	5	1.47493	0.238635	S100A8, CALML3, VSNL1, S100A9, S100A12	320	130	16659	2.00228	1	0.995395	98.3233
SAMD9
PON2																Annotation Cluster 10	Enrichment Score: 2.4745261629971185
NAMPT																Category	Term	Count	%	PValue	Genes	List Total	Pop Hits	Pop Total	Fold Enrichment	Bonferroni	Benjamini	FDR
AASS																GOTERM_BP_FAT	GO:0014070~response to organic cyclic substance	11	3.24484	0.000244399	CD83, CCND1, STS, HMOX1, LEPR, IL1B, SERPINA1, STAT1, FOSL1, TIMP3, STAT3	287	121	13528	4.28508	0.415221	0.0310673	0.423916
MFHAS1																GOTERM_BP_FAT	GO:0010033~response to organic substance	31	9.14454	0.00030735	KYNU, MCL1, LEPR, TRIM16, TIMP3, GCH1, NOD2, SORBS1, APOE, HMOX1, GATA3, IL1B, SERPINA1, CD24, ERO1L, FOSL1, STS, IL1RN, GGH, IDO1, STAT1, STAT3, GART, CD83, CCND1, GLUL, ID1, SQLE, HSPA4L, CTSC, CLEC7A	287	721	13528	2.02665	0.490709	0.0348893	0.53283
GGH																GOTERM_BP_FAT	GO:0043627~response to estrogen stimulus	10	2.94985	0.00037956	CCND1, STS, HMOX1, GATA3, LEPR, IL1B, SERPINA1, CD24, TIMP3, STAT3	287	105	13528	4.48913	0.565384	0.0408086	0.657627
LGALS8																GOTERM_BP_FAT	GO:0048545~response to steroid hormone stimulus	12	3.53982	0.00259921	CCND1, STS, HMOX1, GATA3, LEPR, IL1RN, IL1B, SERPINA1, CD24, FOSL1, TIMP3, STAT3	287	192	13528	2.94599	0.996696	0.119221	4.42253
ADAMDEC1																GOTERM_BP_FAT	GO:0009991~response to extracellular stimulus	12	3.53982	0.00719406	CCND1, KYNU, HSD17B2, HMOX1, LEPR, IL1B, TRIM16, ENSA, STAT1, FOSL1, TIMP3, SOD2	287	220	13528	2.57105	1	0.228797	11.793
IDO1																GOTERM_BP_FAT	GO:0031667~response to nutrient levels	11	3.24484	0.00922425	CCND1, KYNU, HSD17B2, HMOX1, LEPR, IL1B, TRIM16, ENSA, STAT1, TIMP3, SOD2	287	197	13528	2.63195	1	0.268707	14.876
FABP5																GOTERM_BP_FAT	GO:0007584~response to nutrient	9	2.65487	0.00979171	CCND1, KYNU, HSD17B2, HMOX1, IL1B, TRIM16, ENSA, STAT1, TIMP3	287	140	13528	3.03016	1	0.275569	15.7194
UGCG																GOTERM_BP_FAT	GO:0009725~response to hormone stimulus	16	4.71976	0.0114619	STS, LEPR, IL1RN, GGH, TRIM16, STAT1, TIMP3, STAT3, CCND1, SORBS1, HMOX1, GATA3, IL1B, SERPINA1, CD24, FOSL1	287	367	13528	2.05497	1	0.292935	18.1562
LCN2																GOTERM_BP_FAT	GO:0033273~response to vitamin	6	1.76991	0.0127605	CCND1, KYNU, HSD17B2, IL1B, TRIM16, TIMP3	287	66	13528	4.28508	1	0.300109	20.0049
STS																GOTERM_BP_FAT	GO:0009719~response to endogenous stimulus	16	4.71976	0.0255266	STS, LEPR, IL1RN, GGH, TRIM16, STAT1, TIMP3, STAT3, CCND1, SORBS1, HMOX1, GATA3, IL1B, SERPINA1, CD24, FOSL1	287	405	13528	1.86216	1	0.397563	36.1997
GK
SLC6A14																Annotation Cluster 11	Enrichment Score: 2.359535011114003
AMMECR1																Category	Term	Count	%	PValue	Genes	List Total	Pop Hits	Pop Total	Fold Enrichment	Bonferroni	Benjamini	FDR
TREX2																GOTERM_BP_FAT	GO:0009617~response to bacterium	14	4.12979	0.000236276	S100A7, DEFB4A, IDO1, STAT1, S100A12, GCH1, GPX2, NOD2, CCL20, PGLYRP4, IL1B, LTF, SERPINA1, CD24	287	193	13528	3.41918	0.404699	0.0318982	0.409854
NRBF2																SP_PIR_KEYWORDS	Antimicrobial	7	2.0649	0.00154501	S100A8, PGLYRP4, CCL20, S100A9, LTF, DEFB4A, S100A12	339	71	19235	5.59413	0.459569	0.0217384	2.13202
PPIF																GOTERM_BP_FAT	GO:0042742~defense response to bacterium	7	2.0649	0.0315263	NOD2, PGLYRP4, CCL20, S100A7, LTF, DEFB4A, S100A12	287	112	13528	2.94599	1	0.422665	42.6931
IFIT3																SP_PIR_KEYWORDS	antibiotic	5	1.47493	0.0316837	PGLYRP4, CCL20, LTF, DEFB4A, S100A12	339	68	19235	4.17209	0.999997	0.26295	36.1575
INA
TTC39A																Annotation Cluster 12	Enrichment Score: 2.350367131132987
GLRX3																Category	Term	Count	%	PValue	Genes	List Total	Pop Hits	Pop Total	Fold Enrichment	Bonferroni	Benjamini	FDR
IRF7																SP_PIR_KEYWORDS	microsome	12	3.53982	2.63474e-06	KLK6, STS, CYP39A1, CYP2C18, SQLE, HMOX1, SPCS3, DHRS9, SYNCRIP, OAS1, OAS2, CYP2E1	339	106	19235	6.42344	0.00104808	0.000174756	0.00367221
UBE2L6																GOTERM_CC_FAT	GO:0042598~vesicular fraction	18	5.30973	1.31817e-05	KLK6, STS, CYP2C18, OAS3, DHRS9, SYNCRIP, OAS1, OAS2, CYP2E1, ADRB2, CYP39A1, SQLE, HMOX1, DMD, SPCS3, RAB38, ERO1L, FOSL1	266	244	12782	3.54487	0.0033557	0.000839984	0.0171762
FOSL1																GOTERM_CC_FAT	GO:0005792~microsome	17	5.01475	3.47715e-05	KLK6, STS, CYP2C18, OAS3, DHRS9, SYNCRIP, OAS1, OAS2, CYP2E1, ADRB2, CYP39A1, SQLE, HMOX1, DMD, SPCS3, ERO1L, FOSL1	266	237	12782	3.44681	0.00882768	0.0017718	0.0453027
CTSC																GOTERM_CC_FAT	GO:0000267~cell fraction	41	12.0944	0.000233806	WNT5A, KYNU, CYB5R2, CYP2C18, BTC, OAS3, SYNCRIP, OAS1, OAS2, GCH1, WARS, SLC16A1, CYP39A1, HMOX1, DMD, FUT3, ERO1L, CD24, PCSK6, FOSL1, KLK6, STS, PLEK, UGCG, HAL, DHRS9, CYP2E1, IDO1, S100A12, SOD2, PPIF, FBLN1, ADRB2, TNFSF10, CD36, SLC16A6, CXCL13, SQLE, TPPP, SPCS3, RAB38	266	1083	12782	1.81917	0.0578847	0.00988871	0.304255
MMP12																SP_PIR_KEYWORDS	endoplasmic reticulum	23	6.78466	0.00788168	KLK6, STS, SPTLC2, CYP2C18, UGCG, SYNCRIP, DHRS9, RSAD2, OAS1, OAS2, CYP2E1, CYP39A1, SQLE, HMOX1, PTP4A1, CH25H, HSD11B1, SPCS3, ERO1L, PCSK6, SAR1B, SAR1A, HPGDS	339	713	19235	1.83034	0.957119	0.0937289	10.4425
MPZL2																GOTERM_CC_FAT	GO:0005783~endoplasmic reticulum	32	9.43953	0.00910466	CLDN8, HSD17B2, CYP2C18, S100A7, SYNCRIP, RSAD2, OAS1, OAS2, CYP39A1, HMOX1, CH25H, SLC39A6, ERO1L, PCSK6, SAR1B, SAR1A, PPAP2B, HPGDS, KLK6, STS, SPTLC2, UGCG, DHRS9, CYP2E1, TPBG, SQLE, PTP4A1, HSD11B1, SPCS3, CTSC, RAB38, YKT6	266	960	12782	1.60175	0.90293	0.22829	11.2361
H2AFX																GOTERM_CC_FAT	GO:0005789~endoplasmic reticulum membrane	12	3.53982	0.0248183	STS, CYP39A1, HSD17B2, SPTLC2, CYP2C18, SQLE, HSD11B1, SPCS3, DHRS9, ERO1L, CYP2E1, PPAP2B	266	269	12782	2.14361	0.998353	0.473157	27.9276
TRIM22																GOTERM_CC_FAT	GO:0005626~insoluble fraction	27	7.9646	0.0262687	CYP2C18, OAS3, SYNCRIP, OAS1, OAS2, SLC16A1, CYP39A1, HMOX1, DMD, FUT3, CD24, ERO1L, FOSL1, KLK6, STS, PLEK, UGCG, DHRS9, CYP2E1, S100A12, PPIF, ADRB2, CD36, SQLE, SLC16A6, SPCS3, RAB38	266	839	12782	1.54639	0.998873	0.460492	29.3121
AMPD3																GOTERM_CC_FAT	GO:0005624~membrane fraction	26	7.66962	0.0296804	CYP2C18, OAS3, SYNCRIP, OAS1, OAS2, SLC16A1, CYP39A1, HMOX1, DMD, FUT3, CD24, ERO1L, FOSL1, KLK6, STS, PLEK, UGCG, DHRS9, CYP2E1, PPIF, ADRB2, CD36, SQLE, SLC16A6, SPCS3, RAB38	266	809	12782	1.54434	0.999539	0.472844	32.4724
EHF																GOTERM_CC_FAT	GO:0042175~nuclear envelope-endoplasmic reticulum network	12	3.53982	0.0348396	STS, CYP39A1, HSD17B2, SPTLC2, CYP2C18, SQLE, HSD11B1, SPCS3, DHRS9, ERO1L, CYP2E1, PPAP2B	266	284	12782	2.03039	0.999882	0.501216	37.0045
PTGER3																GOTERM_CC_FAT	GO:0044432~endoplasmic reticulum part	12	3.53982	0.106884	STS, CYP39A1, HSD17B2, SPTLC2, CYP2C18, SQLE, HSD11B1, SPCS3, DHRS9, ERO1L, CYP2E1, PPAP2B	266	347	12782	1.66176	1	0.780652	77.0775
CLEC7A																GOTERM_CC_FAT	GO:0031090~organelle membrane	25	7.37463	0.420427	MCL1, HSD17B2, CYP2C18, HK2, NLRX1, CYP39A1, FUT2, ERO1L, RAB27B, BDH1, PPAP2B, SCO2, HPGDS, STS, SPTLC2, DHRS9, CYP2E1, SOD2, PPIF, MFN1, CD36, SQLE, HSD11B1, SPCS3, GK	266	1096	12782	1.09609	1	0.944854	99.9182
TWF1																GOTERM_CC_FAT	GO:0012505~endomembrane system	18	5.30973	0.45415	STS, PTGER3, HSD17B2, SPTLC2, CYP2C18, DHRS9, CYP2E1, CYP39A1, CD36, SQLE, HSD11B1, SPCS3, FUT2, ERO1L, RAB27B, KPNA2, PPAP2B, HPGDS	266	782	12782	1.10607	1	0.951542	99.9625
KRT6B
OASL																Annotation Cluster 13	Enrichment Score: 2.171764610411408
ARNTL2																Category	Term	Count	%	PValue	Genes	List Total	Pop Hits	Pop Total	Fold Enrichment	Bonferroni	Benjamini	FDR
NUDT4																SP_PIR_KEYWORDS	inflammation	7	2.0649	3.76185e-06	S100A8, IL8, S100A7, S100A9, SERPINA3, IL1B, CXCL10	339	25	19235	15.8873	0.0014961	0.000213866	0.00524309
OAS3																GOTERM_BP_FAT	GO:0050900~leukocyte migration	5	1.47493	0.0322122	IL8, S100A9, IL1B, CXCR2, CD24	287	57	13528	4.13473	1	0.422255	43.3944
OAS2																GOTERM_BP_FAT	GO:0030595~leukocyte chemotaxis	4	1.17994	0.0428401	IL8, S100A9, IL1B, CXCR2	287	37	13528	5.09577	1	0.486966	53.2791
SLC16A1																GOTERM_BP_FAT	GO:0060326~cell chemotaxis	4	1.17994	0.0488766	IL8, S100A9, IL1B, CXCR2	287	39	13528	4.83445	1	0.515021	58.144
STXBP6																GOTERM_BP_FAT	GO:0030593~neutrophil chemotaxis	3	0.884956	0.0545512	IL8, IL1B, CXCR2	287	18	13528	7.85598	1	0.534564	62.2784
PGLYRP4
S100A2																Annotation Cluster 14	Enrichment Score: 2.147913448389532
EIF5																Category	Term	Count	%	PValue	Genes	List Total	Pop Hits	Pop Total	Fold Enrichment	Bonferroni	Benjamini	FDR
GDPD3																GOTERM_MF_FAT	GO:0001871~pattern binding	11	3.24484	0.00186211	NOD2, PGLYRP4, APOE, CCL8, HBEGF, POSTN, CLEC7A, PCSK6, FGFBP1, PRELP, HMMR	281	154	12983	3.3002	0.649179	0.0994485	2.69122
PYCARD																GOTERM_MF_FAT	GO:0030247~polysaccharide binding	11	3.24484	0.00186211	NOD2, PGLYRP4, APOE, CCL8, HBEGF, POSTN, CLEC7A, PCSK6, FGFBP1, PRELP, HMMR	281	154	12983	3.3002	0.649179	0.0994485	2.69122
PSMB10																GOTERM_MF_FAT	GO:0005539~glycosaminoglycan binding	10	2.94985	0.00332178	NOD2, PGLYRP4, APOE, CCL8, HBEGF, POSTN, PCSK6, FGFBP1, PRELP, HMMR	281	140	12983	3.3002	0.845868	0.125032	4.75347
HSD17B2																GOTERM_MF_FAT	GO:0030246~carbohydrate binding	17	5.01475	0.00441776	KLRB1, GALNT6, HK2, LGALS8, CCL8, POSTN, PRELP, HMMR, NOD2, PGLYRP4, CLEC3B, APOE, HBEGF, CD24, CLEC7A, PCSK6, FGFBP1	281	354	12983	2.21878	0.916948	0.152857	6.27506
TRIM16																GOTERM_MF_FAT	GO:0008201~heparin binding	7	2.0649	0.023951	APOE, CCL8, HBEGF, POSTN, PCSK6, FGFBP1, PRELP	281	103	12983	3.14	0.999999	0.461671	29.8712
ADAP2																SP_PIR_KEYWORDS	heparin-binding	4	1.17994	0.10632	APOE, CCL8, HBEGF, POSTN	339	65	19235	3.49172	1	0.543825	79.1271
TUBB6
DSG3																Annotation Cluster 15	Enrichment Score: 2.027772443015849
RAB27B																Category	Term	Count	%	PValue	Genes	List Total	Pop Hits	Pop Total	Fold Enrichment	Bonferroni	Benjamini	FDR
SERPINB13																GOTERM_BP_FAT	GO:0007398~ectoderm development	20	5.89971	4.37852e-08	KRT6A, STS, PPARD, KRT6B, S100A7, CRABP2, UGCG, MREG, SCEL, KRT17, EREG, KRT16, SPRR1A, SPRR1B, TGM1, SPRR3, ALOX12B, TGM3, IVL, FABP5	287	199	13528	4.73728	9.6104e-05	1.6018e-05	7.60985e-05
EPHX3																GOTERM_BP_FAT	GO:0008544~epidermis development	18	5.30973	3.65572e-07	STS, PPARD, S100A7, CRABP2, UGCG, MREG, SCEL, KRT17, EREG, KRT16, SPRR1A, SPRR1B, TGM1, SPRR3, ALOX12B, TGM3, IVL, FABP5	287	184	13528	4.61112	0.00080211	0.000114627	0.000635361
ABCA12																GOTERM_BP_FAT	GO:0030216~keratinocyte differentiation	9	2.65487	7.17823e-05	EREG, S100A7, SPRR1A, SPRR1B, TGM1, SPRR3, TGM3, IVL, SCEL	287	66	13528	6.42762	0.145781	0.0142222	0.124684
CXCR2																GOTERM_BP_FAT	GO:0009913~epidermal cell differentiation	9	2.65487	0.000134087	EREG, S100A7, SPRR1A, SPRR1B, TGM1, SPRR3, TGM3, IVL, SCEL	287	72	13528	5.89199	0.254977	0.0208048	0.232786
TGM3																GOTERM_BP_FAT	GO:0030855~epithelial cell differentiation	12	3.53982	0.000155815	RHCG, EREG, S100A7, SPRR1A, SPRR1B, TGM1, SPRR3, DHRS9, TGM3, EHF, IVL, SCEL	287	137	13528	4.12869	0.289681	0.0225447	0.270461
KCNJ15																SP_PIR_KEYWORDS	keratinization	6	1.76991	0.000645946	SPRR1A, SPRR1B, TGM1, SPRR3, TGM3, IVL	339	40	19235	8.51106	0.226763	0.0102341	0.89656
PLA2G3																GOTERM_CC_FAT	GO:0001533~cornified envelope	5	1.47493	0.00098411	SPRR1A, SPRR1B, TGM1, IVL, SCEL	266	22	12782	10.9211	0.222033	0.0352318	1.27487
HMOX1																GOTERM_BP_FAT	GO:0018149~peptide cross-linking	5	1.47493	0.0020259	SPRR1A, SPRR1B, TGM1, TGM3, IVL	287	26	13528	9.06459	0.988337	0.11631	3.46319
MAPKAPK3																GOTERM_BP_FAT	GO:0031424~keratinization	6	1.76991	0.00203415	SPRR1A, SPRR1B, TGM1, SPRR3, TGM3, IVL	287	43	13528	6.5771	0.988547	0.113787	3.47706
IFI44L																INTERPRO	IPR003302:Cornifin (SPRR)	3	0.884956	0.00213804	SPRR1A, SPRR1B, SPRR3	320	4	16659	39.0445	0.76216	0.112796	3.1585
IFI44																GOTERM_BP_FAT	GO:0060429~epithelium development	13	3.83481	0.00327447	S100A7, DHRS9, EHF, SCEL, EREG, RHCG, SPRR1A, SPRR1B, ALDH1A3, TGM1, SPRR3, TGM3, IVL	287	227	13528	2.69941	0.999253	0.142021	5.54093
CLCA2																UP_SEQ_FEATURE	repeat:5	8	2.35988	0.0218263	EPN3, APOE, SPRR1A, SPRR1B, SPRR3, IVL, SCEL, FLVCR2	339	157	19113	2.87289	1	0.79404	29.6608
DNASE1L3																UP_SEQ_FEATURE	repeat:4	8	2.35988	0.0433588	EPN3, APOE, SPRR1A, SPRR1B, SPRR3, IVL, SCEL, FLVCR2	339	182	19113	2.47827	1	0.896378	50.6742
BDH1																GOTERM_MF_FAT	GO:0030674~protein binding, bridging	6	1.76991	0.0524956	ADAP2, SORBS1, SPRR1A, SPRR1B, IVL, BLNK	281	94	12983	2.94912	1	0.61211	54.5828
CHRNA9																INTERPRO	IPR003267:Small proline-rich	3	0.884956	0.0821812	SPRR1A, SPRR1B, SPRR3	320	25	16659	6.24712	1	0.899909	72.3603
TMEM165																UP_SEQ_FEATURE	repeat:3	8	2.35988	0.0864921	EPN3, APOE, SPRR1A, SPRR1B, SPRR3, IVL, SCEL, FLVCR2	339	214	19113	2.10768	1	0.964925	76.3616
CXCL13																UP_SEQ_FEATURE	repeat:6	6	1.76991	0.11016	APOE, SPRR1A, SPRR1B, SPRR3, IVL, SCEL	339	143	19113	2.36562	1	0.974948	84.4455
HSPA4L																UP_SEQ_FEATURE	repeat:1	8	2.35988	0.140782	EPN3, APOE, SPRR1A, SPRR1B, SPRR3, IVL, SCEL, FLVCR2	339	243	19113	1.85615	1	0.987776	91.1002
IFI6																UP_SEQ_FEATURE	repeat:2	8	2.35988	0.148085	EPN3, APOE, SPRR1A, SPRR1B, SPRR3, IVL, SCEL, FLVCR2	339	246	19113	1.83351	1	0.987888	92.2325
IFI16																UP_SEQ_FEATURE	repeat:8	5	1.47493	0.16351	APOE, SPRR3, IVL, SCEL, FLVCR2	339	120	19113	2.34919	1	0.991719	94.1956
POLR3G																UP_SEQ_FEATURE	repeat:14	3	0.884956	0.377406	SPRR3, IVL, SCEL	339	74	19113	2.2857	1	0.999969	99.9476
CD83																UP_SEQ_FEATURE	repeat:7	4	1.17994	0.399892	APOE, SPRR3, IVL, SCEL	339	129	19113	1.74823	1	0.999983	99.9709
UNC93A																UP_SEQ_FEATURE	repeat:13	3	0.884956	0.402458	SPRR3, IVL, SCEL	339	78	19113	2.16848	1	0.99998	99.9728
RGS1																UP_SEQ_FEATURE	repeat:12	3	0.884956	0.414806	SPRR3, IVL, SCEL	339	80	19113	2.11427	1	0.999981	99.9805
VNN3																UP_SEQ_FEATURE	repeat:11	3	0.884956	0.445099	SPRR3, IVL, SCEL	339	85	19113	1.9899	1	0.999992	99.9916
SOD2																UP_SEQ_FEATURE	repeat:10	3	0.884956	0.497333	SPRR3, IVL, SCEL	339	94	19113	1.79938	1	0.999997	99.9983
HYAL4																UP_SEQ_FEATURE	repeat:9	3	0.884956	0.546331	SPRR3, IVL, SCEL	339	103	19113	1.64215	1	0.999999	99.9997
STEAP4
H3F3B																Annotation Cluster 16	Enrichment Score: 2.0196951735418645
PLAT																Category	Term	Count	%	PValue	Genes	List Total	Pop Hits	Pop Total	Fold Enrichment	Bonferroni	Benjamini	FDR
IL13RA1																INTERPRO	IPR006117:2-5-oligoadenylate synthetase, conserved site	4	1.17994	2.74312e-05	OASL, OAS3, OAS1, OAS2	320	4	16659	52.0594	0.0182382	0.00916107	0.0411257
CDK1																INTERPRO	IPR018952:2'-5'-oligoadenylate synthetase 1, domain 2/C-terminal	4	1.17994	2.74312e-05	OASL, OAS3, OAS1, OAS2	320	4	16659	52.0594	0.0182382	0.00916107	0.0411257
CYP2E1																INTERPRO	IPR006116:2-5-oligoadenylate synthetase, ubiquitin-like region	4	1.17994	6.7603e-05	OASL, OAS3, OAS1, OAS2	320	5	16659	41.6475	0.0443496	0.0090316	0.101324
CYB5R2																SP_PIR_KEYWORDS	nucleotidyltransferase	3	0.884956	0.38696	OAS3, OAS1, OAS2	339	76	19235	2.23975	1	0.846278	99.8908
NLRX1																GOTERM_MF_FAT	GO:0016779~nucleotidyltransferase activity	4	1.17994	0.508024	POLR3G, OAS3, OAS1, OAS2	281	125	12983	1.47849	1	0.997155	99.9969
HAL																SP_PIR_KEYWORDS	rna-binding	9	2.65487	0.736166	DDX58, APOBEC3B, OASL, OAS3, SYNCRIP, OAS1, ESRP2, OAS2, ISG20	339	540	19235	0.945674	1	0.985136	100
SCEL																GOTERM_MF_FAT	GO:0003723~RNA binding	9	2.65487	0.988901	DDX58, APOBEC3B, OASL, OAS3, SYNCRIP, OAS1, ESRP2, OAS2, ISG20	281	718	12983	0.579144	1	1	100
PSME2
GZMB																Annotation Cluster 17	Enrichment Score: 1.8561742877421552
ENSA																Category	Term	Count	%	PValue	Genes	List Total	Pop Hits	Pop Total	Fold Enrichment	Bonferroni	Benjamini	FDR
MAP3K9																GOTERM_BP_FAT	GO:0008202~steroid metabolic process	13	3.83481	0.00123722	STS, PPARD, CYB5R2, HSD17B2, LEPR, DHRS9, APOL1, CYP39A1, SQLE, APOE, CH25H, AKR1B10, HSD11B1	287	202	13528	3.0335	0.933953	0.0924889	2.12864
S100A12																GOTERM_BP_FAT	GO:0016125~sterol metabolic process	8	2.35988	0.00556217	PPARD, APOL1, CYP39A1, CYB5R2, APOE, SQLE, CH25H, LEPR	287	101	13528	3.73354	0.999995	0.209779	9.23897
S100A8																GOTERM_BP_FAT	GO:0008203~cholesterol metabolic process	7	2.0649	0.0132665	PPARD, APOL1, CYP39A1, APOE, SQLE, CH25H, LEPR	287	92	13528	3.58643	1	0.306799	20.7144
S100A7																GOTERM_BP_FAT	GO:0006694~steroid biosynthetic process	6	1.76991	0.0340131	CYP39A1, CYB5R2, HSD17B2, SQLE, CH25H, HSD11B1	287	85	13528	3.32724	1	0.437543	45.1975
RIT1																GOTERM_BP_FAT	GO:0016126~sterol biosynthetic process	3	0.884956	0.168669	CYB5R2, SQLE, CH25H	287	35	13528	4.04022	1	0.788503	95.9665
AIM2
IDH3A																Annotation Cluster 18	Enrichment Score: 1.8470204363983584
ISG20																Category	Term	Count	%	PValue	Genes	List Total	Pop Hits	Pop Total	Fold Enrichment	Bonferroni	Benjamini	FDR
KIAA0101																GOTERM_BP_FAT	GO:0001819~positive regulation of cytokine production	10	2.94985	0.000117493	DDX58, POLR3G, CD83, NOD2, EREG, PYCARD, IL1B, TRIM16, IDO1, CLEC7A	287	90	13528	5.23732	0.227338	0.019644	0.204007
BCL2A1																GOTERM_BP_FAT	GO:0001817~regulation of cytokine production	12	3.53982	0.00163278	DDX58, POLR3G, CD83, NOD2, EREG, HMOX1, PYCARD, IL1B, TRIM16, IDO1, CLEC7A, CD24	287	181	13528	3.12503	0.972315	0.102994	2.80013
PCSK6																GOTERM_BP_FAT	GO:0031349~positive regulation of defense response	7	2.0649	0.00440817	POLR3G, NOD2, EREG, IRF7, IDO1, CLEC7A, CD24	287	73	13528	4.51988	0.999939	0.179552	7.39093
N4BP1																GOTERM_BP_FAT	GO:0002684~positive regulation of immune system process	13	3.83481	0.00477796	POLR3G, IDO1, PNP, CD83, NOD2, EREG, IL4R, CD2, IL1B, VNN1, CD24, CLEC7A, IL13RA1	287	238	13528	2.57465	0.999973	0.189622	7.98695
LAD1																GOTERM_BP_FAT	GO:0051240~positive regulation of multicellular organismal process	13	3.83481	0.0058132	POLR3G, BTC, TRIM16, IDO1, DDX58, CD83, NOD2, ADRB2, EREG, HMOX1, PYCARD, IL1B, CLEC7A	287	244	13528	2.51134	0.999997	0.20759	9.63633
GINS3																GOTERM_BP_FAT	GO:0048584~positive regulation of response to stimulus	10	2.94985	0.064253	POLR3G, NOD2, IL8, EREG, IRF7, IL1B, H2AFX, IDO1, CLEC7A, CD24	287	236	13528	1.99728	1	0.563183	68.4692
YOD1																GOTERM_BP_FAT	GO:0045089~positive regulation of innate immune response	4	1.17994	0.0730181	POLR3G, NOD2, EREG, CLEC7A	287	46	13528	4.09877	1	0.595255	73.2268
ALOX12B																GOTERM_BP_FAT	GO:0050778~positive regulation of immune response	7	2.0649	0.0873847	POLR3G, NOD2, EREG, IL1B, IDO1, CLEC7A, CD24	287	145	13528	2.27553	1	0.633429	79.5919
KRT16																GOTERM_BP_FAT	GO:0045088~regulation of innate immune response	4	1.17994	0.105815	POLR3G, NOD2, EREG, CLEC7A	287	54	13528	3.49155	1	0.670716	85.6844
KRT17																GOTERM_BP_FAT	GO:0002764~immune response-regulating signal transduction	3	0.884956	0.332379	NOD2, CLEC7A, CD24	287	56	13528	2.52514	1	0.936341	99.9108
KPNA2
CARD14																Annotation Cluster 19	Enrichment Score: 1.7872787364491183
SLC39A6																Category	Term	Count	%	PValue	Genes	List Total	Pop Hits	Pop Total	Fold Enrichment	Bonferroni	Benjamini	FDR
FUT3																GOTERM_BP_FAT	GO:0001659~temperature homeostasis	5	1.47493	0.000881253	GPX2, ADRB2, PTGER3, IL1B, STAT3	287	21	13528	11.2228	0.855605	0.074488	1.52061
ETHE1																GOTERM_BP_FAT	GO:0006953~acute-phase response	5	1.47493	0.00983126	PTGER3, SERPINA3, IL1B, SERPINA1, STAT3	287	40	13528	5.89199	1	0.273065	15.7779
FPR1																GOTERM_BP_FAT	GO:0031649~heat generation	3	0.884956	0.0114647	ADRB2, PTGER3, IL1B	287	8	13528	17.676	1	0.289674	18.1602
GNA15																GOTERM_BP_FAT	GO:0002526~acute inflammatory response	7	2.0649	0.0176525	PTGER3, SERPINA3, VNN1, IL1B, SERPINA1, IDO1, STAT3	287	98	13528	3.36685	1	0.355481	26.6216
FUT2																GOTERM_BP_FAT	GO:0048871~multicellular organismal homeostasis	6	1.76991	0.0340131	GPX2, ADRB2, PTGER3, SERPINA3, IL1B, STAT3	287	85	13528	3.32724	1	0.437543	45.1975
IL1B																GOTERM_BP_FAT	GO:0032355~response to estradiol stimulus	3	0.884956	0.316813	IL1B, SERPINA1, STAT3	287	54	13528	2.61866	1	0.927905	99.8669
CXCR4
NMI																Annotation Cluster 20	Enrichment Score: 1.7869865150112312
MREG																Category	Term	Count	%	PValue	Genes	List Total	Pop Hits	Pop Total	Fold Enrichment	Bonferroni	Benjamini	FDR
PLEK																GOTERM_BP_FAT	GO:0042981~regulation of apoptosis	31	9.14454	0.00177032	MCL1, IL19, BTC, TIMP3, GCH1, NOD2, APOE, HMOX1, ALDH1A3, PYCARD, CD2, VNN1, IL1B, CD24, PCSK6, MX1, FOSL1, ANGPTL4, CDK1, BCL2A1, IDO1, IFI16, STAT1, BIRC3, SOD2, PPIF, SERPINB9, ADRB2, TNFSF10, CARD14, IFI6	287	804	13528	1.81743	0.97954	0.105171	3.0326
KYNU																GOTERM_BP_FAT	GO:0043067~regulation of programmed cell death	31	9.14454	0.00205568	MCL1, IL19, BTC, TIMP3, GCH1, NOD2, APOE, HMOX1, ALDH1A3, PYCARD, CD2, VNN1, IL1B, CD24, PCSK6, MX1, FOSL1, ANGPTL4, CDK1, BCL2A1, IDO1, IFI16, STAT1, BIRC3, SOD2, PPIF, SERPINB9, ADRB2, TNFSF10, CARD14, IFI6	287	812	13528	1.79952	0.989077	0.112072	3.51325
ZC3H12A																GOTERM_BP_FAT	GO:0010941~regulation of cell death	31	9.14454	0.00217243	MCL1, IL19, BTC, TIMP3, GCH1, NOD2, APOE, HMOX1, ALDH1A3, PYCARD, CD2, VNN1, IL1B, CD24, PCSK6, MX1, FOSL1, ANGPTL4, CDK1, BCL2A1, IDO1, IFI16, STAT1, BIRC3, SOD2, PPIF, SERPINB9, ADRB2, TNFSF10, CARD14, IFI6	287	815	13528	1.7929	0.991551	0.115207	3.70923
SLPI																GOTERM_BP_FAT	GO:0006916~anti-apoptosis	11	3.24484	0.0123239	CDK1, SERPINB9, MCL1, APOE, HMOX1, BCL2A1, VNN1, IL1B, BIRC3, IFI6, SOD2	287	206	13528	2.51696	1	0.29458	19.3877
PI3																GOTERM_BP_FAT	GO:0043066~negative regulation of apoptosis	15	4.42478	0.018609	CDK1, MCL1, BTC, BCL2A1, IDO1, BIRC3, SOD2, SERPINB9, APOE, HMOX1, IL1B, VNN1, PCSK6, IFI6, ANGPTL4	287	354	13528	1.99728	1	0.358118	27.8534
SAMSN1																GOTERM_BP_FAT	GO:0043069~negative regulation of programmed cell death	15	4.42478	0.0205519	CDK1, MCL1, BTC, BCL2A1, IDO1, BIRC3, SOD2, SERPINB9, APOE, HMOX1, IL1B, VNN1, PCSK6, IFI6, ANGPTL4	287	359	13528	1.96947	1	0.377994	30.296
APOBEC3B																GOTERM_BP_FAT	GO:0060548~negative regulation of cell death	15	4.42478	0.0212401	CDK1, MCL1, BTC, BCL2A1, IDO1, BIRC3, SOD2, SERPINB9, APOE, HMOX1, IL1B, VNN1, PCSK6, IFI6, ANGPTL4	287	360	13528	1.964	1	0.378738	31.1423
ACPP																GOTERM_BP_FAT	GO:0043065~positive regulation of apoptosis	16	4.71976	0.0402784	IL19, IFI16, STAT1, TIMP3, GCH1, TNFSF10, ADRB2, APOE, HMOX1, ALDH1A3, CD2, PYCARD, IL1B, CD24, MX1, FOSL1	287	430	13528	1.75389	1	0.470329	51.0575
RTP4																GOTERM_BP_FAT	GO:0043068~positive regulation of programmed cell death	16	4.71976	0.0422051	IL19, IFI16, STAT1, TIMP3, GCH1, TNFSF10, ADRB2, APOE, HMOX1, ALDH1A3, CD2, PYCARD, IL1B, CD24, MX1, FOSL1	287	433	13528	1.74174	1	0.484131	52.7375
TMEM40																GOTERM_BP_FAT	GO:0010942~positive regulation of cell death	16	4.71976	0.0436177	IL19, IFI16, STAT1, TIMP3, GCH1, TNFSF10, ADRB2, APOE, HMOX1, ALDH1A3, CD2, PYCARD, IL1B, CD24, MX1, FOSL1	287	435	13528	1.73373	1	0.490902	53.9344
HIGD1A																GOTERM_BP_FAT	GO:0006917~induction of apoptosis	12	3.53982	0.0775329	TNFSF10, APOE, HMOX1, IL19, PYCARD, CD2, IFI16, CD24, MX1, STAT1, TIMP3, GCH1	287	320	13528	1.7676	1	0.604442	75.4049
PLSCR1																GOTERM_BP_FAT	GO:0012502~induction of programmed cell death	12	3.53982	0.0790944	TNFSF10, APOE, HMOX1, IL19, PYCARD, CD2, IFI16, CD24, MX1, STAT1, TIMP3, GCH1	287	321	13528	1.76209	1	0.608244	76.1186
S100P
SPCS3																Annotation Cluster 21	Enrichment Score: 1.6477488201914543
CD2																Category	Term	Count	%	PValue	Genes	List Total	Pop Hits	Pop Total	Fold Enrichment	Bonferroni	Benjamini	FDR
UBA6																INTERPRO	IPR000566:Lipocalin-related protein and Bos/Can/Equ allergen	5	1.47493	0.00310803	LCN2, APOD, CRABP2, HPGDS, FABP5	320	32	16659	8.13428	0.876156	0.138599	4.56054
CXCL10																INTERPRO	IPR012674:Calycin	5	1.47493	0.00348414	LCN2, APOD, CRABP2, HPGDS, FABP5	320	33	16659	7.88778	0.903859	0.144552	5.09906
TNIP3																GOTERM_MF_FAT	GO:0005501~retinoid binding	3	0.884956	0.0743917	APOD, CRABP2, HPGDS	281	21	12983	6.60041	1	0.721348	67.745
SPRR1A																INTERPRO	IPR002345:Lipocalin	3	0.884956	0.0821812	LCN2, APOD, HPGDS	320	25	16659	6.24712	1	0.899909	72.3603
SPRR3																GOTERM_MF_FAT	GO:0019840~isoprenoid binding	3	0.884956	0.0871722	APOD, CRABP2, HPGDS	281	23	12983	6.02646	1	0.74977	73.6844
SPRR1B
SAR1B																Annotation Cluster 22	Enrichment Score: 1.6263181301064484
HBEGF																Category	Term	Count	%	PValue	Genes	List Total	Pop Hits	Pop Total	Fold Enrichment	Bonferroni	Benjamini	FDR
SUB1																GOTERM_BP_FAT	GO:0009310~amine catabolic process	7	2.0649	0.00609533	ARG1, KYNU, DIO2, HAL, AASS, SMOX, IDO1	287	78	13528	4.23014	0.999999	0.209778	10.081
GZMA																GOTERM_BP_FAT	GO:0046395~carboxylic acid catabolic process	7	2.0649	0.030354	ARG1, KYNU, PPARD, CYP39A1, HAL, AASS, IDO1	287	111	13528	2.97253	1	0.425688	41.4754
CCNB1																GOTERM_BP_FAT	GO:0016054~organic acid catabolic process	7	2.0649	0.030354	ARG1, KYNU, PPARD, CYP39A1, HAL, AASS, IDO1	287	111	13528	2.97253	1	0.425688	41.4754
SFT2D2																GOTERM_BP_FAT	GO:0009063~cellular amino acid catabolic process	5	1.47493	0.0556288	ARG1, KYNU, HAL, AASS, IDO1	287	68	13528	3.46587	1	0.535156	63.0187
ARG1
SERPINB1																Annotation Cluster 23	Enrichment Score: 1.560740895861624
VNN1																Category	Term	Count	%	PValue	Genes	List Total	Pop Hits	Pop Total	Fold Enrichment	Bonferroni	Benjamini	FDR
DEFB4A																KEGG_PATHWAY	hsa04621:NOD-like receptor signaling pathway	7	2.0649	0.00510012	CXCL1, NOD2, IL8, PYCARD, CCL8, IL1B, BIRC3	133	62	5085	4.31664	0.511221	0.163862	5.85465
LEPROTL1																SMART	SM00114:CARD	4	1.17994	0.0137952	NOD2, CARD14, PYCARD, BIRC3	160	29	9079	7.82672	0.826278	0.3544	14.8597
RGS20																INTERPRO	IPR001315:Caspase Recruitment	4	1.17994	0.0175901	NOD2, CARD14, PYCARD, BIRC3	320	29	16659	7.1806	0.999993	0.465668	23.3649
SQLE																UP_SEQ_FEATURE	domain:CARD	3	0.884956	0.092651	CARD14, PYCARD, BIRC3	339	29	19113	5.83247	1	0.969216	78.7784
PRSS3																INTERPRO	IPR011029:DEATH-like	4	1.17994	0.137046	NOD2, PYCARD, BIRC3, AIM2	320	67	16659	3.10802	1	0.962995	89.0321
MELK
CKS2																Annotation Cluster 24	Enrichment Score: 1.487648070605516
DDX58																Category	Term	Count	%	PValue	Genes	List Total	Pop Hits	Pop Total	Fold Enrichment	Bonferroni	Benjamini	FDR
ARSF																GOTERM_BP_FAT	GO:0050865~regulation of cell activation	12	3.53982	0.00124562	CD83, PLEK, APOE, HMOX1, IL4R, CD2, VNN1, IL1B, IDO1, CD24, IL13RA1, PNP	287	175	13528	3.23218	0.93516	0.0900257	2.14293
SAR1A																GOTERM_BP_FAT	GO:0050867~positive regulation of cell activation	9	2.65487	0.0024385	CD83, PLEK, IL4R, CD2, VNN1, IL1B, CD24, IL13RA1, PNP	287	111	13528	3.82183	0.995295	0.117176	4.15452
CH25H																GOTERM_BP_FAT	GO:0002684~positive regulation of immune system process	13	3.83481	0.00477796	POLR3G, IDO1, PNP, CD83, NOD2, EREG, IL4R, CD2, IL1B, VNN1, CD24, CLEC7A, IL13RA1	287	238	13528	2.57465	0.999973	0.189622	7.98695
BLNK																GOTERM_BP_FAT	GO:0002696~positive regulation of leukocyte activation	8	2.35988	0.00721259	CD83, IL4R, CD2, VNN1, IL1B, CD24, IL13RA1, PNP	287	106	13528	3.55743	1	0.22607	11.8217
MED8																GOTERM_BP_FAT	GO:0002694~regulation of leukocyte activation	10	2.94985	0.00879332	CD83, HMOX1, IL4R, CD2, VNN1, IL1B, IDO1, CD24, IL13RA1, PNP	287	166	13528	2.83951	1	0.26134	14.2302
PDZK1IP1																GOTERM_BP_FAT	GO:0045619~regulation of lymphocyte differentiation	6	1.76991	0.0105596	CD83, IL4R, CD2, VNN1, CD24, PNP	287	63	13528	4.48913	1	0.283143	16.8481
IFIT1																GOTERM_BP_FAT	GO:0050863~regulation of T cell activation	8	2.35988	0.0120846	CD83, IL4R, CD2, VNN1, IL1B, IDO1, CD24, PNP	287	117	13528	3.22297	1	0.296121	19.0477
CYP2C18																GOTERM_BP_FAT	GO:0051249~regulation of lymphocyte activation	9	2.65487	0.0133872	CD83, IL4R, CD2, VNN1, IL1B, IDO1, CD24, IL13RA1, PNP	287	148	13528	2.86637	1	0.305961	20.8828
PHLDA2																GOTERM_BP_FAT	GO:0051251~positive regulation of lymphocyte activation	7	2.0649	0.0168607	CD83, IL4R, VNN1, IL1B, CD24, IL13RA1, PNP	287	97	13528	3.40156	1	0.348853	25.5867
TCN1																GOTERM_BP_FAT	GO:0046635~positive regulation of alpha-beta T cell activation	4	1.17994	0.016971	CD83, IL4R, CD24, PNP	287	26	13528	7.25168	1	0.3475	25.7318
ALDH3B2																GOTERM_BP_FAT	GO:0050870~positive regulation of T cell activation	6	1.76991	0.0222812	CD83, IL4R, VNN1, IL1B, CD24, PNP	287	76	13528	3.72125	1	0.384244	32.4043
RAB38																GOTERM_BP_FAT	GO:0045580~regulation of T cell differentiation	5	1.47493	0.022462	CD83, IL4R, CD2, VNN1, PNP	287	51	13528	4.62117	1	0.383772	32.6212
PRRG4																GOTERM_BP_FAT	GO:0002822~regulation of adaptive immune response based on somatic recombination of immune receptors built from immunoglobulin superfamily domains	5	1.47493	0.0287279	NOD2, IL4R, IL1B, IDO1, CD24	287	55	13528	4.28508	1	0.41854	39.746
BIRC3																GOTERM_BP_FAT	GO:0045582~positive regulation of T cell differentiation	4	1.17994	0.02952	CD83, IL4R, VNN1, PNP	287	32	13528	5.89199	1	0.421953	40.5943
TMPRSS4																GOTERM_BP_FAT	GO:0002819~regulation of adaptive immune response	5	1.47493	0.0304405	NOD2, IL4R, IL1B, IDO1, CD24	287	56	13528	4.20856	1	0.421443	41.5661
KLRB1																GOTERM_BP_FAT	GO:0045621~positive regulation of lymphocyte differentiation	4	1.17994	0.0372047	CD83, IL4R, VNN1, PNP	287	35	13528	5.38696	1	0.457695	48.2606
PLBD1																GOTERM_BP_FAT	GO:0046634~regulation of alpha-beta T cell activation	4	1.17994	0.0399717	CD83, IL4R, CD24, PNP	287	36	13528	5.23732	1	0.470082	50.785
GALNT6																GOTERM_BP_FAT	GO:0002699~positive regulation of immune effector process	4	1.17994	0.0656588	NOD2, IL1B, CD24, IL13RA1	287	44	13528	4.28508	1	0.565168	69.2824
GBP1																GOTERM_BP_FAT	GO:0046638~positive regulation of alpha-beta T cell differentiation	3	0.884956	0.0659144	CD83, IL4R, PNP	287	20	13528	7.07038	1	0.564607	69.4282
KRT6A																GOTERM_BP_FAT	GO:0051094~positive regulation of developmental process	11	3.24484	0.0712727	CD83, ADRB2, PPARD, CD36, IL4R, BTC, VNN1, IL1B, TRIM16, PNP, ANGPTL4	287	278	13528	1.86509	1	0.590063	72.3371
OAS1																GOTERM_BP_FAT	GO:0046637~regulation of alpha-beta T cell differentiation	3	0.884956	0.0972363	CD83, IL4R, PNP	287	25	13528	5.65631	1	0.65498	83.1003
ADRB2																GOTERM_BP_FAT	GO:0050670~regulation of lymphocyte proliferation	5	1.47493	0.0988559	IL1B, IDO1, CD24, IL13RA1, PNP	287	83	13528	2.83951	1	0.657905	83.6196
BTC																GOTERM_BP_FAT	GO:0032944~regulation of mononuclear cell proliferation	5	1.47493	0.102171	IL1B, IDO1, CD24, IL13RA1, PNP	287	84	13528	2.80571	1	0.663842	84.6359
TPM2																GOTERM_BP_FAT	GO:0070663~regulation of leukocyte proliferation	5	1.47493	0.102171	IL1B, IDO1, CD24, IL13RA1, PNP	287	84	13528	2.80571	1	0.663842	84.6359
RAI14																GOTERM_BP_FAT	GO:0050671~positive regulation of lymphocyte proliferation	4	1.17994	0.110262	IL1B, CD24, IL13RA1, PNP	287	55	13528	3.42806	1	0.681718	86.8727
PRELP																GOTERM_BP_FAT	GO:0032946~positive regulation of mononuclear cell proliferation	4	1.17994	0.114781	IL1B, CD24, IL13RA1, PNP	287	56	13528	3.36685	1	0.690793	87.9844
SORBS1																GOTERM_BP_FAT	GO:0070665~positive regulation of leukocyte proliferation	4	1.17994	0.114781	IL1B, CD24, IL13RA1, PNP	287	56	13528	3.36685	1	0.690793	87.9844
SDC2																GOTERM_BP_FAT	GO:0042129~regulation of T cell proliferation	4	1.17994	0.143268	IL1B, IDO1, CD24, PNP	287	62	13528	3.04103	1	0.751182	93.1946
FAM13A																GOTERM_BP_FAT	GO:0042102~positive regulation of T cell proliferation	3	0.884956	0.199243	IL1B, CD24, PNP	287	39	13528	3.62584	1	0.828081	97.8969
COBL																GOTERM_BP_FAT	GO:0045597~positive regulation of cell differentiation	8	2.35988	0.211556	CD83, PPARD, CD36, IL4R, BTC, VNN1, TRIM16, PNP	287	229	13528	1.64667	1	0.838663	98.3935
GATA3
CLDN8																Annotation Cluster 25	Enrichment Score: 1.4397976332487143
KLF9																Category	Term	Count	%	PValue	Genes	List Total	Pop Hits	Pop Total	Fold Enrichment	Bonferroni	Benjamini	FDR
TIMP3																GOTERM_MF_FAT	GO:0005319~lipid transporter activity	6	1.76991	0.0114303	PLSCR1, APOD, GM2A, ATP10B, APOE, APOL6	281	63	12983	4.40027	0.998436	0.30158	15.4873
CCND1																GOTERM_BP_FAT	GO:0010876~lipid localization	9	2.65487	0.018492	PPARD, APOL1, CD36, GM2A, ATP10B, APOE, IL1B, APOL6, ABCA12	287	157	13528	2.70206	1	0.359385	27.7039
EMX2																GOTERM_BP_FAT	GO:0006869~lipid transport	8	2.35988	0.0344158	PPARD, APOL1, CD36, GM2A, ATP10B, APOE, APOL6, ABCA12	287	145	13528	2.6006	1	0.436553	45.5932
NRN1																GOTERM_BP_FAT	GO:0042157~lipoprotein metabolic process	4	1.17994	0.239337	APOL1, CD36, APOE, APOL6	287	80	13528	2.35679	1	0.866682	99.1388
PLLP
LRP4																Annotation Cluster 26	Enrichment Score: 1.4217687631974394
TNS1																Category	Term	Count	%	PValue	Genes	List Total	Pop Hits	Pop Total	Fold Enrichment	Bonferroni	Benjamini	FDR
FBLN1																GOTERM_BP_FAT	GO:0043603~cellular amide metabolic process	7	2.0649	0.00113281	NAMPT, ARG1, KYNU, ARG2, IDO1, PNP, IDH3A	287	56	13528	5.89199	0.916919	0.0880279	1.95067
HSD11B1																GOTERM_BP_FAT	GO:0019748~secondary metabolic process	8	2.35988	0.00138701	NAMPT, KYNU, ALDH1A3, CRABP2, DHRS9, IDO1, PNP, IDH3A	287	79	13528	4.77325	0.95248	0.0936025	2.38342
APOE																GOTERM_BP_FAT	GO:0019674~NAD metabolic process	5	1.47493	0.00174289	NAMPT, KYNU, IDO1, PNP, IDH3A	287	25	13528	9.42718	0.978268	0.106507	2.98628
CRIP1																GOTERM_BP_FAT	GO:0006766~vitamin metabolic process	7	2.0649	0.00503525	NAMPT, KYNU, PPARD, ALDH1A3, CRABP2, DHRS9, PNP	287	75	13528	4.39935	0.999985	0.19528	8.3995
HPGDS																GOTERM_BP_FAT	GO:0006769~nicotinamide metabolic process	5	1.47493	0.00983126	NAMPT, KYNU, IDO1, PNP, IDH3A	287	40	13528	5.89199	1	0.273065	15.7779
CYP39A1																GOTERM_BP_FAT	GO:0046496~nicotinamide nucleotide metabolic process	5	1.47493	0.00983126	NAMPT, KYNU, IDO1, PNP, IDH3A	287	40	13528	5.89199	1	0.273065	15.7779
IGFBP5																GOTERM_BP_FAT	GO:0009820~alkaloid metabolic process	5	1.47493	0.0107169	NAMPT, KYNU, IDO1, PNP, IDH3A	287	41	13528	5.74828	1	0.279983	17.0776
PPAP2B																GOTERM_BP_FAT	GO:0019362~pyridine nucleotide metabolic process	5	1.47493	0.0116525	NAMPT, KYNU, IDO1, PNP, IDH3A	287	42	13528	5.61142	1	0.290385	18.4301
LAMB4																GOTERM_BP_FAT	GO:0006776~vitamin A metabolic process	4	1.17994	0.0121089	PPARD, ALDH1A3, CRABP2, DHRS9	287	23	13528	8.19755	1	0.2934	19.0823
CLEC3B																GOTERM_BP_FAT	GO:0009435~NAD biosynthetic process	3	0.884956	0.0145361	NAMPT, KYNU, PNP	287	9	13528	15.712	1	0.321072	22.4689
PAMR1																GOTERM_BP_FAT	GO:0006732~coenzyme metabolic process	9	2.65487	0.0160757	NAMPT, KYNU, VNN1, IDO1, PNP, IDH3A, VNN3, SOD2, GCH1	287	153	13528	2.7727	1	0.34197	24.5474
ADH1B																GOTERM_BP_FAT	GO:0019359~nicotinamide nucleotide biosynthetic process	3	0.884956	0.0179189	NAMPT, KYNU, PNP	287	10	13528	14.1408	1	0.356597	26.9666
TPPP																GOTERM_BP_FAT	GO:0009110~vitamin biosynthetic process	4	1.17994	0.0207339	NAMPT, KYNU, DHRS9, PNP	287	28	13528	6.7337	1	0.377566	30.5208
FAM134B																GOTERM_BP_FAT	GO:0051186~cofactor metabolic process	10	2.94985	0.0229391	NAMPT, KYNU, HMOX1, VNN1, IDO1, PNP, IDH3A, VNN3, SOD2, GCH1	287	195	13528	2.41723	1	0.387243	33.1905
OLFML3																GOTERM_BP_FAT	GO:0006733~oxidoreduction coenzyme metabolic process	5	1.47493	0.0239415	NAMPT, KYNU, IDO1, PNP, IDH3A	287	52	13528	4.5323	1	0.388908	34.3718
POSTN																GOTERM_BP_FAT	GO:0042573~retinoic acid metabolic process	3	0.884956	0.0255611	ALDH1A3, CRABP2, DHRS9	287	12	13528	11.784	1	0.395271	36.2389
PDE4DIP																GOTERM_BP_FAT	GO:0006775~fat-soluble vitamin metabolic process	4	1.17994	0.031978	PPARD, ALDH1A3, CRABP2, DHRS9	287	33	13528	5.71344	1	0.422333	43.1559
ITM2A																GOTERM_BP_FAT	GO:0019363~pyridine nucleotide biosynthetic process	3	0.884956	0.0390134	NAMPT, KYNU, PNP	287	15	13528	9.42718	1	0.466563	49.9242
DMD																GOTERM_BP_FAT	GO:0006720~isoprenoid metabolic process	4	1.17994	0.0656588	PPARD, ALDH1A3, CRABP2, DHRS9	287	44	13528	4.28508	1	0.565168	69.2824
CCL27																GOTERM_BP_FAT	GO:0042445~hormone metabolic process	6	1.76991	0.074123	KLK6, DIO2, ALDH1A3, CRABP2, DHRS9, PCSK6	287	106	13528	2.66807	1	0.597011	73.7761
APOD																GOTERM_BP_FAT	GO:0001523~retinoid metabolic process	3	0.884956	0.0842562	ALDH1A3, CRABP2, DHRS9	287	23	13528	6.14816	1	0.624957	78.3412
																GOTERM_BP_FAT	GO:0042364~water-soluble vitamin biosynthetic process	3	0.884956	0.0842562	NAMPT, KYNU, PNP	287	23	13528	6.14816	1	0.624957	78.3412
																GOTERM_BP_FAT	GO:0016101~diterpenoid metabolic process	3	0.884956	0.0842562	ALDH1A3, CRABP2, DHRS9	287	23	13528	6.14816	1	0.624957	78.3412
																GOTERM_BP_FAT	GO:0006721~terpenoid metabolic process	3	0.884956	0.0972363	ALDH1A3, CRABP2, DHRS9	287	25	13528	5.65631	1	0.65498	83.1003
																GOTERM_BP_FAT	GO:0010817~regulation of hormone levels	7	2.0649	0.101177	KLK6, DIO2, ALDH1A3, CRABP2, DHRS9, PCSK6, SMPD3	287	151	13528	2.18511	1	0.665163	84.3377
																GOTERM_BP_FAT	GO:0044271~nitrogen compound biosynthetic process	11	3.24484	0.150294	NAMPT, ARG1, KYNU, GLUL, ATP10B, ARG2, ATP12A, AMPD3, PNP, GART, GCH1	287	325	13528	1.59537	1	0.76068	94.1022
																GOTERM_BP_FAT	GO:0009108~coenzyme biosynthetic process	4	1.17994	0.179063	NAMPT, KYNU, PNP, GCH1	287	69	13528	2.73252	1	0.79892	96.7588
																GOTERM_BP_FAT	GO:0009165~nucleotide biosynthetic process	7	2.0649	0.201382	NAMPT, KYNU, ATP10B, ATP12A, AMPD3, PNP, GART	287	186	13528	1.77393	1	0.829523	97.9925
																GOTERM_BP_FAT	GO:0006767~water-soluble vitamin metabolic process	3	0.884956	0.20699	NAMPT, KYNU, PNP	287	40	13528	3.53519	1	0.835557	98.2239
																GOTERM_BP_FAT	GO:0034404~nucleobase, nucleoside and nucleotide biosynthetic process	7	2.0649	0.224815	NAMPT, KYNU, ATP10B, ATP12A, AMPD3, PNP, GART	287	193	13528	1.70959	1	0.852549	98.8036
																GOTERM_BP_FAT	GO:0034654~nucleobase, nucleoside, nucleotide and nucleic acid biosynthetic process	7	2.0649	0.224815	NAMPT, KYNU, ATP10B, ATP12A, AMPD3, PNP, GART	287	193	13528	1.70959	1	0.852549	98.8036
																GOTERM_BP_FAT	GO:0051188~cofactor biosynthetic process	4	1.17994	0.337212	NAMPT, KYNU, PNP, GCH1	287	97	13528	1.94375	1	0.937828	99.9214
																GOTERM_BP_FAT	GO:0034754~cellular hormone metabolic process	3	0.884956	0.35553	ALDH1A3, CRABP2, DHRS9	287	59	13528	2.39674	1	0.945707	99.9517
																KEGG_PATHWAY	hsa00230:Purine metabolism	4	1.17994	0.765999	POLR3G, AMPD3, PNP, GART	133	153	5085	0.999558	1	0.992104	100
																Annotation Cluster 27	Enrichment Score: 1.415977758592205
																Category	Term	Count	%	PValue	Genes	List Total	Pop Hits	Pop Total	Fold Enrichment	Bonferroni	Benjamini	FDR
																GOTERM_BP_FAT	GO:0008219~cell death	25	7.37463	0.0182252	PPARD, FOSL2, MCL1, IL19, CXCR2, DNASE1L3, CXCR4, HMOX1, PYCARD, IL1B, ZC3H12A, CD24, XAF1, PHLDA2, KLK8, PTGER3, GZMA, BCL2A1, GZMB, STAT1, BIRC3, SOD2, TNFSF10, APOL1, IFI6	287	719	13528	1.63894	1	0.358319	27.3615
																GOTERM_BP_FAT	GO:0016265~death	25	7.37463	0.0191244	PPARD, FOSL2, MCL1, IL19, CXCR2, DNASE1L3, CXCR4, HMOX1, PYCARD, IL1B, ZC3H12A, CD24, XAF1, PHLDA2, KLK8, PTGER3, GZMA, BCL2A1, GZMB, STAT1, BIRC3, SOD2, TNFSF10, APOL1, IFI6	287	724	13528	1.62762	1	0.359915	28.5092
																GOTERM_BP_FAT	GO:0006915~apoptosis	20	5.89971	0.0535037	PPARD, MCL1, GZMA, IL19, BCL2A1, CXCR2, GZMB, BIRC3, STAT1, DNASE1L3, SOD2, TNFSF10, CXCR4, PYCARD, ZC3H12A, IL1B, CD24, XAF1, IFI6, PHLDA2	287	602	13528	1.56598	1	0.529693	61.5455
																GOTERM_BP_FAT	GO:0012501~programmed cell death	20	5.89971	0.0600625	PPARD, MCL1, GZMA, IL19, BCL2A1, CXCR2, GZMB, BIRC3, STAT1, DNASE1L3, SOD2, TNFSF10, CXCR4, PYCARD, ZC3H12A, IL1B, CD24, XAF1, IFI6, PHLDA2	287	611	13528	1.54291	1	0.550572	65.923
																SP_PIR_KEYWORDS	Apoptosis	12	3.53982	0.0742785	TNFSF10, MCL1, CHAC1, GZMA, IL19, BCL2A1, PYCARD, ZC3H12A, GZMB, XAF1, BIRC3, DNASE1L3	339	381	19235	1.7871	1	0.452461	65.8959
																Annotation Cluster 28	Enrichment Score: 1.4036148428467934
																Category	Term	Count	%	PValue	Genes	List Total	Pop Hits	Pop Total	Fold Enrichment	Bonferroni	Benjamini	FDR
																GOTERM_BP_FAT	GO:0001818~negative regulation of cytokine production	5	1.47493	0.00820568	CD83, NOD2, HMOX1, IDO1, CD24	287	38	13528	6.20209	1	0.249545	13.3422
																GOTERM_BP_FAT	GO:0002694~regulation of leukocyte activation	10	2.94985	0.00879332	CD83, HMOX1, IL4R, CD2, VNN1, IL1B, IDO1, CD24, IL13RA1, PNP	287	166	13528	2.83951	1	0.26134	14.2302
																GOTERM_BP_FAT	GO:0050863~regulation of T cell activation	8	2.35988	0.0120846	CD83, IL4R, CD2, VNN1, IL1B, IDO1, CD24, PNP	287	117	13528	3.22297	1	0.296121	19.0477
																GOTERM_BP_FAT	GO:0051241~negative regulation of multicellular organismal process	9	2.65487	0.0233291	CD83, ADRB2, KLK8, NOD2, APOE, HMOX1, ARG2, IDO1, CD24	287	164	13528	2.58673	1	0.386645	33.6524
																GOTERM_BP_FAT	GO:0002822~regulation of adaptive immune response based on somatic recombination of immune receptors built from immunoglobulin superfamily domains	5	1.47493	0.0287279	NOD2, IL4R, IL1B, IDO1, CD24	287	55	13528	4.28508	1	0.41854	39.746
																GOTERM_BP_FAT	GO:0002819~regulation of adaptive immune response	5	1.47493	0.0304405	NOD2, IL4R, IL1B, IDO1, CD24	287	56	13528	4.20856	1	0.421443	41.5661
																GOTERM_BP_FAT	GO:0002683~negative regulation of immune system process	6	1.76991	0.0311324	GPX2, NOD2, HMOX1, IL4R, IDO1, CD24	287	83	13528	3.40741	1	0.421102	42.2866
																GOTERM_BP_FAT	GO:0050866~negative regulation of cell activation	5	1.47493	0.0398932	APOE, HMOX1, IL4R, IDO1, CD24	287	61	13528	3.8636	1	0.471803	50.7151
																GOTERM_BP_FAT	GO:0050727~regulation of inflammatory response	5	1.47493	0.0771246	GPX2, ADRB2, APOE, IDO1, CD24	287	76	13528	3.10105	1	0.606287	75.215
																GOTERM_BP_FAT	GO:0002695~negative regulation of leukocyte activation	4	1.17994	0.119368	HMOX1, IL4R, IDO1, CD24	287	57	13528	3.30778	1	0.702732	89.0218
																GOTERM_BP_FAT	GO:0050868~negative regulation of T cell activation	3	0.884956	0.222574	IL4R, IDO1, CD24	287	42	13528	3.36685	1	0.851269	98.7421
																GOTERM_BP_FAT	GO:0051250~negative regulation of lymphocyte activation	3	0.884956	0.316813	IL4R, IDO1, CD24	287	54	13528	2.61866	1	0.927905	99.8669
																Annotation Cluster 29	Enrichment Score: 1.3932818529764952
																Category	Term	Count	%	PValue	Genes	List Total	Pop Hits	Pop Total	Fold Enrichment	Bonferroni	Benjamini	FDR
																GOTERM_BP_FAT	GO:0032768~regulation of monooxygenase activity	4	1.17994	0.0152466	APOE, ARG2, IL1B, GCH1	287	25	13528	7.54174	1	0.330669	23.4347
																GOTERM_BP_FAT	GO:0032770~positive regulation of monooxygenase activity	3	0.884956	0.0297931	APOE, IL1B, GCH1	287	13	13528	10.8775	1	0.422286	40.8843
																GOTERM_BP_FAT	GO:0050999~regulation of nitric-oxide synthase activity	3	0.884956	0.0439769	APOE, ARG2, GCH1	287	16	13528	8.83798	1	0.491423	54.2342
																GOTERM_BP_FAT	GO:0051341~regulation of oxidoreductase activity	4	1.17994	0.0520424	APOE, ARG2, IL1B, GCH1	287	40	13528	4.71359	1	0.52858	60.5005
																GOTERM_BP_FAT	GO:0051353~positive regulation of oxidoreductase activity	3	0.884956	0.103925	APOE, IL1B, GCH1	287	26	13528	5.43876	1	0.667068	85.1493
																Annotation Cluster 30	Enrichment Score: 1.3704232245332266
																Category	Term	Count	%	PValue	Genes	List Total	Pop Hits	Pop Total	Fold Enrichment	Bonferroni	Benjamini	FDR
																GOTERM_BP_FAT	GO:0048589~developmental growth	8	2.35988	0.00242391	CCNB1, INA, KLK6, PPARD, EREG, MREG, TIMP3, IGFBP5	287	87	13528	4.33433	0.995141	0.119118	4.13015
																GOTERM_BP_FAT	GO:0042246~tissue regeneration	4	1.17994	0.02952	CCNB1, INA, KLK6, TIMP3	287	32	13528	5.89199	1	0.421953	40.5943
																GOTERM_BP_FAT	GO:0031099~regeneration	5	1.47493	0.0581134	CCNB1, INA, KLK6, CCND1, TIMP3	287	69	13528	3.41564	1	0.544755	64.6738
																GOTERM_BP_FAT	GO:0040007~growth	8	2.35988	0.0938019	CCNB1, INA, KLK6, PPARD, EREG, MREG, TIMP3, IGFBP5	287	183	13528	2.06059	1	0.649895	81.9474
																GOTERM_BP_FAT	GO:0021700~developmental maturation	4	1.17994	0.360382	CCNB1, PPARD, EREG, MREG	287	101	13528	1.86677	1	0.947434	99.9576
																Annotation Cluster 31	Enrichment Score: 1.3292498260050296
																Category	Term	Count	%	PValue	Genes	List Total	Pop Hits	Pop Total	Fold Enrichment	Bonferroni	Benjamini	FDR
																GOTERM_MF_FAT	GO:0005154~epidermal growth factor receptor binding	4	1.17994	0.00302835	EREG, BTC, TGFA, HBEGF	281	14	12983	13.2008	0.818139	0.143547	4.34221
																INTERPRO	IPR015497:Epidermal growth factor receptor ligand	3	0.884956	0.00351833	BTC, TGFA, HBEGF	320	5	16659	31.2356	0.906047	0.137405	5.14787
																INTERPRO	IPR001336:EGF, type 1	3	0.884956	0.00521085	EREG, BTC, TGFA	320	6	16659	26.0297	0.969972	0.18634	7.53518
																GOTERM_BP_FAT	GO:0045787~positive regulation of cell cycle	6	1.76991	0.00696556	CCND1, EREG, BTC, TGFA, IL1B, FOSL1	287	57	13528	4.96167	1	0.225637	11.4395
																UP_SEQ_FEATURE	domain:EGF-like	6	1.76991	0.0111492	PLAT, EREG, BTC, PAMR1, TGFA, HBEGF	339	76	19113	4.45109	0.999994	0.603972	16.3689
																GOTERM_BP_FAT	GO:0045840~positive regulation of mitosis	4	1.17994	0.0152466	EREG, BTC, TGFA, IL1B	287	25	13528	7.54174	1	0.330669	23.4347
																GOTERM_BP_FAT	GO:0051785~positive regulation of nuclear division	4	1.17994	0.0152466	EREG, BTC, TGFA, IL1B	287	25	13528	7.54174	1	0.330669	23.4347
																SMART	SM00181:EGF	9	2.65487	0.0248449	PLAT, FBLN1, EREG, BTC, PAMR1, TGFA, HBEGF, HYAL4, LRP4	160	201	9079	2.54076	0.957997	0.410414	25.275
																SP_PIR_KEYWORDS	mitogen	4	1.17994	0.0308415	EREG, BTC, TGFA, IL1B	339	39	19235	5.81953	0.999996	0.262215	35.3792
																INTERPRO	IPR006209:EGF	7	2.0649	0.0354872	PLAT, EREG, BTC, PAMR1, TGFA, HBEGF, LRP4	320	127	16659	2.86941	1	0.684788	41.8305
																GOTERM_BP_FAT	GO:0051130~positive regulation of cellular component organization	9	2.65487	0.0386292	PLEK, SORBS1, EREG, TPPP, BTC, TGFA, IL1B, CLEC7A, CD24	287	181	13528	2.34377	1	0.468038	49.5751
																INTERPRO	IPR006210:EGF-like	9	2.65487	0.0405329	PLAT, FBLN1, EREG, BTC, PAMR1, TGFA, HBEGF, HYAL4, LRP4	320	201	16659	2.33102	1	0.716914	46.2303
																GOTERM_BP_FAT	GO:0051781~positive regulation of cell division	4	1.17994	0.0488766	EREG, BTC, TGFA, IL1B	287	39	13528	4.83445	1	0.515021	58.144
																SP_PIR_KEYWORDS	egf-like domain	9	2.65487	0.0509802	PLAT, FBLN1, EREG, BTC, PAMR1, TGFA, HBEGF, HYAL4, LRP4	339	230	19235	2.22028	1	0.357956	51.7758
																GOTERM_BP_FAT	GO:0051302~regulation of cell division	4	1.17994	0.0768299	EREG, BTC, TGFA, IL1B	287	47	13528	4.01156	1	0.606771	75.0772
																SP_PIR_KEYWORDS	growth factor	6	1.76991	0.0815307	CXCL1, TYMP, EREG, BTC, TGFA, HBEGF	339	131	19235	2.5988	1	0.478442	69.4368
																GOTERM_BP_FAT	GO:0010638~positive regulation of organelle organization	5	1.47493	0.0988559	PLEK, EREG, BTC, TGFA, IL1B	287	83	13528	2.83951	1	0.657905	83.6196
																GOTERM_BP_FAT	GO:0007346~regulation of mitotic cell cycle	7	2.0649	0.103582	CDK1, CCND1, EREG, BTC, TGFA, IL1B, ZWILCH	287	152	13528	2.17073	1	0.667464	85.0501
																INTERPRO	IPR013032:EGF-like region, conserved site	10	2.94985	0.113112	PLAT, LAMB4, FBLN1, EREG, BTC, PAMR1, TGFA, HBEGF, HYAL4, LRP4	320	293	16659	1.77677	1	0.949367	83.4698
																GOTERM_BP_FAT	GO:0007088~regulation of mitosis	4	1.17994	0.114781	EREG, BTC, TGFA, IL1B	287	56	13528	3.36685	1	0.690793	87.9844
																GOTERM_BP_FAT	GO:0051783~regulation of nuclear division	4	1.17994	0.114781	EREG, BTC, TGFA, IL1B	287	56	13528	3.36685	1	0.690793	87.9844
																GOTERM_MF_FAT	GO:0008083~growth factor activity	7	2.0649	0.135286	CXCL1, TYMP, EREG, BTC, TGFA, IL1B, HBEGF	281	161	12983	2.00882	1	0.850398	88.0875
																INTERPRO	IPR000742:EGF-like, type 3	7	2.0649	0.172445	PLAT, FBLN1, EREG, BTC, PAMR1, TGFA, HBEGF	320	194	16659	1.87843	1	0.978692	94.1474
																KEGG_PATHWAY	hsa04012:ErbB signaling pathway	4	1.17994	0.394339	EREG, BTC, TGFA, HBEGF	133	87	5085	1.75784	1	0.932797	99.7305
																GOTERM_BP_FAT	GO:0010564~regulation of cell cycle process	4	1.17994	0.434505	EREG, BTC, TGFA, IL1B	287	114	13528	1.65389	1	0.968461	99.995
																GOTERM_BP_FAT	GO:0033043~regulation of organelle organization	5	1.47493	0.67715	PLEK, EREG, BTC, TGFA, IL1B	287	217	13528	1.08608	1	0.99736	100
																Annotation Cluster 32	Enrichment Score: 1.297631624892165
																Category	Term	Count	%	PValue	Genes	List Total	Pop Hits	Pop Total	Fold Enrichment	Bonferroni	Benjamini	FDR
																SP_PIR_KEYWORDS	palmoplantar keratoderma	5	1.47493	0.000294638	KRT6A, KRT6B, KRT17, KRT16, CTSC	339	19	19235	14.9317	0.110667	0.00584699	0.409881
																SP_PIR_KEYWORDS	ectodermal dysplasia	5	1.47493	0.000753673	KRT6A, KRT6B, KRT17, KRT16, CDH3	339	24	19235	11.8209	0.259237	0.011475	1.04535
																GOTERM_MF_FAT	GO:0005200~structural constituent of cytoskeleton	6	1.76991	0.0216724	INA, KRT6A, KRT6B, KRT17, KRT16, DMD	281	74	12983	3.74618	0.999996	0.459732	27.4363
																UP_SEQ_FEATURE	region of interest:Coil 2	5	1.47493	0.0266213	INA, KRT6A, KRT6B, KRT17, KRT16	339	64	19113	4.40473	1	0.836538	34.9613
																UP_SEQ_FEATURE	region of interest:Coil 1B	5	1.47493	0.0354185	INA, KRT6A, KRT6B, KRT17, KRT16	339	70	19113	4.02718	1	0.897532	43.7259
																UP_SEQ_FEATURE	region of interest:Coil 1A	5	1.47493	0.0354185	INA, KRT6A, KRT6B, KRT17, KRT16	339	70	19113	4.02718	1	0.897532	43.7259
																UP_SEQ_FEATURE	region of interest:Linker 1	5	1.47493	0.0354185	INA, KRT6A, KRT6B, KRT17, KRT16	339	70	19113	4.02718	1	0.897532	43.7259
																UP_SEQ_FEATURE	region of interest:Rod	5	1.47493	0.0370294	INA, KRT6A, KRT6B, KRT17, KRT16	339	71	19113	3.97046	1	0.894745	45.2057
																UP_SEQ_FEATURE	region of interest:Head	5	1.47493	0.040376	INA, KRT6A, KRT6B, KRT17, KRT16	339	73	19113	3.86168	1	0.890647	48.1642
																UP_SEQ_FEATURE	region of interest:Tail	5	1.47493	0.043889	INA, KRT6A, KRT6B, KRT17, KRT16	339	75	19113	3.7587	1	0.888197	51.1083
																SP_PIR_KEYWORDS	Intermediate filament	5	1.47493	0.0485342	INA, KRT6A, KRT6B, KRT17, KRT16	339	78	19235	3.63721	1	0.355979	50.0142
																UP_SEQ_FEATURE	region of interest:Linker 12	4	1.17994	0.104149	KRT6A, KRT6B, KRT17, KRT16	339	64	19113	3.52378	1	0.972108	82.6831
																INTERPRO	IPR016044:Filament	4	1.17994	0.159593	INA, KRT6A, KRT17, KRT16	320	72	16659	2.89219	1	0.976796	92.626
																INTERPRO	IPR018039:Intermediate filament protein, conserved site	4	1.17994	0.159593	INA, KRT6A, KRT17, KRT16	320	72	16659	2.89219	1	0.976796	92.626
																INTERPRO	IPR001664:Intermediate filament protein	4	1.17994	0.164233	INA, KRT6A, KRT17, KRT16	320	73	16659	2.85257	1	0.97676	93.2133
																PIR_SUPERFAMILY	PIRSF002282:cytoskeletal keratin	4	1.17994	0.208341	KRT6A, KRT6B, KRT17, KRT16	192	61	7396	2.52596	1	0.999867	94.5315
																SP_PIR_KEYWORDS	keratin	4	1.17994	0.465651	KRT6A, KRT6B, KRT17, KRT16	339	144	19235	1.57612	1	0.896433	99.9839
																GOTERM_CC_FAT	GO:0005882~intermediate filament	5	1.47493	0.529286	INA, KRT6A, KRT6B, KRT17, KRT16	266	183	12782	1.31291	1	0.963587	99.9946
																GOTERM_CC_FAT	GO:0045111~intermediate filament cytoskeleton	5	1.47493	0.545703	INA, KRT6A, KRT6B, KRT17, KRT16	266	187	12782	1.28483	1	0.96503	99.9966
																Annotation Cluster 33	Enrichment Score: 1.233951060139476
																Category	Term	Count	%	PValue	Genes	List Total	Pop Hits	Pop Total	Fold Enrichment	Bonferroni	Benjamini	FDR
																GOTERM_BP_FAT	GO:0009310~amine catabolic process	7	2.0649	0.00609533	ARG1, KYNU, DIO2, HAL, AASS, SMOX, IDO1	287	78	13528	4.23014	0.999999	0.209778	10.081
																GOTERM_BP_FAT	GO:0042402~biogenic amine catabolic process	3	0.884956	0.0390134	KYNU, SMOX, IDO1	287	15	13528	9.42718	1	0.466563	49.9242
																GOTERM_BP_FAT	GO:0042219~cellular amino acid derivative catabolic process	3	0.884956	0.0601396	KYNU, SMOX, IDO1	287	19	13528	7.44251	1	0.54894	65.9715
																GOTERM_BP_FAT	GO:0006575~cellular amino acid derivative metabolic process	7	2.0649	0.140272	KYNU, VNN1, SMOX, IDO1, VNN3, SOD2, GCH1	287	166	13528	1.98766	1	0.746114	92.769
																GOTERM_BP_FAT	GO:0006576~biogenic amine metabolic process	4	1.17994	0.337212	KYNU, SMOX, IDO1, GCH1	287	97	13528	1.94375	1	0.937828	99.9214
																Annotation Cluster 34	Enrichment Score: 1.230337397632446
																Category	Term	Count	%	PValue	Genes	List Total	Pop Hits	Pop Total	Fold Enrichment	Bonferroni	Benjamini	FDR
																GOTERM_BP_FAT	GO:0019725~cellular homeostasis	19	5.60472	0.0102987	KLK6, GLRX3, GNA15, PPARD, PTGER3, MCL1, SOD2, RHCG, CXCR4, CXCL13, APOE, DMD, LTF, IL1B, PLLP, CD24, IFI6, SCO2, ABCA12	287	466	13528	1.92185	1	0.280584	16.4662
																GOTERM_BP_FAT	GO:0050801~ion homeostasis	17	5.01475	0.0137152	KLK6, GNA15, PPARD, PTGER3, ATP12A, SOD2, RHCG, CXCL13, APOE, CXCR4, HMOX1, IL1B, LTF, PLLP, CD24, SCO2, IFI6	287	409	13528	1.95919	1	0.30904	21.3387
																GOTERM_BP_FAT	GO:0055080~cation homeostasis	13	3.83481	0.0187555	GNA15, PTGER3, ATP12A, SOD2, RHCG, CXCL13, APOE, CXCR4, HMOX1, IL1B, LTF, CD24, SCO2	287	286	13528	2.14254	1	0.357328	28.0404
																GOTERM_BP_FAT	GO:0006873~cellular ion homeostasis	15	4.42478	0.0281111	KLK6, GNA15, PPARD, PTGER3, SOD2, RHCG, CXCL13, APOE, CXCR4, IL1B, LTF, PLLP, CD24, SCO2, IFI6	287	374	13528	1.89048	1	0.416989	39.0776
																GOTERM_BP_FAT	GO:0042592~homeostatic process	25	7.37463	0.0286748	GLRX3, GNA15, PPARD, MCL1, ATP12A, GPX2, APOE, CXCR4, DMD, HMOX1, SERPINA3, LTF, IL1B, CD24, SCO2, ABCA12, KLK6, PTGER3, STAT3, SOD2, ADRB2, RHCG, CXCL13, PLLP, IFI6	287	751	13528	1.5691	1	0.420635	39.6888
																GOTERM_BP_FAT	GO:0055066~di-, tri-valent inorganic cation homeostasis	11	3.24484	0.0309066	GNA15, PTGER3, CXCR4, APOE, CXCL13, HMOX1, IL1B, LTF, CD24, SCO2, SOD2	287	239	13528	2.16943	1	0.421264	42.0524
																GOTERM_BP_FAT	GO:0055082~cellular chemical homeostasis	15	4.42478	0.0315298	KLK6, GNA15, PPARD, PTGER3, SOD2, RHCG, CXCL13, APOE, CXCR4, IL1B, LTF, PLLP, CD24, SCO2, IFI6	287	380	13528	1.86063	1	0.420237	42.6967
																GOTERM_BP_FAT	GO:0048878~chemical homeostasis	18	5.30973	0.0446061	KLK6, GNA15, PPARD, PTGER3, ATP12A, STAT3, SOD2, RHCG, CXCR4, CXCL13, APOE, HMOX1, IL1B, LTF, PLLP, CD24, SCO2, IFI6	287	512	13528	1.65712	1	0.491742	54.7549
																GOTERM_BP_FAT	GO:0007204~elevation of cytosolic calcium ion concentration	6	1.76991	0.0838096	GNA15, PTGER3, CXCR4, CXCL13, IL1B, CD24	287	110	13528	2.57105	1	0.624786	78.1569
																GOTERM_BP_FAT	GO:0051480~cytosolic calcium ion homeostasis	6	1.76991	0.105072	GNA15, PTGER3, CXCR4, CXCL13, IL1B, CD24	287	118	13528	2.39674	1	0.669647	85.4762
																GOTERM_BP_FAT	GO:0030005~cellular di-, tri-valent inorganic cation homeostasis	9	2.65487	0.109168	GNA15, PTGER3, CXCR4, APOE, CXCL13, IL1B, LTF, CD24, SCO2	287	227	13528	1.86882	1	0.679494	86.5893
																GOTERM_BP_FAT	GO:0055065~metal ion homeostasis	8	2.35988	0.144521	GNA15, PTGER3, CXCR4, APOE, CXCL13, IL1B, CD24, ATP12A	287	205	13528	1.83945	1	0.753027	93.3657
																GOTERM_BP_FAT	GO:0030003~cellular cation homeostasis	9	2.65487	0.170777	GNA15, PTGER3, CXCR4, APOE, CXCL13, IL1B, LTF, CD24, SCO2	287	254	13528	1.67017	1	0.789234	96.1407
																GOTERM_BP_FAT	GO:0006874~cellular calcium ion homeostasis	7	2.0649	0.191636	GNA15, PTGER3, CXCR4, APOE, CXCL13, IL1B, CD24	287	183	13528	1.80301	1	0.816965	97.5214
																GOTERM_BP_FAT	GO:0055074~calcium ion homeostasis	7	2.0649	0.207972	GNA15, PTGER3, CXCR4, APOE, CXCL13, IL1B, CD24	287	188	13528	1.75506	1	0.836088	98.2618
																GOTERM_BP_FAT	GO:0006875~cellular metal ion homeostasis	7	2.0649	0.235083	GNA15, PTGER3, CXCR4, APOE, CXCL13, IL1B, CD24	287	196	13528	1.68342	1	0.862011	99.0511
																Annotation Cluster 35	Enrichment Score: 1.2272609176702354
																Category	Term	Count	%	PValue	Genes	List Total	Pop Hits	Pop Total	Fold Enrichment	Bonferroni	Benjamini	FDR
																GOTERM_BP_FAT	GO:0001818~negative regulation of cytokine production	5	1.47493	0.00820568	CD83, NOD2, HMOX1, IDO1, CD24	287	38	13528	6.20209	1	0.249545	13.3422
																GOTERM_BP_FAT	GO:0002237~response to molecule of bacterial origin	7	2.0649	0.00970687	NOD2, IL1B, SERPINA1, IDO1, CD24, STAT1, GCH1	287	86	13528	3.83664	1	0.277042	15.5938
																GOTERM_BP_FAT	GO:0032496~response to lipopolysaccharide	6	1.76991	0.0234309	NOD2, IL1B, SERPINA1, IDO1, STAT1, GCH1	287	77	13528	3.67293	1	0.385154	33.7725
																GOTERM_BP_FAT	GO:0002824~positive regulation of adaptive immune response based on somatic recombination of immune receptors built from immunoglobulin superfamily domains	4	1.17994	0.024917	NOD2, IL1B, IDO1, CD24	287	30	13528	6.28479	1	0.398378	35.5025
																GOTERM_BP_FAT	GO:0002821~positive regulation of adaptive immune response	4	1.17994	0.0271661	NOD2, IL1B, IDO1, CD24	287	31	13528	6.08205	1	0.411574	38.0398
																GOTERM_BP_FAT	GO:0002822~regulation of adaptive immune response based on somatic recombination of immune receptors built from immunoglobulin superfamily domains	5	1.47493	0.0287279	NOD2, IL4R, IL1B, IDO1, CD24	287	55	13528	4.28508	1	0.41854	39.746
																GOTERM_BP_FAT	GO:0002819~regulation of adaptive immune response	5	1.47493	0.0304405	NOD2, IL4R, IL1B, IDO1, CD24	287	56	13528	4.20856	1	0.421443	41.5661
																GOTERM_BP_FAT	GO:0002683~negative regulation of immune system process	6	1.76991	0.0311324	GPX2, NOD2, HMOX1, IL4R, IDO1, CD24	287	83	13528	3.40741	1	0.421102	42.2866
																GOTERM_BP_FAT	GO:0050866~negative regulation of cell activation	5	1.47493	0.0398932	APOE, HMOX1, IL4R, IDO1, CD24	287	61	13528	3.8636	1	0.471803	50.7151
																GOTERM_BP_FAT	GO:0042327~positive regulation of phosphorylation	6	1.76991	0.0547099	CCND1, NOD2, CARD14, EREG, IL1B, CD24	287	97	13528	2.91562	1	0.533424	62.3883
																GOTERM_BP_FAT	GO:0045937~positive regulation of phosphate metabolic process	6	1.76991	0.0608108	CCND1, NOD2, CARD14, EREG, IL1B, CD24	287	100	13528	2.82815	1	0.55096	66.3915
																GOTERM_BP_FAT	GO:0010562~positive regulation of phosphorus metabolic process	6	1.76991	0.0608108	CCND1, NOD2, CARD14, EREG, IL1B, CD24	287	100	13528	2.82815	1	0.55096	66.3915
																GOTERM_BP_FAT	GO:0002697~regulation of immune effector process	6	1.76991	0.062927	DDX58, NOD2, HMOX1, IL1B, CD24, IL13RA1	287	101	13528	2.80015	1	0.561605	67.6836
																GOTERM_BP_FAT	GO:0002699~positive regulation of immune effector process	4	1.17994	0.0656588	NOD2, IL1B, CD24, IL13RA1	287	44	13528	4.28508	1	0.565168	69.2824
																GOTERM_BP_FAT	GO:0043408~regulation of MAPKKK cascade	6	1.76991	0.0813278	ADRB2, NOD2, MAP3K9, LEPR, IL1B, CD24	287	109	13528	2.59464	1	0.615125	77.1054
																GOTERM_BP_FAT	GO:0050778~positive regulation of immune response	7	2.0649	0.0873847	POLR3G, NOD2, EREG, IL1B, IDO1, CLEC7A, CD24	287	145	13528	2.27553	1	0.633429	79.5919
																GOTERM_BP_FAT	GO:0001934~positive regulation of protein amino acid phosphorylation	5	1.47493	0.119492	CCND1, NOD2, CARD14, IL1B, CD24	287	89	13528	2.64808	1	0.701568	89.0487
																GOTERM_BP_FAT	GO:0002703~regulation of leukocyte mediated immunity	4	1.17994	0.138366	NOD2, HMOX1, IL1B, CD24	287	61	13528	3.09088	1	0.743862	92.4852
																GOTERM_BP_FAT	GO:0002708~positive regulation of lymphocyte mediated immunity	3	0.884956	0.161157	NOD2, IL1B, CD24	287	34	13528	4.15905	1	0.779678	95.284
																GOTERM_BP_FAT	GO:0002705~positive regulation of leukocyte mediated immunity	3	0.884956	0.161157	NOD2, IL1B, CD24	287	34	13528	4.15905	1	0.779678	95.284
																GOTERM_BP_FAT	GO:0032675~regulation of interleukin-6 production	3	0.884956	0.176239	NOD2, EREG, IL1B	287	36	13528	3.92799	1	0.795645	96.5595
																GOTERM_BP_FAT	GO:0001932~regulation of protein amino acid phosphorylation	6	1.76991	0.303405	CCND1, NOD2, CARD14, MAP3K9, IL1B, CD24	287	173	13528	1.63477	1	0.920134	99.8134
																GOTERM_BP_FAT	GO:0002706~regulation of lymphocyte mediated immunity	3	0.884956	0.316813	NOD2, IL1B, CD24	287	54	13528	2.61866	1	0.927905	99.8669
																Annotation Cluster 36	Enrichment Score: 1.1775809358506868
																Category	Term	Count	%	PValue	Genes	List Total	Pop Hits	Pop Total	Fold Enrichment	Bonferroni	Benjamini	FDR
																SP_PIR_KEYWORDS	cell cycle control	5	1.47493	0.00202611	CCNB1, CDK1, CCND1, CKS2, CDKN3	339	31	19235	9.15168	0.553898	0.0274509	2.78725
																GOTERM_BP_FAT	GO:0051329~interphase of mitotic cell cycle	4	1.17994	0.371927	CCNB1, CCND1, CDKN3, KPNA2	287	103	13528	1.83052	1	0.951218	99.9691
																GOTERM_BP_FAT	GO:0051325~interphase	4	1.17994	0.389168	CCNB1, CCND1, CDKN3, KPNA2	287	106	13528	1.77871	1	0.95734	99.981
																Annotation Cluster 37	Enrichment Score: 1.1723838336577201
																Category	Term	Count	%	PValue	Genes	List Total	Pop Hits	Pop Total	Fold Enrichment	Bonferroni	Benjamini	FDR
																GOTERM_BP_FAT	GO:0046700~heterocycle catabolic process	7	2.0649	0.00572545	KYNU, HMOX1, HAL, IDO1, AMPD3, PNP, GCH1	287	77	13528	4.28508	0.999997	0.208161	9.49762
																GOTERM_BP_FAT	GO:0044270~nitrogen compound catabolic process	5	1.47493	0.0532029	HMOX1, UPP1, AMPD3, PNP, GCH1	287	67	13528	3.5176	1	0.529861	61.3325
																GOTERM_BP_FAT	GO:0034655~nucleobase, nucleoside, nucleotide and nucleic acid catabolic process	4	1.17994	0.124022	UPP1, AMPD3, PNP, GCH1	287	58	13528	3.25075	1	0.714296	89.9877
																GOTERM_BP_FAT	GO:0034656~nucleobase, nucleoside and nucleotide catabolic process	4	1.17994	0.124022	UPP1, AMPD3, PNP, GCH1	287	58	13528	3.25075	1	0.714296	89.9877
																GOTERM_BP_FAT	GO:0009166~nucleotide catabolic process	3	0.884956	0.293319	UPP1, AMPD3, GCH1	287	51	13528	2.7727	1	0.913734	99.7604
																Annotation Cluster 38	Enrichment Score: 1.1462696198011173
																Category	Term	Count	%	PValue	Genes	List Total	Pop Hits	Pop Total	Fold Enrichment	Bonferroni	Benjamini	FDR
																SP_PIR_KEYWORDS	extracellular matrix	10	2.94985	0.0271257	WNT5A, LAMB4, FBLN1, LAD1, SERPINA1, POSTN, TIMP3, MMP12, PRELP, ANGPTL4	339	241	19235	2.35437	0.999982	0.250261	31.839
																GOTERM_CC_FAT	GO:0031012~extracellular matrix	12	3.53982	0.103913	WNT5A, LAMB4, FBLN1, LAD1, PI3, SERPINA1, POSTN, PCSK6, TIMP3, MMP12, PRELP, ANGPTL4	266	345	12782	1.6714	1	0.788671	76.0639
																GOTERM_CC_FAT	GO:0005578~proteinaceous extracellular matrix	11	3.24484	0.129163	WNT5A, LAMB4, FBLN1, LAD1, PI3, SERPINA1, POSTN, TIMP3, MMP12, PRELP, ANGPTL4	266	320	12782	1.65181	1	0.813508	83.5074
																Annotation Cluster 39	Enrichment Score: 1.1247670111428758
																Category	Term	Count	%	PValue	Genes	List Total	Pop Hits	Pop Total	Fold Enrichment	Bonferroni	Benjamini	FDR
																GOTERM_BP_FAT	GO:0000302~response to reactive oxygen species	6	1.76991	0.0211688	S100A7, APOE, HMOX1, STAT1, FOSL1, SOD2	287	75	13528	3.77087	1	0.380739	31.0551
																GOTERM_BP_FAT	GO:0010035~response to inorganic substance	10	2.94985	0.0303772	CCND1, S100A7, APOE, HMOX1, GGH, SERPINA1, STAT1, FOSL1, SOD2, GART	287	205	13528	2.29931	1	0.423339	41.4997
																GOTERM_BP_FAT	GO:0006979~response to oxidative stress	8	2.35988	0.0596002	GPX2, S100A7, APOE, HMOX1, VNN1, STAT1, FOSL1, SOD2	287	164	13528	2.29931	1	0.551961	65.6305
																GOTERM_BP_FAT	GO:0042542~response to hydrogen peroxide	4	1.17994	0.114781	HMOX1, STAT1, FOSL1, SOD2	287	56	13528	3.36685	1	0.690793	87.9844
																GOTERM_BP_FAT	GO:0003013~circulatory system process	7	2.0649	0.201382	ADRB2, APOE, HMOX1, STAT1, SOD2, GCH1, CXCL10	287	186	13528	1.77393	1	0.829523	97.9925
																GOTERM_BP_FAT	GO:0008015~blood circulation	7	2.0649	0.201382	ADRB2, APOE, HMOX1, STAT1, SOD2, GCH1, CXCL10	287	186	13528	1.77393	1	0.829523	97.9925
																Annotation Cluster 40	Enrichment Score: 1.1237052764189301
																Category	Term	Count	%	PValue	Genes	List Total	Pop Hits	Pop Total	Fold Enrichment	Bonferroni	Benjamini	FDR
																GOTERM_BP_FAT	GO:0045787~positive regulation of cell cycle	6	1.76991	0.00696556	CCND1, EREG, BTC, TGFA, IL1B, FOSL1	287	57	13528	4.96167	1	0.225637	11.4395
																GOTERM_BP_FAT	GO:0051384~response to glucocorticoid stimulus	4	1.17994	0.228103	CCND1, IL1RN, IL1B, FOSL1	287	78	13528	2.41723	1	0.855283	98.8888
																GOTERM_BP_FAT	GO:0031960~response to corticosteroid stimulus	4	1.17994	0.267792	CCND1, IL1RN, IL1B, FOSL1	287	85	13528	2.21816	1	0.891532	99.556
																Annotation Cluster 41	Enrichment Score: 1.1016424048871978
																Category	Term	Count	%	PValue	Genes	List Total	Pop Hits	Pop Total	Fold Enrichment	Bonferroni	Benjamini	FDR
																GOTERM_BP_FAT	GO:0043085~positive regulation of catalytic activity	24	7.07965	0.000688955	PSMB10, CDK1, GNA15, PTGER3, GM2A, PLEK, FPR1, CXCR2, STAT1, GCH1, CCNB1, CARD14, CCND1, ADRB2, EREG, CXCR4, APOE, LTB4R, PSME2, MAP3K9, PYCARD, IL1B, TGFA, CD24	287	520	13528	2.1755	0.779703	0.0664517	1.19067
																GOTERM_BP_FAT	GO:0044093~positive regulation of molecular function	25	7.37463	0.0015239	PSMB10, GNA15, GM2A, FPR1, CXCR2, GCH1, NOD2, APOE, LTB4R, CXCR4, MAP3K9, PYCARD, IL1B, TGFA, CD24, CDK1, PTGER3, PLEK, STAT1, CCNB1, ADRB2, CCND1, CARD14, EREG, PSME2	287	586	13528	2.01092	0.964828	0.099324	2.61573
																GOTERM_BP_FAT	GO:0045860~positive regulation of protein kinase activity	10	2.94985	0.0476641	ADRB2, CCND1, CARD14, EREG, CXCR4, MAP3K9, FPR1, TGFA, IL1B, CD24	287	223	13528	2.11372	1	0.508317	57.2069
																GOTERM_BP_FAT	GO:0042327~positive regulation of phosphorylation	6	1.76991	0.0547099	CCND1, NOD2, CARD14, EREG, IL1B, CD24	287	97	13528	2.91562	1	0.533424	62.3883
																GOTERM_BP_FAT	GO:0033674~positive regulation of kinase activity	10	2.94985	0.0571171	ADRB2, CCND1, CARD14, EREG, CXCR4, MAP3K9, FPR1, TGFA, IL1B, CD24	287	231	13528	2.04051	1	0.54269	64.0187
																GOTERM_BP_FAT	GO:0045937~positive regulation of phosphate metabolic process	6	1.76991	0.0608108	CCND1, NOD2, CARD14, EREG, IL1B, CD24	287	100	13528	2.82815	1	0.55096	66.3915
																GOTERM_BP_FAT	GO:0010562~positive regulation of phosphorus metabolic process	6	1.76991	0.0608108	CCND1, NOD2, CARD14, EREG, IL1B, CD24	287	100	13528	2.82815	1	0.55096	66.3915
																GOTERM_BP_FAT	GO:0045859~regulation of protein kinase activity	13	3.83481	0.0632812	FPR1, CDKN3, CARD14, CCND1, ADRB2, EREG, APOE, CXCR4, MAP3K9, CKS2, IL1B, TGFA, CD24	287	345	13528	1.77613	1	0.559548	67.8952
																GOTERM_BP_FAT	GO:0043406~positive regulation of MAP kinase activity	6	1.76991	0.0650843	CXCR4, MAP3K9, FPR1, TGFA, IL1B, CD24	287	102	13528	2.7727	1	0.563905	68.9525
																GOTERM_BP_FAT	GO:0051347~positive regulation of transferase activity	10	2.94985	0.0694464	ADRB2, CCND1, CARD14, EREG, CXCR4, MAP3K9, FPR1, TGFA, IL1B, CD24	287	240	13528	1.964	1	0.582242	71.3763
																GOTERM_BP_FAT	GO:0043549~regulation of kinase activity	13	3.83481	0.0772602	FPR1, CDKN3, CARD14, CCND1, ADRB2, EREG, APOE, CXCR4, MAP3K9, CKS2, IL1B, TGFA, CD24	287	357	13528	1.71643	1	0.605022	75.2783
																GOTERM_BP_FAT	GO:0043405~regulation of MAP kinase activity	7	2.0649	0.0788032	CXCR4, APOE, MAP3K9, FPR1, TGFA, IL1B, CD24	287	141	13528	2.34008	1	0.608739	75.987
																GOTERM_BP_FAT	GO:0000187~activation of MAPK activity	5	1.47493	0.0955921	CXCR4, MAP3K9, FPR1, TGFA, IL1B	287	82	13528	2.87414	1	0.651886	82.5573
																GOTERM_BP_FAT	GO:0051338~regulation of transferase activity	13	3.83481	0.0978714	FPR1, CDKN3, CARD14, CCND1, ADRB2, EREG, APOE, CXCR4, MAP3K9, CKS2, IL1B, TGFA, CD24	287	372	13528	1.64722	1	0.655761	83.3057
																GOTERM_BP_FAT	GO:0019220~regulation of phosphate metabolic process	15	4.42478	0.14897	PLEK, FPR1, CDKN3, NOD2, CARD14, CCND1, ADRB2, EREG, CXCR4, APOE, MAP3K9, CKS2, IL1B, TGFA, CD24	287	485	13528	1.45781	1	0.758762	93.9404
																GOTERM_BP_FAT	GO:0051174~regulation of phosphorus metabolic process	15	4.42478	0.14897	PLEK, FPR1, CDKN3, NOD2, CARD14, CCND1, ADRB2, EREG, CXCR4, APOE, MAP3K9, CKS2, IL1B, TGFA, CD24	287	485	13528	1.45781	1	0.758762	93.9404
																GOTERM_BP_FAT	GO:0007243~protein kinase cascade	12	3.53982	0.161502	WNT5A, CARD14, NMI, PLEK, CXCR4, HMOX1, MAP3K9, FPR1, TGFA, IL1B, STAT1, STAT3	287	370	13528	1.52873	1	0.779154	95.3176
																GOTERM_BP_FAT	GO:0042325~regulation of phosphorylation	14	4.12979	0.188868	FPR1, CDKN3, NOD2, CARD14, CCND1, ADRB2, EREG, APOE, CXCR4, MAP3K9, CKS2, IL1B, TGFA, CD24	287	466	13528	1.4161	1	0.81419	97.3697
																GOTERM_BP_FAT	GO:0001932~regulation of protein amino acid phosphorylation	6	1.76991	0.303405	CCND1, NOD2, CARD14, MAP3K9, IL1B, CD24	287	173	13528	1.63477	1	0.920134	99.8134
																GOTERM_BP_FAT	GO:0000165~MAPKKK cascade	6	1.76991	0.347605	WNT5A, CXCR4, MAP3K9, FPR1, TGFA, IL1B	287	184	13528	1.53704	1	0.942629	99.9403
																GOTERM_BP_FAT	GO:0006468~protein amino acid phosphorylation	11	3.24484	0.903535	CDK1, TWF1, CCND1, CXCR4, MAP3K9, FPR1, MAPKAPK3, TGFA, IL1B, STAT1, MELK	287	667	13528	0.777353	1	0.999971	100
																GOTERM_BP_FAT	GO:0016310~phosphorylation	12	3.53982	0.955357	CDK1, TWF1, CCND1, CXCR4, MAP3K9, HK2, FPR1, MAPKAPK3, TGFA, IL1B, STAT1, MELK	287	800	13528	0.707038	1	0.999998	100
																Annotation Cluster 42	Enrichment Score: 1.1014438809354663
																Category	Term	Count	%	PValue	Genes	List Total	Pop Hits	Pop Total	Fold Enrichment	Bonferroni	Benjamini	FDR
																UP_SEQ_FEATURE	nucleotide phosphate-binding region:NAD	6	1.76991	0.0111492	HSD17B2, ALDH1A3, DHRS9, ADH1B, ALDH3B2, BDH1	339	76	19113	4.45109	0.999994	0.603972	16.3689
																UP_SEQ_FEATURE	binding site:Substrate	11	3.24484	0.0391958	ARG1, HSD17B2, ARSF, AKR1B10, ARG2, PTP4A1, HSD11B1, DHRS9, GK, BDH1, IDH3A	339	297	19113	2.08817	1	0.895668	47.1384
																INTERPRO	IPR002347:Glucose/ribitol dehydrogenase	4	1.17994	0.0809715	HSD17B2, HSD11B1, DHRS9, BDH1	320	53	16659	3.92901	1	0.905651	71.809
																INTERPRO	IPR002198:Short-chain dehydrogenase/reductase SDR	4	1.17994	0.103578	HSD17B2, HSD11B1, DHRS9, BDH1	320	59	16659	3.52945	1	0.940508	80.5948
																GOTERM_MF_FAT	GO:0033764~steroid dehydrogenase activity, acting on the CH-OH group of donors, NAD or NADP as acceptor	3	0.884956	0.114448	HSD17B2, HSD11B1, DHRS9	281	27	12983	5.13365	1	0.826484	83.12
																GOTERM_MF_FAT	GO:0016229~steroid dehydrogenase activity	3	0.884956	0.143545	HSD17B2, HSD11B1, DHRS9	281	31	12983	4.47124	1	0.861817	89.6486
																INTERPRO	IPR016040:NAD(P)-binding domain	5	1.47493	0.323753	STEAP4, HSD17B2, HSD11B1, DHRS9, BDH1	320	150	16659	1.73531	1	0.999447	99.7166
																Annotation Cluster 43	Enrichment Score: 1.0837116168349357
																Category	Term	Count	%	PValue	Genes	List Total	Pop Hits	Pop Total	Fold Enrichment	Bonferroni	Benjamini	FDR
																UP_SEQ_FEATURE	nucleotide phosphate-binding region:NAD	6	1.76991	0.0111492	HSD17B2, ALDH1A3, DHRS9, ADH1B, ALDH3B2, BDH1	339	76	19113	4.45109	0.999994	0.603972	16.3689
																KEGG_PATHWAY	hsa00980:Metabolism of xenobiotics by cytochrome P450	5	1.47493	0.0693994	CYP2C18, ALDH1A3, ADH1B, ALDH3B2, CYP2E1	133	60	5085	3.18609	0.999958	0.67334	57.2005
																KEGG_PATHWAY	hsa00982:Drug metabolism	5	1.47493	0.0763698	CYP2C18, ALDH1A3, ADH1B, ALDH3B2, CYP2E1	133	62	5085	3.08331	0.999985	0.671168	60.8337
																KEGG_PATHWAY	hsa00010:Glycolysis / Gluconeogenesis	4	1.17994	0.203488	ALDH1A3, HK2, ADH1B, ALDH3B2	133	60	5085	2.54887	1	0.897217	93.174
																KEGG_PATHWAY	hsa00350:Tyrosine metabolism	3	0.884956	0.317236	ALDH1A3, ADH1B, ALDH3B2	133	44	5085	2.6068	1	0.911822	98.8919
																Annotation Cluster 44	Enrichment Score: 1.0328624179774706
																Category	Term	Count	%	PValue	Genes	List Total	Pop Hits	Pop Total	Fold Enrichment	Bonferroni	Benjamini	FDR
																GOTERM_BP_FAT	GO:0006694~steroid biosynthetic process	6	1.76991	0.0340131	CYP39A1, CYB5R2, HSD17B2, SQLE, CH25H, HSD11B1	287	85	13528	3.32724	1	0.437543	45.1975
																SP_PIR_KEYWORDS	lipid synthesis	5	1.47493	0.0942856	CYB5R2, HSD17B2, CH25H, UGCG, HPGDS	339	98	19235	2.89492	1	0.518041	74.8493
																GOTERM_BP_FAT	GO:0008610~lipid biosynthetic process	11	3.24484	0.147911	CYP39A1, CYB5R2, HSD17B2, SPTLC2, SQLE, CH25H, UGCG, HSD11B1, DHRS9, ALOX12B, HPGDS	287	323	13528	1.60525	1	0.758875	93.8081
																SP_PIR_KEYWORDS	Steroid biosynthesis	3	0.884956	0.15576	CYB5R2, HSD17B2, CH25H	339	40	19235	4.25553	1	0.618139	90.5574
																Annotation Cluster 45	Enrichment Score: 1.026492622339947
																Category	Term	Count	%	PValue	Genes	List Total	Pop Hits	Pop Total	Fold Enrichment	Bonferroni	Benjamini	FDR
																SP_PIR_KEYWORDS	steroid metabolism	5	1.47493	0.00992508	STS, APOL1, CYP39A1, HSD17B2, HSD11B1	339	48	19235	5.91046	0.981125	0.113346	12.9794
																KEGG_PATHWAY	hsa00150:Androgen and estrogen metabolism	3	0.884956	0.249398	STS, HSD17B2, HSD11B1	133	37	5085	3.09998	1	0.905819	96.6119
																KEGG_PATHWAY	hsa00140:Steroid hormone biosynthesis	3	0.884956	0.33643	STS, HSD17B2, HSD11B1	133	46	5085	2.49346	1	0.917618	99.2085
																Annotation Cluster 46	Enrichment Score: 0.9759721680463503
																Category	Term	Count	%	PValue	Genes	List Total	Pop Hits	Pop Total	Fold Enrichment	Bonferroni	Benjamini	FDR
																GOTERM_BP_FAT	GO:0009595~detection of biotic stimulus	3	0.884956	0.0545512	NOD2, PGLYRP4, CLEC7A	287	18	13528	7.85598	1	0.534564	62.2784
																GOTERM_BP_FAT	GO:0051606~detection of stimulus	6	1.76991	0.105072	NOD2, RTP4, CHRNA9, PGLYRP4, CLEC7A, SOD2	287	118	13528	2.39674	1	0.669647	85.4762
																GOTERM_BP_FAT	GO:0009581~detection of external stimulus	4	1.17994	0.205965	NOD2, CHRNA9, PGLYRP4, CLEC7A	287	74	13528	2.54789	1	0.834953	98.1836
																Annotation Cluster 47	Enrichment Score: 0.9750014239751831
																Category	Term	Count	%	PValue	Genes	List Total	Pop Hits	Pop Total	Fold Enrichment	Bonferroni	Benjamini	FDR
																GOTERM_BP_FAT	GO:0032101~regulation of response to external stimulus	8	2.35988	0.0521107	GPX2, ADRB2, KLK8, PLEK, IL8, APOE, IDO1, CD24	287	159	13528	2.37162	1	0.526794	60.5499
																GOTERM_BP_FAT	GO:0050727~regulation of inflammatory response	5	1.47493	0.0771246	GPX2, ADRB2, APOE, IDO1, CD24	287	76	13528	3.10105	1	0.606287	75.215
																GOTERM_BP_FAT	GO:0032102~negative regulation of response to external stimulus	4	1.17994	0.0887733	GPX2, ADRB2, KLK8, APOE	287	50	13528	3.77087	1	0.63767	80.1249
																GOTERM_BP_FAT	GO:0050728~negative regulation of inflammatory response	3	0.884956	0.13903	GPX2, ADRB2, APOE	287	31	13528	4.56154	1	0.744214	92.5853
																GOTERM_BP_FAT	GO:0048585~negative regulation of response to stimulus	5	1.47493	0.161576	GPX2, ADRB2, KLK8, APOE, IL1B	287	100	13528	2.35679	1	0.77802	95.3248
																GOTERM_BP_FAT	GO:0031348~negative regulation of defense response	3	0.884956	0.176239	GPX2, ADRB2, APOE	287	36	13528	3.92799	1	0.795645	96.5595
																Annotation Cluster 48	Enrichment Score: 0.9689122451323259
																Category	Term	Count	%	PValue	Genes	List Total	Pop Hits	Pop Total	Fold Enrichment	Bonferroni	Benjamini	FDR
																GOTERM_MF_FAT	GO:0004708~MAP kinase kinase activity	3	0.884956	0.0309069	MAP3K9, MAPKAPK3, TGFA	281	13	12983	10.6622	1	0.506262	36.8414
																GOTERM_MF_FAT	GO:0004712~protein serine/threonine/tyrosine kinase activity	3	0.884956	0.0404499	MAP3K9, MAPKAPK3, TGFA	281	15	12983	9.24057	1	0.550754	45.3582
																GOTERM_MF_FAT	GO:0004672~protein kinase activity	7	2.0649	0.991497	CDK1, TWF1, CCND1, MAP3K9, MAPKAPK3, TGFA, MELK	281	606	12983	0.533696	1	1	100
																Annotation Cluster 49	Enrichment Score: 0.920238013946349
																Category	Term	Count	%	PValue	Genes	List Total	Pop Hits	Pop Total	Fold Enrichment	Bonferroni	Benjamini	FDR
																GOTERM_BP_FAT	GO:0001819~positive regulation of cytokine production	10	2.94985	0.000117493	DDX58, POLR3G, CD83, NOD2, EREG, PYCARD, IL1B, TRIM16, IDO1, CLEC7A	287	90	13528	5.23732	0.227338	0.019644	0.204007
																KEGG_PATHWAY	hsa04621:NOD-like receptor signaling pathway	7	2.0649	0.00510012	CXCL1, NOD2, IL8, PYCARD, CCL8, IL1B, BIRC3	133	62	5085	4.31664	0.511221	0.163862	5.85465
																GOTERM_BP_FAT	GO:0050718~positive regulation of interleukin-1 beta secretion	3	0.884956	0.0255611	NOD2, PYCARD, TRIM16	287	12	13528	11.784	1	0.395271	36.2389
																GOTERM_BP_FAT	GO:0050706~regulation of interleukin-1 beta secretion	3	0.884956	0.0297931	NOD2, PYCARD, TRIM16	287	13	13528	10.8775	1	0.422286	40.8843
																GOTERM_BP_FAT	GO:0032731~positive regulation of interleukin-1 beta production	3	0.884956	0.0342814	NOD2, PYCARD, TRIM16	287	14	13528	10.1005	1	0.437688	45.4614
																GOTERM_BP_FAT	GO:0050716~positive regulation of interleukin-1 secretion	3	0.884956	0.0342814	NOD2, PYCARD, TRIM16	287	14	13528	10.1005	1	0.437688	45.4614
																GOTERM_BP_FAT	GO:0050704~regulation of interleukin-1 secretion	3	0.884956	0.0390134	NOD2, PYCARD, TRIM16	287	15	13528	9.42718	1	0.466563	49.9242
																GOTERM_BP_FAT	GO:0045765~regulation of angiogenesis	5	1.47493	0.0440916	WARS, ID1, HMOX1, IL1B, ANGPTL4	287	63	13528	3.74094	1	0.489992	54.3295
																GOTERM_BP_FAT	GO:0032732~positive regulation of interleukin-1 production	3	0.884956	0.0491599	NOD2, PYCARD, TRIM16	287	17	13528	8.3181	1	0.5148	58.3602
																GOTERM_BP_FAT	GO:0009967~positive regulation of signal transduction	12	3.53982	0.0493832	KLK6, ADRB2, NOD2, PPARD, TNFSF10, EREG, HMOX1, LEPR, TGFA, IL1B, TRIM16, CD24	287	295	13528	1.91739	1	0.511877	58.5298
																GOTERM_BP_FAT	GO:0002697~regulation of immune effector process	6	1.76991	0.062927	DDX58, NOD2, HMOX1, IL1B, CD24, IL13RA1	287	101	13528	2.80015	1	0.561605	67.6836
																GOTERM_BP_FAT	GO:0032651~regulation of interleukin-1 beta production	3	0.884956	0.0659144	NOD2, PYCARD, TRIM16	287	20	13528	7.07038	1	0.564607	69.4282
																GOTERM_BP_FAT	GO:0043410~positive regulation of MAPKKK cascade	4	1.17994	0.0807276	ADRB2, NOD2, LEPR, IL1B	287	48	13528	3.92799	1	0.614173	76.8441
																GOTERM_BP_FAT	GO:0043408~regulation of MAPKKK cascade	6	1.76991	0.0813278	ADRB2, NOD2, MAP3K9, LEPR, IL1B, CD24	287	109	13528	2.59464	1	0.615125	77.1054
																GOTERM_BP_FAT	GO:0032652~regulation of interleukin-1 production	3	0.884956	0.0842562	NOD2, PYCARD, TRIM16	287	23	13528	6.14816	1	0.624957	78.3412
																GOTERM_BP_FAT	GO:0050715~positive regulation of cytokine secretion	3	0.884956	0.0842562	NOD2, PYCARD, TRIM16	287	23	13528	6.14816	1	0.624957	78.3412
																GOTERM_BP_FAT	GO:0010647~positive regulation of cell communication	12	3.53982	0.0903404	KLK6, ADRB2, NOD2, PPARD, TNFSF10, EREG, HMOX1, LEPR, TGFA, IL1B, TRIM16, CD24	287	329	13528	1.71924	1	0.640776	80.7107
																GOTERM_BP_FAT	GO:0051050~positive regulation of transport	9	2.65487	0.101233	ADRB2, NOD2, SORBS1, APOE, BTC, PYCARD, IL1B, TRIM16, CLEC7A	287	223	13528	1.90235	1	0.663668	84.3546
																GOTERM_BP_FAT	GO:0051100~negative regulation of binding	4	1.17994	0.128741	ADRB2, NOD2, ID1, HMOX1	287	59	13528	3.19565	1	0.723973	90.8849
																GOTERM_BP_FAT	GO:0050707~regulation of cytokine secretion	3	0.884956	0.131813	NOD2, PYCARD, TRIM16	287	30	13528	4.71359	1	0.72994	91.4276
																GOTERM_BP_FAT	GO:0002703~regulation of leukocyte mediated immunity	4	1.17994	0.138366	NOD2, HMOX1, IL1B, CD24	287	61	13528	3.09088	1	0.743862	92.4852
																GOTERM_BP_FAT	GO:0010740~positive regulation of protein kinase cascade	7	2.0649	0.1431	ADRB2, NOD2, PPARD, TNFSF10, HMOX1, LEPR, IL1B	287	167	13528	1.97576	1	0.752163	93.1714
																GOTERM_BP_FAT	GO:0010627~regulation of protein kinase cascade	9	2.65487	0.158318	ADRB2, NOD2, PPARD, TNFSF10, HMOX1, MAP3K9, LEPR, IL1B, CD24	287	249	13528	1.70371	1	0.775821	94.9987
																GOTERM_BP_FAT	GO:0051222~positive regulation of protein transport	4	1.17994	0.168591	NOD2, PYCARD, IL1B, TRIM16	287	67	13528	2.81408	1	0.789598	95.96
																GOTERM_BP_FAT	GO:0051090~regulation of transcription factor activity	5	1.47493	0.173889	NOD2, ID1, HMOX1, PYCARD, IL1B	287	103	13528	2.28815	1	0.793266	96.3848
																GOTERM_BP_FAT	GO:0051092~positive regulation of NF-kappaB transcription factor activity	3	0.884956	0.214769	NOD2, PYCARD, IL1B	287	41	13528	3.44897	1	0.841613	98.5036
																GOTERM_BP_FAT	GO:0050714~positive regulation of protein secretion	3	0.884956	0.214769	NOD2, PYCARD, TRIM16	287	41	13528	3.44897	1	0.841613	98.5036
																GOTERM_BP_FAT	GO:0051098~regulation of binding	6	1.76991	0.223283	ADRB2, NOD2, ID1, HMOX1, PYCARD, IL1B	287	153	13528	1.84847	1	0.851319	98.7619
																GOTERM_BP_FAT	GO:0043433~negative regulation of transcription factor activity	3	0.884956	0.246105	NOD2, ID1, HMOX1	287	45	13528	3.14239	1	0.873431	99.2627
																GOTERM_BP_FAT	GO:0051101~regulation of DNA binding	5	1.47493	0.253422	NOD2, ID1, HMOX1, PYCARD, IL1B	287	121	13528	1.94776	1	0.881309	99.3776
																GOTERM_BP_FAT	GO:0070201~regulation of establishment of protein localization	5	1.47493	0.253422	NOD2, SORBS1, PYCARD, IL1B, TRIM16	287	121	13528	1.94776	1	0.881309	99.3776
																GOTERM_BP_FAT	GO:0051046~regulation of secretion	7	2.0649	0.256115	NOD2, HMOX1, BTC, PYCARD, IL1B, TRIM16, RAB27B	287	202	13528	1.63342	1	0.882737	99.4155
																GOTERM_BP_FAT	GO:0043392~negative regulation of DNA binding	3	0.884956	0.293319	NOD2, ID1, HMOX1	287	51	13528	2.7727	1	0.913734	99.7604
																GOTERM_BP_FAT	GO:0032880~regulation of protein localization	5	1.47493	0.333963	NOD2, SORBS1, PYCARD, IL1B, TRIM16	287	138	13528	1.70782	1	0.936824	99.9144
																GOTERM_BP_FAT	GO:0043123~positive regulation of I-kappaB kinase/NF-kappaB cascade	4	1.17994	0.337212	NOD2, TNFSF10, HMOX1, IL1B	287	97	13528	1.94375	1	0.937828	99.9214
																GOTERM_BP_FAT	GO:0050708~regulation of protein secretion	3	0.884956	0.347843	NOD2, PYCARD, TRIM16	287	58	13528	2.43806	1	0.942269	99.9406
																GOTERM_BP_FAT	GO:0051091~positive regulation of transcription factor activity	3	0.884956	0.363186	NOD2, PYCARD, IL1B	287	60	13528	2.35679	1	0.948477	99.9608
																GOTERM_BP_FAT	GO:0043122~regulation of I-kappaB kinase/NF-kappaB cascade	4	1.17994	0.394891	NOD2, TNFSF10, HMOX1, IL1B	287	107	13528	1.76209	1	0.959078	99.9838
																GOTERM_BP_FAT	GO:0051047~positive regulation of secretion	4	1.17994	0.406293	NOD2, BTC, PYCARD, TRIM16	287	109	13528	1.72976	1	0.962338	99.9884
																GOTERM_BP_FAT	GO:0060341~regulation of cellular localization	7	2.0649	0.424444	NOD2, NUDT4, HMOX1, PYCARD, IL1B, TRIM16, RAB27B	287	248	13528	1.33045	1	0.966191	99.9932
																GOTERM_BP_FAT	GO:0051223~regulation of protein transport	4	1.17994	0.434505	NOD2, PYCARD, IL1B, TRIM16	287	114	13528	1.65389	1	0.968461	99.995
																GOTERM_BP_FAT	GO:0043388~positive regulation of DNA binding	3	0.884956	0.437554	NOD2, PYCARD, IL1B	287	70	13528	2.02011	1	0.968888	99.9955
																GOTERM_BP_FAT	GO:0051099~positive regulation of binding	3	0.884956	0.493539	NOD2, PYCARD, IL1B	287	78	13528	1.81292	1	0.981154	99.9993
																GOTERM_MF_FAT	GO:0019904~protein domain specific binding	7	2.0649	0.722875	PLSCR1, NOD2, CARD14, DMD, PYCARD, IL1B, TRIM16	281	331	12983	0.977099	1	0.999813	100
																GOTERM_BP_FAT	GO:0051051~negative regulation of transport	3	0.884956	0.782735	ADRB2, HMOX1, IL1B	287	135	13528	1.04746	1	0.999417	100
																Annotation Cluster 50	Enrichment Score: 0.9158415350326256
																Category	Term	Count	%	PValue	Genes	List Total	Pop Hits	Pop Total	Fold Enrichment	Bonferroni	Benjamini	FDR
																GOTERM_MF_FAT	GO:0019955~cytokine binding	7	2.0649	0.0305328	CD36, CXCR4, IL4R, LEPR, TRIM16, CXCR2, IL13RA1	281	109	12983	2.96716	1	0.516217	36.4836
																UP_SEQ_FEATURE	short sequence motif:Box 1 motif	3	0.884956	0.066668	IL4R, LEPR, IL13RA1	339	24	19113	7.04757	1	0.929096	66.7131
																UP_SEQ_FEATURE	short sequence motif:WSXWS motif	3	0.884956	0.092651	IL4R, LEPR, IL13RA1	339	29	19113	5.83247	1	0.969216	78.7784
																GOTERM_MF_FAT	GO:0004896~cytokine receptor activity	4	1.17994	0.115219	IL4R, LEPR, CXCR2, IL13RA1	281	55	12983	3.36021	1	0.820922	83.3337
																KEGG_PATHWAY	hsa04630:Jak-STAT signaling pathway	7	2.0649	0.214042	CCND1, IL4R, LEPR, IL19, IL13RA1, STAT1, STAT3	133	155	5085	1.72666	1	0.894384	94.168
																INTERPRO	IPR008957:Fibronectin, type III-like fold	4	1.17994	0.687692	IL4R, LEPR, TGM1, IL13RA1	320	184	16659	1.13173	1	1	100
																Annotation Cluster 51	Enrichment Score: 0.857879166086743
																Category	Term	Count	%	PValue	Genes	List Total	Pop Hits	Pop Total	Fold Enrichment	Bonferroni	Benjamini	FDR
																GOTERM_BP_FAT	GO:0030162~regulation of proteolysis	5	1.47493	0.0254787	APOE, IL1B, SERPINB4, SERPINB13, TIMP3	287	53	13528	4.44678	1	0.399724	36.1451
																GOTERM_BP_FAT	GO:0051043~regulation of membrane protein ectodomain proteolysis	3	0.884956	0.0297931	APOE, IL1B, TIMP3	287	13	13528	10.8775	1	0.422286	40.8843
																GOTERM_BP_FAT	GO:0042176~regulation of protein catabolic process	3	0.884956	0.301166	APOE, IL1B, TIMP3	287	52	13528	2.71938	1	0.919623	99.8027
																GOTERM_BP_FAT	GO:0031329~regulation of cellular catabolic process	3	0.884956	0.370807	APOE, IL1B, TIMP3	287	61	13528	2.31816	1	0.951526	99.9682
																GOTERM_BP_FAT	GO:0009894~regulation of catabolic process	3	0.884956	0.605839	APOE, IL1B, TIMP3	287	96	13528	1.473	1	0.993879	100
																Annotation Cluster 52	Enrichment Score: 0.8377923184218488
																Category	Term	Count	%	PValue	Genes	List Total	Pop Hits	Pop Total	Fold Enrichment	Bonferroni	Benjamini	FDR
																GOTERM_MF_FAT	GO:0019901~protein kinase binding	7	2.0649	0.0986326	GLRX3, CCND1, NOD2, PLEK, SORBS1, CD24, STAT3	281	147	12983	2.20014	1	0.784711	78.1274
																GOTERM_MF_FAT	GO:0019899~enzyme binding	16	4.71976	0.160054	GLRX3, CARHSP1, PLEK, TREX2, STAT3, NOD2, CCND1, ADRB2, SORBS1, HMOX1, ARG2, DMD, SERPINA1, H2AFX, CD24, KPNA2	281	523	12983	1.41347	1	0.881273	92.2148
																GOTERM_MF_FAT	GO:0019900~kinase binding	7	2.0649	0.194239	GLRX3, CCND1, NOD2, PLEK, SORBS1, CD24, STAT3	281	179	12983	1.80682	1	0.916007	95.7622
																Annotation Cluster 53	Enrichment Score: 0.8371930068636098
																Category	Term	Count	%	PValue	Genes	List Total	Pop Hits	Pop Total	Fold Enrichment	Bonferroni	Benjamini	FDR
																GOTERM_BP_FAT	GO:0016052~carbohydrate catabolic process	7	2.0649	0.0280959	PGLYRP4, GM2A, FUT3, HK2, CHI3L2, FUT2, HYAL4	287	109	13528	3.02708	1	0.419544	39.0609
																GOTERM_BP_FAT	GO:0006026~aminoglycan catabolic process	3	0.884956	0.0718654	PGLYRP4, CHI3L2, HYAL4	287	21	13528	6.7337	1	0.591202	72.6423
																GOTERM_BP_FAT	GO:0000272~polysaccharide catabolic process	3	0.884956	0.117658	PGLYRP4, CHI3L2, HYAL4	287	28	13528	5.05027	1	0.698754	88.6454
																GOTERM_BP_FAT	GO:0006022~aminoglycan metabolic process	3	0.884956	0.400909	PGLYRP4, CHI3L2, HYAL4	287	65	13528	2.1755	1	0.961236	99.9864
																GOTERM_BP_FAT	GO:0005976~polysaccharide metabolic process	3	0.884956	0.684234	PGLYRP4, CHI3L2, HYAL4	287	111	13528	1.27394	1	0.997511	100
																Annotation Cluster 54	Enrichment Score: 0.7961034858259284
																Category	Term	Count	%	PValue	Genes	List Total	Pop Hits	Pop Total	Fold Enrichment	Bonferroni	Benjamini	FDR
																UP_SEQ_FEATURE	lipid moiety-binding region:GPI-anchor amidated glycine	3	0.884956	0.0618144	VNN1, CD24, NRN1	339	23	19113	7.35398	1	0.920985	63.8434
																GOTERM_CC_FAT	GO:0031225~anchored to membrane	8	2.35988	0.173314	RGS20, TGM1, CD2, VNN1, CD24, NRN1, RAB27B, VNN3	266	220	12782	1.74737	1	0.845367	91.6279
																SP_PIR_KEYWORDS	gpi-anchor	4	1.17994	0.38174	VNN1, CD24, NRN1, VNN3	339	126	19235	1.80128	1	0.84402	99.8772
																Annotation Cluster 55	Enrichment Score: 0.7952180123959197
																Category	Term	Count	%	PValue	Genes	List Total	Pop Hits	Pop Total	Fold Enrichment	Bonferroni	Benjamini	FDR
																KEGG_PATHWAY	hsa00600:Sphingolipid metabolism	4	1.17994	0.0794299	SPTLC2, UGCG, PPAP2B, SMPD3	133	39	5085	3.92134	0.999991	0.651228	62.3377
																GOTERM_BP_FAT	GO:0006665~sphingolipid metabolic process	4	1.17994	0.211454	GM2A, SPTLC2, UGCG, SMPD3	287	75	13528	2.51391	1	0.839532	98.3899
																GOTERM_BP_FAT	GO:0006643~membrane lipid metabolic process	4	1.17994	0.244989	GM2A, SPTLC2, UGCG, SMPD3	287	81	13528	2.3277	1	0.872931	99.2435
																Annotation Cluster 56	Enrichment Score: 0.7830257577723734
																Category	Term	Count	%	PValue	Genes	List Total	Pop Hits	Pop Total	Fold Enrichment	Bonferroni	Benjamini	FDR
																SP_PIR_KEYWORDS	lysosome	6	1.76991	0.122635	STS, GM2A, HPSE, GGH, CTSC, ACPP	339	149	19235	2.28485	1	0.586278	83.8544
																GOTERM_CC_FAT	GO:0005764~lysosome	8	2.35988	0.149526	ADRB2, STS, GM2A, HPSE, GGH, CXCR2, CTSC, ACPP	266	211	12782	1.8219	1	0.846994	87.8833
																GOTERM_CC_FAT	GO:0000323~lytic vacuole	8	2.35988	0.149526	ADRB2, STS, GM2A, HPSE, GGH, CXCR2, CTSC, ACPP	266	211	12782	1.8219	1	0.846994	87.8833
																GOTERM_CC_FAT	GO:0005773~vacuole	8	2.35988	0.26906	ADRB2, STS, GM2A, HPSE, GGH, CXCR2, CTSC, ACPP	266	252	12782	1.52548	1	0.911249	98.3166
																Annotation Cluster 57	Enrichment Score: 0.7782019359790086
																Category	Term	Count	%	PValue	Genes	List Total	Pop Hits	Pop Total	Fold Enrichment	Bonferroni	Benjamini	FDR
																GOTERM_MF_FAT	GO:0019825~oxygen binding	4	1.17994	0.0651286	CYP2C18, IDO1, CYP2E1, SOD2	281	43	12983	4.29794	1	0.682389	62.6839
																SP_PIR_KEYWORDS	iron	10	2.94985	0.065462	STEAP4, CYP39A1, CYP2C18, HMOX1, CH25H, ALOX12B, LTF, RSAD2, IDO1, CYP2E1	339	285	19235	1.99089	1	0.423001	61.079
																UP_SEQ_FEATURE	metal ion-binding site:Iron (heme axial ligand)	5	1.47493	0.0959506	STEAP4, CYP39A1, CYP2C18, HMOX1, CYP2E1	339	98	19113	2.87656	1	0.969642	79.976
																GOTERM_MF_FAT	GO:0046906~tetrapyrrole binding	6	1.76991	0.14652	CYP39A1, CYP2C18, HMOX1, IDO1, CYP2E1, TCN1	281	129	12983	2.14897	1	0.861745	90.1626
																SP_PIR_KEYWORDS	Monooxygenase	4	1.17994	0.157789	CYP39A1, CYP2C18, CH25H, CYP2E1	339	78	19235	2.90976	1	0.612972	90.8689
																SP_PIR_KEYWORDS	heme	5	1.47493	0.16431	CYP39A1, CYP2C18, HMOX1, IDO1, CYP2E1	339	121	19235	2.34465	1	0.619171	91.8064
																SP_PIR_KEYWORDS	metalloprotein	5	1.47493	0.174559	CYP2C18, ADH1B, IDO1, CYP2E1, SOD2	339	124	19235	2.28792	1	0.638689	93.1011
																GOTERM_MF_FAT	GO:0005506~iron ion binding	10	2.94985	0.222157	STEAP4, CYP39A1, CYP2C18, HMOX1, CH25H, ALOX12B, LTF, RSAD2, IDO1, CYP2E1	281	308	12983	1.50009	1	0.940622	97.4707
																COG_ONTOLOGY	Secondary metabolites biosynthesis, transport, and catabolism	3	0.884956	0.264102	CYP39A1, CYP2C18, CYP2E1	31	65	1950	2.90323	0.981438	0.981438	86.8704
																GOTERM_MF_FAT	GO:0020037~heme binding	5	1.47493	0.264712	CYP39A1, CYP2C18, HMOX1, IDO1, CYP2E1	281	121	12983	1.90921	1	0.963966	98.89
																INTERPRO	IPR001128:Cytochrome P450	3	0.884956	0.326489	CYP39A1, CYP2C18, CYP2E1	320	61	16659	2.5603	1	0.999368	99.7333
																INTERPRO	IPR017972:Cytochrome P450, conserved site	3	0.884956	0.333514	CYP39A1, CYP2C18, CYP2E1	320	62	16659	2.519	1	0.999363	99.7721
																Annotation Cluster 58	Enrichment Score: 0.7679909750108109
																Category	Term	Count	%	PValue	Genes	List Total	Pop Hits	Pop Total	Fold Enrichment	Bonferroni	Benjamini	FDR
																GOTERM_BP_FAT	GO:0015758~glucose transport	3	0.884956	0.124687	PPARD, SORBS1, SLC5A1	287	29	13528	4.87613	1	0.714803	90.1189
																GOTERM_BP_FAT	GO:0008645~hexose transport	3	0.884956	0.131813	PPARD, SORBS1, SLC5A1	287	30	13528	4.71359	1	0.72994	91.4276
																GOTERM_BP_FAT	GO:0015749~monosaccharide transport	3	0.884956	0.13903	PPARD, SORBS1, SLC5A1	287	31	13528	4.56154	1	0.744214	92.5853
																GOTERM_BP_FAT	GO:0008643~carbohydrate transport	3	0.884956	0.370807	PPARD, SORBS1, SLC5A1	287	61	13528	2.31816	1	0.951526	99.9682
																Annotation Cluster 59	Enrichment Score: 0.7659912447790942
																Category	Term	Count	%	PValue	Genes	List Total	Pop Hits	Pop Total	Fold Enrichment	Bonferroni	Benjamini	FDR
																GOTERM_BP_FAT	GO:0042311~vasodilation	4	1.17994	0.016971	ADRB2, APOE, SOD2, GCH1	287	26	13528	7.25168	1	0.3475	25.7318
																GOTERM_BP_FAT	GO:0045776~negative regulation of blood pressure	3	0.884956	0.0842562	ADRB2, SOD2, GCH1	287	23	13528	6.14816	1	0.624957	78.3412
																GOTERM_BP_FAT	GO:0050880~regulation of blood vessel size	4	1.17994	0.101441	ADRB2, APOE, SOD2, GCH1	287	53	13528	3.55743	1	0.662759	84.4172
																GOTERM_BP_FAT	GO:0035150~regulation of tube size	4	1.17994	0.101441	ADRB2, APOE, SOD2, GCH1	287	53	13528	3.55743	1	0.662759	84.4172
																GOTERM_BP_FAT	GO:0003018~vascular process in circulatory system	4	1.17994	0.124022	ADRB2, APOE, SOD2, GCH1	287	58	13528	3.25075	1	0.714296	89.9877
																GOTERM_BP_FAT	GO:0003013~circulatory system process	7	2.0649	0.201382	ADRB2, APOE, HMOX1, STAT1, SOD2, GCH1, CXCL10	287	186	13528	1.77393	1	0.829523	97.9925
																GOTERM_BP_FAT	GO:0008015~blood circulation	7	2.0649	0.201382	ADRB2, APOE, HMOX1, STAT1, SOD2, GCH1, CXCL10	287	186	13528	1.77393	1	0.829523	97.9925
																GOTERM_BP_FAT	GO:0008217~regulation of blood pressure	4	1.17994	0.354598	ADRB2, HMOX1, SOD2, GCH1	287	100	13528	1.88544	1	0.945664	99.9505
																GOTERM_CC_FAT	GO:0030425~dendrite	3	0.884956	0.855391	ADRB2, APOE, STAT1	266	163	12782	0.884404	1	0.997554	100
																GOTERM_CC_FAT	GO:0043005~neuron projection	4	1.17994	0.974802	ADRB2, CXCR4, APOE, STAT1	266	342	12782	0.562019	1	0.999931	100
																Annotation Cluster 60	Enrichment Score: 0.734515105623471
																Category	Term	Count	%	PValue	Genes	List Total	Pop Hits	Pop Total	Fold Enrichment	Bonferroni	Benjamini	FDR
																GOTERM_MF_FAT	GO:0016763~transferase activity, transferring pentosyl groups	4	1.17994	0.0764951	NAMPT, TYMP, UPP1, PNP	281	46	12983	4.01764	1	0.721354	68.8014
																SP_PIR_KEYWORDS	glycosyltransferase	8	2.35988	0.0851321	NAMPT, TYMP, GALNT6, UGCG, FUT3, UPP1, FUT2, PNP	339	214	19235	2.12114	1	0.487347	71.0654
																GOTERM_BP_FAT	GO:0009116~nucleoside metabolic process	3	0.884956	0.393444	TYMP, UPP1, PNP	287	64	13528	2.20949	1	0.958834	99.9832
																KEGG_PATHWAY	hsa00240:Pyrimidine metabolism	4	1.17994	0.450121	POLR3G, TYMP, UPP1, PNP	133	95	5085	1.60981	1	0.938636	99.9138
																Annotation Cluster 61	Enrichment Score: 0.6994732289199558
																Category	Term	Count	%	PValue	Genes	List Total	Pop Hits	Pop Total	Fold Enrichment	Bonferroni	Benjamini	FDR
																GOTERM_BP_FAT	GO:0050817~coagulation	5	1.47493	0.169749	PLAT, PLSCR1, CD36, PLEK, SERPINA1	287	102	13528	2.31058	1	0.78955	96.0566
																GOTERM_BP_FAT	GO:0007596~blood coagulation	5	1.47493	0.169749	PLAT, PLSCR1, CD36, PLEK, SERPINA1	287	102	13528	2.31058	1	0.78955	96.0566
																GOTERM_BP_FAT	GO:0050878~regulation of body fluid levels	6	1.76991	0.178792	PLAT, PLSCR1, CD36, PTGER3, PLEK, SERPINA1	287	141	13528	2.00578	1	0.799576	96.7402
																GOTERM_BP_FAT	GO:0007599~hemostasis	5	1.47493	0.19509	PLAT, PLSCR1, CD36, PLEK, SERPINA1	287	108	13528	2.18222	1	0.822	97.6991
																GOTERM_CC_FAT	GO:0030141~secretory granule	6	1.76991	0.316548	PLAT, CD36, IL1B, SERPINA1, RAB27B, KLK13	266	180	12782	1.60175	1	0.937521	99.2985
																Annotation Cluster 62	Enrichment Score: 0.6675021520284539
																Category	Term	Count	%	PValue	Genes	List Total	Pop Hits	Pop Total	Fold Enrichment	Bonferroni	Benjamini	FDR
																GOTERM_BP_FAT	GO:0015718~monocarboxylic acid transport	4	1.17994	0.0887733	PPARD, SLC16A1, CD36, SLC16A6	287	50	13528	3.77087	1	0.63767	80.1249
																GOTERM_BP_FAT	GO:0046942~carboxylic acid transport	7	2.0649	0.0918605	PPARD, SLC16A1, CD36, SLC16A6, SLC6A14, SLC7A5, SLC7A11	287	147	13528	2.24457	1	0.645407	81.2633
																GOTERM_BP_FAT	GO:0015849~organic acid transport	7	2.0649	0.0941443	PPARD, SLC16A1, CD36, SLC16A6, SLC6A14, SLC7A5, SLC7A11	287	148	13528	2.2294	1	0.649523	82.0656
																SP_PIR_KEYWORDS	amino-acid transport	3	0.884956	0.131513	SLC6A14, SLC7A5, SLC7A11	339	36	19235	4.72837	1	0.589663	85.9882
																GOTERM_MF_FAT	GO:0015171~amino acid transmembrane transporter activity	3	0.884956	0.364638	SLC6A14, SLC7A5, SLC7A11	281	59	12983	2.3493	1	0.984682	99.8691
																GOTERM_BP_FAT	GO:0015837~amine transport	4	1.17994	0.456715	RHCG, SLC6A14, SLC7A5, SLC7A11	287	118	13528	1.59783	1	0.972941	99.9975
																GOTERM_MF_FAT	GO:0005275~amine transmembrane transporter activity	3	0.884956	0.476393	SLC6A14, SLC7A5, SLC7A11	281	74	12983	1.87309	1	0.995605	99.9923
																GOTERM_BP_FAT	GO:0006865~amino acid transport	3	0.884956	0.570606	SLC6A14, SLC7A5, SLC7A11	287	90	13528	1.5712	1	0.9911	100
																Annotation Cluster 63	Enrichment Score: 0.6465211779196506
																Category	Term	Count	%	PValue	Genes	List Total	Pop Hits	Pop Total	Fold Enrichment	Bonferroni	Benjamini	FDR
																GOTERM_BP_FAT	GO:0001942~hair follicle development	3	0.884956	0.222574	PPARD, TGM3, MREG	287	42	13528	3.36685	1	0.851269	98.7421
																GOTERM_BP_FAT	GO:0022404~molting cycle process	3	0.884956	0.222574	PPARD, TGM3, MREG	287	42	13528	3.36685	1	0.851269	98.7421
																GOTERM_BP_FAT	GO:0022405~hair cycle process	3	0.884956	0.222574	PPARD, TGM3, MREG	287	42	13528	3.36685	1	0.851269	98.7421
																GOTERM_BP_FAT	GO:0042633~hair cycle	3	0.884956	0.230401	PPARD, TGM3, MREG	287	43	13528	3.28855	1	0.857528	98.9449
																GOTERM_BP_FAT	GO:0042303~molting cycle	3	0.884956	0.230401	PPARD, TGM3, MREG	287	43	13528	3.28855	1	0.857528	98.9449
																Annotation Cluster 64	Enrichment Score: 0.6261258019304
																Category	Term	Count	%	PValue	Genes	List Total	Pop Hits	Pop Total	Fold Enrichment	Bonferroni	Benjamini	FDR
																GOTERM_BP_FAT	GO:0043408~regulation of MAPKKK cascade	6	1.76991	0.0813278	ADRB2, NOD2, MAP3K9, LEPR, IL1B, CD24	287	109	13528	2.59464	1	0.615125	77.1054
																GOTERM_BP_FAT	GO:0080135~regulation of cellular response to stress	5	1.47493	0.173889	KLK8, NOD2, MAP3K9, IL1B, H2AFX	287	103	13528	2.28815	1	0.793266	96.3848
																GOTERM_BP_FAT	GO:0001932~regulation of protein amino acid phosphorylation	6	1.76991	0.303405	CCND1, NOD2, CARD14, MAP3K9, IL1B, CD24	287	173	13528	1.63477	1	0.920134	99.8134
																GOTERM_BP_FAT	GO:0046328~regulation of JNK cascade	3	0.884956	0.400909	NOD2, MAP3K9, IL1B	287	65	13528	2.1755	1	0.961236	99.9864
																GOTERM_BP_FAT	GO:0070302~regulation of stress-activated protein kinase signaling pathway	3	0.884956	0.43032	NOD2, MAP3K9, IL1B	287	69	13528	2.04939	1	0.967639	99.9943
																Annotation Cluster 65	Enrichment Score: 0.6202564775019626
																Category	Term	Count	%	PValue	Genes	List Total	Pop Hits	Pop Total	Fold Enrichment	Bonferroni	Benjamini	FDR
																GOTERM_MF_FAT	GO:0003924~GTPase activity	12	3.53982	0.00623025	MFN1, GNA15, EIF5, TUBB6, TGM3, RIT1, RAB38, MX1, RAB27B, SAR1A, MX2, GBP1	281	211	12983	2.62765	0.970173	0.186662	8.74178
																SP_PIR_KEYWORDS	gtp-binding	13	3.83481	0.0140168	GNA15, EIF5, GCH1, MFN1, TUBB6, RIT1, RAB38, MX1, RAB27B, SAR1B, MX2, SAR1A, GBP1	339	329	19235	2.24202	0.996369	0.152309	17.8601
																UP_SEQ_FEATURE	nucleotide phosphate-binding region:GTP	12	3.53982	0.0163562	MFN1, GNA15, EIF5, TUBB6, RIT1, RAB38, MX1, SAR1B, RAB27B, SAR1A, MX2, GBP1	339	295	19113	2.29345	1	0.717796	23.1204
																GOTERM_MF_FAT	GO:0005525~GTP binding	15	4.42478	0.0315048	GNA15, EIF5, TPX2, GCH1, MFN1, TUBB6, TGM3, RIT1, RAB38, MX1, RAB27B, SAR1B, SAR1A, MX2, GBP1	281	372	12983	1.86302	1	0.4994	37.4094
																GOTERM_MF_FAT	GO:0032561~guanyl ribonucleotide binding	15	4.42478	0.0373955	GNA15, EIF5, TPX2, GCH1, MFN1, TUBB6, TGM3, RIT1, RAB38, MX1, RAB27B, SAR1B, SAR1A, MX2, GBP1	281	382	12983	1.81425	1	0.534655	42.7563
																GOTERM_MF_FAT	GO:0019001~guanyl nucleotide binding	15	4.42478	0.0373955	GNA15, EIF5, TPX2, GCH1, MFN1, TUBB6, TGM3, RIT1, RAB38, MX1, RAB27B, SAR1B, SAR1A, MX2, GBP1	281	382	12983	1.81425	1	0.534655	42.7563
																SP_PIR_KEYWORDS	nucleotide-binding	33	9.73451	0.342752	GNA15, ATP10B, EIF5, OAS3, MAPKAPK3, HK2, NLRX1, UBA6, OAS1, OAS2, ATP12A, GCH1, WARS, NOD2, MAP3K9, TUBB6, SAR1B, MX1, RAB27B, SAR1A, MX2, ABCA12, CDK1, GART, DDX58, MFN1, GLUL, HSPA4L, RIT1, RAB38, GK, MELK, GBP1	339	1686	19235	1.11058	1	0.808686	99.7119
																GOTERM_MF_FAT	GO:0017076~purine nucleotide binding	39	11.5044	0.741199	STEAP4, GNA15, ATP10B, EIF5, OAS3, MAPKAPK3, HK2, UBA6, NLRX1, OAS1, OAS2, ATP12A, GCH1, WARS, NOD2, MAP3K9, TUBB6, TGM3, ERO1L, RAB27B, SAR1B, MX1, SAR1A, MX2, ABCA12, CDK1, TPX2, GART, DDX58, MFN1, OASL, GLUL, SQLE, HSPA4L, RIT1, RAB38, GK, MELK, GBP1	281	1918	12983	0.939474	1	0.999854	100
																GOTERM_MF_FAT	GO:0032555~purine ribonucleotide binding	36	10.6195	0.810441	GNA15, ATP10B, EIF5, OAS3, MAPKAPK3, HK2, UBA6, NLRX1, OAS1, OAS2, ATP12A, GCH1, WARS, NOD2, MAP3K9, TUBB6, TGM3, SAR1B, MX1, RAB27B, SAR1A, MX2, ABCA12, CDK1, TPX2, GART, DDX58, MFN1, OASL, GLUL, HSPA4L, RIT1, RAB38, GK, MELK, GBP1	281	1836	12983	0.905938	1	0.999965	100
																GOTERM_MF_FAT	GO:0032553~ribonucleotide binding	36	10.6195	0.810441	GNA15, ATP10B, EIF5, OAS3, MAPKAPK3, HK2, UBA6, NLRX1, OAS1, OAS2, ATP12A, GCH1, WARS, NOD2, MAP3K9, TUBB6, TGM3, SAR1B, MX1, RAB27B, SAR1A, MX2, ABCA12, CDK1, TPX2, GART, DDX58, MFN1, OASL, GLUL, HSPA4L, RIT1, RAB38, GK, MELK, GBP1	281	1836	12983	0.905938	1	0.999965	100
																SP_PIR_KEYWORDS	atp-binding	20	5.89971	0.851748	CDK1, ATP10B, HK2, MAPKAPK3, OAS3, NLRX1, UBA6, OAS1, OAS2, ATP12A, GART, DDX58, WARS, NOD2, GLUL, MAP3K9, HSPA4L, GK, MELK, ABCA12	339	1326	19235	0.855813	1	0.996835	100
																GOTERM_MF_FAT	GO:0000166~nucleotide binding	43	12.6844	0.866387	STEAP4, GNA15, ATP10B, EIF5, OAS3, MAPKAPK3, HK2, UBA6, SYNCRIP, NLRX1, OAS1, OAS2, ATP12A, GCH1, WARS, NOD2, LTB4R, MAP3K9, TUBB6, TGM3, ERO1L, RAB27B, SAR1B, MX1, SAR1A, MX2, ABCA12, CDK1, TPX2, IDH3A, GART, DDX58, MFN1, OASL, GLUL, SQLE, HSPA4L, RIT1, ESRP2, GK, RAB38, MELK, GBP1	281	2245	12983	0.884954	1	0.999992	100
																GOTERM_MF_FAT	GO:0001882~nucleoside binding	27	7.9646	0.959592	STEAP4, ATP10B, HK2, OAS3, MAPKAPK3, NLRX1, UBA6, OAS1, OAS2, ATP12A, PNP, WARS, NOD2, MAP3K9, TGM3, ERO1L, ABCA12, CDK1, TPX2, GART, DDX58, OASL, GLUL, SQLE, HSPA4L, GK, MELK	281	1612	12983	0.773869	1	1	100
																GOTERM_MF_FAT	GO:0001883~purine nucleoside binding	26	7.66962	0.971626	STEAP4, ATP10B, HK2, OAS3, MAPKAPK3, NLRX1, UBA6, OAS1, OAS2, ATP12A, WARS, NOD2, MAP3K9, TGM3, ERO1L, ABCA12, CDK1, TPX2, GART, DDX58, GLUL, OASL, SQLE, HSPA4L, GK, MELK	281	1601	12983	0.750327	1	1	100
																GOTERM_MF_FAT	GO:0030554~adenyl nucleotide binding	25	7.37463	0.978202	STEAP4, ATP10B, HK2, OAS3, MAPKAPK3, NLRX1, UBA6, OAS1, OAS2, ATP12A, WARS, NOD2, MAP3K9, ERO1L, ABCA12, CDK1, TPX2, GART, DDX58, GLUL, OASL, SQLE, HSPA4L, GK, MELK	281	1577	12983	0.732448	1	1	100
																GOTERM_MF_FAT	GO:0005524~ATP binding	22	6.48968	0.988256	CDK1, ATP10B, HK2, MAPKAPK3, OAS3, TPX2, NLRX1, UBA6, OAS1, OAS2, ATP12A, GART, DDX58, WARS, OASL, NOD2, GLUL, MAP3K9, HSPA4L, GK, MELK, ABCA12	281	1477	12983	0.688194	1	1	100
																UP_SEQ_FEATURE	nucleotide phosphate-binding region:ATP	10	2.94985	0.989577	DDX58, CDK1, NOD2, MAP3K9, MAPKAPK3, NLRX1, UBA6, GK, MELK, GART	339	962	19113	0.586076	1	1	100
																GOTERM_MF_FAT	GO:0032559~adenyl ribonucleotide binding	22	6.48968	0.990421	CDK1, ATP10B, HK2, MAPKAPK3, OAS3, TPX2, NLRX1, UBA6, OAS1, OAS2, ATP12A, GART, DDX58, WARS, OASL, NOD2, GLUL, MAP3K9, HSPA4L, GK, MELK, ABCA12	281	1497	12983	0.679	1	1	100
																Annotation Cluster 66	Enrichment Score: 0.6161271756372961
																Category	Term	Count	%	PValue	Genes	List Total	Pop Hits	Pop Total	Fold Enrichment	Bonferroni	Benjamini	FDR
																GOTERM_BP_FAT	GO:0044093~positive regulation of molecular function	25	7.37463	0.0015239	PSMB10, GNA15, GM2A, FPR1, CXCR2, GCH1, NOD2, APOE, LTB4R, CXCR4, MAP3K9, PYCARD, IL1B, TGFA, CD24, CDK1, PTGER3, PLEK, STAT1, CCNB1, ADRB2, CCND1, CARD14, EREG, PSME2	287	586	13528	2.01092	0.964828	0.099324	2.61573
																GOTERM_BP_FAT	GO:0031401~positive regulation of protein modification process	9	2.65487	0.0452847	CCNB1, PSMB10, CDK1, CCND1, NOD2, CARD14, PSME2, IL1B, CD24	287	187	13528	2.26857	1	0.494744	55.3102
																GOTERM_BP_FAT	GO:0032270~positive regulation of cellular protein metabolic process	10	2.94985	0.0596401	CCNB1, PSMB10, CDK1, CCND1, NOD2, CARD14, PSME2, APOE, IL1B, CD24	287	233	13528	2.023	1	0.550076	65.6559
																GOTERM_BP_FAT	GO:0051247~positive regulation of protein metabolic process	10	2.94985	0.0734256	CCNB1, PSMB10, CDK1, CCND1, NOD2, CARD14, PSME2, APOE, IL1B, CD24	287	243	13528	1.93975	1	0.595388	73.4306
																GOTERM_BP_FAT	GO:0032268~regulation of cellular protein metabolic process	15	4.42478	0.133151	PSMB10, CDK1, EIF5, TIMP3, CCNB1, NOD2, CARD14, CCND1, DIO2, PSME2, APOE, MAP3K9, IL1B, CD24, IGFBP5	287	474	13528	1.49164	1	0.732284	91.6543
																GOTERM_BP_FAT	GO:0031145~anaphase-promoting complex-dependent proteasomal ubiquitin-dependent protein catabolic process	4	1.17994	0.158307	CCNB1, PSMB10, CDK1, PSME2	287	65	13528	2.90067	1	0.777123	94.9976
																GOTERM_BP_FAT	GO:0051437~positive regulation of ubiquitin-protein ligase activity during mitotic cell cycle	4	1.17994	0.173805	CCNB1, PSMB10, CDK1, PSME2	287	68	13528	2.7727	1	0.794319	96.3784
																GOTERM_BP_FAT	GO:0031399~regulation of protein modification process	10	2.94985	0.174142	CCNB1, PSMB10, CDK1, CCND1, NOD2, CARD14, PSME2, MAP3K9, IL1B, CD24	287	295	13528	1.59783	1	0.792565	96.404
																GOTERM_BP_FAT	GO:0051443~positive regulation of ubiquitin-protein ligase activity	4	1.17994	0.184365	CCNB1, PSMB10, CDK1, PSME2	287	70	13528	2.69348	1	0.808068	97.104
																GOTERM_BP_FAT	GO:0051439~regulation of ubiquitin-protein ligase activity during mitotic cell cycle	4	1.17994	0.189708	CCNB1, PSMB10, CDK1, PSME2	287	71	13528	2.65554	1	0.814591	97.4166
																GOTERM_BP_FAT	GO:0051351~positive regulation of ligase activity	4	1.17994	0.20051	CCNB1, PSMB10, CDK1, PSME2	287	73	13528	2.58279	1	0.829139	97.9541
																GOTERM_BP_FAT	GO:0051438~regulation of ubiquitin-protein ligase activity	4	1.17994	0.228103	CCNB1, PSMB10, CDK1, PSME2	287	78	13528	2.41723	1	0.855283	98.8888
																GOTERM_BP_FAT	GO:0051340~regulation of ligase activity	4	1.17994	0.244989	CCNB1, PSMB10, CDK1, PSME2	287	81	13528	2.3277	1	0.872931	99.2435
																GOTERM_BP_FAT	GO:0031398~positive regulation of protein ubiquitination	4	1.17994	0.262066	CCNB1, PSMB10, CDK1, PSME2	287	84	13528	2.24457	1	0.886146	99.4917
																GOTERM_BP_FAT	GO:0001932~regulation of protein amino acid phosphorylation	6	1.76991	0.303405	CCND1, NOD2, CARD14, MAP3K9, IL1B, CD24	287	173	13528	1.63477	1	0.920134	99.8134
																GOTERM_BP_FAT	GO:0031396~regulation of protein ubiquitination	4	1.17994	0.354598	CCNB1, PSMB10, CDK1, PSME2	287	100	13528	1.88544	1	0.945664	99.9505
																GOTERM_BP_FAT	GO:0010604~positive regulation of macromolecule metabolic process	21	6.19469	0.358042	PSMB10, CDK1, TRIM16, EHF, WWTR1, STAT3, CCNB1, NOD2, CARD14, CCND1, ADRB2, EREG, SORBS1, APOE, PSME2, HMOX1, IL1B, H2AFX, CD24, PRDM1, FOSL1	287	857	13528	1.15502	1	0.946625	99.9549
																GOTERM_BP_FAT	GO:0043161~proteasomal ubiquitin-dependent protein catabolic process	4	1.17994	0.366159	CCNB1, PSMB10, CDK1, PSME2	287	102	13528	1.84847	1	0.949589	99.9638
																GOTERM_BP_FAT	GO:0010498~proteasomal protein catabolic process	4	1.17994	0.366159	CCNB1, PSMB10, CDK1, PSME2	287	102	13528	1.84847	1	0.949589	99.9638
																GOTERM_BP_FAT	GO:0009057~macromolecule catabolic process	19	5.60472	0.387225	PSMB10, CDK1, HERC6, UBE2L6, CHI3L2, UBA6, OAS2, HYAL4, OTUB2, DNASE1L3, ISG20, CCNB1, CD36, ISG15, PGLYRP4, PSME2, APOE, MED8, YOD1	287	781	13528	1.14671	1	0.956861	99.9799
																GOTERM_BP_FAT	GO:0044265~cellular macromolecule catabolic process	16	4.71976	0.572563	PSMB10, CDK1, HERC6, UBE2L6, UBA6, OAS2, DNASE1L3, OTUB2, ISG20, CCNB1, CD36, ISG15, PSME2, APOE, MED8, YOD1	287	725	13528	1.04024	1	0.991219	100
																GOTERM_BP_FAT	GO:0019941~modification-dependent protein catabolic process	11	3.24484	0.777762	CCNB1, PSMB10, CDK1, ISG15, PSME2, MED8, HERC6, UBE2L6, UBA6, YOD1, OTUB2	287	574	13528	0.903301	1	0.999359	100
																GOTERM_BP_FAT	GO:0043632~modification-dependent macromolecule catabolic process	11	3.24484	0.777762	CCNB1, PSMB10, CDK1, ISG15, PSME2, MED8, HERC6, UBE2L6, UBA6, YOD1, OTUB2	287	574	13528	0.903301	1	0.999359	100
																SP_PIR_KEYWORDS	ubl conjugation pathway	8	2.35988	0.794157	ISG15, MED8, HERC6, UBE2L6, UBA6, YOD1, OTUB2, TRIM22	339	509	19235	0.891794	1	0.992378	100
																GOTERM_BP_FAT	GO:0051603~proteolysis involved in cellular protein catabolic process	11	3.24484	0.821222	CCNB1, PSMB10, CDK1, ISG15, PSME2, MED8, HERC6, UBE2L6, UBA6, YOD1, OTUB2	287	600	13528	0.864158	1	0.999715	100
																GOTERM_BP_FAT	GO:0044257~cellular protein catabolic process	11	3.24484	0.825797	CCNB1, PSMB10, CDK1, ISG15, PSME2, MED8, HERC6, UBE2L6, UBA6, YOD1, OTUB2	287	603	13528	0.859859	1	0.999743	100
																GOTERM_BP_FAT	GO:0030163~protein catabolic process	11	3.24484	0.852736	CCNB1, PSMB10, CDK1, ISG15, PSME2, MED8, HERC6, UBE2L6, UBA6, YOD1, OTUB2	287	622	13528	0.833593	1	0.999862	100
																GOTERM_BP_FAT	GO:0006511~ubiquitin-dependent protein catabolic process	4	1.17994	0.889572	CCNB1, PSMB10, CDK1, PSME2	287	242	13528	0.779106	1	0.999954	100
																Annotation Cluster 67	Enrichment Score: 0.6068297275254589
																Category	Term	Count	%	PValue	Genes	List Total	Pop Hits	Pop Total	Fold Enrichment	Bonferroni	Benjamini	FDR
																GOTERM_BP_FAT	GO:0019932~second-messenger-mediated signaling	13	3.83481	0.00432225	GNA15, PTGER3, IL8, NUDT4, FPR1, NDC80, CXCR2, ADRB2, RGS1, CD36, LTB4R, APOE, CKS2	287	235	13528	2.60752	0.999926	0.179697	7.25193
																GOTERM_BP_FAT	GO:0060191~regulation of lipase activity	6	1.76991	0.0370542	GNA15, PTGER3, PLEK, LTB4R, CXCR2, ANGPTL4	287	87	13528	3.25075	1	0.458775	48.1199
																GOTERM_BP_FAT	GO:0048015~phosphoinositide-mediated signaling	6	1.76991	0.0386354	GNA15, PTGER3, LTB4R, CKS2, NDC80, CXCR2	287	88	13528	3.21381	1	0.465654	49.5807
																GOTERM_BP_FAT	GO:0051336~regulation of hydrolase activity	13	3.83481	0.0549643	GNA15, PTGER3, PLEK, GM2A, LEPR, CXCR2, TPM2, STAT1, ADAP2, LTB4R, PYCARD, IFI6, ANGPTL4	287	337	13528	1.8183	1	0.532933	62.5639
																GOTERM_BP_FAT	GO:0010517~regulation of phospholipase activity	5	1.47493	0.063258	GNA15, PTGER3, PLEK, LTB4R, CXCR2	287	71	13528	3.31943	1	0.561482	67.8814
																GOTERM_BP_FAT	GO:0051345~positive regulation of hydrolase activity	8	2.35988	0.0858403	GNA15, PTGER3, PLEK, GM2A, LTB4R, PYCARD, CXCR2, STAT1	287	179	13528	2.10663	1	0.63026	78.9833
																GOTERM_BP_FAT	GO:0007200~activation of phospholipase C activity by G-protein coupled receptor protein signaling pathway coupled to IP3 second messenger	4	1.17994	0.0971408	GNA15, PTGER3, LTB4R, CXCR2	287	52	13528	3.62584	1	0.656344	83.0692
																GOTERM_BP_FAT	GO:0010863~positive regulation of phospholipase C activity	4	1.17994	0.158307	GNA15, PTGER3, LTB4R, CXCR2	287	65	13528	2.90067	1	0.777123	94.9976
																GOTERM_BP_FAT	GO:0007202~activation of phospholipase C activity	4	1.17994	0.158307	GNA15, PTGER3, LTB4R, CXCR2	287	65	13528	2.90067	1	0.777123	94.9976
																GOTERM_BP_FAT	GO:0010518~positive regulation of phospholipase activity	4	1.17994	0.179063	GNA15, PTGER3, LTB4R, CXCR2	287	69	13528	2.73252	1	0.79892	96.7588
																GOTERM_BP_FAT	GO:0060193~positive regulation of lipase activity	4	1.17994	0.211454	GNA15, PTGER3, LTB4R, CXCR2	287	75	13528	2.51391	1	0.839532	98.3899
																GOTERM_BP_FAT	GO:0007188~G-protein signaling, coupled to cAMP nucleotide second messenger	4	1.17994	0.267792	ADRB2, RGS1, PTGER3, FPR1	287	85	13528	2.21816	1	0.891532	99.556
																GOTERM_MF_FAT	GO:0042277~peptide binding	7	2.0649	0.277255	PPIF, CXCR4, LEPR, FPR1, CXCR2, KPNA2, SLC7A5	281	203	12983	1.5932	1	0.961557	99.1371
																GOTERM_BP_FAT	GO:0019933~cAMP-mediated signaling	4	1.17994	0.325605	ADRB2, RGS1, PTGER3, FPR1	287	95	13528	1.98467	1	0.932941	99.8937
																SP_PIR_KEYWORDS	G protein-coupled receptor	4	1.17994	0.333809	ADRB2, CXCR4, FPR1, CXCR2	339	116	19235	1.95657	1	0.80787	99.6522
																GOTERM_BP_FAT	GO:0007187~G-protein signaling, coupled to cyclic nucleotide second messenger	4	1.17994	0.44009	ADRB2, RGS1, PTGER3, FPR1	287	115	13528	1.63951	1	0.969433	99.9958
																KEGG_PATHWAY	hsa04080:Neuroactive ligand-receptor interaction	7	2.0649	0.660737	ADRB2, PTGER3, LTB4R, GZMA, LEPR, PRSS3, FPR1	133	256	5085	1.04544	1	0.981362	99.9997
																GOTERM_MF_FAT	GO:0008528~peptide receptor activity, G-protein coupled	3	0.884956	0.708783	CXCR4, FPR1, CXCR2	281	114	12983	1.21586	1	0.999764	100
																GOTERM_MF_FAT	GO:0001653~peptide receptor activity	3	0.884956	0.708783	CXCR4, FPR1, CXCR2	281	114	12983	1.21586	1	0.999764	100
																KEGG_PATHWAY	hsa04144:Endocytosis	4	1.17994	0.863524	EPN3, ADRB2, CXCR4, CXCR2	133	184	5085	0.831154	1	0.997348	100
																GOTERM_BP_FAT	GO:0007186~G-protein coupled receptor protein signaling pathway	17	5.01475	0.968758	CXCL1, GNA15, PTGER3, IL8, PLEK, FPR1, CXCR2, DEFB4A, CXCL11, CCL27, CXCL10, ADRB2, RGS1, CCL20, CXCR4, APOE, LTB4R	287	1123	13528	0.713544	1	1	100
																SP_PIR_KEYWORDS	transducer	7	2.0649	0.998284	ADRB2, GNA15, PTGER3, LTB4R, CXCR4, FPR1, CXCR2	339	874	19235	0.454443	1	1	100
																INTERPRO	IPR017452:GPCR, rhodopsin-like superfamily	6	1.76991	0.99847	ADRB2, PTGER3, LTB4R, CXCR4, FPR1, CXCR2	320	726	16659	0.430243	1	1	100
																INTERPRO	IPR000276:7TM GPCR, rhodopsin-like	6	1.76991	0.998493	ADRB2, PTGER3, LTB4R, CXCR4, FPR1, CXCR2	320	727	16659	0.429651	1	1	100
																SP_PIR_KEYWORDS	g-protein coupled receptor	6	1.76991	0.998894	ADRB2, PTGER3, LTB4R, CXCR4, FPR1, CXCR2	339	816	19235	0.417209	1	1	100
																PIR_SUPERFAMILY	PIRSF800006:rhodopsin-like G protein-coupled receptors	6	1.76991	0.999947	ADRB2, PTGER3, LTB4R, CXCR4, FPR1, CXCR2	192	686	7396	0.336917	1	1	100
																Annotation Cluster 68	Enrichment Score: 0.6011454567394311
																Category	Term	Count	%	PValue	Genes	List Total	Pop Hits	Pop Total	Fold Enrichment	Bonferroni	Benjamini	FDR
																GOTERM_CC_FAT	GO:0070161~anchoring junction	8	2.35988	0.0671466	KCNJ15, TNS1, SORBS1, S100A7, DSG3, TGM1, DSC2, CDH3	266	172	12782	2.23501	1	0.669706	59.5773
																GOTERM_CC_FAT	GO:0005913~cell-cell adherens junction	3	0.884956	0.163585	SORBS1, TGM1, CDH3	266	35	12782	4.1188	1	0.850125	90.2491
																GOTERM_CC_FAT	GO:0005911~cell-cell junction	7	2.0649	0.202578	CLDN8, SORBS1, DSG3, SLC5A1, TGM1, DSC2, CDH3	266	190	12782	1.77036	1	0.863374	94.7658
																GOTERM_CC_FAT	GO:0005912~adherens junction	6	1.76991	0.219419	KCNJ15, TNS1, SORBS1, S100A7, TGM1, CDH3	266	155	12782	1.8601	1	0.869668	96.0367
																GOTERM_CC_FAT	GO:0043296~apical junction complex	4	1.17994	0.337702	CLDN8, SORBS1, DSG3, DSC2	266	99	12782	1.94152	1	0.941559	99.5343
																GOTERM_CC_FAT	GO:0016327~apicolateral plasma membrane	4	1.17994	0.354752	CLDN8, SORBS1, DSG3, DSC2	266	102	12782	1.88442	1	0.942996	99.6685
																GOTERM_CC_FAT	GO:0030054~cell junction	13	3.83481	0.375953	CLDN8, KCNJ15, CLCA2, S100A7, SLC5A1, CDH3, TNS1, SORBS1, CHRNA9, DSG3, DMD, TGM1, DSC2	266	518	12782	1.20595	1	0.950511	99.7855
																SP_PIR_KEYWORDS	cell junction	7	2.0649	0.705679	CLDN8, CLCA2, TNS1, CHRNA9, SORBS1, DSG3, DSC2	339	399	19235	0.995446	1	0.982101	100
																Annotation Cluster 69	Enrichment Score: 0.5777497144199254
																Category	Term	Count	%	PValue	Genes	List Total	Pop Hits	Pop Total	Fold Enrichment	Bonferroni	Benjamini	FDR
																GOTERM_BP_FAT	GO:0046394~carboxylic acid biosynthetic process	7	2.0649	0.110973	KYNU, GLUL, CYP39A1, CH25H, ALOX12B, IDO1, HPGDS	287	155	13528	2.12872	1	0.680962	87.0537
																GOTERM_BP_FAT	GO:0016053~organic acid biosynthetic process	7	2.0649	0.110973	KYNU, GLUL, CYP39A1, CH25H, ALOX12B, IDO1, HPGDS	287	155	13528	2.12872	1	0.680962	87.0537
																GOTERM_BP_FAT	GO:0006633~fatty acid biosynthetic process	3	0.884956	0.500288	CH25H, ALOX12B, HPGDS	287	79	13528	1.78997	1	0.982197	99.9994
																GOTERM_BP_FAT	GO:0006631~fatty acid metabolic process	4	1.17994	0.793137	PPARD, CH25H, ALOX12B, HPGDS	287	198	13528	0.95224	1	0.9995	100
																Annotation Cluster 70	Enrichment Score: 0.5655041425427927
																Category	Term	Count	%	PValue	Genes	List Total	Pop Hits	Pop Total	Fold Enrichment	Bonferroni	Benjamini	FDR
																GOTERM_CC_FAT	GO:0070161~anchoring junction	8	2.35988	0.0671466	KCNJ15, TNS1, SORBS1, S100A7, DSG3, TGM1, DSC2, CDH3	266	172	12782	2.23501	1	0.669706	59.5773
																GOTERM_CC_FAT	GO:0030055~cell-substrate junction	5	1.47493	0.203038	KCNJ15, TNS1, SORBS1, S100A7, DMD	266	112	12782	2.14521	1	0.854716	94.805
																GOTERM_CC_FAT	GO:0005912~adherens junction	6	1.76991	0.219419	KCNJ15, TNS1, SORBS1, S100A7, TGM1, CDH3	266	155	12782	1.8601	1	0.869668	96.0367
																GOTERM_CC_FAT	GO:0030054~cell junction	13	3.83481	0.375953	CLDN8, KCNJ15, CLCA2, S100A7, SLC5A1, CDH3, TNS1, SORBS1, CHRNA9, DSG3, DMD, TGM1, DSC2	266	518	12782	1.20595	1	0.950511	99.7855
																GOTERM_CC_FAT	GO:0005924~cell-substrate adherens junction	4	1.17994	0.377396	KCNJ15, TNS1, SORBS1, S100A7	266	106	12782	1.81331	1	0.947508	99.7919
																GOTERM_CC_FAT	GO:0016323~basolateral plasma membrane	6	1.76991	0.412597	KCNJ15, TNS1, RHCG, SORBS1, S100A7, DMD	266	203	12782	1.42027	1	0.947627	99.9025
																GOTERM_CC_FAT	GO:0005925~focal adhesion	3	0.884956	0.628257	KCNJ15, TNS1, S100A7	266	102	12782	1.41331	1	0.980605	99.9997
																Annotation Cluster 71	Enrichment Score: 0.5647403900425644
																Category	Term	Count	%	PValue	Genes	List Total	Pop Hits	Pop Total	Fold Enrichment	Bonferroni	Benjamini	FDR
																GOTERM_BP_FAT	GO:0046942~carboxylic acid transport	7	2.0649	0.0918605	PPARD, SLC16A1, CD36, SLC16A6, SLC6A14, SLC7A5, SLC7A11	287	147	13528	2.24457	1	0.645407	81.2633
																GOTERM_BP_FAT	GO:0015849~organic acid transport	7	2.0649	0.0941443	PPARD, SLC16A1, CD36, SLC16A6, SLC6A14, SLC7A5, SLC7A11	287	148	13528	2.2294	1	0.649523	82.0656
																SP_PIR_KEYWORDS	Symport	4	1.17994	0.30975	SLC16A1, SLC16A6, SLC5A1, SLC6A14	339	111	19235	2.0447	1	0.791864	99.4297
																GOTERM_MF_FAT	GO:0015293~symporter activity	4	1.17994	0.570076	SLC16A1, SLC16A6, SLC5A1, SLC6A14	281	137	12983	1.34899	1	0.99821	99.9996
																GOTERM_BP_FAT	GO:0055085~transmembrane transport	7	2.0649	0.982723	SLC16A1, RHCG, SLC16A6, SLC5A1, SLC39A6, TCN1, FLVCR2	287	569	13528	0.579879	1	1	100
																Annotation Cluster 72	Enrichment Score: 0.5562906703727045
																Category	Term	Count	%	PValue	Genes	List Total	Pop Hits	Pop Total	Fold Enrichment	Bonferroni	Benjamini	FDR
																SP_PIR_KEYWORDS	cell cycle control	5	1.47493	0.00202611	CCNB1, CDK1, CCND1, CKS2, CDKN3	339	31	19235	9.15168	0.553898	0.0274509	2.78725
																GOTERM_BP_FAT	GO:0051726~regulation of cell cycle	12	3.53982	0.0942529	CCNB1, CDK1, CCND1, EREG, BTC, CKS2, TGFA, IL1B, H2AFX, CDKN3, ZWILCH, FOSL1	287	331	13528	1.70885	1	0.648197	82.1029
																GOTERM_BP_FAT	GO:0000279~M phase	11	3.24484	0.159918	CCNB1, CDK1, EREG, TREX2, CKS2, TPX2, H2AFX, NDC80, ZWILCH, MPHOSPH6, KPNA2	287	329	13528	1.57597	1	0.778177	95.1615
																GOTERM_BP_FAT	GO:0000278~mitotic cell cycle	12	3.53982	0.161502	CCNB1, PSMB10, CDK1, CCND1, PSME2, TREX2, TPX2, NDC80, CDKN3, ZWILCH, MPHOSPH6, KPNA2	287	370	13528	1.52873	1	0.779154	95.3176
																GOTERM_BP_FAT	GO:0022403~cell cycle phase	13	3.83481	0.166508	CDK1, TREX2, TPX2, NDC80, CDKN3, CCNB1, CCND1, EREG, CKS2, H2AFX, ZWILCH, MPHOSPH6, KPNA2	287	414	13528	1.48011	1	0.787652	95.7804
																BIOCARTA	h_cellcyclePathway:Cyclins and Cell Cycle Regulation	3	0.884956	0.18298	CCNB1, CDK1, CCND1	46	25	1437	3.7487	1	0.999955	89.3418
																SP_PIR_KEYWORDS	cell cycle	12	3.53982	0.18859	CCNB1, CDK1, CCND1, PTP4A1, TREX2, CKS2, KLK10, H2AFX, NDC80, CDKN3, ZWILCH, SMPD3	339	461	19235	1.47697	1	0.660469	94.5674
																GOTERM_BP_FAT	GO:0022402~cell cycle process	16	4.71976	0.215077	PSMB10, CDK1, IL8, TREX2, TPX2, NDC80, CDKN3, CCNB1, CCND1, EREG, PSME2, CKS2, H2AFX, MPHOSPH6, ZWILCH, KPNA2	287	565	13528	1.33482	1	0.841074	98.5137
																GOTERM_BP_FAT	GO:0007093~mitotic cell cycle checkpoint	3	0.884956	0.230401	CDK1, CCND1, ZWILCH	287	43	13528	3.28855	1	0.857528	98.9449
																GOTERM_BP_FAT	GO:0007051~spindle organization	3	0.884956	0.246105	TREX2, CKS2, NDC80	287	45	13528	3.14239	1	0.873431	99.2627
																GOTERM_BP_FAT	GO:0000075~cell cycle checkpoint	4	1.17994	0.302403	CDK1, CCND1, H2AFX, ZWILCH	287	91	13528	2.07191	1	0.919973	99.8086
																SP_PIR_KEYWORDS	cell division	7	2.0649	0.319058	CCNB1, CDK1, CCND1, TREX2, CKS2, NDC80, ZWILCH	339	264	19235	1.50448	1	0.800097	99.528
																GOTERM_BP_FAT	GO:0000087~M phase of mitotic cell cycle	7	2.0649	0.33667	CCNB1, CDK1, TREX2, TPX2, NDC80, ZWILCH, MPHOSPH6	287	224	13528	1.473	1	0.938017	99.9203
																GOTERM_BP_FAT	GO:0007049~cell cycle	19	5.60472	0.371508	PSMB10, CDK1, IL8, TPX2, TREX2, NDC80, CDKN3, CCNB1, CCND1, EREG, PSME2, PTP4A1, CKS2, H2AFX, KLK10, MPHOSPH6, ZWILCH, KPNA2, SMPD3	287	776	13528	1.1541	1	0.951442	99.9688
																SP_PIR_KEYWORDS	mitosis	5	1.47493	0.401734	CCNB1, CDK1, TREX2, NDC80, ZWILCH	339	183	19235	1.55028	1	0.854689	99.9223
																GOTERM_BP_FAT	GO:0000280~nuclear division	6	1.76991	0.498189	CCNB1, CDK1, TREX2, TPX2, NDC80, ZWILCH	287	220	13528	1.28552	1	0.981951	99.9994
																GOTERM_BP_FAT	GO:0007067~mitosis	6	1.76991	0.498189	CCNB1, CDK1, TREX2, TPX2, NDC80, ZWILCH	287	220	13528	1.28552	1	0.981951	99.9994
																KEGG_PATHWAY	hsa04115:p53 signaling pathway	3	0.884956	0.531293	CCNB1, CDK1, CCND1	133	68	5085	1.68675	1	0.955854	99.9869
																GOTERM_BP_FAT	GO:0048285~organelle fission	6	1.76991	0.533362	CCNB1, CDK1, TREX2, TPX2, NDC80, ZWILCH	287	229	13528	1.235	1	0.987036	99.9998
																GOTERM_CC_FAT	GO:0005819~spindle	4	1.17994	0.591143	CDK1, PTP4A1, TREX2, TPX2	266	147	12782	1.30755	1	0.973221	99.9991
																GOTERM_BP_FAT	GO:0051301~cell division	7	2.0649	0.595673	CCNB1, CDK1, CCND1, TREX2, CKS2, NDC80, ZWILCH	287	295	13528	1.11848	1	0.993222	100
																GOTERM_BP_FAT	GO:0000226~microtubule cytoskeleton organization	4	1.17994	0.604369	TPPP, TREX2, CKS2, NDC80	287	147	13528	1.28261	1	0.993832	100
																GOTERM_BP_FAT	GO:0007017~microtubule-based process	6	1.76991	0.622828	TPPP, TREX2, CKS2, TUBB6, NDC80, KPNA2	287	253	13528	1.11785	1	0.994797	100
																KEGG_PATHWAY	hsa04110:Cell cycle	3	0.884956	0.841749	CCNB1, CDK1, CCND1	133	125	5085	0.917594	1	0.996771	100
																GOTERM_CC_FAT	GO:0015630~microtubule cytoskeleton	8	2.35988	0.941629	CCNB1, CDK1, TPPP, PTP4A1, TREX2, TPX2, TUBB6, PDE4DIP	266	549	12782	0.70022	1	0.999681	100
																Annotation Cluster 73	Enrichment Score: 0.5404493110654275
																Category	Term	Count	%	PValue	Genes	List Total	Pop Hits	Pop Total	Fold Enrichment	Bonferroni	Benjamini	FDR
																SP_PIR_KEYWORDS	Flavoprotein	5	1.47493	0.119711	STEAP4, CYB5R2, SQLE, SMOX, ERO1L	339	107	19235	2.65142	1	0.583115	83.0879
																SP_PIR_KEYWORDS	FAD	5	1.47493	0.141304	STEAP4, CYB5R2, SQLE, SMOX, ERO1L	339	114	19235	2.48861	1	0.606545	88.0364
																GOTERM_MF_FAT	GO:0048037~cofactor binding	7	2.0649	0.455447	STEAP4, KYNU, SPTLC2, SQLE, ERO1L, IDH3A, GCH1	281	249	12983	1.29888	1	0.994779	99.9863
																GOTERM_MF_FAT	GO:0050660~FAD binding	3	0.884956	0.462159	STEAP4, SQLE, ERO1L	281	72	12983	1.92512	1	0.994913	99.9886
																GOTERM_MF_FAT	GO:0050662~coenzyme binding	5	1.47493	0.55749	STEAP4, SQLE, ERO1L, IDH3A, GCH1	281	181	12983	1.27632	1	0.99812	99.9993
																Annotation Cluster 74	Enrichment Score: 0.5226359853974339
																Category	Term	Count	%	PValue	Genes	List Total	Pop Hits	Pop Total	Fold Enrichment	Bonferroni	Benjamini	FDR
																GOTERM_MF_FAT	GO:0042803~protein homodimerization activity	11	3.24484	0.186513	ADRB2, KYNU, PLEK, APOE, GZMA, MAP3K9, ALDH1A3, PYCARD, CD2, WWTR1, GCH1	281	334	12983	1.52165	1	0.910802	95.1269
																GOTERM_MF_FAT	GO:0046983~protein dimerization activity	15	4.42478	0.281152	KYNU, FOSL2, PLEK, MCL1, GZMA, WWTR1, STAT3, GCH1, ADRB2, APOE, MAP3K9, ALDH1A3, CD2, PYCARD, FOSL1	281	542	12983	1.27868	1	0.961408	99.2027
																GOTERM_MF_FAT	GO:0042802~identical protein binding	15	4.42478	0.515754	CLDN8, KYNU, PLEK, GZMA, WWTR1, GCH1, GLUL, ADRB2, APOE, MAP3K9, ALDH1A3, CD2, PYCARD, PON2, CTSC	281	640	12983	1.08288	1	0.997038	99.9975
																Annotation Cluster 75	Enrichment Score: 0.5211717713038243
																Category	Term	Count	%	PValue	Genes	List Total	Pop Hits	Pop Total	Fold Enrichment	Bonferroni	Benjamini	FDR
																UP_SEQ_FEATURE	domain:SH2	4	1.17994	0.24123	TNS1, STAT1, STAT3, BLNK	339	96	19113	2.34919	1	0.998987	98.7738
																SMART	SM00252:SH2	4	1.17994	0.307884	TNS1, STAT1, STAT3, BLNK	160	111	9079	2.04482	1	0.998672	98.5902
																SP_PIR_KEYWORDS	SH2 domain	4	1.17994	0.30975	TNS1, STAT1, STAT3, BLNK	339	111	19235	2.0447	1	0.791864	99.4297
																INTERPRO	IPR000980:SH2 motif	4	1.17994	0.357671	TNS1, STAT1, STAT3, BLNK	320	111	16659	1.87601	1	0.999597	99.869
																Annotation Cluster 76	Enrichment Score: 0.5078760112874748
																Category	Term	Count	%	PValue	Genes	List Total	Pop Hits	Pop Total	Fold Enrichment	Bonferroni	Benjamini	FDR
																GOTERM_BP_FAT	GO:0016485~protein processing	5	1.47493	0.212595	KLK6, PRSS3, SPCS3, PCSK6, KLK13	287	112	13528	2.10428	1	0.839263	98.4299
																GOTERM_BP_FAT	GO:0051604~protein maturation	5	1.47493	0.25806	KLK6, PRSS3, SPCS3, PCSK6, KLK13	287	122	13528	1.9318	1	0.883297	99.4415
																GOTERM_BP_FAT	GO:0051605~protein maturation by peptide bond cleavage	3	0.884956	0.545882	PRSS3, SPCS3, PCSK6	287	86	13528	1.64428	1	0.988372	99.9999
																Annotation Cluster 77	Enrichment Score: 0.4998455665101352
																Category	Term	Count	%	PValue	Genes	List Total	Pop Hits	Pop Total	Fold Enrichment	Bonferroni	Benjamini	FDR
																GOTERM_MF_FAT	GO:0004536~deoxyribonuclease activity	3	0.884956	0.166264	TREX2, DNASE1L3, ISG20	281	34	12983	4.07672	1	0.886315	93.0161
																SP_PIR_KEYWORDS	nuclease	4	1.17994	0.285752	TREX2, ZC3H12A, DNASE1L3, ISG20	339	106	19235	2.14115	1	0.774219	99.0817
																GOTERM_MF_FAT	GO:0004518~nuclease activity	4	1.17994	0.666308	TREX2, ZC3H12A, DNASE1L3, ISG20	281	158	12983	1.16969	1	0.999459	100
																Annotation Cluster 78	Enrichment Score: 0.49284982726310084
																Category	Term	Count	%	PValue	Genes	List Total	Pop Hits	Pop Total	Fold Enrichment	Bonferroni	Benjamini	FDR
																GOTERM_BP_FAT	GO:0016337~cell-cell adhesion	10	2.94985	0.131678	CLDN8, MPZL2, PLEK, DSG3, CD2, VNN1, DSC2, CLEC7A, CD24, CDH3	287	276	13528	1.70782	1	0.731046	91.4045
																GOTERM_BP_FAT	GO:0022610~biological adhesion	17	5.01475	0.40733	CLDN8, PPARD, CLCA2, MPZL2, PLEK, POSTN, CDH3, TPBG, LAMB4, CD36, SORBS1, DSG3, CD2, VNN1, DSC2, CLEC7A, CD24	287	701	13528	1.1431	1	0.962398	99.9887
																GOTERM_BP_FAT	GO:0007155~cell adhesion	17	5.01475	0.42169	CLDN8, PPARD, CLCA2, MPZL2, PLEK, POSTN, CDH3, TPBG, LAMB4, CD36, SORBS1, DSG3, CD2, VNN1, DSC2, CLEC7A, CD24	287	700	13528	1.14473	1	0.966161	99.9926
																SP_PIR_KEYWORDS	cell adhesion	9	2.65487	0.472222	LAMB4, CLCA2, CD36, MPZL2, DSG3, CD2, DSC2, POSTN, CDH3	339	422	19235	1.2101	1	0.896793	99.9865
																Annotation Cluster 79	Enrichment Score: 0.49087990919616153
																Category	Term	Count	%	PValue	Genes	List Total	Pop Hits	Pop Total	Fold Enrichment	Bonferroni	Benjamini	FDR
																GOTERM_BP_FAT	GO:0042770~DNA damage response, signal transduction	5	1.47493	0.0892214	CDK1, CCND1, HMOX1, H2AFX, IFI16	287	80	13528	2.94599	1	0.637785	80.2941
																GOTERM_BP_FAT	GO:0000077~DNA damage checkpoint	3	0.884956	0.26972	CDK1, CCND1, H2AFX	287	48	13528	2.94599	1	0.892777	99.5759
																GOTERM_BP_FAT	GO:0031570~DNA integrity checkpoint	3	0.884956	0.301166	CDK1, CCND1, H2AFX	287	52	13528	2.71938	1	0.919623	99.8027
																GOTERM_BP_FAT	GO:0000075~cell cycle checkpoint	4	1.17994	0.302403	CDK1, CCND1, H2AFX, ZWILCH	287	91	13528	2.07191	1	0.919973	99.8086
																GOTERM_BP_FAT	GO:0006974~response to DNA damage stimulus	8	2.35988	0.678309	CDK1, CCND1, HMOX1, IRF7, TREX2, H2AFX, IFI16, SOD2	287	373	13528	1.01096	1	0.997334	100
																GOTERM_BP_FAT	GO:0033554~cellular response to stress	11	3.24484	0.762992	WNT5A, CDK1, CCND1, HMOX1, MAP3K9, IRF7, TREX2, H2AFX, ERO1L, IFI16, SOD2	287	566	13528	0.916069	1	0.999202	100
																Annotation Cluster 80	Enrichment Score: 0.48412595399618974
																Category	Term	Count	%	PValue	Genes	List Total	Pop Hits	Pop Total	Fold Enrichment	Bonferroni	Benjamini	FDR
																GOTERM_BP_FAT	GO:0044271~nitrogen compound biosynthetic process	11	3.24484	0.150294	NAMPT, ARG1, KYNU, GLUL, ATP10B, ARG2, ATP12A, AMPD3, PNP, GART, GCH1	287	325	13528	1.59537	1	0.76068	94.1022
																GOTERM_BP_FAT	GO:0009165~nucleotide biosynthetic process	7	2.0649	0.201382	NAMPT, KYNU, ATP10B, ATP12A, AMPD3, PNP, GART	287	186	13528	1.77393	1	0.829523	97.9925
																GOTERM_BP_FAT	GO:0034404~nucleobase, nucleoside and nucleotide biosynthetic process	7	2.0649	0.224815	NAMPT, KYNU, ATP10B, ATP12A, AMPD3, PNP, GART	287	193	13528	1.70959	1	0.852549	98.8036
																GOTERM_BP_FAT	GO:0034654~nucleobase, nucleoside, nucleotide and nucleic acid biosynthetic process	7	2.0649	0.224815	NAMPT, KYNU, ATP10B, ATP12A, AMPD3, PNP, GART	287	193	13528	1.70959	1	0.852549	98.8036
																GOTERM_BP_FAT	GO:0009150~purine ribonucleotide metabolic process	5	1.47493	0.333963	ATP10B, ATP12A, AMPD3, GART, GCH1	287	138	13528	1.70782	1	0.936824	99.9144
																GOTERM_BP_FAT	GO:0009259~ribonucleotide metabolic process	5	1.47493	0.377255	ATP10B, ATP12A, AMPD3, GART, GCH1	287	147	13528	1.60326	1	0.953423	99.9734
																GOTERM_BP_FAT	GO:0009152~purine ribonucleotide biosynthetic process	4	1.17994	0.451196	ATP10B, ATP12A, AMPD3, GART	287	117	13528	1.61148	1	0.971548	99.997
																GOTERM_BP_FAT	GO:0009260~ribonucleotide biosynthetic process	4	1.17994	0.489318	ATP10B, ATP12A, AMPD3, GART	287	124	13528	1.52051	1	0.980425	99.9992
																GOTERM_BP_FAT	GO:0006163~purine nucleotide metabolic process	5	1.47493	0.556219	ATP10B, ATP12A, AMPD3, GART, GCH1	287	186	13528	1.26709	1	0.989546	99.9999
																GOTERM_BP_FAT	GO:0006164~purine nucleotide biosynthetic process	4	1.17994	0.608969	ATP10B, ATP12A, AMPD3, GART	287	148	13528	1.27394	1	0.994065	100
																Annotation Cluster 81	Enrichment Score: 0.4821148468347213
																Category	Term	Count	%	PValue	Genes	List Total	Pop Hits	Pop Total	Fold Enrichment	Bonferroni	Benjamini	FDR
																GOTERM_BP_FAT	GO:0008366~axon ensheathment	3	0.884956	0.222574	KLK6, PPARD, PLLP	287	42	13528	3.36685	1	0.851269	98.7421
																GOTERM_BP_FAT	GO:0007272~ensheathment of neurons	3	0.884956	0.222574	KLK6, PPARD, PLLP	287	42	13528	3.36685	1	0.851269	98.7421
																GOTERM_BP_FAT	GO:0042391~regulation of membrane potential	5	1.47493	0.314777	KLK6, PPARD, PLLP, IFI6, SOD2	287	134	13528	1.7588	1	0.927012	99.8598
																GOTERM_BP_FAT	GO:0019228~regulation of action potential in neuron	3	0.884956	0.316813	KLK6, PPARD, PLLP	287	54	13528	2.61866	1	0.927905	99.8669
																GOTERM_BP_FAT	GO:0001508~regulation of action potential	3	0.884956	0.423037	KLK6, PPARD, PLLP	287	68	13528	2.07952	1	0.966326	99.9929
																GOTERM_BP_FAT	GO:0019226~transmission of nerve impulse	8	2.35988	0.6126	PLAT, KLK6, KLK8, PPARD, APOE, DMD, PLLP, CD24	287	350	13528	1.07739	1	0.994214	100
																Annotation Cluster 82	Enrichment Score: 0.4348947623673426
																Category	Term	Count	%	PValue	Genes	List Total	Pop Hits	Pop Total	Fold Enrichment	Bonferroni	Benjamini	FDR
																GOTERM_BP_FAT	GO:0016044~membrane organization	13	3.83481	0.108198	RABIF, HYAL4, PPIF, PLSCR1, MFN1, ADRB2, CD36, APOE, CD2, CD24, CLEC7A, SAR1B, LRP4	287	381	13528	1.60831	1	0.677683	86.3333
																GOTERM_BP_FAT	GO:0010324~membrane invagination	6	1.76991	0.498189	ADRB2, CD36, APOE, CLEC7A, CD24, LRP4	287	220	13528	1.28552	1	0.981951	99.9994
																GOTERM_BP_FAT	GO:0006897~endocytosis	6	1.76991	0.498189	ADRB2, CD36, APOE, CLEC7A, CD24, LRP4	287	220	13528	1.28552	1	0.981951	99.9994
																GOTERM_BP_FAT	GO:0016192~vesicle-mediated transport	12	3.53982	0.678286	ADRB2, CD36, PLEK, STXBP6, APOE, CCL8, CLEC7A, CD24, SAR1B, YKT6, SAR1A, LRP4	287	576	13528	0.981998	1	0.997371	100
																Annotation Cluster 83	Enrichment Score: 0.43412244626975915
																Category	Term	Count	%	PValue	Genes	List Total	Pop Hits	Pop Total	Fold Enrichment	Bonferroni	Benjamini	FDR
																GOTERM_BP_FAT	GO:0040012~regulation of locomotion	8	2.35988	0.113354	IL8, CXCR4, APOE, HMOX1, PTP4A1, HBEGF, IGFBP5, CXCL10	287	192	13528	1.964	1	0.687561	87.6433
																GOTERM_BP_FAT	GO:0030334~regulation of cell migration	7	2.0649	0.148833	CXCR4, APOE, HMOX1, PTP4A1, HBEGF, IGFBP5, CXCL10	287	169	13528	1.95237	1	0.7598	93.9234
																GOTERM_BP_FAT	GO:0051270~regulation of cell motion	7	2.0649	0.224815	CXCR4, APOE, HMOX1, PTP4A1, HBEGF, IGFBP5, CXCL10	287	193	13528	1.70959	1	0.852549	98.8036
																GOTERM_BP_FAT	GO:0030336~negative regulation of cell migration	3	0.884956	0.340125	APOE, HMOX1, IGFBP5	287	57	13528	2.48084	1	0.939129	99.9272
																GOTERM_BP_FAT	GO:0040017~positive regulation of locomotion	4	1.17994	0.343011	IL8, PTP4A1, HBEGF, CXCL10	287	98	13528	1.92391	1	0.940386	99.9325
																GOTERM_BP_FAT	GO:0040013~negative regulation of locomotion	3	0.884956	0.370807	APOE, HMOX1, IGFBP5	287	61	13528	2.31816	1	0.951526	99.9682
																GOTERM_BP_FAT	GO:0051271~negative regulation of cell motion	3	0.884956	0.385938	APOE, HMOX1, IGFBP5	287	63	13528	2.24457	1	0.956676	99.9791
																GOTERM_BP_FAT	GO:0030335~positive regulation of cell migration	3	0.884956	0.564517	PTP4A1, HBEGF, CXCL10	287	89	13528	1.58885	1	0.990485	99.9999
																GOTERM_BP_FAT	GO:0051272~positive regulation of cell motion	3	0.884956	0.617088	PTP4A1, HBEGF, CXCL10	287	98	13528	1.44294	1	0.994427	100
																GOTERM_BP_FAT	GO:0007517~muscle organ development	4	1.17994	0.827181	DMD, HBEGF, IGFBP5, CXCL10	287	211	13528	0.893571	1	0.999748	100
																GOTERM_BP_FAT	GO:0001558~regulation of cell growth	3	0.884956	0.919296	APOE, HBEGF, IGFBP5	287	194	13528	0.728905	1	0.999985	100
																Annotation Cluster 84	Enrichment Score: 0.42951794805771365
																Category	Term	Count	%	PValue	Genes	List Total	Pop Hits	Pop Total	Fold Enrichment	Bonferroni	Benjamini	FDR
																GOTERM_BP_FAT	GO:0016052~carbohydrate catabolic process	7	2.0649	0.0280959	PGLYRP4, GM2A, FUT3, HK2, CHI3L2, FUT2, HYAL4	287	109	13528	3.02708	1	0.419544	39.0609
																GOTERM_BP_FAT	GO:0019320~hexose catabolic process	3	0.884956	0.43032	FUT3, HK2, FUT2	287	69	13528	2.04939	1	0.967639	99.9943
																GOTERM_BP_FAT	GO:0046365~monosaccharide catabolic process	3	0.884956	0.444738	FUT3, HK2, FUT2	287	71	13528	1.99166	1	0.970645	99.9964
																GOTERM_BP_FAT	GO:0046164~alcohol catabolic process	3	0.884956	0.513612	FUT3, HK2, FUT2	287	81	13528	1.74577	1	0.984272	99.9996
																GOTERM_BP_FAT	GO:0044275~cellular carbohydrate catabolic process	3	0.884956	0.539548	FUT3, HK2, FUT2	287	85	13528	1.66362	1	0.987568	99.9999
																GOTERM_BP_FAT	GO:0019318~hexose metabolic process	4	1.17994	0.775636	PPARD, FUT3, HK2, FUT2	287	192	13528	0.981998	1	0.999361	100
																GOTERM_BP_FAT	GO:0005996~monosaccharide metabolic process	4	1.17994	0.852144	PPARD, FUT3, HK2, FUT2	287	222	13528	0.849295	1	0.999862	100
																Annotation Cluster 85	Enrichment Score: 0.4249048319946292
																Category	Term	Count	%	PValue	Genes	List Total	Pop Hits	Pop Total	Fold Enrichment	Bonferroni	Benjamini	FDR
																KEGG_PATHWAY	hsa00565:Ether lipid metabolism	3	0.884956	0.230031	PLA2G3, PPAP2B, PLA2G2F	133	35	5085	3.27712	1	0.898459	95.4239
																GOTERM_MF_FAT	GO:0004620~phospholipase activity	4	1.17994	0.265882	HMOX1, PLA2G3, SMPD3, PLA2G2F	281	83	12983	2.22664	1	0.962277	98.9155
																GOTERM_MF_FAT	GO:0016298~lipase activity	4	1.17994	0.366239	HMOX1, PLA2G3, SMPD3, PLA2G2F	281	100	12983	1.84811	1	0.983984	99.8739
																GOTERM_BP_FAT	GO:0019637~organophosphate metabolic process	6	1.76991	0.413622	PLEK, GK, PLA2G3, PPAP2B, SMPD3, PLA2G2F	287	200	13528	1.41408	1	0.964157	99.9906
																KEGG_PATHWAY	hsa00564:Glycerophospholipid metabolism	3	0.884956	0.531293	PLA2G3, PPAP2B, PLA2G2F	133	68	5085	1.68675	1	0.955854	99.9869
																GOTERM_BP_FAT	GO:0006644~phospholipid metabolic process	5	1.47493	0.573317	PLEK, PLA2G3, PPAP2B, SMPD3, PLA2G2F	287	190	13528	1.24042	1	0.991199	100
																Annotation Cluster 86	Enrichment Score: 0.41102907983223697
																Category	Term	Count	%	PValue	Genes	List Total	Pop Hits	Pop Total	Fold Enrichment	Bonferroni	Benjamini	FDR
																GOTERM_CC_FAT	GO:0070161~anchoring junction	8	2.35988	0.0671466	KCNJ15, TNS1, SORBS1, S100A7, DSG3, TGM1, DSC2, CDH3	266	172	12782	2.23501	1	0.669706	59.5773
																GOTERM_CC_FAT	GO:0005911~cell-cell junction	7	2.0649	0.202578	CLDN8, SORBS1, DSG3, SLC5A1, TGM1, DSC2, CDH3	266	190	12782	1.77036	1	0.863374	94.7658
																SP_PIR_KEYWORDS	cleavage on pair of basic residues	7	2.0649	0.341839	PLAT, KLK6, PRRG4, DSG3, DSC2, CDH3, PCSK6	339	271	19235	1.46562	1	0.810782	99.7063
																GOTERM_BP_FAT	GO:0007156~homophilic cell adhesion	4	1.17994	0.526111	MPZL2, DSG3, DSC2, CDH3	287	131	13528	1.43926	1	0.986	99.9998
																UP_SEQ_FEATURE	domain:Cadherin 3	3	0.884956	0.541054	DSG3, DSC2, CDH3	339	102	19113	1.65825	1	0.999999	99.9996
																UP_SEQ_FEATURE	domain:Cadherin 4	3	0.884956	0.541054	DSG3, DSC2, CDH3	339	102	19113	1.65825	1	0.999999	99.9996
																UP_SEQ_FEATURE	domain:Cadherin 1	3	0.884956	0.556758	DSG3, DSC2, CDH3	339	105	19113	1.61087	1	0.999999	99.9998
																UP_SEQ_FEATURE	domain:Cadherin 2	3	0.884956	0.556758	DSG3, DSC2, CDH3	339	105	19113	1.61087	1	0.999999	99.9998
																SMART	SM00112:CA	3	0.884956	0.567555	DSG3, DSC2, CDH3	160	108	9079	1.57622	1	0.999974	99.9939
																INTERPRO	IPR002126:Cadherin	3	0.884956	0.615705	DSG3, DSC2, CDH3	320	108	16659	1.44609	1	0.999998	99.9999
																Annotation Cluster 87	Enrichment Score: 0.3793074707621892
																Category	Term	Count	%	PValue	Genes	List Total	Pop Hits	Pop Total	Fold Enrichment	Bonferroni	Benjamini	FDR
																GOTERM_CC_FAT	GO:0005741~mitochondrial outer membrane	5	1.47493	0.116838	MFN1, MCL1, HK2, NLRX1, GK	266	90	12782	2.66959	1	0.794876	80.1924
																SP_PIR_KEYWORDS	mitochondrion outer membrane	4	1.17994	0.125253	MFN1, HK2, NLRX1, GK	339	70	19235	3.24231	1	0.588388	84.513
																GOTERM_CC_FAT	GO:0031968~organelle outer membrane	5	1.47493	0.169682	MFN1, MCL1, HK2, NLRX1, GK	266	104	12782	2.31022	1	0.849931	91.1358
																GOTERM_CC_FAT	GO:0019867~outer membrane	5	1.47493	0.186115	MFN1, MCL1, HK2, NLRX1, GK	266	108	12782	2.22466	1	0.857005	93.1686
																SP_PIR_KEYWORDS	mitochondrion	19	5.60472	0.213025	KLK6, PSMB10, MCL1, ETHE1, HK2, KIAA0101, AASS, NLRX1, OAS1, OAS2, IDH3A, SOD2, PPIF, MFN1, ARG2, XAF1, GK, BDH1, SCO2	339	832	19235	1.29575	1	0.696327	96.4526
																GOTERM_CC_FAT	GO:0005739~mitochondrion	25	7.37463	0.404156	KYNU, MCL1, GM2A, ETHE1, HK2, KIAA0101, NLRX1, AASS, OAS1, OAS2, ARG2, XAF1, BDH1, SCO2, KLK6, RAI14, CYP2E1, IDH3A, SOD2, PPIF, MFN1, GLUL, ADAP2, GK, IFI6	266	1087	12782	1.10517	1	0.94682	99.8826
																GOTERM_CC_FAT	GO:0005740~mitochondrial envelope	10	2.94985	0.504216	PPIF, MFN1, ADAP2, MCL1, HK2, NLRX1, GK, BDH1, SCO2, SOD2	266	419	12782	1.14684	1	0.96134	99.9893
																GOTERM_CC_FAT	GO:0031967~organelle envelope	14	4.12979	0.524	STS, PTGER3, MCL1, HK2, NLRX1, SOD2, PPIF, MFN1, ADAP2, GK, KPNA2, BDH1, HPGDS, SCO2	266	620	12782	1.08506	1	0.963883	99.9937
																GOTERM_CC_FAT	GO:0031975~envelope	14	4.12979	0.537304	STS, PTGER3, MCL1, HK2, NLRX1, SOD2, PPIF, MFN1, ADAP2, GK, KPNA2, BDH1, HPGDS, SCO2	266	622	12782	1.08157	1	0.96424	99.9957
																GOTERM_CC_FAT	GO:0031966~mitochondrial membrane	9	2.65487	0.574461	PPIF, MFN1, MCL1, HK2, NLRX1, GK, BDH1, SCO2, SOD2	266	394	12782	1.09765	1	0.971891	99.9985
																UP_SEQ_FEATURE	transit peptide:Mitochondrion	9	2.65487	0.586115	PPIF, ARG2, ETHE1, NLRX1, AASS, BDH1, IDH3A, SCO2, SOD2	339	467	19113	1.08656	1	1	99.9999
																SP_PIR_KEYWORDS	transit peptide	9	2.65487	0.600501	PPIF, ARG2, ETHE1, NLRX1, AASS, BDH1, IDH3A, SCO2, SOD2	339	476	19235	1.07282	1	0.958227	99.9997
																GOTERM_CC_FAT	GO:0044429~mitochondrial part	12	3.53982	0.694883	PPIF, MFN1, ADAP2, MCL1, ETHE1, HK2, NLRX1, GK, BDH1, IDH3A, SCO2, SOD2	266	595	12782	0.969129	1	0.990504	100
																GOTERM_CC_FAT	GO:0031980~mitochondrial lumen	5	1.47493	0.696492	PPIF, ETHE1, BDH1, IDH3A, SOD2	266	227	12782	1.05843	1	0.990016	100
																GOTERM_CC_FAT	GO:0005759~mitochondrial matrix	5	1.47493	0.696492	PPIF, ETHE1, BDH1, IDH3A, SOD2	266	227	12782	1.05843	1	0.990016	100
																GOTERM_CC_FAT	GO:0005743~mitochondrial inner membrane	4	1.17994	0.955128	PPIF, BDH1, SCO2, SOD2	266	306	12782	0.628139	1	0.99978	100
																GOTERM_CC_FAT	GO:0019866~organelle inner membrane	4	1.17994	0.968892	PPIF, BDH1, SCO2, SOD2	266	329	12782	0.584227	1	0.999901	100
																Annotation Cluster 88	Enrichment Score: 0.3766180119423734
																Category	Term	Count	%	PValue	Genes	List Total	Pop Hits	Pop Total	Fold Enrichment	Bonferroni	Benjamini	FDR
																GOTERM_BP_FAT	GO:0019935~cyclic-nucleotide-mediated signaling	7	2.0649	0.0577856	ADRB2, RGS1, CD36, PTGER3, NUDT4, APOE, FPR1	287	130	13528	2.53809	1	0.544818	64.4595
																GOTERM_BP_FAT	GO:0030802~regulation of cyclic nucleotide biosynthetic process	3	0.884956	0.679431	ADRB2, RGS1, APOE	287	110	13528	1.28552	1	0.997345	100
																GOTERM_BP_FAT	GO:0030808~regulation of nucleotide biosynthetic process	3	0.884956	0.679431	ADRB2, RGS1, APOE	287	110	13528	1.28552	1	0.997345	100
																GOTERM_BP_FAT	GO:0030799~regulation of cyclic nucleotide metabolic process	3	0.884956	0.693665	ADRB2, RGS1, APOE	287	113	13528	1.2514	1	0.99778	100
																GOTERM_BP_FAT	GO:0006140~regulation of nucleotide metabolic process	3	0.884956	0.707375	ADRB2, RGS1, APOE	287	116	13528	1.21903	1	0.998141	100
																Annotation Cluster 89	Enrichment Score: 0.3701157944134179
																Category	Term	Count	%	PValue	Genes	List Total	Pop Hits	Pop Total	Fold Enrichment	Bonferroni	Benjamini	FDR
																GOTERM_BP_FAT	GO:0031334~positive regulation of protein complex assembly	3	0.884956	0.168669	PLEK, TPPP, CD24	287	35	13528	4.04022	1	0.788503	95.9665
																GOTERM_BP_FAT	GO:0043254~regulation of protein complex assembly	3	0.884956	0.570606	PLEK, TPPP, CD24	287	90	13528	1.5712	1	0.9911	100
																GOTERM_BP_FAT	GO:0044087~regulation of cellular component biogenesis	3	0.884956	0.805901	PLEK, TPPP, CD24	287	142	13528	0.995829	1	0.999606	100
																Annotation Cluster 90	Enrichment Score: 0.3685923451893192
																Category	Term	Count	%	PValue	Genes	List Total	Pop Hits	Pop Total	Fold Enrichment	Bonferroni	Benjamini	FDR
																SP_PIR_KEYWORDS	Lectin	5	1.47493	0.306097	KLRB1, CLEC3B, GALNT6, LGALS8, CLEC7A	339	159	19235	1.78429	1	0.790672	99.3862
																UP_SEQ_FEATURE	domain:C-type lectin	3	0.884956	0.408648	KLRB1, CLEC3B, CLEC7A	339	79	19113	2.14103	1	0.999981	99.977
																GOTERM_MF_FAT	GO:0005529~sugar binding	6	1.76991	0.416776	KLRB1, CLEC3B, GALNT6, HK2, LGALS8, CLEC7A	281	195	12983	1.42163	1	0.991215	99.9626
																SMART	SM00034:CLECT	3	0.884956	0.422521	KLRB1, CLEC3B, CLEC7A	160	82	9079	2.07599	1	0.999541	99.8268
																INTERPRO	IPR018378:C-type lectin, conserved site	3	0.884956	0.467639	KLRB1, CLEC3B, CLEC7A	320	82	16659	1.90461	1	0.999947	99.9922
																INTERPRO	IPR001304:C-type lectin	3	0.884956	0.467639	KLRB1, CLEC3B, CLEC7A	320	82	16659	1.90461	1	0.999947	99.9922
																INTERPRO	IPR016186:C-type lectin-like	3	0.884956	0.545851	KLRB1, CLEC3B, CLEC7A	320	95	16659	1.64398	1	0.999992	99.9993
																Annotation Cluster 91	Enrichment Score: 0.3636665792231655
																Category	Term	Count	%	PValue	Genes	List Total	Pop Hits	Pop Total	Fold Enrichment	Bonferroni	Benjamini	FDR
																GOTERM_BP_FAT	GO:0051259~protein oligomerization	8	2.35988	0.0764551	NOD2, AASS, TGM3, BIRC3, TRIM22, SOD2, GCH1, ANGPTL4	287	174	13528	2.16717	1	0.60686	74.9007
																GOTERM_BP_FAT	GO:0006461~protein complex assembly	13	3.83481	0.380729	AASS, BIRC3, TRIM22, GCH1, SOD2, NOD2, ADRB2, TPPP, IRF7, TGM3, TUBB6, SCO2, ANGPTL4	287	505	13528	1.2134	1	0.954668	99.9759
																GOTERM_BP_FAT	GO:0070271~protein complex biogenesis	13	3.83481	0.380729	AASS, BIRC3, TRIM22, GCH1, SOD2, NOD2, ADRB2, TPPP, IRF7, TGM3, TUBB6, SCO2, ANGPTL4	287	505	13528	1.2134	1	0.954668	99.9759
																GOTERM_BP_FAT	GO:0065003~macromolecular complex assembly	16	4.71976	0.435148	AASS, BIRC3, TRIM22, SOD2, GCH1, NOD2, ADRB2, APOE, TPPP, IRF7, TUBB6, TGM3, H3F3B, H2AFX, SCO2, ANGPTL4	287	665	13528	1.1341	1	0.968378	99.9951
																GOTERM_BP_FAT	GO:0043933~macromolecular complex subunit organization	16	4.71976	0.539283	AASS, BIRC3, TRIM22, SOD2, GCH1, NOD2, ADRB2, APOE, TPPP, IRF7, TUBB6, TGM3, H3F3B, H2AFX, SCO2, ANGPTL4	287	710	13528	1.06222	1	0.987667	99.9999
																GOTERM_BP_FAT	GO:0043623~cellular protein complex assembly	4	1.17994	0.669573	ADRB2, TPPP, TUBB6, SCO2	287	162	13528	1.16385	1	0.9971	100
																GOTERM_BP_FAT	GO:0034622~cellular macromolecular complex assembly	6	1.76991	0.806467	ADRB2, TPPP, TUBB6, H3F3B, H2AFX, SCO2	287	318	13528	0.889356	1	0.999605	100
																GOTERM_BP_FAT	GO:0034621~cellular macromolecular complex subunit organization	6	1.76991	0.877384	ADRB2, TPPP, TUBB6, H3F3B, H2AFX, SCO2	287	357	13528	0.7922	1	0.999936	100
																Annotation Cluster 92	Enrichment Score: 0.357653549239889
																Category	Term	Count	%	PValue	Genes	List Total	Pop Hits	Pop Total	Fold Enrichment	Bonferroni	Benjamini	FDR
																GOTERM_BP_FAT	GO:0000041~transition metal ion transport	5	1.47493	0.063258	STEAP4, LTF, SLC39A6, TCN1, SCO2	287	71	13528	3.31943	1	0.561482	67.8814
																GOTERM_BP_FAT	GO:0015674~di-, tri-valent inorganic cation transport	5	1.47493	0.512526	STEAP4, CHRNA9, CCL8, LTF, TCN1	287	176	13528	1.33909	1	0.984242	99.9996
																GOTERM_BP_FAT	GO:0030001~metal ion transport	10	2.94985	0.653805	KCNJ15, STEAP4, CHRNA9, SLC5A1, CCL8, LTF, SLC39A6, ATP12A, TCN1, SCO2	287	465	13528	1.01368	1	0.996487	100
																GOTERM_BP_FAT	GO:0006811~ion transport	16	4.71976	0.662225	STEAP4, KCNJ15, CLCA2, PTGER3, SLC5A1, CCL8, ATP12A, TCN1, SLC16A1, APOL1, RHCG, CHRNA9, LTF, PLLP, SLC39A6, SCO2	287	768	13528	0.981998	1	0.996832	100
																SP_PIR_KEYWORDS	ion transport	10	2.94985	0.690219	KCNJ15, STEAP4, CLCA2, CHRNA9, SLC5A1, LTF, PLLP, SLC39A6, ATP12A, TCN1	339	578	19235	0.981668	1	0.980147	100
																GOTERM_BP_FAT	GO:0006812~cation transport	11	3.24484	0.737576	KCNJ15, STEAP4, RHCG, CHRNA9, SLC5A1, CCL8, LTF, SLC39A6, ATP12A, TCN1, SCO2	287	553	13528	0.937604	1	0.99883	100
																Annotation Cluster 93	Enrichment Score: 0.34967414633059807
																Category	Term	Count	%	PValue	Genes	List Total	Pop Hits	Pop Total	Fold Enrichment	Bonferroni	Benjamini	FDR
																UP_SEQ_FEATURE	metal ion-binding site:Magnesium	4	1.17994	0.337372	ATP10B, ATP12A, SAR1B, SMPD3	339	116	19113	1.94416	1	0.999933	99.8586
																GOTERM_MF_FAT	GO:0000287~magnesium ion binding	11	3.24484	0.512893	S100P, NUDT4, ATP10B, HPSE, TREX2, ZC3H12A, TGM3, ATP12A, SAR1B, IDH3A, SMPD3	281	452	12983	1.12441	1	0.997144	99.9973
																SP_PIR_KEYWORDS	magnesium	9	2.65487	0.516228	NUDT4, ATP10B, HPSE, TREX2, ZC3H12A, ATP12A, SAR1B, IDH3A, SMPD3	339	442	19235	1.15535	1	0.920748	99.996
																Annotation Cluster 94	Enrichment Score: 0.34590993567323686
																Category	Term	Count	%	PValue	Genes	List Total	Pop Hits	Pop Total	Fold Enrichment	Bonferroni	Benjamini	FDR
																GOTERM_MF_FAT	GO:0005509~calcium ion binding	33	9.73451	0.00484601	S100A8, ARSF, GALNT6, S100A7, S100A9, CDH3, DNASE1L3, GCH1, PRRG4, CHRNA9, HPSE, CALML3, DMD, PRSS3, TGM1, TGM3, PCSK6, S100A2, STS, CLCA2, S100P, STAT1, MMP12, STAT3, S100A12, PLSCR1, FBLN1, DSG3, VSNL1, DSC2, PLA2G3, LRP4, PLA2G2F	281	919	12983	1.65908	0.934786	0.156867	6.86344
																SP_PIR_KEYWORDS	metal-binding	58	17.1091	0.254985	STEAP4, PPARD, ARSF, ATP10B, S100A7, CYP2C18, ADH1B, ISG20, APOBEC3B, APOBEC3A, CYP39A1, GATA3, CH25H, HMOX1, ALOX12B, LTF, YOD1, SAR1B, STS, NUDT4, CYP2E1, SCEL, MMP12, PRDM1, PLA2G3, PLA2G2F, ETHE1, RSAD2, TRIM16, ATP12A, TIMP3, GCH1, ARG1, ARG2, DMD, PRSS3, TGM1, TGM3, ZC3H12A, XAF1, SCO2, CRIP1, KLF9, RABIF, IDO1, GDPD3, BIRC3, TRIM22, IDH3A, S100A12, GART, SOD2, DDX58, TNFSF10, ADAP2, PON2, …	339	2972	19235	1.10732	1	0.743911	98.3471
																GOTERM_MF_FAT	GO:0043167~ion binding	85	25.0737	0.847658	STEAP4, KCNJ15, PPARD, ATP10B, S100A8, ARSF, CYP2C18, S100A7, SLC5A1, S100A9, ADH1B, DNASE1L3, PNP, ISG20, APOBEC3B, APOBEC3A, CYP39A1, CHRNA9, HPSE, APOE, GATA3, CH25H, HMOX1, LTF, ALOX12B, YOD1, SAR1B, S100A2, CLCA2, STS, NUDT4, CYP2E1, TCN1, MMP12, SCEL, VSNL1, CTSC, PRDM1, PLA2G3, PLA2G2F, GALNT6, ETHE1, RSAD2, TRIM16, ATP12A, CDH3, GCH1, ARG1, PRRG4, CALML3, ARG2, DMD, PRSS3, TGM1, TGM3, ZC3…	281	4241	12983	0.926018	1	0.999985	100
																GOTERM_MF_FAT	GO:0043169~cation binding	83	24.4838	0.868137	STEAP4, KCNJ15, PPARD, ATP10B, S100A8, ARSF, CYP2C18, S100A7, SLC5A1, S100A9, ADH1B, DNASE1L3, ISG20, APOBEC3B, APOBEC3A, CYP39A1, CHRNA9, HPSE, APOE, GATA3, CH25H, HMOX1, LTF, ALOX12B, YOD1, SAR1B, S100A2, CLCA2, STS, NUDT4, CYP2E1, TCN1, MMP12, SCEL, VSNL1, PRDM1, PLA2G3, PLA2G2F, GALNT6, ETHE1, RSAD2, TRIM16, ATP12A, CDH3, GCH1, ARG1, PRRG4, CALML3, ARG2, DMD, PRSS3, TGM1, TGM3, ZC3H12A, SLC39…	281	4179	12983	0.917644	1	0.999992	100
																GOTERM_MF_FAT	GO:0046872~metal ion binding	82	24.1888	0.873161	STEAP4, KCNJ15, PPARD, ATP10B, S100A8, ARSF, CYP2C18, S100A7, SLC5A1, S100A9, ADH1B, DNASE1L3, ISG20, APOBEC3B, APOBEC3A, CYP39A1, CHRNA9, HPSE, APOE, GATA3, CH25H, HMOX1, LTF, ALOX12B, YOD1, SAR1B, S100A2, CLCA2, STS, NUDT4, CYP2E1, TCN1, MMP12, SCEL, VSNL1, PRDM1, PLA2G3, PLA2G2F, GALNT6, ETHE1, RSAD2, TRIM16, CDH3, ATP12A, GCH1, ARG1, PRRG4, CALML3, ARG2, DMD, PRSS3, TGM1, TGM3, ZC3H12A, SLC39…	281	4140	12983	0.915129	1	0.999992	100
																SP_PIR_KEYWORDS	zinc	28	8.25959	0.984274	PPARD, S100A7, ETHE1, ADH1B, TRIM16, TIMP3, GCH1, APOBEC3B, APOBEC3A, DMD, GATA3, ZC3H12A, SLC39A6, YOD1, XAF1, CRIP1, RABIF, KLF9, BIRC3, TRIM22, SCEL, MMP12, S100A12, DDX58, TNFSF10, ADAP2, PRDM1, ADAMDEC1	339	2189	19235	0.72578	1	0.99999	100
																GOTERM_MF_FAT	GO:0046914~transition metal ion binding	47	13.8643	0.986059	STEAP4, PPARD, S100A7, GALNT6, CYP2C18, ETHE1, ADH1B, RSAD2, TRIM16, GCH1, ISG20, APOBEC3B, ARG1, APOBEC3A, CYP39A1, HMOX1, CH25H, GATA3, DMD, ARG2, ALOX12B, ZC3H12A, LTF, SLC39A6, XAF1, YOD1, SCO2, CRIP1, RABIF, NUDT4, KLF9, CYP2E1, IDO1, BIRC3, TCN1, TRIM22, IDH3A, SCEL, MMP12, S100A12, SOD2, GART, DDX58, TNFSF10, ADAP2, PRDM1, ADAMDEC1	281	2785	12983	0.779725	1	1	100
																GOTERM_MF_FAT	GO:0008270~zinc ion binding	27	7.9646	0.999983	PPARD, S100A7, ETHE1, ADH1B, TRIM16, GCH1, APOBEC3B, APOBEC3A, DMD, GATA3, ZC3H12A, SLC39A6, YOD1, XAF1, CRIP1, RABIF, KLF9, BIRC3, TRIM22, SCEL, MMP12, S100A12, DDX58, TNFSF10, ADAP2, PRDM1, ADAMDEC1	281	2311	12983	0.5398	1	1	100
																SP_PIR_KEYWORDS	zinc-finger	12	3.53982	0.999991	PPARD, ADAP2, KLF9, GATA3, DMD, ZC3H12A, TRIM16, XAF1, PRDM1, YOD1, BIRC3, TRIM22	339	1718	19235	0.396324	1	1	100
																Annotation Cluster 95	Enrichment Score: 0.32915427801933866
																Category	Term	Count	%	PValue	Genes	List Total	Pop Hits	Pop Total	Fold Enrichment	Bonferroni	Benjamini	FDR
																GOTERM_BP_FAT	GO:0001775~cell activation	9	2.65487	0.26082	PLSCR1, PLEK, IL8, CXCR4, CD2, CXCR2, CLEC7A, CD24, BLNK	287	287	13528	1.47813	1	0.885576	99.4765
																GOTERM_BP_FAT	GO:0045321~leukocyte activation	7	2.0649	0.4046	IL8, CXCR4, CD2, CXCR2, CLEC7A, CD24, BLNK	287	242	13528	1.36343	1	0.962371	99.9878
																GOTERM_BP_FAT	GO:0046649~lymphocyte activation	5	1.47493	0.609941	CXCR4, CD2, CLEC7A, CD24, BLNK	287	199	13528	1.18432	1	0.99407	100
																GOTERM_BP_FAT	GO:0042110~T cell activation	3	0.884956	0.749424	CXCR4, CD2, CLEC7A	287	126	13528	1.12228	1	0.999043	100
																Annotation Cluster 96	Enrichment Score: 0.3124127027936895
																Category	Term	Count	%	PValue	Genes	List Total	Pop Hits	Pop Total	Fold Enrichment	Bonferroni	Benjamini	FDR
																SP_PIR_KEYWORDS	glycosyltransferase	8	2.35988	0.0851321	NAMPT, TYMP, GALNT6, UGCG, FUT3, UPP1, FUT2, PNP	339	214	19235	2.12114	1	0.487347	71.0654
																GOTERM_BP_FAT	GO:0009100~glycoprotein metabolic process	6	1.76991	0.424619	KLK6, GALNT6, HPSE, FUT3, FUT2, PCSK6	287	202	13528	1.40008	1	0.965934	99.9933
																GOTERM_BP_FAT	GO:0043413~biopolymer glycosylation	3	0.884956	0.757185	GALNT6, FUT3, FUT2	287	128	13528	1.10475	1	0.999156	100
																GOTERM_BP_FAT	GO:0070085~glycosylation	3	0.884956	0.757185	GALNT6, FUT3, FUT2	287	128	13528	1.10475	1	0.999156	100
																GOTERM_BP_FAT	GO:0006486~protein amino acid glycosylation	3	0.884956	0.757185	GALNT6, FUT3, FUT2	287	128	13528	1.10475	1	0.999156	100
																GOTERM_BP_FAT	GO:0009101~glycoprotein biosynthetic process	3	0.884956	0.850795	GALNT6, FUT3, FUT2	287	158	13528	0.894985	1	0.999859	100
																Annotation Cluster 97	Enrichment Score: 0.3105344414110456
																Category	Term	Count	%	PValue	Genes	List Total	Pop Hits	Pop Total	Fold Enrichment	Bonferroni	Benjamini	FDR
																GOTERM_CC_FAT	GO:0031226~intrinsic to plasma membrane	28	8.25959	0.381142	KCNJ15, GM2A, SLC5A1, CXCR2, ATP12A, SDC2, SORBS1, CHRNA9, CXCR4, LTB4R, IL4R, CD2, CD24, IL13RA1, CLCA2, PTGER3, SLC6A14, TPBG, CD83, ADRB2, TNFSF10, CD36, RHCG, EREG, TMPRSS11D, SLC16A6, HBEGF, YKT6	266	1215	12782	1.10739	1	0.941912	99.8076
																GOTERM_CC_FAT	GO:0005887~integral to plasma membrane	27	7.9646	0.415739	KCNJ15, GM2A, SLC5A1, CXCR2, ATP12A, SDC2, SORBS1, CHRNA9, CXCR4, LTB4R, IL4R, CD2, IL13RA1, CLCA2, PTGER3, SLC6A14, TPBG, CD83, ADRB2, TNFSF10, CD36, RHCG, EREG, TMPRSS11D, SLC16A6, HBEGF, YKT6	266	1188	12782	1.09211	1	0.945835	99.9091
																GOTERM_CC_FAT	GO:0044459~plasma membrane part	48	14.1593	0.439298	CLDN8, KCNJ15, GNA15, GM2A, S100A7, SLC5A1, RSAD2, CXCR2, ATP12A, CDH3, SDC2, CHRNA9, SORBS1, CXCR4, LTB4R, APOE, HMOX1, IL4R, DMD, TGM1, CD2, TGM3, CD24, IL13RA1, CLCA2, PTGER3, PLEK, GZMA, SLC6A14, GZMB, TPBG, CD83, TNFSF10, ADRB2, TNS1, CD36, RHCG, EREG, SLC16A6, TMPRSS11D, DSG3, HBEGF, DSC2, GK, RAB38, CLEC7A, YKT6, GBP1	266	2203	12782	1.04699	1	0.947696	99.9468
																UP_SEQ_FEATURE	topological domain:Cytoplasmic	59	17.4041	0.617231	CLDN8, KCNJ15, MPZL2, ATP10B, SLC5A1, LEPR, BTC, CXCR2, SDC2, SLC16A1, CHRNA9, LTB4R, CXCR4, IL4R, TGFA, IL13RA1, HIGD1A, KLRB1, CLCA2, STS, PTGER3, HYAL4, SLC7A11, MFN1, CD83, ADRB2, CD36, EREG, RHCG, TMPRSS11D, HSD11B1, PLLP, RTP4, GALNT6, FPR1, CDH3, ATP12A, SFT2D2, PRRG4, CD2, FUT3, SLC39A6, FUT2, PPAP2B, TMC5, SLC6A14, GDPD3, TPBG, TMPRSS4, PLSCR1, TNFSF10, SLC16A6, DSG3, SPCS3, HBEGF, DSC2,…	339	3374	19113	0.985907	1	1	100
																UP_SEQ_FEATURE	topological domain:Extracellular	47	13.8643	0.651949	CLDN8, KCNJ15, MPZL2, ATP10B, SLC5A1, LEPR, BTC, FPR1, CXCR2, CDH3, SDC2, SLC16A1, PRRG4, CHRNA9, CXCR4, LTB4R, IL4R, CD2, TGFA, SLC39A6, IL13RA1, HIGD1A, KLRB1, CLCA2, PTGER3, TMC5, SLC6A14, GDPD3, HYAL4, TPBG, SLC7A11, TMPRSS4, PLSCR1, CD83, TNFSF10, ADRB2, CD36, RHCG, EREG, SLC16A6, TMPRSS11D, DSG3, HBEGF, DSC2, PLLP, CLEC7A, LRP4	339	2719	19113	0.974581	1	1	100
																Annotation Cluster 98	Enrichment Score: 0.30431743205104944
																Category	Term	Count	%	PValue	Genes	List Total	Pop Hits	Pop Total	Fold Enrichment	Bonferroni	Benjamini	FDR
																UP_SEQ_FEATURE	active site:Glycyl thioester intermediate	3	0.884956	0.345503	HERC6, UBE2L6, UBA6	339	69	19113	2.45133	1	0.999938	99.8839
																SP_PIR_KEYWORDS	ligase	7	2.0649	0.445338	WARS, GLUL, HERC6, UBE2L6, UBA6, TRIM22, GART	339	305	19235	1.30224	1	0.886055	99.9729
																SP_PIR_KEYWORDS	ubl conjugation pathway	8	2.35988	0.794157	ISG15, MED8, HERC6, UBE2L6, UBA6, YOD1, OTUB2, TRIM22	339	509	19235	0.891794	1	0.992378	100
																Annotation Cluster 99	Enrichment Score: 0.3000529091009607
																Category	Term	Count	%	PValue	Genes	List Total	Pop Hits	Pop Total	Fold Enrichment	Bonferroni	Benjamini	FDR
																GOTERM_BP_FAT	GO:0006888~ER to Golgi vesicle-mediated transport	3	0.884956	0.222574	SAR1B, YKT6, SAR1A	287	42	13528	3.36685	1	0.851269	98.7421
																SP_PIR_KEYWORDS	er-golgi transport	3	0.884956	0.42989	SAR1B, YKT6, SAR1A	339	83	19235	2.05086	1	0.876332	99.9603
																GOTERM_BP_FAT	GO:0048193~Golgi vesicle transport	3	0.884956	0.768437	SAR1B, YKT6, SAR1A	287	131	13528	1.07945	1	0.999277	100
																SP_PIR_KEYWORDS	protein transport	7	2.0649	0.857726	SFT2D2, RABIF, RAB38, SAR1B, YKT6, KPNA2, SAR1A	339	485	19235	0.818934	1	0.997078	100
																Annotation Cluster 100	Enrichment Score: 0.2946396137298655
																Category	Term	Count	%	PValue	Genes	List Total	Pop Hits	Pop Total	Fold Enrichment	Bonferroni	Benjamini	FDR
																GOTERM_CC_FAT	GO:0031253~cell projection membrane	4	1.17994	0.151946	PLEK, SLC5A1, SLC6A14, CD24	266	65	12782	2.95709	1	0.839146	88.3251
																GOTERM_CC_FAT	GO:0044463~cell projection part	4	1.17994	0.867383	PLEK, SLC5A1, SLC6A14, CD24	266	234	12782	0.821413	1	0.997985	100
																GOTERM_CC_FAT	GO:0042995~cell projection	8	2.35988	0.991243	ADRB2, PLEK, CXCR4, APOE, SLC5A1, SLC6A14, CD24, STAT1	266	697	12782	0.551537	1	0.999991	100
																Annotation Cluster 101	Enrichment Score: 0.28361600480579463
																Category	Term	Count	%	PValue	Genes	List Total	Pop Hits	Pop Total	Fold Enrichment	Bonferroni	Benjamini	FDR
																GOTERM_BP_FAT	GO:0032940~secretion by cell	6	1.76991	0.445408	PLEK, CCL8, PCSK6, YKT6, SMPD3, CXCL10	287	207	13528	1.36626	1	0.970574	99.9964
																GOTERM_BP_FAT	GO:0046903~secretion	8	2.35988	0.450323	PTGER3, PLEK, HMOX1, CCL8, PCSK6, YKT6, SMPD3, CXCL10	287	300	13528	1.25696	1	0.971553	99.997
																GOTERM_BP_FAT	GO:0006887~exocytosis	3	0.884956	0.702863	PLEK, CCL8, YKT6	287	115	13528	1.22963	1	0.998018	100
																Annotation Cluster 102	Enrichment Score: 0.282507625466584
																Category	Term	Count	%	PValue	Genes	List Total	Pop Hits	Pop Total	Fold Enrichment	Bonferroni	Benjamini	FDR
																GOTERM_BP_FAT	GO:0043281~regulation of caspase activity	3	0.884956	0.500288	PYCARD, STAT1, IFI6	287	79	13528	1.78997	1	0.982197	99.9994
																GOTERM_BP_FAT	GO:0052548~regulation of endopeptidase activity	3	0.884956	0.520185	PYCARD, STAT1, IFI6	287	82	13528	1.72448	1	0.985133	99.9997
																GOTERM_BP_FAT	GO:0052547~regulation of peptidase activity	3	0.884956	0.545882	PYCARD, STAT1, IFI6	287	86	13528	1.64428	1	0.988372	99.9999
																Annotation Cluster 103	Enrichment Score: 0.2799400564864356
																Category	Term	Count	%	PValue	Genes	List Total	Pop Hits	Pop Total	Fold Enrichment	Bonferroni	Benjamini	FDR
																GOTERM_BP_FAT	GO:0048167~regulation of synaptic plasticity	3	0.884956	0.393444	PLAT, S100P, APOE	287	64	13528	2.20949	1	0.958834	99.9832
																GOTERM_BP_FAT	GO:0031644~regulation of neurological system process	5	1.47493	0.406003	PLAT, ADRB2, KLK8, S100P, APOE	287	153	13528	1.54039	1	0.962576	99.9883
																GOTERM_BP_FAT	GO:0051969~regulation of transmission of nerve impulse	4	1.17994	0.604369	PLAT, KLK8, S100P, APOE	287	147	13528	1.28261	1	0.993832	100
																GOTERM_BP_FAT	GO:0050804~regulation of synaptic transmission	3	0.884956	0.786186	PLAT, S100P, APOE	287	136	13528	1.03976	1	0.999451	100
																Annotation Cluster 104	Enrichment Score: 0.2559332696583827
																Category	Term	Count	%	PValue	Genes	List Total	Pop Hits	Pop Total	Fold Enrichment	Bonferroni	Benjamini	FDR
																INTERPRO	IPR005225:Small GTP-binding protein	5	1.47493	0.397624	RIT1, RAB38, SAR1B, RAB27B, SAR1A	320	167	16659	1.55866	1	0.999837	99.95
																GOTERM_BP_FAT	GO:0007264~small GTPase mediated signal transduction	8	2.35988	0.46732	RABIF, APOE, HMOX1, MAPKAPK3, RIT1, RAB38, RAB27B, SAR1A	287	305	13528	1.23635	1	0.975434	99.9982
																INTERPRO	IPR013753:Ras	3	0.884956	0.694244	RIT1, RAB38, RAB27B	320	125	16659	1.24943	1	1	100
																INTERPRO	IPR001806:Ras GTPase	3	0.884956	0.733952	RIT1, RAB38, RAB27B	320	135	16659	1.15687	1	1	100
																Annotation Cluster 105	Enrichment Score: 0.2558145850459535
																Category	Term	Count	%	PValue	Genes	List Total	Pop Hits	Pop Total	Fold Enrichment	Bonferroni	Benjamini	FDR
																GOTERM_BP_FAT	GO:0032101~regulation of response to external stimulus	8	2.35988	0.0521107	GPX2, ADRB2, KLK8, PLEK, IL8, APOE, IDO1, CD24	287	159	13528	2.37162	1	0.526794	60.5499
																GOTERM_BP_FAT	GO:0019226~transmission of nerve impulse	8	2.35988	0.6126	PLAT, KLK6, KLK8, PPARD, APOE, DMD, PLLP, CD24	287	350	13528	1.07739	1	0.994214	100
																GOTERM_BP_FAT	GO:0045664~regulation of neuron differentiation	3	0.884956	0.775685	KLK8, APOE, CD24	287	133	13528	1.06322	1	0.999351	100
																GOTERM_BP_FAT	GO:0050767~regulation of neurogenesis	3	0.884956	0.869512	KLK8, APOE, CD24	287	166	13528	0.851853	1	0.999918	100
																GOTERM_BP_FAT	GO:0007268~synaptic transmission	5	1.47493	0.879091	PLAT, KLK8, APOE, DMD, CD24	287	298	13528	0.790871	1	0.999939	100
																GOTERM_BP_FAT	GO:0051960~regulation of nervous system development	3	0.884956	0.916434	KLK8, APOE, CD24	287	192	13528	0.736498	1	0.999983	100
																GOTERM_BP_FAT	GO:0060284~regulation of cell development	3	0.884956	0.933463	KLK8, APOE, CD24	287	205	13528	0.689793	1	0.999993	100
																Annotation Cluster 106	Enrichment Score: 0.2539296440830578
																Category	Term	Count	%	PValue	Genes	List Total	Pop Hits	Pop Total	Fold Enrichment	Bonferroni	Benjamini	FDR
																GOTERM_BP_FAT	GO:0009411~response to UV	3	0.884956	0.35553	CCND1, SERPINB13, IVL	287	59	13528	2.39674	1	0.945707	99.9517
																GOTERM_BP_FAT	GO:0009314~response to radiation	5	1.47493	0.613891	CCND1, H2AFX, SERPINB13, IVL, SOD2	287	200	13528	1.1784	1	0.994245	100
																GOTERM_BP_FAT	GO:0009416~response to light stimulus	3	0.884956	0.792946	CCND1, SERPINB13, IVL	287	138	13528	1.02469	1	0.999506	100
																Annotation Cluster 107	Enrichment Score: 0.2491835010223361
																Category	Term	Count	%	PValue	Genes	List Total	Pop Hits	Pop Total	Fold Enrichment	Bonferroni	Benjamini	FDR
																GOTERM_BP_FAT	GO:0006351~transcription, DNA-dependent	8	2.35988	0.420118	NMI, PTGER3, EREG, GATA3, IRF7, STAT1, FOSL1, ELL2	287	292	13528	1.29139	1	0.965914	99.9923
																GOTERM_BP_FAT	GO:0032774~RNA biosynthetic process	8	2.35988	0.433693	NMI, PTGER3, EREG, GATA3, IRF7, STAT1, FOSL1, ELL2	287	296	13528	1.27394	1	0.968488	99.9949
																GOTERM_BP_FAT	GO:0006366~transcription from RNA polymerase II promoter	6	1.76991	0.552987	NMI, GATA3, IRF7, STAT1, FOSL1, ELL2	287	234	13528	1.20861	1	0.989237	99.9999
																GOTERM_BP_FAT	GO:0006350~transcription	22	6.48968	0.999992	POLR3G, PPARD, NMI, NRBF2, PTGER3, KLF9, SUB1, TLE3, EHF, IFI16, WWTR1, MXD1, STAT1, STAT3, ELL2, EREG, GATA3, MED8, IRF7, ARNTL2, PRDM1, FOSL1	287	2101	13528	0.49357	1	1	100
																Annotation Cluster 108	Enrichment Score: 0.24230329547075016
																Category	Term	Count	%	PValue	Genes	List Total	Pop Hits	Pop Total	Fold Enrichment	Bonferroni	Benjamini	FDR
																GOTERM_BP_FAT	GO:0009150~purine ribonucleotide metabolic process	5	1.47493	0.333963	ATP10B, ATP12A, AMPD3, GART, GCH1	287	138	13528	1.70782	1	0.936824	99.9144
																GOTERM_BP_FAT	GO:0009259~ribonucleotide metabolic process	5	1.47493	0.377255	ATP10B, ATP12A, AMPD3, GART, GCH1	287	147	13528	1.60326	1	0.953423	99.9734
																GOTERM_BP_FAT	GO:0006163~purine nucleotide metabolic process	5	1.47493	0.556219	ATP10B, ATP12A, AMPD3, GART, GCH1	287	186	13528	1.26709	1	0.989546	99.9999
																GOTERM_BP_FAT	GO:0009205~purine ribonucleoside triphosphate metabolic process	3	0.884956	0.711831	ATP10B, ATP12A, GCH1	287	117	13528	1.20861	1	0.998255	100
																GOTERM_BP_FAT	GO:0009199~ribonucleoside triphosphate metabolic process	3	0.884956	0.716229	ATP10B, ATP12A, GCH1	287	118	13528	1.19837	1	0.998363	100
																GOTERM_BP_FAT	GO:0009144~purine nucleoside triphosphate metabolic process	3	0.884956	0.733264	ATP10B, ATP12A, GCH1	287	122	13528	1.15908	1	0.998787	100
																GOTERM_BP_FAT	GO:0009141~nucleoside triphosphate metabolic process	3	0.884956	0.768437	ATP10B, ATP12A, GCH1	287	131	13528	1.07945	1	0.999277	100
																Annotation Cluster 109	Enrichment Score: 0.24086844480912753
																Category	Term	Count	%	PValue	Genes	List Total	Pop Hits	Pop Total	Fold Enrichment	Bonferroni	Benjamini	FDR
																SMART	SM00369:LRR_TYP	4	1.17994	0.403644	MFHAS1, LRRC8B, TPBG, PRELP	160	131	9079	1.73263	1	0.999709	99.7487
																INTERPRO	IPR003591:Leucine-rich repeat, typical subtype	4	1.17994	0.460121	MFHAS1, LRRC8B, TPBG, PRELP	320	131	16659	1.5896	1	0.999958	99.9903
																UP_SEQ_FEATURE	repeat:LRR 4	6	1.76991	0.461099	NOD2, MFHAS1, LRRC8B, NLRX1, TPBG, PRELP	339	252	19113	1.34239	1	0.999994	99.9948
																UP_SEQ_FEATURE	repeat:LRR 12	3	0.884956	0.480267	MFHAS1, LRRC8B, PRELP	339	91	19113	1.8587	1	0.999996	99.9971
																UP_SEQ_FEATURE	repeat:LRR 6	5	1.47493	0.520746	NOD2, MFHAS1, LRRC8B, TPBG, PRELP	339	210	19113	1.34239	1	0.999998	99.9992
																UP_SEQ_FEATURE	repeat:LRR 11	3	0.884956	0.541054	MFHAS1, LRRC8B, PRELP	339	102	19113	1.65825	1	0.999999	99.9996
																INTERPRO	IPR001611:Leucine-rich repeat	5	1.47493	0.585068	NOD2, MFHAS1, LRRC8B, TPBG, PRELP	320	213	16659	1.22205	1	0.999996	99.9998
																UP_SEQ_FEATURE	repeat:LRR 5	5	1.47493	0.586075	NOD2, MFHAS1, LRRC8B, TPBG, PRELP	339	231	19113	1.22036	1	1	99.9999
																UP_SEQ_FEATURE	repeat:LRR 7	4	1.17994	0.6086	MFHAS1, LRRC8B, TPBG, PRELP	339	177	19113	1.27414	1	1	100
																UP_SEQ_FEATURE	repeat:LRR 3	6	1.76991	0.612	NOD2, MFHAS1, LRRC8B, NLRX1, TPBG, PRELP	339	299	19113	1.13138	1	1	100
																UP_SEQ_FEATURE	repeat:LRR 10	3	0.884956	0.615708	MFHAS1, LRRC8B, PRELP	339	117	19113	1.44565	1	1	100
																UP_SEQ_FEATURE	repeat:LRR 1	6	1.76991	0.66564	NOD2, MFHAS1, LRRC8B, NLRX1, TPBG, PRELP	339	318	19113	1.06378	1	1	100
																UP_SEQ_FEATURE	repeat:LRR 2	6	1.76991	0.668326	NOD2, MFHAS1, LRRC8B, NLRX1, TPBG, PRELP	339	319	19113	1.06045	1	1	100
																SP_PIR_KEYWORDS	leucine-rich repeat	6	1.76991	0.67087	NOD2, MFHAS1, LRRC8B, NLRX1, TPBG, PRELP	339	322	19235	1.05727	1	0.976442	100
																UP_SEQ_FEATURE	repeat:LRR 9	3	0.884956	0.692585	MFHAS1, LRRC8B, PRELP	339	135	19113	1.2529	1	1	100
																UP_SEQ_FEATURE	repeat:LRR 8	3	0.884956	0.743248	MFHAS1, LRRC8B, PRELP	339	149	19113	1.13518	1	1	100
																Annotation Cluster 110	Enrichment Score: 0.2384130078853775
																Category	Term	Count	%	PValue	Genes	List Total	Pop Hits	Pop Total	Fold Enrichment	Bonferroni	Benjamini	FDR
																INTERPRO	IPR011598:Helix-loop-helix DNA-binding	3	0.884956	0.480189	ID1, ARNTL2, MXD1	320	84	16659	1.85926	1	0.999954	99.9945
																SMART	SM00353:HLH	3	0.884956	0.597118	ID1, ARNTL2, MXD1	160	114	9079	1.49326	1	0.99997	99.9973
																UP_SEQ_FEATURE	domain:Helix-loop-helix motif	3	0.884956	0.601553	ID1, ARNTL2, MXD1	339	114	19113	1.4837	1	1	100
																INTERPRO	IPR001092:Basic helix-loop-helix dimerisation region bHLH	3	0.884956	0.645062	ID1, ARNTL2, MXD1	320	114	16659	1.36998	1	0.999999	100
																Annotation Cluster 111	Enrichment Score: 0.21300668929126987
																Category	Term	Count	%	PValue	Genes	List Total	Pop Hits	Pop Total	Fold Enrichment	Bonferroni	Benjamini	FDR
																SP_PIR_KEYWORDS	kinetochore	3	0.884956	0.303943	CENPN, NDC80, ZWILCH	339	63	19235	2.70192	1	0.791423	99.3591
																GOTERM_CC_FAT	GO:0000777~condensed chromosome kinetochore	3	0.884956	0.339176	CENPN, NDC80, ZWILCH	266	58	12782	2.48548	1	0.937959	99.5477
																GOTERM_CC_FAT	GO:0000779~condensed chromosome, centromeric region	3	0.884956	0.398842	CENPN, NDC80, ZWILCH	266	66	12782	2.18421	1	0.947623	99.8682
																GOTERM_CC_FAT	GO:0000776~kinetochore	3	0.884956	0.47649	CENPN, NDC80, ZWILCH	266	77	12782	1.87218	1	0.955572	99.9783
																SP_PIR_KEYWORDS	chromosomal protein	3	0.884956	0.726296	CENPN, H3F3B, H2AFX	339	145	19235	1.17394	1	0.984374	100
																GOTERM_CC_FAT	GO:0000775~chromosome, centromeric region	3	0.884956	0.73165	CENPN, NDC80, ZWILCH	266	124	12782	1.16256	1	0.992261	100
																GOTERM_CC_FAT	GO:0000793~condensed chromosome	3	0.884956	0.75145	CENPN, NDC80, ZWILCH	266	129	12782	1.1175	1	0.993261	100
																GOTERM_CC_FAT	GO:0044427~chromosomal part	5	1.47493	0.961284	CENPN, H3F3B, H2AFX, NDC80, ZWILCH	266	386	12782	0.622443	1	0.999838	100
																GOTERM_CC_FAT	GO:0005694~chromosome	5	1.47493	0.987397	CENPN, H3F3B, H2AFX, NDC80, ZWILCH	266	460	12782	0.522311	1	0.999982	100
																GOTERM_BP_FAT	GO:0051276~chromosome organization	4	1.17994	0.99816	H3F3B, H2AFX, NDC80, TRIM16	287	485	13528	0.38875	1	1	100
																Annotation Cluster 112	Enrichment Score: 0.20709490141886455
																Category	Term	Count	%	PValue	Genes	List Total	Pop Hits	Pop Total	Fold Enrichment	Bonferroni	Benjamini	FDR
																GOTERM_BP_FAT	GO:0051327~M phase of meiotic cell cycle	3	0.884956	0.617088	EREG, CKS2, H2AFX	287	98	13528	1.44294	1	0.994427	100
																GOTERM_BP_FAT	GO:0007126~meiosis	3	0.884956	0.617088	EREG, CKS2, H2AFX	287	98	13528	1.44294	1	0.994427	100
																GOTERM_BP_FAT	GO:0051321~meiotic cell cycle	3	0.884956	0.628089	EREG, CKS2, H2AFX	287	100	13528	1.41408	1	0.995113	100
																Annotation Cluster 113	Enrichment Score: 0.17987200513579849
																Category	Term	Count	%	PValue	Genes	List Total	Pop Hits	Pop Total	Fold Enrichment	Bonferroni	Benjamini	FDR
																SP_PIR_KEYWORDS	membrane	119	35.1032	0.187263	MPZL2, S100A8, BTC, S100A9, SLC7A5, SLC16A1, CHRNA9, LTB4R, CH25H, VNN1, RAB27B, SAR1B, FLVCR2, HIGD1A, VNN3, KLRB1, CLCA2, SPTLC2, UGCG, CYP2E1, SCEL, CD36, RHCG, TMPRSS11D, HSD11B1, GBP1, RTP4, MCL1, NRN1, ATP12A, DMD, ERO1L, BLNK, SLC6A14, TPBG, ACPP, PDZK1IP1, IFI27, TNFSF10, ADAP2, DIO2, DSG3, SPCS3, PON2, RIT1, CLEC7A, GK, IFI6, CLDN8, KCNJ15, STEAP4, LEPROTL1, ATP10B, LRRC8B, CYP2C18, SLC5…	339	6256	19235	1.0793	1	0.662385	94.4424
																UP_SEQ_FEATURE	topological domain:Cytoplasmic	59	17.4041	0.617231	CLDN8, KCNJ15, MPZL2, ATP10B, SLC5A1, LEPR, BTC, CXCR2, SDC2, SLC16A1, CHRNA9, LTB4R, CXCR4, IL4R, TGFA, IL13RA1, HIGD1A, KLRB1, CLCA2, STS, PTGER3, HYAL4, SLC7A11, MFN1, CD83, ADRB2, CD36, EREG, RHCG, TMPRSS11D, HSD11B1, PLLP, RTP4, GALNT6, FPR1, CDH3, ATP12A, SFT2D2, PRRG4, CD2, FUT3, SLC39A6, FUT2, PPAP2B, TMC5, SLC6A14, GDPD3, TPBG, TMPRSS4, PLSCR1, TNFSF10, SLC16A6, DSG3, SPCS3, HBEGF, DSC2,…	339	3374	19113	0.985907	1	1	100
																UP_SEQ_FEATURE	topological domain:Extracellular	47	13.8643	0.651949	CLDN8, KCNJ15, MPZL2, ATP10B, SLC5A1, LEPR, BTC, FPR1, CXCR2, CDH3, SDC2, SLC16A1, PRRG4, CHRNA9, CXCR4, LTB4R, IL4R, CD2, TGFA, SLC39A6, IL13RA1, HIGD1A, KLRB1, CLCA2, PTGER3, TMC5, SLC6A14, GDPD3, HYAL4, TPBG, SLC7A11, TMPRSS4, PLSCR1, CD83, TNFSF10, ADRB2, CD36, RHCG, EREG, SLC16A6, TMPRSS11D, DSG3, HBEGF, DSC2, PLLP, CLEC7A, LRP4	339	2719	19113	0.974581	1	1	100
																UP_SEQ_FEATURE	transmembrane region	80	23.5988	0.853053	CLDN8, STEAP4, KCNJ15, MPZL2, LEPROTL1, ATP10B, LRRC8B, LEPR, SLC5A1, BTC, UNC93A, CXCR2, SLC7A5, SDC2, SLC16A1, CHRNA9, LTB4R, CXCR4, IL4R, CH25H, TGFA, IL13RA1, FLVCR2, HIGD1A, KLRB1, CLCA2, STS, PTGER3, SPTLC2, UGCG, HYAL4, SLC7A11, FAM134B, CD83, MFN1, ADRB2, CD36, EREG, RHCG, SQLE, TMPRSS11D, HSD11B1, PLLP, RTP4, MCL1, HSD17B2, GALNT6, TMEM40, FPR1, CDH3, ATP12A, ITM2A, SFT2D2, PRRG4, FUT3, …	339	4911	19113	0.918437	1	1	100
																SP_PIR_KEYWORDS	transmembrane	80	23.5988	0.867878	CLDN8, STEAP4, KCNJ15, MPZL2, LEPROTL1, ATP10B, LRRC8B, LEPR, SLC5A1, BTC, UNC93A, CXCR2, SLC7A5, SDC2, SLC16A1, CHRNA9, LTB4R, CXCR4, IL4R, CH25H, TGFA, IL13RA1, FLVCR2, HIGD1A, KLRB1, CLCA2, STS, PTGER3, SPTLC2, UGCG, HYAL4, SLC7A11, FAM134B, CD83, MFN1, ADRB2, CD36, EREG, RHCG, SQLE, TMPRSS11D, HSD11B1, PLLP, RTP4, MCL1, HSD17B2, GALNT6, TMEM40, FPR1, CDH3, ATP12A, ITM2A, SFT2D2, PRRG4, FUT3, …	339	4973	19235	0.912776	1	0.99755	100
																GOTERM_CC_FAT	GO:0031224~intrinsic to membrane	97	28.6136	0.989276	MPZL2, BTC, SLC7A5, SLC16A1, CHRNA9, LTB4R, CH25H, VNN1, RAB27B, HIGD1A, FLVCR2, VNN3, KLRB1, CLCA2, SPTLC2, UGCG, CYP2E1, CD36, RHCG, TMPRSS11D, HSD11B1, RTP4, MCL1, ATP12A, NRN1, SLC6A14, TPBG, ACPP, PDZK1IP1, TNFSF10, IFI27, APOL1, DIO2, DSG3, SPCS3, CLEC7A, IFI6, CLDN8, STEAP4, KCNJ15, LEPROTL1, ATP10B, GM2A, LRRC8B, LEPR, SLC5A1, UNC93A, CXCR2, SDC2, CXCR4, IL4R, TGFA, IL13RA1, STS, PTGER3, …	266	5485	12782	0.849791	1	0.999987	100
																GOTERM_CC_FAT	GO:0016021~integral to membrane	89	26.2537	0.997767	CLDN8, STEAP4, KCNJ15, LEPROTL1, MPZL2, GM2A, ATP10B, LRRC8B, LEPR, SLC5A1, BTC, UNC93A, CXCR2, SLC7A5, SDC2, SLC16A1, CHRNA9, LTB4R, CXCR4, IL4R, CH25H, TGFA, VNN1, IL13RA1, FLVCR2, HIGD1A, KLRB1, CLCA2, STS, PTGER3, SPTLC2, UGCG, DHRS9, HYAL4, SLC7A11, FAM134B, CD83, MFN1, ADRB2, CD36, STXBP6, EREG, RHCG, SQLE, TMPRSS11D, HSD11B1, PLLP, KPNA2, RTP4, MCL1, HSD17B2, GALNT6, TMEM40, FPR1, CDH3, AT…	266	5297	12782	0.807379	1	1	100
																Annotation Cluster 114	Enrichment Score: 0.17735317046949356
																Category	Term	Count	%	PValue	Genes	List Total	Pop Hits	Pop Total	Fold Enrichment	Bonferroni	Benjamini	FDR
																GOTERM_BP_FAT	GO:0007292~female gamete generation	3	0.884956	0.400909	CCNB1, EREG, LEPR	287	65	13528	2.1755	1	0.961236	99.9864
																GOTERM_BP_FAT	GO:0048610~reproductive cellular process	5	1.47493	0.4486	CCNB1, CCND1, EREG, CXCR4, PPAP2B	287	162	13528	1.45481	1	0.971297	99.9968
																GOTERM_BP_FAT	GO:0007281~germ cell development	3	0.884956	0.633497	CCNB1, EREG, CXCR4	287	101	13528	1.40008	1	0.995424	100
																GOTERM_BP_FAT	GO:0003006~reproductive developmental process	6	1.76991	0.653379	CCNB1, CCND1, PPARD, EREG, CXCR4, LEPR	287	262	13528	1.07945	1	0.996512	100
																GOTERM_BP_FAT	GO:0019953~sexual reproduction	9	2.65487	0.757211	CCNB1, EREG, CXCR4, LEPR, H2AFX, BIRC3, HYAL4, PPAP2B, STAT3	287	458	13528	0.926251	1	0.999143	100
																GOTERM_BP_FAT	GO:0007276~gamete generation	7	2.0649	0.845612	CCNB1, EREG, CXCR4, LEPR, H2AFX, BIRC3, PPAP2B	287	395	13528	0.83532	1	0.999838	100
																GOTERM_BP_FAT	GO:0048609~reproductive process in a multicellular organism	8	2.35988	0.894305	CCNB1, EREG, CXCR4, LEPR, HK2, H2AFX, BIRC3, PPAP2B	287	487	13528	0.774306	1	0.999959	100
																GOTERM_BP_FAT	GO:0032504~multicellular organism reproduction	8	2.35988	0.894305	CCNB1, EREG, CXCR4, LEPR, HK2, H2AFX, BIRC3, PPAP2B	287	487	13528	0.774306	1	0.999959	100
																Annotation Cluster 115	Enrichment Score: 0.16590940853835948
																Category	Term	Count	%	PValue	Genes	List Total	Pop Hits	Pop Total	Fold Enrichment	Bonferroni	Benjamini	FDR
																GOTERM_CC_FAT	GO:0030141~secretory granule	6	1.76991	0.316548	PLAT, CD36, IL1B, SERPINA1, RAB27B, KLK13	266	180	12782	1.60175	1	0.937521	99.2985
																GOTERM_CC_FAT	GO:0031982~vesicle	13	3.83481	0.739966	PLAT, EPN3, GGH, GCH1, NOD2, CD36, RHCG, IL1B, SERPINA1, RAB38, RAB27B, YKT6, KLK13	266	670	12782	0.932364	1	0.992603	100
																GOTERM_CC_FAT	GO:0031410~cytoplasmic vesicle	12	3.53982	0.783537	PLAT, EPN3, CD36, RHCG, GGH, IL1B, SERPINA1, RAB38, RAB27B, YKT6, GCH1, KLK13	266	642	12782	0.89818	1	0.995231	100
																GOTERM_CC_FAT	GO:0016023~cytoplasmic membrane-bounded vesicle	9	2.65487	0.888792	PLAT, EPN3, CD36, GGH, IL1B, SERPINA1, RAB38, RAB27B, KLK13	266	550	12782	0.786316	1	0.998625	100
																GOTERM_CC_FAT	GO:0031988~membrane-bounded vesicle	9	2.65487	0.9077	PLAT, EPN3, CD36, GGH, IL1B, SERPINA1, RAB38, RAB27B, KLK13	266	568	12782	0.761397	1	0.999073	100
																Annotation Cluster 116	Enrichment Score: 0.14785274289124126
																Category	Term	Count	%	PValue	Genes	List Total	Pop Hits	Pop Total	Fold Enrichment	Bonferroni	Benjamini	FDR
																GOTERM_BP_FAT	GO:0048534~hemopoietic or lymphoid organ development	6	1.76991	0.646727	PLEK, CXCL13, IFI16, CD24, SOD2, BLNK	287	260	13528	1.08775	1	0.996192	100
																GOTERM_BP_FAT	GO:0002520~immune system development	6	1.76991	0.697683	PLEK, CXCL13, IFI16, CD24, SOD2, BLNK	287	276	13528	1.02469	1	0.997896	100
																GOTERM_BP_FAT	GO:0030097~hemopoiesis	5	1.47493	0.738927	PLEK, IFI16, CD24, SOD2, BLNK	287	236	13528	0.998642	1	0.998842	100
																GOTERM_BP_FAT	GO:0002521~leukocyte differentiation	3	0.884956	0.768437	IFI16, CD24, BLNK	287	131	13528	1.07945	1	0.999277	100
																Annotation Cluster 117	Enrichment Score: 0.1435635878855552
																Category	Term	Count	%	PValue	Genes	List Total	Pop Hits	Pop Total	Fold Enrichment	Bonferroni	Benjamini	FDR
																SMART	SM00028:TPR	3	0.884956	0.606633	IFIT3, IFIT1, TTC39A	160	116	9079	1.46751	1	0.999944	99.998
																INTERPRO	IPR019734:Tetratricopeptide repeat	3	0.884956	0.659064	IFIT3, IFIT1, TTC39A	320	117	16659	1.33486	1	0.999999	100
																UP_SEQ_FEATURE	repeat:TPR 3	3	0.884956	0.704091	IFIT3, IFIT1, TTC39A	339	138	19113	1.22566	1	1	100
																UP_SEQ_FEATURE	repeat:TPR 2	3	0.884956	0.749872	IFIT3, IFIT1, TTC39A	339	151	19113	1.12014	1	1	100
																UP_SEQ_FEATURE	repeat:TPR 1	3	0.884956	0.749872	IFIT3, IFIT1, TTC39A	339	151	19113	1.12014	1	1	100
																SP_PIR_KEYWORDS	tpr repeat	3	0.884956	0.774858	IFIT3, IFIT1, TTC39A	339	160	19235	1.06388	1	0.990305	100
																INTERPRO	IPR011990:Tetratricopeptide-like helical	3	0.884956	0.806077	IFIT3, IFIT1, TTC39A	320	157	16659	0.994765	1	1	100
																Annotation Cluster 118	Enrichment Score: 0.13491127443649334
																Category	Term	Count	%	PValue	Genes	List Total	Pop Hits	Pop Total	Fold Enrichment	Bonferroni	Benjamini	FDR
																GOTERM_BP_FAT	GO:0003006~reproductive developmental process	6	1.76991	0.653379	CCNB1, CCND1, PPARD, EREG, CXCR4, LEPR	287	262	13528	1.07945	1	0.996512	100
																GOTERM_BP_FAT	GO:0008406~gonad development	3	0.884956	0.688979	CCND1, EREG, LEPR	287	112	13528	1.26257	1	0.997666	100
																GOTERM_BP_FAT	GO:0048608~reproductive structure development	3	0.884956	0.749424	CCND1, EREG, LEPR	287	126	13528	1.12228	1	0.999043	100
																GOTERM_BP_FAT	GO:0045137~development of primary sexual characteristics	3	0.884956	0.753331	CCND1, EREG, LEPR	287	127	13528	1.11345	1	0.999101	100
																GOTERM_BP_FAT	GO:0007548~sex differentiation	3	0.884956	0.832452	CCND1, EREG, LEPR	287	151	13528	0.936475	1	0.999778	100
																Annotation Cluster 119	Enrichment Score: 0.10090866545571066
																Category	Term	Count	%	PValue	Genes	List Total	Pop Hits	Pop Total	Fold Enrichment	Bonferroni	Benjamini	FDR
																GOTERM_CC_FAT	GO:0005730~nucleolus	15	4.42478	0.59032	KLK6, FOSL2, SUB1, S100A9, TPX2, IFI16, WWTR1, STAT1, STAT3, S100A12, ADRB2, OASL, KRT17, HMOX1, MPHOSPH6	266	698	12782	1.03265	1	0.97453	99.9991
																GOTERM_CC_FAT	GO:0031981~nuclear lumen	27	7.9646	0.812846	FOSL2, MCL1, S100A9, SYNCRIP, TRIM16, ISG20, HMOX1, H2AFX, POLR3G, KLK6, CDK1, SUB1, TPX2, IFI16, STAT1, WWTR1, STAT3, S100A12, ELL2, CCNB1, ADRB2, CCND1, OASL, KRT17, MED8, MPHOSPH6, KPNA2	266	1450	12782	0.894773	1	0.996112	100
																GOTERM_CC_FAT	GO:0043233~organelle lumen	34	10.0295	0.823078	FOSL2, MCL1, ETHE1, S100A9, SYNCRIP, TRIM16, ISG20, HMOX1, SERPINA1, H2AFX, PCSK6, BDH1, POLR3G, KLK6, CDK1, SUB1, TPX2, IFI16, STAT1, WWTR1, STAT3, IDH3A, S100A12, ELL2, SOD2, CCNB1, PPIF, ADRB2, CCND1, OASL, KRT17, MED8, MPHOSPH6, KPNA2	266	1820	12782	0.897687	1	0.996526	100
																GOTERM_CC_FAT	GO:0070013~intracellular organelle lumen	33	9.73451	0.832587	FOSL2, MCL1, ETHE1, S100A9, SYNCRIP, TRIM16, ISG20, HMOX1, H2AFX, PCSK6, BDH1, POLR3G, KLK6, CDK1, SUB1, TPX2, IFI16, STAT1, WWTR1, STAT3, IDH3A, S100A12, ELL2, SOD2, CCNB1, PPIF, ADRB2, CCND1, OASL, KRT17, MED8, MPHOSPH6, KPNA2	266	1779	12782	0.891364	1	0.996877	100
																GOTERM_CC_FAT	GO:0031974~membrane-enclosed lumen	34	10.0295	0.854631	FOSL2, MCL1, ETHE1, S100A9, SYNCRIP, TRIM16, ISG20, HMOX1, SERPINA1, H2AFX, PCSK6, BDH1, POLR3G, KLK6, CDK1, SUB1, TPX2, IFI16, STAT1, WWTR1, STAT3, IDH3A, S100A12, ELL2, SOD2, CCNB1, PPIF, ADRB2, CCND1, OASL, KRT17, MED8, MPHOSPH6, KPNA2	266	1856	12782	0.880275	1	0.997691	100
																GOTERM_CC_FAT	GO:0005654~nucleoplasm	15	4.42478	0.88268	POLR3G, CDK1, MCL1, SUB1, SYNCRIP, TRIM16, IFI16, WWTR1, ISG20, ELL2, CCNB1, CCND1, MED8, H2AFX, KPNA2	266	882	12782	0.817222	1	0.998504	100
																Annotation Cluster 120	Enrichment Score: 0.0949483950878806
																Category	Term	Count	%	PValue	Genes	List Total	Pop Hits	Pop Total	Fold Enrichment	Bonferroni	Benjamini	FDR
																GOTERM_MF_FAT	GO:0008092~cytoskeletal protein binding	10	2.94985	0.764318	TWF1, TNS1, RHCG, SORBS1, CXCR4, APOE, TPPP, DMD, TPM2, SDC2	281	504	12983	0.916723	1	0.999902	100
																SP_PIR_KEYWORDS	actin-binding	4	1.17994	0.812032	TWF1, TNS1, DMD, TPM2	339	247	19235	0.918873	1	0.993769	100
																GOTERM_MF_FAT	GO:0003779~actin binding	6	1.76991	0.836195	TWF1, TNS1, SORBS1, CXCR4, DMD, TPM2	281	326	12983	0.850359	1	0.99998	100
																Annotation Cluster 121	Enrichment Score: 0.07873430213787802
																Category	Term	Count	%	PValue	Genes	List Total	Pop Hits	Pop Total	Fold Enrichment	Bonferroni	Benjamini	FDR
																SP_PIR_KEYWORDS	serine/threonine-specific protein kinase	3	0.884956	0.284407	CDK1, MAP3K9, MAPKAPK3	339	60	19235	2.83702	1	0.776087	99.0574
																SP_PIR_KEYWORDS	ATP	6	1.76991	0.401185	CDK1, WARS, MAP3K9, HK2, MAPKAPK3, ATP12A	339	236	19235	1.44255	1	0.856836	99.9213
																SP_PIR_KEYWORDS	phosphotransferase	5	1.47493	0.472132	CDK1, MAP3K9, HK2, MAPKAPK3, GK	339	201	19235	1.41145	1	0.898821	99.9864
																UP_SEQ_FEATURE	active site:Proton acceptor	11	3.24484	0.731031	CDK1, MAP3K9, ALDH1A3, EPHX3, HSD11B1, MAPKAPK3, DHRS9, PON2, BDH1, MELK, SMPD3	339	658	19113	0.942532	1	1	100
																GOTERM_BP_FAT	GO:0006468~protein amino acid phosphorylation	11	3.24484	0.903535	CDK1, TWF1, CCND1, CXCR4, MAP3K9, FPR1, MAPKAPK3, TGFA, IL1B, STAT1, MELK	287	667	13528	0.777353	1	0.999971	100
																SMART	SM00220:S_TKc	3	0.884956	0.94459	CDK1, MAPKAPK3, MELK	160	259	9079	0.657264	1	1	100
																GOTERM_BP_FAT	GO:0016310~phosphorylation	12	3.53982	0.955357	CDK1, TWF1, CCND1, CXCR4, MAP3K9, HK2, FPR1, MAPKAPK3, TGFA, IL1B, STAT1, MELK	287	800	13528	0.707038	1	0.999998	100
																GOTERM_BP_FAT	GO:0006793~phosphorus metabolic process	15	4.42478	0.955541	CDK1, TWF1, MAPKAPK3, FPR1, HK2, CDKN3, STAT1, CCND1, CXCR4, MAP3K9, PTP4A1, IL1B, TGFA, GK, MELK	287	973	13528	0.726658	1	0.999998	100
																GOTERM_BP_FAT	GO:0006796~phosphate metabolic process	15	4.42478	0.955541	CDK1, TWF1, MAPKAPK3, FPR1, HK2, CDKN3, STAT1, CCND1, CXCR4, MAP3K9, PTP4A1, IL1B, TGFA, GK, MELK	287	973	13528	0.726658	1	0.999998	100
																SP_PIR_KEYWORDS	kinase	8	2.35988	0.960313	CDK1, MAP3K9, HK2, CKS2, MAPKAPK3, GK, CDKN3, MELK	339	688	19235	0.659772	1	0.999896	100
																INTERPRO	IPR002290:Serine/threonine protein kinase	3	0.884956	0.960553	CDK1, MAPKAPK3, MELK	320	259	16659	0.603004	1	1	100
																UP_SEQ_FEATURE	binding site:ATP	6	1.76991	0.964906	CDK1, MAP3K9, HK2, MAPKAPK3, GK, MELK	339	542	19113	0.624139	1	1	100
																SP_PIR_KEYWORDS	serine/threonine-protein kinase	4	1.17994	0.965158	CDK1, MAP3K9, MAPKAPK3, MELK	339	381	19235	0.5957	1	0.999923	100
																INTERPRO	IPR008271:Serine/threonine protein kinase, active site	4	1.17994	0.967497	CDK1, MAP3K9, MAPKAPK3, MELK	320	354	16659	0.588242	1	1	100
																INTERPRO	IPR017442:Serine/threonine protein kinase-related	4	1.17994	0.969816	CDK1, MAP3K9, MAPKAPK3, MELK	320	359	16659	0.580049	1	1	100
																INTERPRO	IPR017441:Protein kinase, ATP binding site	5	1.47493	0.976386	CDK1, MAP3K9, MAPKAPK3, RAB38, MELK	320	455	16659	0.572081	1	1	100
																UP_SEQ_FEATURE	nucleotide phosphate-binding region:ATP	10	2.94985	0.989577	DDX58, CDK1, NOD2, MAP3K9, MAPKAPK3, NLRX1, UBA6, GK, MELK, GART	339	962	19113	0.586076	1	1	100
																UP_SEQ_FEATURE	domain:Protein kinase	4	1.17994	0.990187	CDK1, MAP3K9, MAPKAPK3, MELK	339	469	19113	0.480857	1	1	100
																GOTERM_MF_FAT	GO:0004672~protein kinase activity	7	2.0649	0.991497	CDK1, TWF1, CCND1, MAP3K9, MAPKAPK3, TGFA, MELK	281	606	12983	0.533696	1	1	100
																INTERPRO	IPR000719:Protein kinase, core	4	1.17994	0.995061	CDK1, MAP3K9, MAPKAPK3, MELK	320	476	16659	0.437474	1	1	100
																GOTERM_MF_FAT	GO:0004674~protein serine/threonine kinase activity	4	1.17994	0.995763	CDK1, MAP3K9, MAPKAPK3, MELK	281	430	12983	0.429794	1	1	100
																Annotation Cluster 122	Enrichment Score: 0.06528326558422454
																Category	Term	Count	%	PValue	Genes	List Total	Pop Hits	Pop Total	Fold Enrichment	Bonferroni	Benjamini	FDR
																UP_SEQ_FEATURE	domain:Ig-like V-type	3	0.884956	0.647231	CD83, MPZL2, CD2	339	124	19113	1.36405	1	1	100
																SP_PIR_KEYWORDS	Immunoglobulin domain	4	1.17994	0.9899	CD83, MPZL2, LEPR, CD2	339	470	19235	0.482897	1	0.999996	100
																INTERPRO	IPR013783:Immunoglobulin-like fold	5	1.47493	0.994259	CD83, MPZL2, TGM1, CD2, TGM3	320	553	16659	0.4707	1	1	100
																Annotation Cluster 123	Enrichment Score: 0.0632714394757641
																Category	Term	Count	%	PValue	Genes	List Total	Pop Hits	Pop Total	Fold Enrichment	Bonferroni	Benjamini	FDR
																GOTERM_MF_FAT	GO:0016564~transcription repressor activity	6	1.76991	0.815872	PPARD, ID1, IFI16, WWTR1, MXD1, TRIM22	281	316	12983	0.877269	1	0.999968	100
																GOTERM_MF_FAT	GO:0003714~transcription corepressor activity	3	0.884956	0.823845	WWTR1, MXD1, TRIM22	281	145	12983	0.955921	1	0.999972	100
																GOTERM_MF_FAT	GO:0008134~transcription factor binding	9	2.65487	0.868753	OASL, PPARD, NMI, SUB1, GATA3, WWTR1, MXD1, TRIM22, STAT3	281	513	12983	0.810576	1	0.999991	100
																GOTERM_MF_FAT	GO:0003712~transcription cofactor activity	5	1.47493	0.956204	NMI, SUB1, WWTR1, MXD1, TRIM22	281	363	12983	0.636403	1	1	100
																Annotation Cluster 124	Enrichment Score: 0.06278107986089929
																Category	Term	Count	%	PValue	Genes	List Total	Pop Hits	Pop Total	Fold Enrichment	Bonferroni	Benjamini	FDR
																GOTERM_BP_FAT	GO:0000122~negative regulation of transcription from RNA polymerase II promoter	6	1.76991	0.666444	PPARD, ID1, IRF7, PRDM1, WWTR1, STAT3	287	266	13528	1.06322	1	0.996994	100
																GOTERM_BP_FAT	GO:0006357~regulation of transcription from RNA polymerase II promoter	14	4.12979	0.771777	PPARD, FOSL2, KLF9, SUB1, WWTR1, STAT3, SOD2, ADRB2, ID1, MED8, IRF7, HMOX1, PRDM1, FOSL1	287	727	13528	0.907706	1	0.999316	100
																GOTERM_BP_FAT	GO:0009890~negative regulation of biosynthetic process	11	3.24484	0.775952	PPARD, PLEK, EREG, ID1, APOE, IRF7, HBEGF, PRDM1, WWTR1, STAT3, IGFBP5	287	573	13528	0.904877	1	0.999344	100
																GOTERM_BP_FAT	GO:0031327~negative regulation of cellular biosynthetic process	10	2.94985	0.843977	PPARD, PLEK, EREG, ID1, IRF7, HBEGF, PRDM1, WWTR1, STAT3, IGFBP5	287	561	13528	0.840212	1	0.999833	100
																GOTERM_BP_FAT	GO:0045892~negative regulation of transcription, DNA-dependent	6	1.76991	0.875884	PPARD, ID1, IRF7, PRDM1, WWTR1, STAT3	287	356	13528	0.794425	1	0.999934	100
																GOTERM_BP_FAT	GO:0051253~negative regulation of RNA metabolic process	6	1.76991	0.884655	PPARD, ID1, IRF7, PRDM1, WWTR1, STAT3	287	362	13528	0.781258	1	0.999948	100
																GOTERM_BP_FAT	GO:0010558~negative regulation of macromolecule biosynthetic process	9	2.65487	0.897002	PPARD, EREG, ID1, IRF7, HBEGF, PRDM1, WWTR1, STAT3, IGFBP5	287	547	13528	0.775545	1	0.999961	100
																GOTERM_BP_FAT	GO:0010605~negative regulation of macromolecule metabolic process	12	3.53982	0.913081	PSMB10, PPARD, EREG, PSME2, ID1, IRF7, HBEGF, PRDM1, WWTR1, TIMP3, STAT3, IGFBP5	287	734	13528	0.770614	1	0.99998	100
																GOTERM_BP_FAT	GO:0016481~negative regulation of transcription	7	2.0649	0.926491	PPARD, EREG, ID1, IRF7, PRDM1, WWTR1, STAT3	287	459	13528	0.718848	1	0.999989	100
																GOTERM_BP_FAT	GO:0010629~negative regulation of gene expression	7	2.0649	0.958376	PPARD, EREG, ID1, IRF7, PRDM1, WWTR1, STAT3	287	504	13528	0.654665	1	0.999999	100
																GOTERM_BP_FAT	GO:0045934~negative regulation of nucleobase, nucleoside, nucleotide and nucleic acid metabolic process	7	2.0649	0.962514	PPARD, EREG, ID1, IRF7, PRDM1, WWTR1, STAT3	287	512	13528	0.644436	1	0.999999	100
																GOTERM_BP_FAT	GO:0051172~negative regulation of nitrogen compound metabolic process	7	2.0649	0.965825	PPARD, EREG, ID1, IRF7, PRDM1, WWTR1, STAT3	287	519	13528	0.635744	1	0.999999	100
																Annotation Cluster 125	Enrichment Score: 0.06141866509227914
																Category	Term	Count	%	PValue	Genes	List Total	Pop Hits	Pop Total	Fold Enrichment	Bonferroni	Benjamini	FDR
																GOTERM_CC_FAT	GO:0005856~cytoskeleton	27	7.9646	0.729286	KRT6A, MPZL2, KRT6B, TPM2, PNP, SORBS1, DMD, TGM1, TUBB6, IVL, INA, CDK1, TWF1, TREX2, TPX2, RAI14, DCTN5, SCEL, CCNB1, TNS1, KRT17, KRT16, SPRR1A, TPPP, PTP4A1, SPRR1B, PDE4DIP	266	1381	12782	0.939479	1	0.992554	100
																GOTERM_CC_FAT	GO:0043232~intracellular non-membrane-bounded organelle	45	13.2743	0.94716	KRT6A, FOSL2, KRT6B, MPZL2, S100A9, TPM2, PNP, SORBS1, HMOX1, DMD, TGM1, TUBB6, H2AFX, ZWILCH, IVL, INA, KLK6, CDK1, CENPN, TWF1, SUB1, TPX2, TREX2, RAI14, DCTN5, NDC80, IFI16, STAT1, WWTR1, STAT3, SCEL, S100A12, CCNB1, ADRB2, OASL, TNS1, KRT17, SPRR1A, KRT16, SPRR1B, PTP4A1, TPPP, H3F3B, PDE4DIP, MPHOSPH6	266	2596	12782	0.832962	1	0.999711	100
																GOTERM_CC_FAT	GO:0043228~non-membrane-bounded organelle	45	13.2743	0.94716	KRT6A, FOSL2, KRT6B, MPZL2, S100A9, TPM2, PNP, SORBS1, HMOX1, DMD, TGM1, TUBB6, H2AFX, ZWILCH, IVL, INA, KLK6, CDK1, CENPN, TWF1, SUB1, TPX2, TREX2, RAI14, DCTN5, NDC80, IFI16, STAT1, WWTR1, STAT3, SCEL, S100A12, CCNB1, ADRB2, OASL, TNS1, KRT17, SPRR1A, KRT16, SPRR1B, PTP4A1, TPPP, H3F3B, PDE4DIP, MPHOSPH6	266	2596	12782	0.832962	1	0.999711	100
																Annotation Cluster 126	Enrichment Score: 0.0555008533670814
																Category	Term	Count	%	PValue	Genes	List Total	Pop Hits	Pop Total	Fold Enrichment	Bonferroni	Benjamini	FDR
																SP_PIR_KEYWORDS	DNA binding	9	2.65487	0.253401	PPARD, FOSL2, SUB1, H3F3B, H2AFX, PRDM1, MXD1, FOSL1, STAT3	339	340	19235	1.50195	1	0.745464	98.2974
																SP_PIR_KEYWORDS	activator	8	2.35988	0.811591	PPARD, SUB1, GATA3, MED8, IRF7, ARNTL2, STAT1, STAT3	339	520	19235	0.872929	1	0.993965	100
																GOTERM_MF_FAT	GO:0043565~sequence-specific DNA binding	8	2.35988	0.978848	PPARD, FOSL2, GATA3, EMX2, EHF, STAT1, FOSL1, STAT3	281	607	12983	0.608934	1	1	100
																GOTERM_MF_FAT	GO:0003700~transcription factor activity	14	4.12979	0.980585	PPARD, FOSL2, KLF9, EMX2, EHF, MXD1, STAT1, TRIM22, STAT3, GATA3, IRF7, PRDM1, ARNTL2, FOSL1	281	975	12983	0.663425	1	1	100
																GOTERM_BP_FAT	GO:0051252~regulation of RNA metabolic process	28	8.25959	0.984456	PPARD, CARHSP1, FOSL2, CRABP2, SYNCRIP, TRIM16, EHF, HMOX1, GATA3, ARNTL2, FOSL1, POLR3G, KLF9, SUB1, EMX2, TLE3, IFI16, WWTR1, STAT1, TRIM22, STAT3, SOD2, ADRB2, ID1, MED8, IRF7, ESRP2, PRDM1	287	1813	13528	0.727967	1	1	100
																GOTERM_MF_FAT	GO:0030528~transcription regulator activity	23	6.78466	0.985615	PPARD, NMI, FOSL2, KLF9, SUB1, EMX2, ADH1B, TRIM16, EHF, IFI16, WWTR1, STAT1, MXD1, TRIM22, STAT3, ELL2, ID1, GATA3, MED8, IRF7, ARNTL2, PRDM1, FOSL1	281	1512	12983	0.702821	1	1	100
																GOTERM_BP_FAT	GO:0006355~regulation of transcription, DNA-dependent	26	7.66962	0.991978	PPARD, CARHSP1, FOSL2, CRABP2, TRIM16, EHF, HMOX1, GATA3, ARNTL2, FOSL1, POLR3G, KLF9, SUB1, EMX2, TLE3, IFI16, WWTR1, STAT1, TRIM22, STAT3, SOD2, ADRB2, ID1, MED8, IRF7, PRDM1	287	1773	13528	0.69122	1	1	100
																SP_PIR_KEYWORDS	dna-binding	17	5.01475	0.999778	PPARD, FOSL2, KLF9, SUB1, EMX2, EHF, IFI16, MXD1, STAT1, STAT3, GATA3, IRF7, H3F3B, H2AFX, PRDM1, ARNTL2, FOSL1	339	1868	19235	0.516374	1	1	100
																GOTERM_BP_FAT	GO:0045449~regulation of transcription	34	10.0295	0.999847	CARHSP1, PPARD, FOSL2, CRABP2, TRIM16, EHF, NOD2, HMOX1, DMD, GATA3, PYCARD, IL1B, ARNTL2, FOSL1, POLR3G, NRBF2, KLF9, SUB1, EMX2, TLE3, IFI16, STAT1, MXD1, WWTR1, TRIM22, STAT3, ELL2, SOD2, ADRB2, EREG, ID1, IRF7, MED8, PRDM1	287	2601	13528	0.616155	1	1	100
																SP_PIR_KEYWORDS	Transcription	19	5.60472	0.999869	POLR3G, PPARD, NRBF2, KLF9, SUB1, TLE3, EHF, IFI16, WWTR1, MXD1, STAT1, TRIM22, STAT3, ELL2, GATA3, MED8, IRF7, PRDM1, ARNTL2	339	2071	19235	0.520554	1	1	100
																SP_PIR_KEYWORDS	transcription regulation	18	5.30973	0.999909	PPARD, NRBF2, KLF9, SUB1, TLE3, EHF, IFI16, WWTR1, MXD1, STAT1, TRIM22, STAT3, ELL2, GATA3, IRF7, MED8, PRDM1, ARNTL2	339	2026	19235	0.50411	1	1	100
																GOTERM_BP_FAT	GO:0006350~transcription	22	6.48968	0.999992	POLR3G, PPARD, NMI, NRBF2, PTGER3, KLF9, SUB1, TLE3, EHF, IFI16, WWTR1, MXD1, STAT1, STAT3, ELL2, EREG, GATA3, MED8, IRF7, ARNTL2, PRDM1, FOSL1	287	2101	13528	0.49357	1	1	100
																GOTERM_MF_FAT	GO:0003677~DNA binding	23	6.78466	1	CARHSP1, PPARD, FOSL2, KLF9, SUB1, EMX2, TRIM16, EHF, IFI16, STAT1, MXD1, TRIM22, DNASE1L3, STAT3, OASL, GATA3, IRF7, SERPINA3, H3F3B, H2AFX, ARNTL2, PRDM1, FOSL1	281	2331	12983	0.455884	1	1	100
																Annotation Cluster 127	Enrichment Score: 0.04655340676149027
																Category	Term	Count	%	PValue	Genes	List Total	Pop Hits	Pop Total	Fold Enrichment	Bonferroni	Benjamini	FDR
																SP_PIR_KEYWORDS	sh3 domain	3	0.884956	0.886424	SORBS1, MAP3K9, SAMSN1	339	210	19235	0.810577	1	0.998281	100
																SMART	SM00326:SH3	3	0.884956	0.891534	SORBS1, MAP3K9, SAMSN1	160	213	9079	0.799208	1	1	100
																INTERPRO	IPR001452:Src homology-3 domain	3	0.884956	0.917404	SORBS1, MAP3K9, SAMSN1	320	213	16659	0.733231	1	1	100
																Annotation Cluster 128	Enrichment Score: 0.04402543407005845
																Category	Term	Count	%	PValue	Genes	List Total	Pop Hits	Pop Total	Fold Enrichment	Bonferroni	Benjamini	FDR
																GOTERM_BP_FAT	GO:0032990~cell part morphogenesis	5	1.47493	0.793879	MFN1, KLK8, CXCR4, DMD, WWTR1	287	256	13528	0.920623	1	0.999501	100
																GOTERM_BP_FAT	GO:0030030~cell projection organization	6	1.76991	0.892893	KLK8, PLEK, CXCR4, DMD, CD24, WWTR1	287	368	13528	0.76852	1	0.999958	100
																GOTERM_BP_FAT	GO:0048858~cell projection morphogenesis	4	1.17994	0.894392	KLK8, CXCR4, DMD, WWTR1	287	245	13528	0.769566	1	0.999959	100
																GOTERM_BP_FAT	GO:0030182~neuron differentiation	7	2.0649	0.905355	KLK8, CXCR4, DMD, EMX2, CD24, STAT3, SOD2	287	438	13528	0.753313	1	0.999972	100
																GOTERM_BP_FAT	GO:0031175~neuron projection development	4	1.17994	0.910496	KLK8, CXCR4, DMD, CD24	287	256	13528	0.736498	1	0.999978	100
																GOTERM_BP_FAT	GO:0032989~cellular component morphogenesis	6	1.76991	0.925936	MFN1, KLK8, CXCR4, DMD, NDC80, WWTR1	287	397	13528	0.712381	1	0.999989	100
																GOTERM_BP_FAT	GO:0048666~neuron development	5	1.47493	0.931062	KLK8, CXCR4, DMD, CD24, SOD2	287	339	13528	0.69522	1	0.999992	100
																GOTERM_BP_FAT	GO:0048812~neuron projection morphogenesis	3	0.884956	0.942255	KLK8, CXCR4, DMD	287	213	13528	0.663886	1	0.999996	100
																GOTERM_BP_FAT	GO:0000902~cell morphogenesis	5	1.47493	0.945943	KLK8, CXCR4, DMD, NDC80, WWTR1	287	356	13528	0.662021	1	0.999996	100
																Annotation Cluster 129	Enrichment Score: 0.04248065481813436
																Category	Term	Count	%	PValue	Genes	List Total	Pop Hits	Pop Total	Fold Enrichment	Bonferroni	Benjamini	FDR
																GOTERM_BP_FAT	GO:0008104~protein localization	16	4.71976	0.842755	RTP4, RABIF, PLEK, NDC80, CXCL10, SFT2D2, CD36, ID1, DMD, CD24, RAB38, RAB27B, SAR1B, SAR1A, KPNA2, YKT6	287	882	13528	0.855073	1	0.999829	100
																SP_PIR_KEYWORDS	protein transport	7	2.0649	0.857726	SFT2D2, RABIF, RAB38, SAR1B, YKT6, KPNA2, SAR1A	339	485	19235	0.818934	1	0.997078	100
																GOTERM_BP_FAT	GO:0015031~protein transport	13	3.83481	0.887916	RTP4, PLEK, RABIF, CXCL10, SFT2D2, CD36, CD24, RAB38, RAB27B, SAR1B, YKT6, KPNA2, SAR1A	287	762	13528	0.804156	1	0.999953	100
																GOTERM_BP_FAT	GO:0045184~establishment of protein localization	13	3.83481	0.894714	RTP4, PLEK, RABIF, CXCL10, SFT2D2, CD36, CD24, RAB38, RAB27B, SAR1B, YKT6, KPNA2, SAR1A	287	769	13528	0.796836	1	0.999958	100
																GOTERM_BP_FAT	GO:0034613~cellular protein localization	6	1.76991	0.938391	RTP4, ID1, CD24, SAR1B, KPNA2, SAR1A	287	411	13528	0.688115	1	0.999995	100
																GOTERM_BP_FAT	GO:0070727~cellular macromolecule localization	6	1.76991	0.940803	RTP4, ID1, CD24, SAR1B, KPNA2, SAR1A	287	414	13528	0.683129	1	0.999995	100
																GOTERM_BP_FAT	GO:0046907~intracellular transport	10	2.94985	0.941008	PPIF, ADRB2, RTP4, NUDT4, APOE, CD24, SAR1B, YKT6, KPNA2, SAR1A	287	657	13528	0.717441	1	0.999995	100
																GOTERM_BP_FAT	GO:0006886~intracellular protein transport	5	1.47493	0.958458	RTP4, CD24, SAR1B, KPNA2, SAR1A	287	374	13528	0.630159	1	0.999999	100
																Annotation Cluster 130	Enrichment Score: 0.040206313014427585
																Category	Term	Count	%	PValue	Genes	List Total	Pop Hits	Pop Total	Fold Enrichment	Bonferroni	Benjamini	FDR
																GOTERM_MF_FAT	GO:0022834~ligand-gated channel activity	3	0.884956	0.763173	KCNJ15, CLCA2, CHRNA9	281	127	12983	1.09141	1	0.999909	100
																GOTERM_MF_FAT	GO:0015276~ligand-gated ion channel activity	3	0.884956	0.763173	KCNJ15, CLCA2, CHRNA9	281	127	12983	1.09141	1	0.999909	100
																GOTERM_MF_FAT	GO:0015267~channel activity	6	1.76991	0.945681	KCNJ15, CLCA2, APOL1, CHRNA9, MCL1, PLLP	281	412	12983	0.672857	1	1	100
																GOTERM_MF_FAT	GO:0022803~passive transmembrane transporter activity	6	1.76991	0.946423	KCNJ15, CLCA2, APOL1, CHRNA9, MCL1, PLLP	281	413	12983	0.671228	1	1	100
																GOTERM_MF_FAT	GO:0005216~ion channel activity	5	1.47493	0.969153	KCNJ15, CLCA2, APOL1, CHRNA9, PLLP	281	386	12983	0.598482	1	1	100
																GOTERM_MF_FAT	GO:0022838~substrate specific channel activity	5	1.47493	0.9744	KCNJ15, CLCA2, APOL1, CHRNA9, PLLP	281	398	12983	0.580438	1	1	100
																SP_PIR_KEYWORDS	ionic channel	3	0.884956	0.976955	KCNJ15, CHRNA9, PLLP	339	318	19235	0.535287	1	0.999974	100
																GOTERM_MF_FAT	GO:0022836~gated channel activity	3	0.884956	0.991448	KCNJ15, CLCA2, CHRNA9	281	310	12983	0.447124	1	1	100
																Annotation Cluster 131	Enrichment Score: 0.032903608520524576
																Category	Term	Count	%	PValue	Genes	List Total	Pop Hits	Pop Total	Fold Enrichment	Bonferroni	Benjamini	FDR
																GOTERM_BP_FAT	GO:0031328~positive regulation of cellular biosynthetic process	13	3.83481	0.788128	EHF, TRIM16, WWTR1, STAT3, SOD2, NOD2, ADRB2, SORBS1, EREG, APOE, HMOX1, IL1B, FOSL1	287	685	13528	0.89455	1	0.999466	100
																GOTERM_BP_FAT	GO:0009891~positive regulation of biosynthetic process	13	3.83481	0.803863	EHF, TRIM16, WWTR1, STAT3, SOD2, NOD2, ADRB2, SORBS1, EREG, APOE, HMOX1, IL1B, FOSL1	287	695	13528	0.881678	1	0.999593	100
																GOTERM_BP_FAT	GO:0051173~positive regulation of nitrogen compound metabolic process	11	3.24484	0.879733	ADRB2, EREG, APOE, IL1B, EHF, H2AFX, TRIM16, WWTR1, FOSL1, STAT3, SOD2	287	644	13528	0.805116	1	0.999939	100
																GOTERM_BP_FAT	GO:0010557~positive regulation of macromolecule biosynthetic process	10	2.94985	0.939045	ADRB2, SORBS1, EREG, HMOX1, IL1B, EHF, TRIM16, WWTR1, FOSL1, STAT3	287	654	13528	0.720732	1	0.999995	100
																GOTERM_MF_FAT	GO:0016563~transcription activator activity	6	1.76991	0.94417	PPARD, SUB1, TRIM16, WWTR1, FOSL1, STAT3	281	410	12983	0.676139	1	1	100
																GOTERM_BP_FAT	GO:0045935~positive regulation of nucleobase, nucleoside, nucleotide and nucleic acid metabolic process	9	2.65487	0.956427	ADRB2, EREG, APOE, EHF, H2AFX, TRIM16, WWTR1, FOSL1, STAT3	287	624	13528	0.679845	1	0.999998	100
																GOTERM_BP_FAT	GO:0045893~positive regulation of transcription, DNA-dependent	6	1.76991	0.975318	ADRB2, EHF, TRIM16, WWTR1, FOSL1, STAT3	287	477	13528	0.592904	1	1	100
																GOTERM_BP_FAT	GO:0051254~positive regulation of RNA metabolic process	6	1.76991	0.976702	ADRB2, EHF, TRIM16, WWTR1, FOSL1, STAT3	287	481	13528	0.587974	1	1	100
																GOTERM_BP_FAT	GO:0010628~positive regulation of gene expression	7	2.0649	0.98541	ADRB2, EHF, TRIM16, PRDM1, WWTR1, FOSL1, STAT3	287	581	13528	0.567902	1	1	100
																GOTERM_BP_FAT	GO:0045944~positive regulation of transcription from RNA polymerase II promoter	4	1.17994	0.986128	ADRB2, WWTR1, FOSL1, STAT3	287	371	13528	0.508204	1	1	100
																GOTERM_BP_FAT	GO:0045941~positive regulation of transcription	6	1.76991	0.993307	ADRB2, EHF, TRIM16, WWTR1, FOSL1, STAT3	287	564	13528	0.501446	1	1	100
																Annotation Cluster 132	Enrichment Score: 0.02081196057392411
																Category	Term	Count	%	PValue	Genes	List Total	Pop Hits	Pop Total	Fold Enrichment	Bonferroni	Benjamini	FDR
																GOTERM_CC_FAT	GO:0015630~microtubule cytoskeleton	8	2.35988	0.941629	CCNB1, CDK1, TPPP, PTP4A1, TREX2, TPX2, TUBB6, PDE4DIP	266	549	12782	0.70022	1	0.999681	100
																GOTERM_CC_FAT	GO:0005813~centrosome	3	0.884956	0.948798	CCNB1, TREX2, PDE4DIP	266	224	12782	0.643562	1	0.999711	100
																GOTERM_CC_FAT	GO:0005815~microtubule organizing center	3	0.884956	0.969417	CCNB1, TREX2, PDE4DIP	266	253	12782	0.569794	1	0.999896	100
																Annotation Cluster 133	Enrichment Score: 0.008793952356232437
																Category	Term	Count	%	PValue	Genes	List Total	Pop Hits	Pop Total	Fold Enrichment	Bonferroni	Benjamini	FDR
																GOTERM_MF_FAT	GO:0005096~GTPase activator activity	3	0.884956	0.952981	RGS20, RGS1, ADAP2	281	220	12983	0.630039	1	1	100
																GOTERM_MF_FAT	GO:0030695~GTPase regulator activity	4	1.17994	0.99322	RGS20, RGS1, ADAP2, RABIF	281	404	12983	0.457454	1	1	100
																GOTERM_MF_FAT	GO:0060589~nucleoside-triphosphatase regulator activity	4	1.17994	0.994234	RGS20, RGS1, ADAP2, RABIF	281	413	12983	0.447485	1	1	100
																Annotation Cluster 134	Enrichment Score: 5.0965559407497185E-6
																Category	Term	Count	%	PValue	Genes	List Total	Pop Hits	Pop Total	Fold Enrichment	Bonferroni	Benjamini	FDR
																INTERPRO	IPR007087:Zinc finger, C2H2-type	4	1.17994	0.999974	KLF9, PRDM1, YOD1, PCSK6	320	784	16659	0.265609	1	1	100
																SMART	SM00355:ZnF_C2H2	3	0.884956	0.999993	KLF9, PRDM1, YOD1	160	797	9079	0.21359	1	1	100
																INTERPRO	IPR015880:Zinc finger, C2H2-like	3	0.884956	0.999998	KLF9, PRDM1, YOD1	320	797	16659	0.195957	1	1	100

## Sheet: b
Table S5. DAVID analysis results with the intersect genes from comparisons of our data (SG) with Li et al. RNAseq study (full thickness biopsies).
DEGs		DAVID_functional annotation chart_pathways only														DAVID_ functional annotation clustering_default settings
UGT3A2		Category	Term	Count	%	PValue	Genes	List Total	Pop Hits	Pop Total	Fold Enrichment	Bonferroni	Benjamini	FDR		Annotation Cluster 1	Enrichment Score: 11.514772326680513
KRT77		KEGG_PATHWAY	hsa04060:Cytokine-cytokine receptor interaction	46	2.9525	4.17287e-05	CXCL1, TNFRSF21, CCL3, TNFRSF25, IL18, IL19, CXCL9, CCL8, CXCR1, CXCR2, KIT, TNFSF12, CXCL11, IL7R, CXCL12, CCL4, CCL27, CXCL10, LIF, IL17A, IL23A, CCL20, CXCR4, IL4R, IFNG, CXCR6, TNFRSF19, IL1B, PDGFC, EGFR, IL8, MET, TGFBR2, IL26, IL11RA, INHBA, TSLP, ACVR2A, TNFSF10, CCR7, CXCL14, IL20RA, CXCL13, PDGFRA, PDGFRB, IL22RA2	482	262	5085	1.85225	0.00702749	0.00702749	0.0508457		Category	Term	Count	%	PValue	Genes	List Total	Pop Hits	Pop Total	Fold Enrichment	Bonferroni	Benjamini	FDR
MFAP4		KEGG_PATHWAY	hsa03010:Ribosome	21	1.34788	0.000127017	RPL18, RPL17, RPL36A, RPL13, RPL15, RPL37, RPS4X, RPS8, RPL30, RPL7, RPS3A, RPL31, RPL34, RPL9, RPLP1, RPL8, RPL3, RPS4Y1, RPL10, RPS11, RPS20	482	87	5085	2.5465	0.0212384	0.0106762	0.154694		GOTERM_CC_FAT	GO:0044421~extracellular region part	149	9.56354	3.25372e-14	IL16, IL18, LTBP4, MMP9, IL19, BTC, POSTN, FSTL1, TNFSF12, CXCL11, CXCL12, MMP2, MMP1, CXCL10, WNT2, APOD, ISG15, APOE, IFNG, TGFBI, CFH, IL1B, COL12A1, PDGFC, LOX, CFD, SPON2, SPON1, VNN3, EGFR, F12, SPARCL1, CRTAP, IL26, OLFML2A, PRELP, WFDC12, SERPINF1, DEFA6, F3, COL1A2, LAMC2, EFNA5, PGCP, COL1A1, LAMC1, MFAP4, DST, WNT5A, CCL3, MAMDC2, MSMB, CLU, ELN, CCL8, TIMP2, IL34, CCL4, TIMP3, TIMP1, …	1066	960	12782	1.86104	1.55816e-11	1.55816e-11	4.65628e-11
SYT8		PANTHER_PATHWAY	P00031:Inflammation mediated by chemokine and cytokine signaling pathway	49	3.14506	0.000227927	ADCY2, COL21A1, IL18, CXCR1, CXCR2, CXCL10, CXCR4, ACTR1B, CXCR6, IFNG, RHOB, COL12A1, RRAS, RHOC, ASPM, PIK3C2G, MYH3, JUNB, PRKCB, CCR7, PTAFR, CCL3, CAMK2G, FPR1, CCL8, FPR3, CCL4, ITGAM, CCL27, JMJD7-PLA2G4B, CCL20, RAC2, PTK2B, JUND, NFAT5, COL6A2, COL6A1, PLCD1, IL8, STAT1, STAT3, ITPR2, IKBKE, RGS20, RGS1, JAK1, MYH14, PLA2G4E, PLA2G4D	277	304	2857	1.66247	0.0245408	0.0245408	0.256783		GOTERM_CC_FAT	GO:0005576~extracellular region	253	16.2388	1.10061e-12	S100A7, LTBP4, BTC, FSTL1, POSTN, EDIL3, APOD, ISG15, APOE, IFNG, CFH, COL12A1, CFD, TPSB2, VNN3, F12, CLCA2, F10, CRTAP, C10ORF99, OLFML2A, PRELP, PLAUR, WFDC12, SERPINF1, TMPRSS11D, F3, PDGFRL, EFNA5, LAMC2, LAMC1, PLA2G2F, SERPINA12, HSD17B13, ELN, MANF, CTSL1, LIF, LAMB4, IL17A, EPHB6, LAMB2, IL23A, IL17F, FGL2, LFNG, OLFM2, OLFM1, SPP1, PLAT, ST6GAL1, CFB, LGALS1, IL1RN, C6ORF15, NOTCH2NL, C…	1066	2010	12782	1.50927	5.2717e-10	2.63585e-10	1.5753e-09
CDR1		REACTOME_PATHWAY	REACT_1762:3' -UTR-mediated translational regulation	22	1.41207	0.000272925	RPL18, RPL17, RPL36A, RPL13, RPL15, RPL37, RPS4X, RPS8, RPL30, EIF4E, RPL7, RPS3A, RPL31, RPL34, RPL9, RPL8, RPLP1, RPL3, RPS4Y1, RPL10, RPS11, RPS20	295	108	3398	2.34639	0.0146319	0.0146319	0.267052		GOTERM_CC_FAT	GO:0005615~extracellular space	105	6.73941	7.97385e-10	IL16, MMP9, IL18, BTC, IL19, FSTL1, TNFSF12, CXCL11, MMP2, CXCL12, CXCL10, ISG15, APOD, APOE, TGFBI, IFNG, CFH, IL1B, PDGFC, LOX, CFD, VNN3, EGFR, F12, IL26, WFDC12, SERPINF1, DEFA6, F3, COL1A2, EFNA5, LAMC2, PGCP, WNT5A, CCL3, MSMB, CLU, CCL8, IL34, CCL4, LIF, IL17A, IL23A, IL17F, ANGPTL1, FGL2, ANGPTL5, OLFM1, SRGN, SPP1, ANGPTL4, FN1, PLAT, LGALS1, IL1RN, GGH, CHI3L2, FURIN, TNFSF10, APOL1, CX…	1066	685	12782	1.83798	3.81948e-07	1.27316e-07	1.14134e-06
TTC38		REACTOME_PATHWAY	REACT_17015:Metabolism of proteins	35	2.24647	0.000344545	RPL18, FKBP9, RPL17, RPL36A, RPL13, RPL15, RPL37, FBXW7, RPL30, RPL7, RPL31, RPS3A, RPL34, RPL9, RPL8, RPLP1, FBXO6, RPL3, RPL10, RPS20, PIGA, F10, PGAP1, EEF2, RPS4X, FURIN, GAS6, RPS8, PLAUR, CCT5, EIF4E, RPS4Y1, EEF1G, RPS11, FBXL3	295	217	3398	1.85785	0.0184366	0.00926116	0.337024
FBLN1		KEGG_PATHWAY	hsa00982:Drug metabolism	16	1.02696	0.000491702	CYP3A5, GSTA3, CYP2C18, ADH1B, GSTT1, ADH7, CYP2E1, GSTM5, ALDH3A1, GSTM1, UGT1A7, GSTM2, GSTM3, UGT1A8, ALDH1A3, FMO2, MGST1	482	62	5085	2.72253	0.0797575	0.0273257	0.597625		Annotation Cluster 2	Enrichment Score: 8.566880035245273
BTC		KEGG_PATHWAY	hsa00980:Metabolism of xenobiotics by cytochrome P450	15	0.962773	0.0011064	CYP3A5, GSTA3, CYP2C18, ADH1B, GSTT1, ADH7, CYP2E1, GSTM5, ALDH3A1, GSTM1, UGT1A7, GSTM2, GSTM3, UGT1A8, ALDH1A3, MGST1	482	60	5085	2.63745	0.170627	0.0456945	1.34013		Category	Term	Count	%	PValue	Genes	List Total	Pop Hits	Pop Total	Fold Enrichment	Bonferroni	Benjamini	FDR
CACNA1H		BBID	109.Chemokine_families	10	0.641849	0.00256666	CCL3, IL8, CCL20, CXCL13, CXCL9, CCL8, CXCL11, CCL4, CXCL12, CXCL10	49	25	358	2.92245	0.166788	0.166788	2.63214		SP_PIR_KEYWORDS	Secreted	227	14.57	6.06703e-16	S100A8, S100A7, LTBP4, S100A9, BTC, FSTL1, POSTN, EDIL3, APOD, ISG15, APOE, IFNG, CFH, COL12A1, TPSB2, CFD, F12, CLCA2, F10, CRTAP, C10ORF99, OLFML2A, PRELP, PLAUR, WFDC12, SERPINF1, TMPRSS11D, PDGFRL, LAMC2, LAMC1, PLA2G2F, SERPINA12, HSD17B13, ELN, MANF, LIF, LAMB4, IL17A, EPHB6, LAMB2, IL23A, IL17F, FGL2, OLFM2, SPP1, PLAT, ST6GAL1, CFB, LGALS1, IL1RN, C6ORF15, NOTCH2NL, CCDC80, GGH, ECM2, ACP…	1526	1689	19235	1.69408	3.64153e-13	3.64153e-13	8.32667e-13
ADD3		KEGG_PATHWAY	hsa00591:Linoleic acid metabolism	9	0.577664	0.00341488	CYP3A5, JMJD7-PLA2G4B, CYP2J2, AKR1B15, CYP2C18, AKR1B10, CYP2E1, PLA2G3, PLA2G4E, PLA2G2F	482	28	5085	3.391	0.439038	0.109187	4.08336		GOTERM_CC_FAT	GO:0005576~extracellular region	253	16.2388	1.10061e-12	S100A7, LTBP4, BTC, FSTL1, POSTN, EDIL3, APOD, ISG15, APOE, IFNG, CFH, COL12A1, CFD, TPSB2, VNN3, F12, CLCA2, F10, CRTAP, C10ORF99, OLFML2A, PRELP, PLAUR, WFDC12, SERPINF1, TMPRSS11D, F3, PDGFRL, EFNA5, LAMC2, LAMC1, PLA2G2F, SERPINA12, HSD17B13, ELN, MANF, CTSL1, LIF, LAMB4, IL17A, EPHB6, LAMB2, IL23A, IL17F, FGL2, LFNG, OLFM2, OLFM1, SPP1, PLAT, ST6GAL1, CFB, LGALS1, IL1RN, C6ORF15, NOTCH2NL, C…	1066	2010	12782	1.50927	5.2717e-10	2.63585e-10	1.5753e-09
RCN3		PANTHER_PATHWAY	P02769:Purine metabolism	5	0.320924	0.00435904	XDH, GDA, NT5E, AMPD3, PNP	277	8	2857	6.4463	0.378845	0.211866	4.80798		SP_PIR_KEYWORDS	signal	359	23.0424	4.06423e-12	TGOLN2, CADM1, GPR124, LYPD5, LTBP4, BTC, EFNA3, POSTN, FSTL1, EDIL3, DNASE1L3, APOD, CHRNA9, APOE, IFNG, CFH, VNN1, COL12A1, CFD, CDH26, TPSB2, VNN3, F12, CLCA2, F10, EFNB3, CDHR1, CRTAP, OLFML2A, C10ORF99, PTPRS, ACRV1, PTPRU, PIK3IP1, PRELP, PLAUR, WFDC12, CCR7, SERPINF1, F3, PDGFRL, NPTN, PDGFRA, ROR2, PDGFRB, HHLA2, EFNA5, LAMC2, LAMC1, PLA2G2F, GLG1, DCBLD2, ERBB4, SERPINA12, HSD17B13, ELN,…	1526	3250	19235	1.39235	2.66611e-09	1.33306e-09	6.07578e-09
SORBS1		REACTOME_PATHWAY	REACT_13433:Biological oxidations	20	1.2837	0.00438646	CYP3A5, GSTA3, CYP2J2, CYP2C18, ADH1B, ADH7, CYP4F12, CYP2E1, GSTM5, CYP4B1, UGT1A7, GSTM1, CYP4F8, CYP39A1, UGT1A8, MAT1A, FMO2, CYP26B1, MTR, SMOX, MGST1	295	116	3398	1.98597	0.211316	0.0760802	4.21525		UP_SEQ_FEATURE	signal peptide	359	23.0424	9.63465e-12	TGOLN2, CADM1, GPR124, LYPD5, LTBP4, BTC, EFNA3, POSTN, FSTL1, EDIL3, DNASE1L3, APOD, CHRNA9, APOE, IFNG, CFH, VNN1, COL12A1, CFD, CDH26, TPSB2, VNN3, F12, CLCA2, F10, EFNB3, CDHR1, CRTAP, OLFML2A, C10ORF99, PTPRS, ACRV1, PTPRU, PIK3IP1, PRELP, PLAUR, WFDC12, CCR7, SERPINF1, F3, PDGFRL, NPTN, PDGFRA, ROR2, PDGFRB, HHLA2, EFNA5, LAMC2, LAMC1, PLA2G2F, GLG1, DCBLD2, ERBB4, SERPINA12, HSD17B13, ELN,…	1526	3250	19113	1.38352	3.64478e-08	3.64478e-08	1.77968e-08
FILIP1L		BIOCARTA	h_nthiPathway:NFkB activation by Nontypeable Hemophilus influenzae	9	0.577664	0.00450509	DUSP1, IL8, CREBBP, TGFBR2, TLR2, SMAD4, SMAD3, IL1B, NR3C1	171	24	1437	3.15132	0.667703	0.667703	5.6759		SP_PIR_KEYWORDS	glycoprotein	424	27.2144	2.65961e-07	HGSNAT, TGOLN2, LTBP4, BTC, FSTL1, CH25H, KCNK6, VNN1, TPSB2, CDH26, VNN3, INA, KLRB1, CLCA2, CDHR1, CRTAP, OLFML2A, PTPRS, PTPRU, PLAUR, CWH43, SERPINF1, TMPRSS11D, F3, HSD11B1, ROR2, PMP22, DCBLD2, ORAI1, ERBB4, SERPINA12, CACNB1, ACP5, SERPINH1, MANF, SLC29A1, IL17A, IL17F, FGL2, LFNG, SPP1, TGFBR2, IL1RN, GGH, GAS1, ACPP, GAS6, APOL1, CD207, IGFL1, TGFBR3, FCGBP, UNC93A, MMP28, SERPINA9, SLC2…	1526	4318	19235	1.23772	0.000174455	2.9078e-05	0.000397598
ZBTB16		REACTOME_PATHWAY	REACT_604:Hemostasis	33	2.1181	0.00548298	TLN1, ATP1B1, CAV1, CLU, SLC7A5, ITGAM, MMP1, TIMP1, CD2, SERPINA1, CFD, SRGN, PIK3R1, FN1, PLAT, F12, F10, LYN, PLEK, SPARC, CD63, GAS6, SLC7A11, ITPR2, PLAUR, PRKCB, CD36, F3, COL1A2, COL1A1, TREM1, JAM3, F2R	295	235	3398	1.61751	0.256879	0.0715362	5.24372		UP_SEQ_FEATURE	glycosylation site:N-linked (GlcNAc...)	392	25.1605	5.01357e-05	HGSNAT, TGOLN2, LTBP4, BTC, FSTL1, CH25H, KCNK6, VNN1, TPSB2, CDH26, VNN3, KLRB1, CLCA2, CDHR1, CRTAP, PTPRS, PTPRU, PLAUR, CWH43, SERPINF1, TMPRSS11D, F3, HSD11B1, ROR2, PMP22, DCBLD2, ORAI1, ERBB4, SERPINA12, ACP5, SERPINH1, SLC29A1, IL17A, IL17F, FGL2, LFNG, SPP1, TGFBR2, IL1RN, GGH, GAS1, ACPP, GAS6, APOL1, CD207, IGFL1, TGFBR3, FCGBP, UNC93A, MMP28, SERPINA9, SLC23A2, IL4R, SERPINA3, CEACAM6…	1526	4129	19113	1.18909	0.172766	0.0612656	0.0925684
AQP9		KEGG_PATHWAY	hsa04144:Endocytosis	29	1.86136	0.00724174	ERBB4, AP2S1, CXCR1, CXCR2, KIT, HSPA1L, AP2B1, HSPA2, CXCR4, EHD2, VPS36, EGFR, PLD2, EPN3, PLD1, TGFBR2, MET, PSD3, RAB11FIP4, RAB31, ADRB2, RAB11FIP3, RAB5A, SH3KBP1, PDGFRA, DNM1, EPN2, F2R, PIP4K2B	482	184	5085	1.66274	0.707212	0.185123	8.47711		SP_PIR_KEYWORDS	disulfide bond	286	18.3569	6.32682e-05	ATP1B1, CADM1, S100A7, LTBP4, BTC, EFNA3, FSTL1, POSTN, EDIL3, DNASE1L3, APOD, CHRNA9, MAT1A, CFH, COL12A1, CFD, TPSB2, KLRB1, F12, F10, EFNB3, PTPRS, OLFML2A, PTPRU, PIK3IP1, PRELP, PLAUR, WFDC12, CCR7, CD36, TMPRSS11D, F3, PDGFRL, NPTN, PDGFRA, ROR2, HHLA2, PDGFRB, EFNA5, LAMC2, LAMC1, PLA2G2F, DCBLD2, ERBB4, ELN, ACP5, FCGRT, BDKRB2, MANF, CTSL1, LIF, LAMB4, IL17A, LAMB2, IL23A, IL17F, FGL2, O…	1526	2924	19235	1.2329	0.0406557	0.00318762	0.0945413
AGR3		REACTOME_PATHWAY	REACT_16888:Signaling by PDGF	13	0.834403	0.00760614	PLAT, STAT1, FURIN, STAT3, COL6A2, PDGFRA, COL1A2, COL6A1, PDGFRB, PDGFC, COL1A1, PIK3R1, SPP1	295	64	3398	2.33972	0.337875	0.079152	7.20698		UP_SEQ_FEATURE	disulfide bond	276	17.715	0.000132247	ATP1B1, CADM1, S100A7, LTBP4, EFNA3, BTC, FSTL1, POSTN, EDIL3, DNASE1L3, APOD, CHRNA9, MAT1A, CFH, CFD, TPSB2, KLRB1, F12, F10, EFNB3, PTPRS, OLFML2A, PTPRU, PIK3IP1, PRELP, PLAUR, WFDC12, CCR7, CD36, TMPRSS11D, F3, PDGFRL, NPTN, PDGFRA, ROR2, HHLA2, PDGFRB, EFNA5, LAMC2, LAMC1, PLA2G2F, DCBLD2, ERBB4, ELN, ACP5, FCGRT, BDKRB2, MANF, CTSL1, LIF, LAMB4, IL17A, LAMB2, IL17F, FGL2, OLFM2, OLFM1, FCE…	1526	2819	19113	1.22628	0.393665	0.0689801	0.243999
HSD17B13		EC_NUMBER	2.5.1.18	7	0.449294	0.00769674	GSTM1, GSTM2, GSTM3, GSTA3, GSTT1, GSTM5, MGST1	362	20	3891	3.76202	0.82956	0.82956	9.42466
NTRK2		KEGG_PATHWAY	hsa04512:ECM-receptor interaction	16	1.02696	0.0112167	HSPG2, SDC4, SDC2, HMMR, LAMB4, CD36, LAMB2, LAMA5, COL1A2, COL6A2, COL6A1, LAMC2, LAMC1, COL1A1, FN1, SPP1	482	84	5085	2.00948	0.851375	0.238399	12.8446		Annotation Cluster 3	Enrichment Score: 8.266139637849864
PDGFC		KEGG_PATHWAY	hsa03320:PPAR signaling pathway	14	0.898588	0.0113963	ME1, SLC27A1, PPARA, PPARD, RXRA, SCD, MMP1, ACSL1, CD36, SORBS1, GK, FABP5, ANGPTL4, SLC27A4	482	69	5085	2.14054	0.855869	0.215045	13.0374		Category	Term	Count	%	PValue	Genes	List Total	Pop Hits	Pop Total	Fold Enrichment	Bonferroni	Benjamini	FDR
ZSCAN18		BIOCARTA	h_reckPathway:Inhibition of Matrix Metalloproteinases	5	0.320924	0.0147646	MMP9, TIMP2, TIMP3, MMP2, TIMP1	171	9	1437	4.66862	0.973468	0.837114	17.5103		GOTERM_BP_FAT	GO:0008544~epidermis development	47	3.01669	2.99934e-11	PPARA, PPARD, ELF3, LCE3A, S100A7, LCE5A, LCE3C, LCE3D, CRABP2, SPRR2G, KRT16P2, SPRR2F, SPRR2E, MREG, DCT, FOXQ1, COL17A1, SPRR2D, SPRR2A, TGM1, SPRR2B, ALOX12B, TGM3, AHNAK2, POU3F1, IVL, TXNIP, STS, UGCG, KRT31, SCEL, EREG, KRT17, SPRR1A, LAMA5, KRT16, SPRR1B, KRT15, CNFN, COL1A2, SPRR3, SPRR4, LAMC2, CSTA, COL1A1, LCE3E, FABP5, KLF4	1177	184	13528	2.93587	1.12685e-07	1.12685e-07	5.53612e-08
PIK3R1		KEGG_PATHWAY	hsa00480:Glutathione metabolism	11	0.706033	0.0167914	GSTM1, GPX2, GSTM2, GSR, GSTM3, GSTA3, G6PD, RRM2, GSTT1, GSTM5, MGST1	482	50	5085	2.32095	0.942837	0.272385	18.6481		GOTERM_BP_FAT	GO:0007398~ectoderm development	49	3.14506	4.36283e-11	PPARA, PPARD, LCE3A, ELF3, S100A7, LCE3C, LCE3D, CRABP2, ALOX12B, STS, UGCG, SCEL, EREG, KRT17, KRT16, KRT15, COL1A2, SPRR3, SPRR4, LAMC2, LCE3E, COL1A1, CSTA, KRT6A, KRT6B, LCE5A, SPRR2G, SPRR2F, KRT16P2, SPRR2E, MREG, DCT, COL17A1, FOXQ1, SPRR2D, SPRR2A, TGM1, SPRR2B, AHNAK2, TGM3, POU3F1, IVL, TXNIP, KRT31, SPRR1A, LAMA5, SPRR1B, CNFN, KLF4, FABP5	1177	199	13528	2.83009	1.63912e-07	8.19558e-08	8.05285e-08
RAI14		EC_NUMBER	1.14.14.1	7	0.449294	0.0236759	CYP4F8, CYP3A5, CYP2J2, CYP2C18, CYP4F12, CYP2E1, CYP4B1	362	25	3891	3.00961	0.99586	0.935655	26.4329		GOTERM_BP_FAT	GO:0030216~keratinocyte differentiation	26	1.66881	7.54802e-11	LCE3A, S100A7, LCE3C, LCE5A, LCE3D, SPRR2G, SPRR2F, SPRR2E, SPRR2D, SPRR2A, SPRR2B, TGM1, AHNAK2, TGM3, POU3F1, IVL, TXNIP, SCEL, EREG, SPRR1A, SPRR1B, CNFN, SPRR3, SPRR4, LCE3E, CSTA	1177	66	13528	4.52779	2.83579e-07	7.08948e-08	1.3932e-07
POSTN		KEGG_PATHWAY	hsa05200:Pathways in cancer	43	2.75995	0.0236998	WNT5A, PPARD, MMP9, MITF, PML, FOXO1, ZBTB16, KIT, GLI3, TCF7L2, MMP2, MMP1, WNT2, CCNE1, FOS, LAMB4, LAMB2, RAC2, TGFA, AXIN2, PIK3R1, FN1, EGFR, PLD1, IL8, RXRA, MET, TGFBR2, CREBBP, SMAD4, SMAD3, STAT1, STAT3, PRKCB, SMO, CCND1, WNT7B, LAMA5, PDGFRA, JAK1, PDGFRB, LAMC2, LAMC1	482	328	5085	1.38305	0.982638	0.333256	25.3473		GOTERM_BP_FAT	GO:0009913~epidermal cell differentiation	27	1.73299	1.10104e-10	LCE3A, S100A7, LCE3C, LCE5A, LCE3D, SPRR2G, SPRR2F, SPRR2E, SPRR2D, SPRR2A, SPRR2B, TGM1, AHNAK2, TGM3, POU3F1, IVL, TXNIP, SCEL, EREG, SPRR1A, SPRR1B, CNFN, SPRR3, SPRR4, LCE3E, CSTA, KLF4	1177	72	13528	4.31011	4.13662e-07	8.27323e-08	2.03229e-07
PRELP		KEGG_PATHWAY	hsa04610:Complement and coagulation cascades	13	0.834403	0.0267295	PLAT, F12, F10, C3, CFB, BDKRB2, PLAUR, CD59, F3, CFH, SERPINA1, CFD, F2R	482	69	5085	1.98764	0.989732	0.340485	28.1223		SP_PIR_KEYWORDS	keratinization	19	1.21951	2.90646e-10	LCE3A, LCE5A, LCE3C, LCE3D, SPRR2G, SPRR2F, SPRR2E, SPRR2D, SPRR1A, SPRR1B, SPRR2A, SPRR2B, CNFN, TGM1, SPRR3, SPRR4, TGM3, LCE3E, IVL	1526	40	19235	5.9873	1.90663e-07	4.76659e-08	4.34501e-07
MAMDC2		KEGG_PATHWAY	hsa04062:Chemokine signaling pathway	27	1.73299	0.027959	CXCL1, CCL3, ADCY2, CXCL9, CXCR1, CCL8, CXCR2, CXCL11, CCL4, CXCL12, CCL27, CXCL10, CCL20, RAC2, CXCR4, PTK2B, CXCR6, PIK3R1, IL8, LYN, STAT1, STAT3, STAT2, PRKCB, CCR7, CXCL14, CXCL13	482	187	5085	1.52323	0.991707	0.329254	29.2211		GOTERM_BP_FAT	GO:0031424~keratinization	20	1.2837	6.40992e-10	LCE3A, LCE5A, LCE3C, LCE3D, SPRR2G, SPRR2F, SPRR2E, SPRR2D, SPRR1A, SPRR1B, SPRR2A, SPRR2B, CNFN, TGM1, SPRR3, TGM3, AHNAK2, SPRR4, LCE3E, IVL	1177	43	13528	5.34587	2.4082e-06	4.01368e-07	1.18313e-06
CES1		KEGG_PATHWAY	hsa04710:Circadian rhythm	5	0.320924	0.0283081	CRY2, NR1D1, PER1, PER3, BHLHE41	482	13	5085	4.05761	0.992196	0.311552	29.5304		GOTERM_CC_FAT	GO:0001533~cornified envelope	13	0.834403	3.10298e-08	SPRR2G, SPRR2F, SPRR2E, SCEL, SPRR2D, SPRR1A, SPRR2A, SPRR1B, SPRR2B, CNFN, TGM1, CSTA, IVL	1066	22	12782	7.08537	1.48631e-05	3.71581e-06	4.44145e-05
MET		REACTOME_PATHWAY	REACT_1698:Metablism of nucleotides	13	0.834403	0.0309213	XDH, GDA, CTPS, UPP1, PNP, AMPD3, GART, GSR, TYMP, NME3, NT5C3, RRM2, NT5E	295	77	3398	1.94471	0.816604	0.246243	26.4867		GOTERM_BP_FAT	GO:0030855~epithelial cell differentiation	33	2.1181	1.68039e-07	LCE3A, ELF3, S100A7, LCE5A, LCE3C, LCE3D, SPRR2G, EHF, SPRR2F, SPRR2E, CBFA2T2, GSTM3, SPRR2D, SPRR2A, SPRR2B, TGM1, TGM3, AHNAK2, POU3F1, IVL, TXNIP, DHRS9, SCEL, RHCG, EREG, SPRR1A, LAMA5, SPRR1B, CNFN, SPRR3, SPRR4, CSTA, LCE3E	1177	137	13528	2.76854	0.000631124	9.01849e-05	0.000310163
COL1A2		BIOCARTA	h_egfr_smrtePathway:Map Kinase Inactivation of SMRT Corepressor	5	0.320924	0.0319746	EGFR, NR1D1, RXRA, ZBTB16, NCOR2	171	11	1437	3.81978	0.99964	0.928858	34.3316		INTERPRO	IPR003267:Small proline-rich	11	0.706033	1.49281e-05	SPRR2D, SPRR1A, LCE5A, SPRR1B, SPRR2A, SPRR2B, SPRR3, SPRR4, SPRR2G, SPRR2F, SPRR2E	1379	25	16659	5.31542	0.027065	0.027065	0.0254099
ETV5		EC_NUMBER	3.4.21.-	13	0.834403	0.0344619	KLK6, KLK9, TMPRSS4, PRSS8, IMMP2L, TMPRSS11D, TYSND1, PRSS27, PREPL, LTF, KLK10, PRSS22, KLK13	362	73	3891	1.91414	0.999675	0.93123	36.1923		GOTERM_BP_FAT	GO:0060429~epithelium development	38	2.43902	0.000138282	LCE3A, ELF3, S100A7, LCE5A, LCE3C, LCE3D, JAG2, SPRR2G, EHF, SPRR2F, SPRR2E, GLI3, CBFA2T2, HOXD11, GSTM3, SPRR2D, SPRR2A, ALDH1A3, SPRR2B, TGM1, TGM3, AHNAK2, POU3F1, IVL, TXNIP, SMAD4, DHRS9, SCEL, RHCG, EREG, SPRR1A, LAMA5, SPRR1B, CNFN, SPRR3, SPRR4, CSTA, LCE3E	1177	227	13528	1.92404	0.405218	0.0147349	0.25493
F2R		REACTOME_PATHWAY	REACT_6844:Signaling by TGF beta	5	0.320924	0.0348698	TGFBR2, SMAD4, SMAD3, SKI, FURIN	295	15	3398	3.83955	0.852891	0.239514	29.369
JAK1		KEGG_PATHWAY	hsa00590:Arachidonic acid metabolism	11	0.706033	0.0349963	GPX2, JMJD7-PLA2G4B, CYP2J2, PTGDS, CYP2C18, ALOX15B, ALOX12B, CYP2E1, PLA2G3, HPGDS, PLA2G4E, PLA2G2F	482	56	5085	2.07228	0.997571	0.349507	35.2195		Annotation Cluster 4	Enrichment Score: 7.975656114447063
PLXNA3		PANTHER_PATHWAY	P00007:Axon guidance mediated by semaphorins	10	0.641849	0.0417179	PLXNA3, RAC2, PLXNA2, PLEKHG5, AKAP13, RHOB, DPYSL3, RHOC, DPYSL2, RGNEF	277	49	2857	2.10491	0.990389	0.787385	38.1614		Category	Term	Count	%	PValue	Genes	List Total	Pop Hits	Pop Total	Fold Enrichment	Bonferroni	Benjamini	FDR
ERBB4		KEGG_PATHWAY	hsa00565:Ether lipid metabolism	8	0.513479	0.042314	PLD2, PLD1, JMJD7-PLA2G4B, PPAP2A, PLA2G3, PPAP2B, PLA2G4E, PLA2G2F	482	35	5085	2.41138	0.999329	0.385606	40.959		GOTERM_CC_FAT	GO:0044421~extracellular region part	149	9.56354	3.25372e-14	IL16, IL18, LTBP4, MMP9, IL19, BTC, POSTN, FSTL1, TNFSF12, CXCL11, CXCL12, MMP2, MMP1, CXCL10, WNT2, APOD, ISG15, APOE, IFNG, TGFBI, CFH, IL1B, COL12A1, PDGFC, LOX, CFD, SPON2, SPON1, VNN3, EGFR, F12, SPARCL1, CRTAP, IL26, OLFML2A, PRELP, WFDC12, SERPINF1, DEFA6, F3, COL1A2, LAMC2, EFNA5, PGCP, COL1A1, LAMC1, MFAP4, DST, WNT5A, CCL3, MAMDC2, MSMB, CLU, ELN, CCL8, TIMP2, IL34, CCL4, TIMP3, TIMP1, …	1066	960	12782	1.86104	1.55816e-11	1.55816e-11	4.65628e-11
FGFBP2		PANTHER_PATHWAY	P00034:Integrin signalling pathway	30	1.92555	0.044451	CAV1, MEGF9, ITGAM, LAMB4, COL17A1, LAMB2, RAC2, PTK2B, ACTR1B, COL6A2, RHOB, RRAS, COL6A1, COL12A1, RHOC, PIK3R1, FN1, ARL1, PIK3C2G, NAV3, FLNB, ELMO2, ARHGAP26, RND1, MAPK6, LAMA5, COL1A2, LAMC2, LAMC1, COL1A1	277	219	2857	1.41289	0.99296	0.710337	40.1218		SP_PIR_KEYWORDS	extracellular matrix	51	3.27343	2.3289e-10	COL21A1, MMP9, LTBP4, POSTN, MMP28, MMP2, MMP1, WNT2, TGFBI, COL12A1, SERPINA1, SPON2, GFOD2, SPON1, SPARCL1, CRTAP, MMP12, PRELP, BGN, COL1A2, LAMC2, LAMC1, COL1A1, MFAP4, DST, WNT5A, MAMDC2, ELN, DCN, TIMP2, TIMP3, LAMB4, COL17A1, LAMB2, COL6A2, COL6A1, ANGPTL4, DPT, FN1, SPP1, LGALS1, C6ORF15, HSPG2, CCDC80, NID1, SPARC, ECM2, WNT7B, OMD, FBLN1, LAMA5	1526	241	19235	2.66742	1.52776e-07	5.09252e-08	3.48159e-07
DNM1		KEGG_PATHWAY	hsa04142:Lysosome	18	1.15533	0.0473736	HGSNAT, GM2A, ACP5, PSAPL1, CD63, CTSL1, AP1S3, GNS, CTSK, LAMP3, GNPTAB, IDS, CTSC, CTSB, SCARB2, GGA2, CTSF, GBA	482	117	5085	1.62305	0.999726	0.401078	44.6503		GOTERM_CC_FAT	GO:0005578~proteinaceous extracellular matrix	57	3.65854	6.85219e-08	COL21A1, MMP9, LTBP4, POSTN, MMP28, MMP2, MMP1, WNT2, GPC2, TGFBI, COL12A1, SERPINA1, LOX, SPON2, GPC1, GFOD2, SPON1, SPARCL1, CRTAP, MMP12, PRELP, BGN, COL1A2, LAMC2, LAMC1, COL1A1, MFAP4, DST, WNT5A, MAMDC2, CD248, ELN, DCN, TIMP2, TIMP3, TIMP1, LAMB4, COL17A1, LAMB2, COL6A2, COL6A1, FN1, ANGPTL4, DPT, LGALS1, C6ORF15, HSPG2, CCDC80, NID1, SPARC, ECM2, OMD, WNT7B, FBLN1, LAMA5, FBLN5, PI3	1066	320	12782	2.13583	3.28215e-05	6.56438e-06	9.80789e-05
CFD		PANTHER_PATHWAY	P00018:EGF receptor signaling pathway	21	1.34788	0.0481721	EGFR, PHLDB1, PIK3C2G, ERBB4, BTC, PPP2R5C, STAT1, STAT3, PRKCB, STAT2, RASAL2, RASAL1, SPRY1, GAB2, EREG, RAC2, EPGN, HBEGF, RRAS, TGFA, RASA4	277	141	2857	1.53614	0.995399	0.659142	42.6998		GOTERM_CC_FAT	GO:0031012~extracellular matrix	60	3.85109	7.10038e-08	COL21A1, MMP9, LTBP4, POSTN, MMP28, MMP2, MMP1, WNT2, GPC2, TGFBI, COL12A1, SERPINA1, LOX, SPON2, GPC1, GFOD2, SPON1, SPARCL1, CRTAP, OLFML2A, MMP12, PRELP, BGN, F3, COL1A2, LAMC2, LAMC1, COL1A1, MFAP4, DST, WNT5A, MAMDC2, CD248, ELN, DCN, TIMP2, TIMP3, TIMP1, LAMB4, COL17A1, LAMB2, COL6A2, COL6A1, FN1, ANGPTL4, DPT, LGALS1, C6ORF15, HSPG2, CCDC80, NID1, SPARC, ECM2, SOD3, OMD, WNT7B, FBLN1, LAMA…	1066	345	12782	2.08533	3.40102e-05	5.66845e-06	0.000101631
SORBS3		REACTOME_PATHWAY	REACT_6167:Influenza Infection	21	1.34788	0.0482315	RPL18, RPL17, RPL36A, RPL13, RPL15, RPL37, RPS4X, RPS8, RPL30, RPL7, RPS3A, RPL31, RPL34, RPL9, RPLP1, RPL8, RPL3, RPS4Y1, RPL10, RPS11, RPS20	295	157	3398	1.54071	0.930707	0.283714	38.3858		GOTERM_CC_FAT	GO:0044420~extracellular matrix part	20	1.2837	0.00358987	HSPG2, CCDC80, NID1, SPARC, TIMP2, TIMP3, LAMB4, COL17A1, LAMB2, LAMA5, COL1A2, COL12A1, COL6A1, LAMC2, COL1A1, LOX, LAMC1, MFAP4, DST, FN1	1066	117	12782	2.04968	0.821406	0.0692613	5.01736
PALM2-AKAP2		PANTHER_PATHWAY	P00005:Angiogenesis	30	1.92555	0.05174	WNT5A, JAG2, TCF7L2, FAM13A, WNT2, SH2D4A, FOS, JMJD7-PLA2G4B, PTK2B, RRAS, RHOB, PDGFC, RHOC, AXIN2, PIK3R1, PLD2, PLD1, PIK3C2G, STAT1, STAT3, PRKCB, WNT7B, MAPK6, F3, PDGFRA, JAK1, PDGFRB, RBPJ, PLA2G4E, PLA2G4D	277	222	2857	1.39379	0.996944	0.619067	45.0764
RRP7B		PANTHER_PATHWAY	P00015:Circadian clock system	5	0.320924	0.0610954	CSNK1A1, CRY2, NR1D1, PER1, PER3	277	16	2857	3.22315	0.998963	0.625305	50.8875		Annotation Cluster 5	Enrichment Score: 7.086583943345413
CD276		KEGG_PATHWAY	hsa04666:Fc gamma R-mediated phagocytosis	15	0.962773	0.0614907	PLD2, PLD1, LYN, PRKCB, JMJD7-PLA2G4B, GAB2, RAC2, FCGR3A, PPAP2A, PPAP2B, PIK3R1, PLA2G4E, DNM1, PLA2G4D, PIP4K2B	482	95	5085	1.66576	0.999978	0.467883	53.8586		Category	Term	Count	%	PValue	Genes	List Total	Pop Hits	Pop Total	Fold Enrichment	Bonferroni	Benjamini	FDR
FBXO32		REACTOME_PATHWAY	REACT_11044:Signaling by Rho GTPases	17	1.09114	0.0621308	ARHGEF7, AKAP13, FAM13A, ARHGAP26, MCF2L, STARD13, ARHGAP12, ARHGAP40, RAC2, PLEKHG5, SRGAP3, RHOT1, RHOB, RHOC, DEPDC1B, INPP5B, SRGAP2	295	123	3398	1.59201	0.96869	0.31946	46.6554		GOTERM_BP_FAT	GO:0009611~response to wounding	93	5.96919	6.27029e-11	PPARA, PPARD, ELF3, S100A8, S100A9, TLR2, CXCR1, CXCR2, CXCL11, CXCL10, FOS, SAA1, CXCR4, HMOX1, CFH, SERPINA3, IL1B, VNN1, SERPINA1, LOX, CFD, IRAK2, INA, F12, NFKBIZ, F10, LYN, GATM, RXRA, PLAUR, SMO, CCR7, CD36, EREG, DARC, F3, SPRR3, PDGFRA, PLLP, CTSB, PTAFR, CXCL1, DCBLD2, CCL3, C3, CLU, CXCL9, NINJ2, TAC1, NINJ1, CCL8, AFAP1L2, GPR68, BDKRB2, CDH3, TIMP3, CCL4, JMJD7-PLA2G4B, IL17A, LAMB2,…	1177	530	13528	2.01681	2.35575e-07	7.85249e-08	1.15736e-07
RNASE4		PANTHER_PATHWAY	P00047:PDGF signaling pathway	25	1.60462	0.0633738	ELF3, EHF, FAM13A, STARD13, ARHGAP12, RASAL1, FOS, GAB2, RRAS, RHOB, RHOC, RASA4, PIK3R1, STAT1, ARHGAP26, STAT3, STAT2, PRKCB, ITPR2, RPS6KA4, MAPK6, PDGFRL, SRGAP3, JAK1, SRGAP2	277	181	2857	1.4246	0.999204	0.590182	52.2152		GOTERM_BP_FAT	GO:0006954~inflammatory response	57	3.65854	4.82089e-07	S100A8, ELF3, S100A9, TLR2, CXCR1, CXCR2, CXCL11, CXCL10, FOS, SAA1, CXCR4, HMOX1, SERPINA3, CFH, VNN1, IL1B, SERPINA1, CFD, IRAK2, NFKBIZ, F12, LYN, RXRA, CCR7, DARC, F3, PTAFR, CXCL1, CCL3, C3, CLU, CXCL9, CCL8, TAC1, AFAP1L2, BDKRB2, GPR68, CCL4, IL17A, JMJD7-PLA2G4B, IL23A, CCL20, IL17F, SPP1, FN1, IL8, CFB, IL1RN, IDO1, STAT3, S100A12, APOL2, CYBB, CXCL13, IRF7, CLEC7A, F2R	1177	325	13528	2.01581	0.00180957	0.000181105	0.000889828
ANGPTL1		KEGG_PATHWAY	hsa00600:Sphingolipid metabolism	8	0.513479	0.0700022	SPTLC2, SGPP1, UGCG, PPAP2A, NEU2, PPAP2B, SMPD3, GBA	482	39	5085	2.16406	0.999995	0.494082	58.7078		GOTERM_BP_FAT	GO:0006952~defense response	85	5.45571	1.819e-05	KYNU, ELF3, S100A8, S100A7, S100A9, TLR2, CXCR1, CXCR2, CXCL11, CXCL10, FOS, NOD2, PGLYRP4, SAA1, CXCR4, GATA3, HMOX1, IFNG, SERPINA3, CFH, LTF, IL1B, VNN1, SERPINA1, MX1, CFD, DDAH2, TPSB2, MX2, FOSL1, IRAK2, F12, NFKBIZ, PLD1, LYN, CAMP, RXRA, NLRP1, WFDC12, INHBA, CCR7, DEFA6, DARC, F3, PTAFR, CXCL1, IFIH1, CCL3, C3, CLU, CXCL9, RSAD2, CCL8, NLRX1, TAC1, AFAP1L2, GPR68, BDKRB2, DEFB4A, PYDC1, …	1177	615	13528	1.58855	0.0660577	0.00324902	0.0335695
LOC731779		BIOCARTA	h_Ccr5Pathway:Pertussis toxin-insensitive CCR5 Signaling in Macrophage	5	0.320924	0.0731698	FOS, CXCR4, PTK2B, CCL4, CXCL12	171	14	1437	3.00125	1	0.990295	62.5941
GAL3ST4		KEGG_PATHWAY	hsa05212:Pancreatic cancer	12	0.770218	0.0738737	EGFR, PLD1, CCND1, RAC2, TGFBR2, SMAD4, SMAD3, TGFA, JAK1, STAT1, STAT3, PIK3R1	482	72	5085	1.7583	0.999998	0.49471	60.7547		Annotation Cluster 6	Enrichment Score: 5.194919519696509
MAP1B		KEGG_PATHWAY	hsa04912:GnRH signaling pathway	15	0.962773	0.0758632	EGFR, PLD2, PLD1, ADCY2, CAMK2G, MMP2, PRKCB, ITPR2, JMJD7-PLA2G4B, CALML3, PTK2B, HBEGF, PLA2G3, PLA2G4E, PLA2G2F	482	98	5085	1.61476	0.999998	0.486582	61.77		Category	Term	Count	%	PValue	Genes	List Total	Pop Hits	Pop Total	Fold Enrichment	Bonferroni	Benjamini	FDR
ST6GAL1		BIOCARTA	h_eifPathway:Eukaryotic protein translation	4	0.256739	0.0798113	EIF6, EIF4E, EEF2K, EEF2	171	9	1437	3.73489	1	0.982734	65.9184		GOTERM_BP_FAT	GO:0051270~regulation of cell motion	40	2.56739	4.73897e-07	RTN4, PLXNA3, ERBB4, MMP9, JAG2, TAC1, KIT, CXCL12, CXCL10, NISCH, CXCR4, APOE, PTK2B, HMOX1, RRAS, SCARB1, BCL6, INSR, PIK3R1, EGFR, PLD1, IRS2, F10, LYN, NF1, SMAD3, PTPRU, FURIN, BBS1, BBS2, LAMA5, ALOX15B, F3, PDGFRA, TGFBR3, PDGFRB, HBEGF, IGFBP3, F2R, IGFBP5	1177	193	13528	2.3821	0.00177885	0.000197806	0.000874709
C21orf49		BBID	75.Stats_activators_of_Apoptosis	3	0.192555	0.0885311	IFNG, JAK1, STAT1	49	4	358	5.47959	0.998614	0.962775	61.7921		GOTERM_BP_FAT	GO:0040012~regulation of locomotion	39	2.50321	1.13808e-06	RTN4, ERBB4, IL16, MMP9, JAG2, TAC1, KIT, CXCL12, CXCL10, NISCH, CXCR4, APOE, PTK2B, HMOX1, RRAS, SCARB1, INSR, PIK3R1, EGFR, IRS2, PLD1, F10, IL8, NF1, SMAD3, PTPRU, FURIN, BBS1, BBS2, LAMA5, ALOX15B, F3, PDGFRA, TGFBR3, PDGFRB, HBEGF, IGFBP3, IGFBP5, F2R	1177	192	13528	2.33464	0.00426665	0.000356252	0.00210064
F10		PANTHER_PATHWAY	P00008:Axon guidance mediated by Slit/Robo	7	0.449294	0.0922269	RAC2, CXCR4, SRGAP3, RHOB, RHOC, NEO1, CXCL12	277	33	2857	2.18784	0.999974	0.690216	66.4249		GOTERM_BP_FAT	GO:0030334~regulation of cell migration	35	2.24647	2.81301e-06	RTN4, ERBB4, MMP9, JAG2, TAC1, KIT, CXCL12, CXCL10, NISCH, CXCR4, APOE, PTK2B, HMOX1, RRAS, SCARB1, INSR, PIK3R1, EGFR, PLD1, IRS2, F10, NF1, SMAD3, PTPRU, FURIN, LAMA5, ALOX15B, F3, PDGFRA, PDGFRB, HBEGF, TGFBR3, IGFBP3, F2R, IGFBP5	1177	169	13528	2.38034	0.0105128	0.000754607	0.00519208
DIP2C		KEGG_PATHWAY	hsa05210:Colorectal cancer	13	0.834403	0.0954658	EGFR, MET, TGFBR2, SMAD4, SMAD3, TCF7L2, FOS, CCND1, RAC2, PDGFRA, PDGFRB, AXIN2, PIK3R1	482	84	5085	1.63271	1	0.55401	70.5611		GOTERM_BP_FAT	GO:0040017~positive regulation of locomotion	23	1.47625	2.70466e-05	EGFR, IRS2, PLD1, F10, ERBB4, IL16, IL8, MMP9, SMAD3, TAC1, KIT, FURIN, CXCL12, CXCL10, PTK2B, F3, PDGFRA, HBEGF, PDGFRB, SCARB1, INSR, PIK3R1, F2R	1177	98	13528	2.69748	0.0966232	0.00405637	0.0499104
EDIL3																GOTERM_BP_FAT	GO:0051272~positive regulation of cell motion	23	1.47625	2.70466e-05	EGFR, IRS2, PLD1, F10, ERBB4, LYN, MMP9, SMAD3, TAC1, KIT, FURIN, CXCL12, CXCL10, PTK2B, F3, PDGFRA, HBEGF, PDGFRB, SCARB1, BCL6, INSR, PIK3R1, F2R	1177	98	13528	2.69748	0.0966232	0.00405637	0.0499104
CTPS2																GOTERM_BP_FAT	GO:0030335~positive regulation of cell migration	21	1.34788	6.09856e-05	EGFR, IRS2, PLD1, F10, ERBB4, MMP9, SMAD3, TAC1, KIT, FURIN, CXCL12, CXCL10, PTK2B, F3, PDGFRA, HBEGF, PDGFRB, SCARB1, INSR, PIK3R1, F2R	1177	89	13528	2.71198	0.204775	0.00736404	0.112506
PDE4DIP
SSPN																														Annotation Cluster 7	Enrichment Score: 3.993940212501936
UST																														Category	Term	Count	%	PValue	Genes	List Total	Pop Hits	Pop Total	Fold Enrichment	Bonferroni	Benjamini	FDR
CLEC2A																														GOTERM_CC_FAT	GO:0042598~vesicular fraction	44	2.82413	1.89132e-06	SLC27A1, CYP3A5, CYP2J2, AQP9, CYP2C18, CYP4F22, OAS3, OAS1, OAS2, DCT, UGT1A7, HMOX2, CYP39A1, UGT1A8, ACSL1, HMOX1, DMD, FMO2, CYP26B1, SRD5A3, ERO1L, FNDC3A, INSR, FOSL1, KLK6, P4HB, PLD1, STS, F10, WNK1, DHRS9, CYP2E1, CYP4F12, ITPR2, CYP4B1, SCAP, CYP4F8, GBA2, ADRB2, PTRF, H6PD, SQLE, RAB38, RDH16, MGST1	1066	244	12782	2.16224	0.000905533	0.000129412	0.00270711
MAPT																														SP_PIR_KEYWORDS	microsome	25	1.60462	2.15105e-06	CYP3A5, CYP2J2, CYP2C18, CYP4F22, OAS1, OAS2, UGT1A7, HMOX2, ACSL1, UGT1A8, CYP39A1, HMOX1, FMO2, CYP26B1, SRD5A3, KLK6, STS, DHRS9, CYP4F12, CYP2E1, CYP4B1, CYP4F8, PTRF, SQLE, RDH16, MGST1	1526	106	19235	2.97284	0.0014101	0.000201564	0.00321568
OMD																														GOTERM_CC_FAT	GO:0005792~microsome	41	2.63158	1.2567e-05	SLC27A1, CYP3A5, CYP2J2, AQP9, CYP2C18, CYP4F22, OAS3, OAS1, OAS2, DCT, UGT1A7, HMOX2, CYP39A1, UGT1A8, ACSL1, HMOX1, DMD, FMO2, CYP26B1, SRD5A3, ERO1L, INSR, FOSL1, KLK6, P4HB, PLD1, STS, F10, DHRS9, CYP2E1, CYP4F12, ITPR2, CYP4B1, SCAP, CYP4F8, GBA2, ADRB2, PTRF, H6PD, SQLE, RDH16, MGST1	1066	237	12782	2.07433	0.00600154	0.00075217	0.0179863
PSCA																														GOTERM_CC_FAT	GO:0000267~cell fraction	126	8.08729	7.9975e-05	CYP3A5, CADM1, AQP9, BTC, UTRN, JAG2, CNGB1, WNT2, GSTM3, LGI3, FNDC3A, INSR, PLD1, F10, UGCG, HAL, PSD3, WNK1, IL26, CYP2E1, CNGA1, CD36, PTRF, LAMC2, WNT5A, ME1, CAV2, CCL3, GAL3ST4, CAV1, OAS3, AKAP13, OAS1, OAS2, CTSL1, SLC29A1, TPI1, RAC2, DMD, SCARB1, SCARB2, ERO1L, HIP1, P4HB, MET, GALT, S100A12, CYP4B1, PPIF, TNFSF10, CXCL13, CD59, MTR, SLC27A1, KYNU, CYB5R2, CYP2J2, SLC15A1, SGPP1, CYP2C…	1066	1083	12782	1.39503	0.037585	0.00382363	0.114411
XIST																														GOTERM_CC_FAT	GO:0005626~insoluble fraction	97	6.22593	0.00071766	CYP3A5, AQP9, CADM1, UTRN, JAG2, CNGB1, WNT2, LGI3, INSR, FNDC3A, PLD1, F10, UGCG, WNK1, PSD3, CYP2E1, CNGA1, CD36, PTRF, LAMC2, CAV2, GAL3ST4, CAV1, OAS3, AKAP13, OAS1, OAS2, SLC29A1, RAC2, DMD, SCARB1, SCARB2, ERO1L, HIP1, P4HB, MET, CYP4B1, S100A12, PPIF, CD59, SLC27A1, CYP2J2, SLC15A1, SGPP1, CYP2C18, SLC26A2, HMOX2, FOS, CYP39A1, NISCH, SLC23A2, HMOX1, GOPC, SRD5A3, RHOB, NT5E, FOSL1, STS, L…	1066	839	12782	1.38628	0.290988	0.0242638	1.02233
CLDN23																														GOTERM_CC_FAT	GO:0005624~membrane fraction	94	6.03338	0.000773146	SLC27A1, CYP3A5, CYP2J2, AQP9, CADM1, SLC15A1, SGPP1, CYP2C18, UTRN, JAG2, CNGB1, SLC26A2, WNT2, FOS, HMOX2, CYP39A1, NISCH, SLC23A2, HMOX1, GOPC, SRD5A3, RHOB, LGI3, FNDC3A, INSR, NT5E, FOSL1, STS, PLD1, F10, LYN, UGCG, PSD3, WNK1, DHRS9, CYP2E1, CNGA1, SCAP, ADRB2, CD36, PTRF, H6PD, SQLE, SH3KBP1, RAB5A, LAMC2, CAV2, GAL3ST4, CAV1, PPM1A, OAS3, CYP4F22, AKAP13, OAS1, OAS2, UGT1A7, DCT, SLC29A1,…	1066	809	12782	1.39322	0.309597	0.0243962	1.10097
DDAH1																														SP_PIR_KEYWORDS	endoplasmic reticulum	70	4.49294	0.0486	CYB5R3, RTN4, CYP3A5, CYP2J2, CYP2C18, SGPP1, WFS1, CLSTN1, TRAPPC6A, HMOX2, TMEM109, CYP39A1, ELOVL5, INSIG2, ELOVL3, CH25H, NT5C3, HMOX1, AGPAT9, SRD5A3, PIGA, SGK1, PLD1, STS, SPTLC2, PGAP1, UGCG, DHRS9, CYP2E1, METTL7A, SCAP, PJA2, PTRF, PTGDS, H6PD, SQLE, HSD11B1, FKBP9, CYP4F22, RSAD2, OAS1, OAS2, SERPINH1, UGT1A7, UGT1A8, ACSL1, FMO2, DHCR7, ZDHHC9, CYP26B1, BCAP29, ERO1L, ARL6IP5, OLFM1, …	1526	713	19235	1.2375	1	0.310226	52.5169
ZNF320
OPTN																														Annotation Cluster 8	Enrichment Score: 3.683022053709038
CYP26B1																														Category	Term	Count	%	PValue	Genes	List Total	Pop Hits	Pop Total	Fold Enrichment	Bonferroni	Benjamini	FDR
BRF2																														GOTERM_BP_FAT	GO:0010033~response to organic substance	95	6.09756	3.75529e-05	PPARA, KYNU, ADCY2, AQP9, STAR, TLR2, FOXO1, WNT2, FOS, CCNE1, NOD2, GSTM3, AES, APOE, GATA3, HMOX1, IFNG, IL1B, SERPINA1, LOX, DDAH2, INSR, FOSL1, IRAK2, EGFR, F12, IRS2, STS, PLD1, ZCCHC11, LYN, GATM, RXRA, PTPRU, JUNB, GNAL, CCND1, SQLE, SLC25A36, MGEA5, PDGFRA, CTSC, HSPB3, COL1A1, PTAFR, ME1, CAV2, CAV1, ERBB4, PFKFB2, ALDOC, PML, ACP5, TAC1, ADH7, NR3C1, TIMP3, SERPINH1, MANF, UGT1A7, HSPA1…	1177	721	13528	1.51442	0.131588	0.00502621	0.0692918
SCARA5																														GOTERM_BP_FAT	GO:0048545~response to steroid hormone stimulus	35	2.24647	4.77903e-05	CAV2, CAV1, ERBB4, TIMP3, WNT2, UGT1A7, PRSS8, CCNE1, FOS, GSTM3, UGT1A8, HMOX1, GATA3, IL1B, SERPINA1, LOX, INSR, FOSL1, SPP1, TXNIP, STS, RXRA, TGFBR2, IL1RN, MAP1B, NPY1R, PTPRU, BRCA1, JUNB, STAT3, CCND1, DUSP1, SLC25A36, PDGFRA, MGEA5, COL1A1	1177	192	13528	2.09519	0.164356	0.0059672	0.0881737
DKK2																														GOTERM_BP_FAT	GO:0043627~response to estrogen stimulus	22	1.41207	0.000235416	TXNIP, CAV2, CAV1, STS, TGFBR2, MAP1B, NPY1R, TIMP3, BRCA1, STAT3, WNT2, CCNE1, CCND1, GSTM3, DUSP1, HMOX1, GATA3, SLC25A36, PDGFRA, IL1B, SERPINA1, INSR	1177	105	13528	2.40819	0.587106	0.0218714	0.433636
DEFA6																														GOTERM_BP_FAT	GO:0009725~response to hormone stimulus	51	3.27343	0.000924336	PPARA, ADCY2, STAR, FOXO1, WNT2, CCNE1, FOS, GSTM3, HMOX1, GATA3, IL1B, SERPINA1, LOX, FOSL1, INSR, PLD1, STS, IRS2, GATM, LYN, RXRA, PTPRU, JUNB, CCND1, SLC25A36, PDGFRA, MGEA5, COL1A1, ME1, CAV2, CAV1, ERBB4, TAC1, TIMP3, PRSS8, UGT1A7, UGT1A8, SORBS1, PTK2B, PIK3R1, SPP1, TXNIP, TGFBR2, MAP1B, IL1RN, GGH, NPY1R, STAT1, BRCA1, STAT3, DUSP1, TGFBR3	1177	367	13528	1.59721	0.969018	0.0591328	1.69243
PDGFRB																														GOTERM_BP_FAT	GO:0009719~response to endogenous stimulus	55	3.53017	0.000984557	PPARA, ADCY2, STAR, FOXO1, WNT2, CCNE1, FOS, GSTM3, GATA3, HMOX1, IL1B, SERPINA1, LOX, FOSL1, INSR, PLD1, STS, IRS2, LYN, GATM, RXRA, PTPRU, JUNB, GNAL, CCND1, SLC25A36, PDGFRA, MGEA5, COL1A1, ME1, CAV2, CAV1, ERBB4, ALDOC, TAC1, TIMP3, PRSS8, UGT1A7, UGT1A8, SORBS1, PTK2B, PIK3R1, SPP1, TXNIP, MAP1B, TGFBR2, IL1RN, GGH, NPY1R, STAT1, BRCA1, STAT3, DUSP1, SLC18A2, TGFBR3, MGST1	1177	405	13528	1.56086	0.975296	0.0618139	1.80175
PAMR1
ZXDB																														Annotation Cluster 9	Enrichment Score: 3.581371375433188
CELF2																														Category	Term	Count	%	PValue	Genes	List Total	Pop Hits	Pop Total	Fold Enrichment	Bonferroni	Benjamini	FDR
TNFSF12																														GOTERM_BP_FAT	GO:0001568~blood vessel development	43	2.75995	1.47393e-05	RTN4, CAV1, S100A7, IL18, FOXO1, TNFSF12, TCF7L2, CXCL12, MMP2, ZFP36L1, BAK1, TYMP, CXCR4, PTK2B, APOE, HMOX1, DHCR7, RHOB, TGFA, IL1B, ZC3H12A, PKD1, PLCD1, LOX, PPAP2B, ANGPTL4, PLAT, IL8, NF1, TGFBR2, JUNB, SMO, CXCL17, BGN, EREG, ID1, EPGN, LAMA5, NTRK2, COL1A2, TGFBR3, COL1A1, RBPJ	1177	245	13528	2.01725	0.0538705	0.00276496	0.027202
TUB																														GOTERM_BP_FAT	GO:0001944~vasculature development	43	2.75995	2.67966e-05	RTN4, CAV1, S100A7, IL18, FOXO1, TNFSF12, TCF7L2, CXCL12, MMP2, ZFP36L1, BAK1, TYMP, CXCR4, PTK2B, APOE, HMOX1, DHCR7, RHOB, TGFA, IL1B, ZC3H12A, PKD1, PLCD1, LOX, PPAP2B, ANGPTL4, PLAT, IL8, NF1, TGFBR2, JUNB, SMO, CXCL17, BGN, EREG, ID1, EPGN, LAMA5, NTRK2, COL1A2, TGFBR3, COL1A1, RBPJ	1177	251	13528	1.96903	0.0957741	0.00418605	0.0494491
CPXM2																														GOTERM_BP_FAT	GO:0048514~blood vessel morphogenesis	33	2.1181	0.00134143	RTN4, CAV1, S100A7, IL18, TNFSF12, CXCL12, ZFP36L1, BAK1, TYMP, CXCR4, APOE, PTK2B, HMOX1, IL1B, ZC3H12A, TGFA, RHOB, PLCD1, ANGPTL4, PLAT, IL8, NF1, TGFBR2, JUNB, SMO, CXCL17, BGN, EREG, ID1, LAMA5, EPGN, NTRK2, RBPJ	1177	211	13528	1.79758	0.993546	0.0769294	2.4472
C14orf182																														GOTERM_BP_FAT	GO:0001525~angiogenesis	23	1.47625	0.00892058	RTN4, IL8, S100A7, IL18, TGFBR2, TNFSF12, CXCL12, CXCL17, TYMP, EREG, CXCR4, ID1, LAMA5, PTK2B, EPGN, HMOX1, RHOB, ZC3H12A, IL1B, TGFA, PLCD1, RBPJ, ANGPTL4	1177	148	13528	1.78617	1	0.283457	15.244
OLFML3
FLJ45983																														Annotation Cluster 10	Enrichment Score: 3.49233884271022
ZCCHC11																														Category	Term	Count	%	PValue	Genes	List Total	Pop Hits	Pop Total	Fold Enrichment	Bonferroni	Benjamini	FDR
SPON1																														GOTERM_BP_FAT	GO:0010638~positive regulation of organelle organization	21	1.34788	2.08115e-05	CAV2, CAV1, PLEK, DLGAP5, BTC, MAP1B, KATNB1, PML, SMAD3, TAC1, ESPL1, CENPE, WNT2, SORBS3, EREG, EPGN, MAPT, DNMT1, IL1B, TGFA, INSR	1177	83	13528	2.90803	0.0752109	0.00354776	0.0384065
MTR																														GOTERM_BP_FAT	GO:0007346~regulation of mitotic cell cycle	30	1.92555	4.2e-05	CAV2, BTC, PML, TTK, AFAP1L2, RCC1, IL1B, TGFA, BCL6, SIK1, ZWILCH, INSR, EGFR, CDC6, DLGAP5, SMAD3, ESPL1, CENPE, GAS1, UBE2C, CDC25C, CCND1, TRIM35, MAD2L1, EREG, EPGN, KIF20B, FBXO31, DCUN1D3, APBB2	1177	152	13528	2.26848	0.145977	0.00542651	0.0774945
SOD3																														GOTERM_BP_FAT	GO:0051726~regulation of cell cycle	51	3.27343	7.71094e-05	BTC, TTK, BAK1, CDC45, DIRAS3, IL1B, RHOB, TGFA, H2AFX, SIK1, FOSL1, INSR, CABLES1, EGFR, CDC6, PIM1, ESPL1, UBE2C, FOXN3, NEK11, JUNB, INHBA, CCND1, TRIM35, MAD2L1, XPC, EREG, ALOX15B, DCUN1D3, CAV2, PML, AFAP1L2, RCC1, OBFC2A, LIF, TSPYL2, FBXO6, BCL6, ZWILCH, DLGAP5, SMAD3, CENPE, GAS1, CDC25C, CDKN3, BRCA1, CCNB1, EPGN, KIF20B, FBXO31, APBB2	1177	331	13528	1.77092	0.25152	0.0087407	0.142231
MYH3																														GOTERM_BP_FAT	GO:0051130~positive regulation of cellular component organization	32	2.05392	0.000190159	CAV2, CAV1, C3, BTC, PML, KATNB1, TAC1, KIT, WNT2, SORBS3, SORBS1, MAPT, IL1B, TGFA, CDC42EP4, INSR, PIK3R1, HIP1, PLEK, DLGAP5, MAP1B, SMAD4, SMAD3, ESPL1, CENPE, CD63, EREG, EPGN, TPPP, MGEA5, DNMT1, CLEC7A	1177	181	13528	2.03202	0.510562	0.0186269	0.350411
GPC2																														GOTERM_BP_FAT	GO:0051783~regulation of nuclear division	15	0.962773	0.000233254	CAV2, DLGAP5, BTC, TTK, CENPE, ESPL1, CDC25C, RCC1, MAD2L1, EREG, EPGN, KIF20B, IL1B, TGFA, INSR	1177	56	13528	3.07865	0.583736	0.0222221	0.429661
ECM2																														GOTERM_BP_FAT	GO:0007088~regulation of mitosis	15	0.962773	0.000233254	CAV2, DLGAP5, BTC, TTK, CENPE, ESPL1, CDC25C, RCC1, MAD2L1, EREG, EPGN, KIF20B, IL1B, TGFA, INSR	1177	56	13528	3.07865	0.583736	0.0222221	0.429661
SLC22A5																														GOTERM_BP_FAT	GO:0010564~regulation of cell cycle process	23	1.47625	0.000288313	CAV2, DLGAP5, BTC, PML, TTK, ESPL1, CENPE, GAS1, UBE2C, CDC25C, RCC1, BRCA1, LIF, MAD2L1, EREG, EPGN, KIF20B, IL1B, TGFA, BCL6, DCUN1D3, APBB2, INSR	1177	114	13528	2.31889	0.66154	0.0260771	0.530826
CDHR1																														GOTERM_BP_FAT	GO:0033043~regulation of organelle organization	35	2.24647	0.000534814	CAV2, CAV1, ELN, BTC, PML, KATNB1, TTK, TAC1, RCC1, CXCL12, WNT2, SORBS3, MAPT, TMSB15B, IL1B, TGFA, INSR, MLL, PLEK, DLGAP5, MAP1B, SMAD3, ESPL1, CENPE, MID1, CDC25C, EPB49, BRCA1, MAD2L1, EREG, EPGN, KIF20B, DNMT1, SPTBN1, DST	1177	217	13528	1.85381	0.865989	0.0401872	0.982556
DIRAS3																														GOTERM_BP_FAT	GO:0051785~positive regulation of nuclear division	9	0.577664	0.000897888	EREG, EPGN, DLGAP5, BTC, TGFA, IL1B, CENPE, ESPL1, INSR	1177	25	13528	4.13771	0.965778	0.0584857	1.64438
RABGAP1L																														GOTERM_BP_FAT	GO:0045840~positive regulation of mitosis	9	0.577664	0.000897888	EREG, EPGN, DLGAP5, BTC, TGFA, IL1B, CENPE, ESPL1, INSR	1177	25	13528	4.13771	0.965778	0.0584857	1.64438
PPM1M																														GOTERM_BP_FAT	GO:0045787~positive regulation of cell cycle	13	0.834403	0.00315124	EGFR, DLGAP5, BTC, PIM1, CENPE, ESPL1, CCND1, EREG, EPGN, IL1B, TGFA, FOSL1, INSR	1177	57	13528	2.62135	0.999993	0.144462	5.65925
EGFR																														GOTERM_BP_FAT	GO:0051495~positive regulation of cytoskeleton organization	11	0.706033	0.00452383	WNT2, CAV2, CAV1, SORBS3, PLEK, MAPT, MAP1B, KATNB1, SMAD3, TAC1, CENPE	1177	45	13528	2.80955	1	0.179693	8.02833
JDP2
CXCL12																														Annotation Cluster 11	Enrichment Score: 3.357837731241145
ZNF358																														Category	Term	Count	%	PValue	Genes	List Total	Pop Hits	Pop Total	Fold Enrichment	Bonferroni	Benjamini	FDR
TPSB2																														UP_SEQ_FEATURE	propeptide:Removed in mature form	38	2.43902	2.92415e-05	PSMB10, LYPD5, EFNA3, BTC, NRN1, RGMB, GPC2, DIRAS2, ISG15, RAC2, MAP1LC3A, DIRAS3, RAET1L, RHOB, TGFA, VNN1, RRAS, CEACAM6, RHOC, NT5E, GPC1, VNN3, RHEBL1, SPACA4, GBP5, LY6K, GAS1, PLAUR, LYPD6B, LYNX1, RND1, EREG, CD59, ULBP2, GFRA1, PSCA, EFNA5, NTM	1526	229	19113	2.07837	0.104723	0.0538093	0.0540002
COL17A1																														SP_PIR_KEYWORDS	gpi-anchor	23	1.47625	0.000352571	SPACA4, LYPD5, EFNA3, LY6K, GAS1, NRN1, PLAUR, LYPD6B, GPC2, RGMB, LYNX1, CD59, ULBP2, RAET1L, CEACAM6, GFRA1, VNN1, EFNA5, PSCA, GPC1, NT5E, NTM, VNN3	1526	126	19235	2.30089	0.20652	0.0114997	0.525783
WNT2																														GOTERM_CC_FAT	GO:0031225~anchored to membrane	33	2.1181	0.00134533	LYPD5, EFNA3, NRN1, RGMB, GPC2, MAP1LC3A, PPP1R16A, TGM1, CD2, RAET1L, RHOB, VNN1, CEACAM6, DNAJC5, GPC1, NT5E, INPP5A, DLG2, VNN3, SPACA4, LY6K, GAS1, PLAUR, LYPD6B, RGS20, LYNX1, CD59, ULBP2, RAB5A, GFRA1, EFNA5, PSCA, NTM	1066	220	12782	1.79859	0.475257	0.0351907	1.90849
FXR1																														SP_PIR_KEYWORDS	lipoprotein	72	4.62131	0.00267039	CYB5R3, LYPD5, EFNA3, GPC2, ARL11, DIRAS2, APOD, DIRAS3, MAP1LC3A, APOE, RAET1L, TGFA, CEACAM6, VNN1, RHOB, IL1B, RRAS, RHOC, DNAJC5, GPC1, NT5E, DLG2, VNN3, SPACA4, ARL1, PLD1, GBP5, LYN, CHP2, LDLRAD3, PLAUR, LYPD6B, GNAL, ADRB2, LYNX1, RND1, CD36, F3, VSNL1, ULBP2, RAB5A, EFNA5, PSCA, GBP1, WNT5A, CAV1, CLU, BDKRB2, OAS2, NRN1, RGMB, RAC2, PPP1R16A, TGM1, SCARB1, IVL, INPP5A, RHEBL1, PALM2-AKA…	1526	642	19235	1.41363	0.82694	0.0517671	3.9186
ISLR
USP54																														Annotation Cluster 12	Enrichment Score: 3.3090962143522855
PLAC1																														Category	Term	Count	%	PValue	Genes	List Total	Pop Hits	Pop Total	Fold Enrichment	Bonferroni	Benjamini	FDR
PLXNA2																														GOTERM_BP_FAT	GO:0006935~chemotaxis	36	2.31065	2.51113e-07	CXCL1, PLXNA3, CCL3, IL16, S100A9, FPR1, CXCL9, CCL8, CXCR1, CXCR2, FPR3, DEFB4A, CXCL11, CXCL12, CCL4, CCL27, ITGAM, CXCL10, TYMP, RAC2, CCL20, CXCR4, SAA1, IFNG, IL1B, FOSL1, PLD1, IL8, PLAUR, CXCL17, CCR7, CXCL14, CXCL13, PDGFRB, CMTM4, PTAFR	1177	160	13528	2.58607	0.000942988	0.000117922	0.0004635
NID1																														GOTERM_BP_FAT	GO:0042330~taxis	36	2.31065	2.51113e-07	CXCL1, PLXNA3, CCL3, IL16, S100A9, FPR1, CXCL9, CCL8, CXCR1, CXCR2, FPR3, DEFB4A, CXCL11, CXCL12, CCL4, CCL27, ITGAM, CXCL10, TYMP, RAC2, CCL20, CXCR4, SAA1, IFNG, IL1B, FOSL1, PLD1, IL8, PLAUR, CXCL17, CCR7, CXCL14, CXCL13, PDGFRB, CMTM4, PTAFR	1177	160	13528	2.58607	0.000942988	0.000117922	0.0004635
SCARB1																														SP_PIR_KEYWORDS	chemotaxis	20	1.2837	2.17816e-06	CCL3, IL16, IL8, S100A8, S100A9, FPR1, CXCR1, CCL8, FPR3, CXCR2, CXCL11, CXCL12, CCL4, CXCL10, CXCL17, TYMP, CCL20, CXCL13, CMTM4, PTAFR	1526	72	19235	3.50135	0.00142785	0.000178593	0.0032562
NINJ2																														GOTERM_BP_FAT	GO:0007626~locomotory behavior	46	2.9525	2.26866e-05	CXCL1, SNCG, PLXNA3, CCL3, IL16, S100A9, CXCL9, FPR1, CCL8, CXCR1, CXCR2, FPR3, DEFB4A, CACNB4, CXCL11, CXCL12, CCL4, CCL27, ITGAM, CXCL10, ESPN, TYMP, RAC2, CCL20, CXCR4, SAA1, IFNG, IL1B, SEPP1, FOSL1, HPGDS, PLD1, IL8, EFNB3, NPY1R, ANKH, PLAUR, SOD2, CXCL17, CCR7, PTGDS, CXCL14, CXCL13, SLC18A2, PDGFRB, CMTM4, PTAFR	1177	274	13528	1.92959	0.0817031	0.00369899	0.0418663
SGCA																														INTERPRO	IPR018048:Small chemokine, C-X-C, conserved site	9	0.577664	2.64735e-05	CXCL1, CXCL17, CXCL14, IL8, CXCL13, CXCL9, CXCL11, CXCL12, CXCL10	1379	17	16659	6.39556	0.047494	0.0240359	0.0450578
TMEM67																														KEGG_PATHWAY	hsa04060:Cytokine-cytokine receptor interaction	46	2.9525	4.17287e-05	CXCL1, TNFRSF21, CCL3, TNFRSF25, IL18, IL19, CXCL9, CCL8, CXCR1, CXCR2, KIT, TNFSF12, CXCL11, IL7R, CXCL12, CCL4, CCL27, CXCL10, LIF, IL17A, IL23A, CCL20, CXCR4, IL4R, IFNG, CXCR6, TNFRSF19, IL1B, PDGFC, EGFR, IL8, MET, TGFBR2, IL26, IL11RA, INHBA, TSLP, ACVR2A, TNFSF10, CCR7, CXCL14, IL20RA, CXCL13, PDGFRA, PDGFRB, IL22RA2	482	262	5085	1.85225	0.00702749	0.00702749	0.0508457
OLFML1																														SP_PIR_KEYWORDS	cytokine	31	1.98973	8.92315e-05	CXCL1, CCL3, S100A8, IL16, IL18, IL19, CXCL9, CCL8, TNFSF12, IL34, CXCL11, CCL4, CXCL12, CCL27, CXCL10, LIF, IL17A, IL23A, CCL20, IL17F, IFNG, PTN, IL1B, SPP1, IL8, IL26, TSLP, TNFSF10, CXCL14, CXCL13, CMTM4	1526	181	19235	2.15884	0.0568581	0.00417259	0.133314
LAMB2																														GOTERM_BP_FAT	GO:0007610~behavior	65	4.17202	0.000181951	SNCG, PLXNA3, IL16, GM2A, WFS1, IL18, S100A9, CXCR1, CXCR2, CXCL11, CXCL12, CXCL10, FOS, SAA1, CXCR4, IFNG, IL1B, SEPP1, FOSL1, PLD1, STS, EFNB3, PLAUR, BBS1, BBS2, CCR7, PTGDS, PDGFRB, PTAFR, CXCL1, CCL3, CXCL9, FPR1, ABI2, CCL8, TAC1, FPR3, CACNB4, DEFB4A, KIT, CCL4, CCL27, ITGAM, ESPN, TYMP, RAC2, CCL20, PTN, HPGDS, KLK8, S100P, IL8, NF1, MET, NPY1R, IDO1, ANKH, STAT3, SOD2, CXCL17, CXCL14, CX…	1177	469	13528	1.59293	0.495231	0.0183075	0.33531
WISP2																														GOTERM_MF_FAT	GO:0005125~cytokine activity	33	2.1181	0.000261035	CXCL1, NAMPT, CCL3, IL16, FAM3C, IL18, IL19, CXCL9, CCL8, TNFSF12, IL34, CXCL11, CCL4, CXCL12, CCL27, CXCL10, LIF, IL17A, IL23A, CCL20, IL17F, IFNG, IL1B, SPP1, IL8, IL1RN, IL26, INHBA, TSLP, TNFSF10, CXCL14, CXCL13, CMTM4	1114	195	12983	1.97228	0.252943	0.135675	0.417423
ZNF211																														SP_PIR_KEYWORDS	inflammatory response	17	1.09114	0.000298543	CXCL1, CCL3, ELF3, IL8, C3, CXCL9, TLR2, CCL8, CXCL11, CCL4, S100A12, CXCL10, IL23A, CCL20, CXCL13, IL1B, CLEC7A	1526	77	19235	2.78289	0.177884	0.0102562	0.445379
TRAK2																														GOTERM_MF_FAT	GO:0008009~chemokine activity	13	0.834403	0.000371036	CXCL1, CCL3, IL8, CXCL9, CCL8, CXCL11, CXCL12, CCL4, CCL27, CXCL10, CCL20, CXCL14, CXCL13	1114	46	12983	3.29363	0.339345	0.129053	0.592836
MSMB																														GOTERM_MF_FAT	GO:0042379~chemokine receptor binding	13	0.834403	0.000692105	CXCL1, CCL3, IL8, CXCL9, CCL8, CXCL11, CXCL12, CCL4, CCL27, CXCL10, CCL20, CXCL14, CXCL13	1114	49	12983	3.09198	0.538535	0.143302	1.10318
ABCA6																														PIR_SUPERFAMILY	PIRSF002522:CXC chemokine	7	0.449294	0.00110312	CXCL14, IL8, CXCL13, CXCL9, CXCL11, CXCL12, CXCL10	703	14	7396	5.26031	0.516817	0.2153	1.63749
POFUT2																														INTERPRO	IPR001811:Small chemokine, interleukin-8-like	11	0.706033	0.00150938	CXCL1, CCL3, IL8, CCL20, CXCL13, CXCL9, CCL8, CXCL11, CCL4, CXCL12, CXCL10	1379	41	16659	3.24111	0.937734	0.206548	2.53868
EPB41L2																														SMART	SM00199:SCY	11	0.706033	0.0020605	CXCL1, CCL3, IL8, CCL20, CXCL13, CXCL9, CCL8, CXCL11, CCL4, CXCL12, CXCL10	785	41	9079	3.10297	0.485297	0.198594	2.74756
DARC																														BBID	109.Chemokine_families	10	0.641849	0.00256666	CCL3, IL8, CCL20, CXCL13, CXCL9, CCL8, CXCL11, CCL4, CXCL12, CXCL10	49	25	358	2.92245	0.166788	0.166788	2.63214
SGPP1																														INTERPRO	IPR001089:Small chemokine, C-X-C	6	0.385109	0.00281381	CXCL1, IL8, CXCL13, CXCL9, CXCL11, CXCL10	1379	13	16659	5.57561	0.994367	0.250033	4.68364
GPM6B																														INTERPRO	IPR002473:Small chemokine, C-X-C/Interleukin 8	5	0.320924	0.0238087	CXCL1, IL8, CCL20, CXCL13, CXCL12	1379	14	16659	4.31446	1	0.634535	33.6491
SPARCL1																														KEGG_PATHWAY	hsa04062:Chemokine signaling pathway	27	1.73299	0.027959	CXCL1, CCL3, ADCY2, CXCL9, CXCR1, CCL8, CXCR2, CXCL11, CCL4, CXCL12, CCL27, CXCL10, CCL20, RAC2, CXCR4, PTK2B, CXCR6, PIK3R1, IL8, LYN, STAT1, STAT3, STAT2, PRKCB, CCR7, CXCL14, CXCL13	482	187	5085	1.52323	0.991707	0.329254	29.2211
CTSK																														INTERPRO	IPR000827:Small chemokine, C-C group, conserved site	5	0.320924	0.147414	CCL3, CCL20, CCL8, CCL4, CCL27	1379	25	16659	2.4161	1	0.958669	93.3791
CYP4B1																														KEGG_PATHWAY	hsa04620:Toll-like receptor signaling pathway	14	0.898588	0.15534	CCL3, IL8, CXCL9, TLR2, CXCL11, STAT1, CCL4, CXCL10, IKBKE, FOS, IRF7, IL1B, PIK3R1, SPP1	482	101	5085	1.46235	1	0.601619	87.2232
ANGPTL5																														PIR_SUPERFAMILY	PIRSF001950:small inducible chemokine, C/CC types	4	0.256739	0.37509	CCL3, CCL20, CCL8, CCL4	703	23	7396	1.82967	1	0.999999	99.9118
PHLDB1
CACNB4																														Annotation Cluster 13	Enrichment Score: 3.068779135665011
SNHG6																														Category	Term	Count	%	PValue	Genes	List Total	Pop Hits	Pop Total	Fold Enrichment	Bonferroni	Benjamini	FDR
CD248																														GOTERM_BP_FAT	GO:0010035~response to inorganic substance	37	2.37484	3.48393e-05	XDH, CAV1, AQP9, ERBB4, STAR, S100A7, TNNC1, FOS, PTK2B, APOE, HMOX1, SERPINA1, CAT, FOSL1, MT1H, INSR, CUTA, TXNIP, EGFR, SLC8A1, GATM, RXRA, MAP1B, GGH, STAT1, MT1X, SOD3, GART, SOD2, TNNT2, CCND1, MTF1, DUSP1, AS3MT, PDGFRA, CYBRD1, COL1A1	1177	205	13528	2.07446	0.122689	0.00483617	0.0642862
VGLL3																														GOTERM_BP_FAT	GO:0006979~response to oxidative stress	29	1.86136	0.000401412	ERBB4, STAR, S100A7, CLU, PML, GPX2, HMOX2, FOS, APOE, SLC23A2, PTK2B, HMOX1, VNN1, CAT, SEPP1, ETV5, FOSL1, TXNIP, EGFR, SLC8A1, SGK2, GATM, STAT1, SOD2, G6PD, DUSP1, MTF1, COL1A1, SRXN1	1177	164	13528	2.03241	0.778738	0.0352772	0.738329
PHYHD1																														GOTERM_BP_FAT	GO:0000302~response to reactive oxygen species	15	0.962773	0.00477137	TXNIP, SLC8A1, STAR, ERBB4, S100A7, STAT1, SOD2, FOS, DUSP1, PTK2B, APOE, HMOX1, COL1A1, CAT, FOSL1	1177	75	13528	2.29873	1	0.184695	8.44955
SPARC																														GOTERM_BP_FAT	GO:0042542~response to hydrogen peroxide	12	0.770218	0.00795392	TXNIP, SLC8A1, ERBB4, DUSP1, STAR, PTK2B, HMOX1, CAT, COL1A1, STAT1, FOSL1, SOD2	1177	56	13528	2.46292	1	0.261441	13.705
KLF2
SIK1																														Annotation Cluster 14	Enrichment Score: 2.805088740863555
CAPN11																														Category	Term	Count	%	PValue	Genes	List Total	Pop Hits	Pop Total	Fold Enrichment	Bonferroni	Benjamini	FDR
GFRA1																														GOTERM_BP_FAT	GO:0031099~regeneration	18	1.15533	6.3106e-05	KLK6, INA, GATM, RXRA, ALDOC, MAP1B, NINJ2, NINJ1, PTPRU, TIMP3, GAS6, PLAUR, CCNB1, LIF, CCNE1, SMO, CCND1, LAMB2	1177	69	13528	2.99834	0.211085	0.00738189	0.116416
GSR																														GOTERM_BP_FAT	GO:0048589~developmental growth	18	1.15533	0.00117643	KLK6, INA, PPARD, GATM, NINJ2, NINJ1, GAS1, MREG, TIMP3, GLI3, PLAUR, HOXD11, CCNB1, CCNE1, SMO, LAMB2, EREG, IGFBP5	1177	87	13528	2.37799	0.987995	0.0699337	2.14929
LIF																														GOTERM_BP_FAT	GO:0040007~growth	28	1.79718	0.00450936	PPARD, NINJ2, NINJ1, MREG, IL7R, GLI3, TIMP3, HOXD11, CCNE1, LAMB2, NDRG4, DHCR7, SEPP1, KLK6, INA, GATM, RXRA, GAS1, PLAUR, BBS1, CCNB1, INHBA, SMO, CCNB2, EREG, TGFBR3, IGFBP5, PLEKHA1	1177	183	13528	1.75859	1	0.181076	8.00365
ARHGAP12																														GOTERM_BP_FAT	GO:0042246~tissue regeneration	8	0.513479	0.0179842	CCNB1, INA, KLK6, GATM, NINJ2, NINJ1, TIMP3, PLAUR	1177	32	13528	2.87341	1	0.396525	28.4642
KREMEN2
ELN																														Annotation Cluster 15	Enrichment Score: 2.5809826572237267
ZCCHC24																														Category	Term	Count	%	PValue	Genes	List Total	Pop Hits	Pop Total	Fold Enrichment	Bonferroni	Benjamini	FDR
FAM166B																														GOTERM_BP_FAT	GO:0010647~positive regulation of cell communication	48	3.08087	0.000462441	CAV2, PPARD, CAV1, ERBB4, TSPAN6, PPM1A, TTK, SOX4, TAC1, AFAP1L2, ITPKB, KIT, LIF, SORBS3, NOD2, SLC35B2, HMOX1, IFNG, PLEKHG5, TGFA, IL1B, RHOC, CAT, NENF, INSR, FCER1A, EGFR, KLK6, F10, LYN, LGALS1, SMAD4, NDFIP1, NDFIP2, GAS1, WLS, FURIN, ACVR2A, IKBKE, TNFSF10, ADRB2, PLK2, EREG, EPGN, ZDHHC13, F3, NTRK2, F2R	1177	329	13528	1.67688	0.824092	0.0378815	0.85013
TSPAN8																														GOTERM_BP_FAT	GO:0009967~positive regulation of signal transduction	44	2.82413	0.000525501	CAV2, PPARD, CAV1, TSPAN6, PPM1A, TTK, SOX4, AFAP1L2, ITPKB, KIT, LIF, NOD2, SORBS3, SLC35B2, HMOX1, IFNG, PLEKHG5, TGFA, IL1B, RHOC, CAT, NENF, INSR, FCER1A, KLK6, F10, LYN, LGALS1, SMAD4, NDFIP1, NDFIP2, WLS, GAS1, FURIN, ACVR2A, IKBKE, TNFSF10, ADRB2, PLK2, EREG, EPGN, ZDHHC13, F3, F2R	1177	295	13528	1.7143	0.861215	0.0403074	0.965526
SGCE																														GOTERM_BP_FAT	GO:0010740~positive regulation of protein kinase cascade	28	1.79718	0.00119106	PPARD, TSPAN6, PPM1A, LIF, NOD2, SORBS3, SLC35B2, HMOX1, PLEKHG5, IFNG, IL1B, RHOC, CAT, NENF, INSR, F10, LYN, LGALS1, NDFIP1, NDFIP2, WLS, IKBKE, ADRB2, TNFSF10, PLK2, F3, ZDHHC13, F2R	1177	167	13528	1.92708	0.988638	0.0696715	2.17573
C2orf68																														GOTERM_BP_FAT	GO:0010627~regulation of protein kinase cascade	35	2.24647	0.00553531	CAV1, PPARD, PTPLAD1, TSPAN6, PPM1A, TIMP2, LIF, NOD2, SORBS3, SLC35B2, PTK2B, HMOX1, PLEKHG5, IFNG, IL1B, RHOC, CAT, NENF, INSR, FCER1A, F10, LYN, LGALS1, NF1, NDFIP1, NDFIP2, WLS, IKBKE, ADRB2, TNFSF10, PLK2, F3, ZDHHC13, F2R, IL22RA2	1177	249	13528	1.61557	1	0.198965	9.73801
PPAP2B																														GOTERM_BP_FAT	GO:0043123~positive regulation of I-kappaB kinase/NF-kappaB cascade	17	1.09114	0.00916681	LGALS1, PPM1A, TSPAN6, NDFIP1, NDFIP2, WLS, IKBKE, TNFSF10, NOD2, PLK2, SLC35B2, HMOX1, ZDHHC13, PLEKHG5, IL1B, RHOC, F2R	1177	97	13528	2.01435	1	0.285311	15.6318
NEUROD2																														GOTERM_BP_FAT	GO:0043122~regulation of I-kappaB kinase/NF-kappaB cascade	17	1.09114	0.0222422	LGALS1, PPM1A, TSPAN6, NDFIP1, NDFIP2, WLS, IKBKE, TNFSF10, NOD2, PLK2, SLC35B2, HMOX1, ZDHHC13, PLEKHG5, IL1B, RHOC, F2R	1177	107	13528	1.82609	1	0.43072	33.9777
LGI3
FIBIN																														Annotation Cluster 16	Enrichment Score: 2.535685605155995
FBLN5																														Category	Term	Count	%	PValue	Genes	List Total	Pop Hits	Pop Total	Fold Enrichment	Bonferroni	Benjamini	FDR
CACNB1																														GOTERM_BP_FAT	GO:0016477~cell migration	42	2.69576	0.000474249	CAV2, PPARD, FUT8, IL16, PLXNA2, S100A9, ABI2, CXCR2, KIT, TNFSF12, CXCL12, ITGAM, WNT2, NDE1, GAB2, CXCR4, SAA1, PTK2B, IFNG, IL1B, SCARB1, PPAP2A, PPAP2B, S100A2, FN1, PLAT, S100P, IL8, ARHGEF7, MET, EMX2, PSG2, SMO, TNS1, PARP9, ID1, LAMA5, TGFBR3, PDGFRB, HBEGF, LAMC1, APBB2	1177	276	13528	1.74903	0.831729	0.0380021	0.871747
ZNF704																														GOTERM_BP_FAT	GO:0051674~localization of cell	42	2.69576	0.00365872	CAV2, PPARD, FUT8, IL16, PLXNA2, S100A9, ABI2, CXCR2, KIT, TNFSF12, CXCL12, ITGAM, WNT2, NDE1, GAB2, CXCR4, SAA1, PTK2B, IFNG, IL1B, SCARB1, PPAP2A, PPAP2B, S100A2, FN1, PLAT, S100P, IL8, ARHGEF7, MET, EMX2, PSG2, SMO, TNS1, PARP9, ID1, LAMA5, TGFBR3, PDGFRB, HBEGF, LAMC1, APBB2	1177	307	13528	1.57242	0.999999	0.158137	6.5418
LTBP4																														GOTERM_BP_FAT	GO:0048870~cell motility	42	2.69576	0.00365872	CAV2, PPARD, FUT8, IL16, PLXNA2, S100A9, ABI2, CXCR2, KIT, TNFSF12, CXCL12, ITGAM, WNT2, NDE1, GAB2, CXCR4, SAA1, PTK2B, IFNG, IL1B, SCARB1, PPAP2A, PPAP2B, S100A2, FN1, PLAT, S100P, IL8, ARHGEF7, MET, EMX2, PSG2, SMO, TNS1, PARP9, ID1, LAMA5, TGFBR3, PDGFRB, HBEGF, LAMC1, APBB2	1177	307	13528	1.57242	0.999999	0.158137	6.5418
NT5E																														GOTERM_BP_FAT	GO:0006928~cell motion	57	3.65854	0.0113395	TLN1, PPARD, PLXNA3, IL16, PLXNA2, S100A9, CXCR2, TNFSF12, CXCL12, WNT2, NDE1, GAB2, CXCR4, SAA1, IFNG, VNN1, IL1B, SPON2, S100A2, EFNB3, ARHGEF7, EMX2, PSG2, PLAUR, SMO, TNS1, PDGFRB, EFNA5, LAMC1, CAV2, CCL3, FUT8, VIM, FPR1, ABI2, FPR3, KIT, CCL4, ITGAM, PTK2B, SCARB1, PPAP2A, PPAP2B, FN1, PLAT, S100P, IL8, MET, GAS1, STAT3, LSP1, PARP9, ID1, LAMA5, TGFBR3, HBEGF, APBB2	1177	475	13528	1.37924	1	0.322609	18.9819
ANK2
ADCY2																														Annotation Cluster 17	Enrichment Score: 2.515450561937744
ROR2																														Category	Term	Count	%	PValue	Genes	List Total	Pop Hits	Pop Total	Fold Enrichment	Bonferroni	Benjamini	FDR
IGFBP5																														INTERPRO	IPR003191:Guanylate-binding protein, C-terminal	5	0.320924	0.00133059	GBP6, GBP5, GBP4, GBP3, GBP1	1379	7	16659	8.62892	0.913469	0.238082	2.24116
SELM																														PIR_SUPERFAMILY	PIRSF005552:guanine nucleotide-binding protein 1	5	0.320924	0.00222884	GBP6, GBP5, GBP4, GBP3, GBP1	703	7	7396	7.51473	0.770177	0.25479	3.2827
SNCG																														INTERPRO	IPR015894:Guanylate-binding protein, N-terminal	5	0.320924	0.00958353	GBP6, GBP5, GBP4, GBP3, GBP1	1379	11	16659	5.49113	1	0.445663	15.1201
PHYHIP
BGN																														Annotation Cluster 18	Enrichment Score: 2.477165107455886
CLEC3B																														Category	Term	Count	%	PValue	Genes	List Total	Pop Hits	Pop Total	Fold Enrichment	Bonferroni	Benjamini	FDR
CCDC80																														UP_SEQ_FEATURE	region of interest:Coil 2	16	1.02696	0.000119724	INA, KRT6C, KRT6A, KRT6B, VIM, KRT31, KRT16P2, KRT73, KRT75, KRT37, KRT77, KRT17, KRT16, KRT79, KRT7, KRT15, KRT78	1526	64	19113	3.13123	0.364246	0.0866066	0.220919
MT4																														UP_SEQ_FEATURE	site:Stutter	11	0.706033	0.000170666	KRT73, KRT6C, KRT6A, KRT75, KRT37, KRT6B, KRT77, KRT79, KRT7, KRT78, KRT31	1526	33	19113	4.17497	0.475696	0.062528	0.314778
C3																														UP_SEQ_FEATURE	region of interest:Linker 1	16	1.02696	0.000344059	INA, KRT6C, KRT6A, KRT6B, VIM, KRT31, KRT16P2, KRT73, KRT75, KRT37, KRT77, KRT17, KRT16, KRT79, KRT7, KRT15, KRT78	1526	70	19113	2.86283	0.727958	0.102806	0.633628
CTSF																														UP_SEQ_FEATURE	region of interest:Coil 1B	16	1.02696	0.000344059	INA, KRT6C, KRT6A, KRT6B, VIM, KRT31, KRT16P2, KRT73, KRT75, KRT37, KRT77, KRT17, KRT16, KRT79, KRT7, KRT15, KRT78	1526	70	19113	2.86283	0.727958	0.102806	0.633628
XPC																														UP_SEQ_FEATURE	region of interest:Coil 1A	16	1.02696	0.000344059	INA, KRT6C, KRT6A, KRT6B, VIM, KRT31, KRT16P2, KRT73, KRT75, KRT37, KRT77, KRT17, KRT16, KRT79, KRT7, KRT15, KRT78	1526	70	19113	2.86283	0.727958	0.102806	0.633628
LSP1																														UP_SEQ_FEATURE	region of interest:Rod	16	1.02696	0.000404512	INA, KRT6C, KRT6A, KRT6B, VIM, KRT31, KRT16P2, KRT73, KRT75, KRT37, KRT77, KRT17, KRT16, KRT79, KRT7, KRT15, KRT78	1526	71	19113	2.82251	0.78359	0.11107	0.744567
GAS6																														UP_SEQ_FEATURE	region of interest:Linker 12	15	0.962773	0.000429521	KRT6C, KRT6A, KRT6B, VIM, KRT31, KRT16P2, KRT73, KRT75, KRT37, KRT77, KRT17, KRT16, KRT79, KRT7, KRT15, KRT78	1526	64	19113	2.93552	0.803133	0.109603	0.790427
TPPP																														UP_SEQ_FEATURE	region of interest:Head	16	1.02696	0.000553082	INA, KRT6C, KRT6A, KRT6B, VIM, KRT31, KRT16P2, KRT73, KRT75, KRT37, KRT77, KRT17, KRT16, KRT79, KRT7, KRT15, KRT78	1526	73	19113	2.74518	0.87667	0.122612	1.01671
MAT1A																														UP_SEQ_FEATURE	region of interest:Tail	16	1.02696	0.000745848	INA, KRT6C, KRT6A, KRT6B, VIM, KRT31, KRT16P2, KRT73, KRT75, KRT37, KRT77, KRT17, KRT16, KRT79, KRT7, KRT15, KRT78	1526	75	19113	2.67198	0.940549	0.13805	1.36877
PDGFRL																														SP_PIR_KEYWORDS	Intermediate filament	16	1.02696	0.00106921	INA, KRT6C, KRT6A, KRT6B, VIM, KRT31, KRT16P2, KRT73, KRT75, KRT37, KRT77, KRT17, KRT16, KRT79, KRT7, KRT15, KRT78	1526	78	19235	2.58561	0.504298	0.0239088	1.58656
NTM																														PIR_SUPERFAMILY	PIRSF002282:cytoskeletal keratin	15	0.962773	0.00139112	KRT6C, KRT6A, KRT6B, VIM, KRT31, KRT16P2, KRT73, KRT75, KRT37, KRT77, KRT17, KRT16, KRT79, KRT7, KRT15, KRT78	703	61	7396	2.58704	0.600437	0.204947	2.06086
ZBTB20																														INTERPRO	IPR018039:Intermediate filament protein, conserved site	15	0.962773	0.0020624	INA, KRT6C, KRT6A, VIM, KRT31, KRT16P2, KRT73, KRT75, KRT37, KRT77, KRT17, KRT16, KRT79, KRT7, KRT15, KRT78	1379	72	16659	2.51677	0.977508	0.223512	3.45353
APOE																														INTERPRO	IPR016044:Filament	15	0.962773	0.0020624	INA, KRT6C, KRT6A, VIM, KRT31, KRT16P2, KRT73, KRT75, KRT37, KRT77, KRT17, KRT16, KRT79, KRT7, KRT15, KRT78	1379	72	16659	2.51677	0.977508	0.223512	3.45353
MT1X																														INTERPRO	IPR001664:Intermediate filament protein	15	0.962773	0.00236157	INA, KRT6C, KRT6A, VIM, KRT31, KRT16P2, KRT73, KRT75, KRT37, KRT77, KRT17, KRT16, KRT79, KRT7, KRT15, KRT78	1379	73	16659	2.48229	0.987037	0.225571	3.94507
IL34																														INTERPRO	IPR003054:Type II keratin	8	0.513479	0.00657242	KRT73, KRT6C, KRT6A, KRT75, KRT77, KRT79, KRT7, KRT78	1379	28	16659	3.45157	0.999995	0.396494	10.6184
FAM107A																														INTERPRO	IPR002957:Keratin, type I	5	0.320924	0.289596	KRT37, KRT17, KRT16, KRT15, KRT31, KRT16P2	1379	33	16659	1.83038	1	0.993446	99.7035
GATA3																														GOTERM_CC_FAT	GO:0045111~intermediate filament cytoskeleton	19	1.21951	0.295309	INA, KRT6C, EIF6, KRT6A, KRT6B, VIM, KRT31, KRT16P2, GAN, KRT73, KRT75, KRT37, KRT17, KRT77, KRT16, KRT79, KRT7, KRT15, KRT78, DST	1066	187	12782	1.2183	1	0.809838	99.3327
ANKRD33B																														SP_PIR_KEYWORDS	keratin	14	0.898588	0.354513	KRT6C, KRT6A, KRT6B, KRT31, KRT16P2, KRT73, KRT75, KRT37, KRT77, KRT17, KRT16, KRT79, KRT7, KRT15, KRT78	1526	144	19235	1.22547	1	0.797164	99.8562
CLDN8																														GOTERM_CC_FAT	GO:0005882~intermediate filament	18	1.15533	0.3559	INA, KRT6C, EIF6, KRT6A, KRT6B, VIM, KRT31, KRT16P2, GAN, KRT73, KRT75, KRT37, KRT17, KRT77, KRT16, KRT79, KRT7, KRT15, KRT78	1066	183	12782	1.17941	1	0.827255	99.8157
ABI3BP																														GOTERM_CC_FAT	GO:0045095~keratin filament	9	0.577664	0.452882	KRT73, KRT6C, KRT6A, KRT75, KRT6B, KRT77, KRT79, KRT7, KRT78	1066	88	12782	1.22631	1	0.887914	99.9822
SOX6
IL11RA																														Annotation Cluster 19	Enrichment Score: 2.4531596044657973
TSC22D3																														Category	Term	Count	%	PValue	Genes	List Total	Pop Hits	Pop Total	Fold Enrichment	Bonferroni	Benjamini	FDR
PTGDS																														SP_PIR_KEYWORDS	zymogen	36	2.31065	1.39807e-05	PSMB10, MMP9, MMP28, MMP2, CTSL1, MMP1, CASP5, PRSS8, PCSK2, IDS, ADAM33, TGM3, TPSB2, CFD, PLAT, KLK6, F12, CPA4, KLK8, F10, CFB, GZMA, GZMB, KLK1, FURIN, MMP12, CASP10, CTSK, TMPRSS11D, TYSND1, PRSS27, CTSC, PGCP, CTSB, ADAMDEC1, CTSF	1526	206	19235	2.20279	0.0091295	0.000916722	0.0208985
MXRA8																														UP_SEQ_FEATURE	propeptide:Activation peptide	17	1.09114	0.000167449	KLK6, CPA4, F10, MMP9, GZMB, KLK1, MMP2, CTSL1, MMP1, MMP12, PRSS8, CTSK, PRSS27, CTSB, TPSB2, CFD, CTSF	1526	73	19113	2.91676	0.469275	0.0679699	0.308854
ADH1B																														SP_PIR_KEYWORDS	Serine protease	24	1.54044	0.000421098	PLAT, KLK6, F12, KLK8, KLK9, F10, CFB, GZMA, GZMB, KLK1, FURIN, TMPRSS4, PCSK2, PRSS8, TMPRSS11D, TYSND1, PRSS27, LTF, PREPL, KLK10, TPSB2, CFD, PRSS22, KLK13	1526	136	19235	2.22439	0.241413	0.0130709	0.627676
CCND1																														UP_SEQ_FEATURE	domain:Peptidase S1	20	1.2837	0.000670529	PLAT, KLK6, F12, KLK8, KLK9, F10, GZMA, CFB, PAMR1, GZMB, KLK1, TMPRSS4, PRSS8, TMPRSS11D, PRSS27, KLK10, TPSB2, CFD, PRSS22, KLK13	1526	106	19113	2.36319	0.920933	0.131485	1.23135
MEGF6																														INTERPRO	IPR001314:Peptidase S1A, chymotrypsin	20	1.2837	0.000809962	PLAT, KLK6, F12, KLK8, KLK9, F10, GZMA, CFB, PAMR1, GZMB, KLK1, TMPRSS4, PRSS8, TMPRSS11D, PRSS27, KLK10, TPSB2, CFD, PRSS22, KLK13	1379	104	16659	2.32317	0.774473	0.257597	1.36994
PLLP																														INTERPRO	IPR018114:Peptidase S1/S6, chymotrypsin/Hap, active site	20	1.2837	0.000913771	PLAT, KLK6, F12, KLK8, KLK9, F10, GZMA, CFB, PAMR1, GZMB, KLK1, TMPRSS4, PRSS8, TMPRSS11D, PRSS27, KLK10, TPSB2, CFD, PRSS22, KLK13	1379	105	16659	2.30105	0.813678	0.244251	1.54423
ESPN																														INTERPRO	IPR001254:Peptidase S1 and S6, chymotrypsin/Hap	21	1.34788	0.00126767	PLAT, KLK6, F12, KLK8, KLK9, F10, GZMA, CFB, PAMR1, GZMB, KLK1, TMPRSS4, PRSS8, TMPRSS11D, TYSND1, PRSS27, KLK10, TPSB2, CFD, PRSS22, KLK13	1379	116	16659	2.18699	0.902846	0.252807	2.13626
EEF2K																														SMART	SM00020:Tryp_SPc	21	1.34788	0.00205446	PLAT, KLK6, F12, KLK8, KLK9, F10, GZMA, CFB, PAMR1, GZMB, KLK1, TMPRSS4, PRSS8, TMPRSS11D, TYSND1, PRSS27, KLK10, TPSB2, CFD, PRSS22, KLK13	785	116	9079	2.09377	0.484293	0.281872	2.73962
GSTM5																														GOTERM_MF_FAT	GO:0004252~serine-type endopeptidase activity	25	1.60462	0.00296478	PAMR1, PRSS8, PCSK2, LTF, PREPL, KLK10, CFD, TPSB2, KLK13, KLK6, PLAT, F12, KLK8, KLK9, F10, GZMA, CFB, GZMB, KLK1, FURIN, TMPRSS4, TMPRSS11D, TYSND1, PRSS27, PRSS22	1114	154	12983	1.89195	0.963723	0.210929	4.64598
TNFRSF25																														UP_SEQ_FEATURE	active site:Charge relay system	27	1.73299	0.00718636	ABHD6, ACOT1, PRSS8, PCSK2, PREPL, KLK10, TPSB2, CFD, KLK13, KLK6, PLAT, F12, KLK8, KLK9, CES1, F10, GZMA, CFB, FAM108C1, GZMB, KLK1, FURIN, TMPRSS4, TMPRSS11D, TYSND1, PRSS27, PRSS22	1526	196	19113	1.72537	1	0.573708	12.473
EMX2																														SP_PIR_KEYWORDS	serine proteinase	11	0.706033	0.00913789	PLAT, PCSK2, F12, F10, C3, CFB, GZMA, GZMB, KLK1, TPSB2, FURIN	1526	54	19235	2.56765	0.997575	0.117908	12.8235
LAMB4																														GOTERM_MF_FAT	GO:0008236~serine-type peptidase activity	26	1.66881	0.00955508	PAMR1, PRSS8, PCSK2, IMMP2L, LTF, PREPL, KLK10, CFD, TPSB2, KLK13, KLK6, PLAT, F12, KLK8, KLK9, F10, GZMA, CFB, GZMB, KLK1, FURIN, TMPRSS4, TMPRSS11D, TYSND1, PRSS27, PRSS22	1114	178	12983	1.70233	0.999978	0.399914	14.2584
CDON																														GOTERM_MF_FAT	GO:0017171~serine hydrolase activity	26	1.66881	0.0109469	PAMR1, PRSS8, PCSK2, IMMP2L, LTF, PREPL, KLK10, CFD, TPSB2, KLK13, KLK6, PLAT, F12, KLK8, KLK9, F10, GZMA, CFB, GZMB, KLK1, FURIN, TMPRSS4, TMPRSS11D, TYSND1, PRSS27, PRSS22	1114	180	12983	1.68341	0.999995	0.388477	16.1686
C14orf132																														SP_PIR_KEYWORDS	Protease	52	3.33761	0.0224213	CNDP2, MMP9, MMP28, OTUB2, MMP2, MMP1, CASP5, IMMP2L, USP18, USP12, LTF, KLK10, YOD1, CFD, TPSB2, KLK13, F12, F10, GZMA, GZMB, ESPL1, MMP12, CTSK, CAPN11, TMPRSS11D, TYSND1, CTSC, PGCP, CTSB, CTSF, PSMB10, CTSL1, PCSK2, PRSS8, USP38, PREPL, ADAM33, USP31, PLAT, KLK6, CPA4, KLK8, KLK9, ADAM23, CFB, KLK1, FURIN, TMPRSS4, CASP10, PRSS27, PRSS22, ADAMDEC1	1526	484	19235	1.35424	1	0.196486	28.7519
HSD11B1																														GOTERM_MF_FAT	GO:0004175~endopeptidase activity	44	2.82413	0.0300706	PSMB10, MMP9, PAMR1, MMP28, PYDC1, MMP2, CTSL1, MMP1, PCSK2, CASP5, PRSS8, USP12, LTF, PREPL, ADAM33, KLK10, TPSB2, CFD, KLK13, PLAT, KLK6, F12, KLK8, KLK9, F10, CFB, ADAM23, GZMA, GZMB, KLK1, FURIN, MMP12, TMPRSS4, CASP10, CTSK, CAPN11, TMPRSS11D, TYSND1, PRSS27, CTSC, CTSB, PRSS22, ADAMDEC1, CTSF	1114	375	12983	1.36745	1	0.602173	38.6882
S100A3																														GOTERM_MF_FAT	GO:0070011~peptidase activity, acting on L-amino acid peptides	59	3.78691	0.0550615	AEBP1, CNDP2, MMP9, MMP28, OTUB2, MMP2, MMP1, CASP5, IMMP2L, USP18, USP12, LTF, KLK10, YOD1, CFD, TPSB2, KLK13, F12, F10, GZMA, CPXM2, GZMB, ESPL1, CLPX, MMP12, CTSK, CAPN11, TMPRSS11D, TYSND1, CTSC, PGCP, CTSB, CTSF, PSMB10, PAMR1, PYDC1, CTSL1, PCSK2, PRSS8, USP38, PREPL, ADAM33, USP31, PLAT, KLK6, CPA4, KLK8, KLK9, ADAM23, CFB, GGH, KLK1, FURIN, TMPRSS4, CASP10, CRBN, PRSS27, PRSS22, ADAMDEC1	1114	549	12983	1.25248	1	0.732317	59.6443
C14orf64																														GOTERM_MF_FAT	GO:0008233~peptidase activity	61	3.91528	0.05989	AEBP1, CNDP2, MMP9, PPP2R5C, MMP28, OTUB2, MMP2, MMP1, CASP5, IMMP2L, USP18, USP12, LTF, KLK10, SERPINA1, YOD1, CFD, TPSB2, KLK13, F12, F10, GZMA, CPXM2, GZMB, ESPL1, CLPX, MMP12, CTSK, CAPN11, TMPRSS11D, TYSND1, CTSC, PGCP, CTSB, CTSF, PSMB10, PAMR1, PYDC1, CTSL1, PCSK2, PRSS8, USP38, PREPL, ADAM33, USP31, PLAT, KLK6, CPA4, KLK8, KLK9, ADAM23, CFB, GGH, KLK1, FURIN, TMPRSS4, CASP10, CRBN, PRSS27…	1114	574	12983	1.23853	1	0.734627	62.8246
LYNX1																														PIR_SUPERFAMILY	PIRSF001135:trypsin	7	0.449294	0.12079	GZMA, GZMB, KLK1, TPSB2, CFD, PRSS22, KLK13	703	36	7396	2.04568	1	0.995019	85.4222
NINJ1
TEF																														Annotation Cluster 20	Enrichment Score: 2.4005368301240737
PDGFRA																														Category	Term	Count	%	PValue	Genes	List Total	Pop Hits	Pop Total	Fold Enrichment	Bonferroni	Benjamini	FDR
WEE1																														UP_SEQ_FEATURE	calcium-binding region:2; high affinity	9	0.577664	0.000127616	S100A3, S100P, S100A8, S100A7, S100A9, S100A7A, S100A7L2, S100A12, S100A2	1526	21	19113	5.36782	0.382949	0.0773149	0.235466
DPYSL3																														PIR_SUPERFAMILY	PIRSF002353:S-100 protein	9	0.577664	0.00018501	S100A3, S100P, S100A8, S100A7, S100A9, S100A7A, S100A7L2, S100A12, S100A2	703	19	7396	4.98345	0.114792	0.0591451	0.276394
GPC1																														INTERPRO	IPR013787:S100/CaBP-9k-type, calcium binding, subdomain	9	0.577664	0.00114359	S100A3, S100P, S100A8, S100A7, S100A9, S100A7A, CRNN, S100A12, S100A2	1379	27	16659	4.02683	0.877926	0.259513	1.92907
MMP2																														INTERPRO	IPR001751:S100/CaBP-9k-type, calcium binding	9	0.577664	0.00148629	S100A3, S100P, S100A8, S100A7, S100A9, S100A7A, S100A7L2, S100A12, S100A2	1379	28	16659	3.88302	0.93503	0.220053	2.50029
SLC8A1																														UP_SEQ_FEATURE	calcium-binding region:1; low affinity	6	0.385109	0.0114221	S100A3, S100P, S100A8, S100A9, S100A12, S100A2	1526	18	19113	4.17497	1	0.681345	19.1197
APOOL																														SP_PIR_KEYWORDS	calcium binding	16	1.02696	0.015654	S100A3, S100P, F10, S100A8, S100A7, S100A9, NID1, SPARC, CDH3, S100A12, PRKCB, LAMB2, CALML3, DSC2, LAMC1, S100A2	1526	103	19235	1.95803	0.999968	0.160902	21.0117
SERPINA12																														SP_PIR_KEYWORDS	EF hand	11	0.706033	0.0187453	S100A3, S100P, S100A8, CALML3, S100A7, SPARCL1, S100A9, PLCD1, SPARC, S100A12, S100A2	1526	60	19235	2.31089	0.999996	0.169127	24.6399
GPRC5C																														UP_SEQ_FEATURE	domain:EF-hand 1	23	1.47625	0.033116	FKBP9, S100A3, S100P, S100A8, TNNC1, S100A7, S100A9, CHP2, FSTL1, P4HTM, S100A12, RAB11FIP3, CAPN11, CALML3, VSNL1, AIF1L, RHOT1, S100A7A, PLCD1, S100A7L2, RCN3, DST, S100A2	1526	182	19113	1.58282	1	0.897202	46.3166
GJB4																														UP_SEQ_FEATURE	domain:EF-hand 2	22	1.41207	0.0557689	FKBP9, S100A3, S100P, S100A8, TNNC1, S100A7, S100A9, CHP2, FSTL1, P4HTM, S100A12, RAB11FIP3, CAPN11, CALML3, VSNL1, RHOT1, S100A7A, PLCD1, S100A7L2, RCN3, DST, S100A2	1526	182	19113	1.514	1	0.956983	65.3539
MMP28
TNS4																														Annotation Cluster 21	Enrichment Score: 2.4003266698000156
CRABP1																														Category	Term	Count	%	PValue	Genes	List Total	Pop Hits	Pop Total	Fold Enrichment	Bonferroni	Benjamini	FDR
TNNT2																														INTERPRO	IPR003619:MAD homology 1, Dwarfin-type	6	0.385109	0.00185725	SMAD4, SMAD3, NFIX, NFIC, NFIA, NFIB	1379	12	16659	6.04025	0.967183	0.231128	3.1151
KLF9																														UP_SEQ_FEATURE	DNA-binding region:CTF/NF-I	4	0.256739	0.00190699	NFIX, NFIC, NFIA, NFIB	1526	4	19113	12.5249	0.999269	0.250868	3.46445
VWA5A																														INTERPRO	IPR019548:CTF transcription factor/nuclear factor 1, N-terminal	4	0.256739	0.00211951	NFIX, NFIC, NFIA, NFIB	1379	4	16659	12.0805	0.979754	0.216306	3.54754
LCE5A																														INTERPRO	IPR019739:CTF transcription factor/nuclear factor 1, conserved site	4	0.256739	0.00211951	NFIX, NFIC, NFIA, NFIB	1379	4	16659	12.0805	0.979754	0.216306	3.54754
ADRB2																														INTERPRO	IPR000647:CTF transcription factor/nuclear factor 1	4	0.256739	0.00211951	NFIX, NFIC, NFIA, NFIB	1379	4	16659	12.0805	0.979754	0.216306	3.54754
SLC2A4RG																														SMART	SM00523:DWA	6	0.385109	0.00224338	SMAD4, SMAD3, NFIX, NFIC, NFIA, NFIB	785	12	9079	5.7828	0.514794	0.165394	2.98803
SPATA13																														PIR_SUPERFAMILY	PIRSF018476:nuclear factor 1	4	0.256739	0.0031656	NFIX, NFIC, NFIA, NFIB	703	4	7396	10.5206	0.876243	0.29407	4.63213
FKBP5																														SP_PIR_KEYWORDS	dna replication	10	0.641849	0.26188	CDC6, TOP1, CDC45, POLE2, RRM2, NFIX, POLB, NFIC, NFIA, NFIB	1526	88	19235	1.43237	1	0.723383	98.932
RHOB
COL6A2																														Annotation Cluster 22	Enrichment Score: 2.368770164121165
SDC2																														Category	Term	Count	%	PValue	Genes	List Total	Pop Hits	Pop Total	Fold Enrichment	Bonferroni	Benjamini	FDR
MAML2																														GOTERM_BP_FAT	GO:0007155~cell adhesion	84	5.39153	0.0020657	CLDN8, MPZL3, PPARD, AEBP1, MPZL2, CADM1, COL21A1, CLSTN1, POSTN, EDIL3, CXCL12, WISP2, TGFBI, VNN1, COL12A1, RHOB, SPON2, CDH26, FNDC3A, SPON1, EGFR, SPACA4, CLCA2, MAGI1, CDHR1, PTPRS, CPXM2, PTPRU, SSPN, CD36, CLDN1, NPTN, ROR2, LAMC2, SGCE, LAMC1, MFAP4, DST, MIA, DCBLD2, CLDN17, NINJ2, NINJ1, NEO1, CRNN, CDH3, CCL4, ITGAM, ISLR, LAMB4, SORBS3, RGMB, COL17A1, LAMB2, SORBS1, PTK2B, COL6A2, CD2…	1177	700	13528	1.37924	0.999577	0.105047	3.74486
KRT31																														GOTERM_BP_FAT	GO:0022610~biological adhesion	84	5.39153	0.00219585	CLDN8, MPZL3, PPARD, AEBP1, MPZL2, CADM1, COL21A1, CLSTN1, POSTN, EDIL3, CXCL12, WISP2, TGFBI, VNN1, COL12A1, RHOB, SPON2, CDH26, FNDC3A, SPON1, EGFR, SPACA4, CLCA2, MAGI1, CDHR1, PTPRS, CPXM2, PTPRU, SSPN, CD36, CLDN1, NPTN, ROR2, LAMC2, SGCE, LAMC1, MFAP4, DST, MIA, DCBLD2, CLDN17, NINJ2, NINJ1, NEO1, CRNN, CDH3, CCL4, ITGAM, ISLR, LAMB4, SORBS3, RGMB, COL17A1, LAMB2, SORBS1, PTK2B, COL6A2, CD2…	1177	701	13528	1.37727	0.999741	0.109811	3.9763
NFIC																														SP_PIR_KEYWORDS	cell adhesion	47	3.01669	0.0172592	MPZL3, MPZL2, CADM1, CLSTN1, NINJ2, NINJ1, POSTN, EDIL3, NEO1, CDH3, ITGAM, LAMB4, WISP2, SORBS3, LAMB2, TGFBI, CD2, COL6A2, RHOB, COL6A1, COL12A1, CDH26, SPON2, SPP1, FN1, SPON1, DPT, SPACA4, CLCA2, LPP, ADAM23, CDHR1, PTPRS, NID1, PTPRU, OMD, CD36, LAMA5, FBLN5, TROAP, DSC2, LAMC2, LAMC1, MFAP4, PDZD2, DST, NTM	1526	422	19235	1.40386	0.999989	0.168237	22.9156
GPR124
ID4																														Annotation Cluster 23	Enrichment Score: 2.3384162910202817
AHSA2																														Category	Term	Count	%	PValue	Genes	List Total	Pop Hits	Pop Total	Fold Enrichment	Bonferroni	Benjamini	FDR
BRD3																														SP_PIR_KEYWORDS	chondroitin sulfate proteoglycan	8	0.513479	0.000185538	BGN, HSPG2, TGFBR3, DCN, SDC4, GPC1, SDC2, SRGN	1526	17	19235	5.93169	0.114608	0.00713468	0.277012
PRODH																														UP_SEQ_FEATURE	glycosylation site:O-linked (Xyl...) (heparan sulfate)	5	0.320924	0.00116087	GPC2, HSPG2, SDC4, GPC1, SDC2	1526	7	19113	8.94636	0.98765	0.173908	2.12271
EMX2OS																														SP_PIR_KEYWORDS	proteoglycan	12	0.770218	0.00299217	GPC2, OMD, BGN, CXCR4, HSPG2, TGFBR3, DCN, SDC4, GPC1, SDC2, SRGN, HMMR	1526	54	19235	2.80108	0.859957	0.0531416	4.381
C7orf59																														SP_PIR_KEYWORDS	heparan sulfate	5	0.320924	0.0331277	GPC2, HSPG2, SDC4, GPC1, SDC2	1526	16	19235	3.93902	1	0.24673	39.5669
LFNG																														UP_SEQ_FEATURE	glycosylation site:O-linked (Xyl...) (glycosaminoglycan)	4	0.256739	0.0951751	BGN, TGFBR3, DCN, SRGN	1526	14	19113	3.57854	1	0.988937	84.2357
RFX2
TCF7L2																														Annotation Cluster 24	Enrichment Score: 2.333552256575761
MIR568																														Category	Term	Count	%	PValue	Genes	List Total	Pop Hits	Pop Total	Fold Enrichment	Bonferroni	Benjamini	FDR
WNT7B																														INTERPRO	IPR000215:Protease inhibitor I4, serpin	13	0.834403	6.13555e-05	SERPINA12, SERPINH1, SERPINB9, SERPINA9, SERPINF1, SERPINB7, SERPINA3, SERPINB1, SERPINA1, SERPINB4, SERPINB13, SERPINB3, DLG2	1379	40	16659	3.92616	0.106648	0.0368938	0.104398
WDR52																														SMART	SM00093:SERPIN	13	0.834403	9.11927e-05	SERPINA12, SERPINH1, SERPINB9, SERPINA9, SERPINF1, SERPINB7, SERPINA3, SERPINB1, SERPINA1, SERPINB4, SERPINB13, SERPINB3, DLG2	785	40	9079	3.75882	0.0289384	0.0289384	0.123105
CYBRD1																														PIR_SUPERFAMILY	PIRSF001630:serpin	12	0.770218	0.000142996	SERPINB9, SERPINA9, SERPINF1, SERPINA12, SERPINB7, SERPINA3, SERPINB1, SERPINB4, SERPINA1, SERPINB3, SERPINB13, SERPINH1	703	33	7396	3.82568	0.0899366	0.0899366	0.213691
C5orf46																														GOTERM_MF_FAT	GO:0004867~serine-type endopeptidase inhibitor activity	18	1.15533	0.00191001	SERPINA12, SERPINH1, FURIN, A2ML1, SERPINB9, WFDC12, SERPINA9, SERPINF1, SERPINB7, PI3, SERPINA3, SERPINB1, ITIH5, SERPINA1, SERPINB4, SERPINB3, SERPINB13, CRIM1	1114	92	12983	2.28021	0.881817	0.211229	3.01679
ZNF528																														GOTERM_MF_FAT	GO:0004866~endopeptidase inhibitor activity	24	1.54044	0.00285074	C3, SERPINA12, TIMP2, SERPINH1, FURIN, TIMP3, A2ML1, TIMP1, WFDC12, SERPINB9, SERPINA9, SERPINF1, CST7, PI3, SERPINB7, SERPINA3, SERPINB1, ITIH5, SERPINA1, SERPINB4, SERPINB3, CSTA, SERPINB13, CRIM1	1114	145	12983	1.929	0.958779	0.233358	4.47107
BHLHE41																														GOTERM_MF_FAT	GO:0030414~peptidase inhibitor activity	24	1.54044	0.00562831	C3, SERPINA12, TIMP2, SERPINH1, FURIN, TIMP3, A2ML1, TIMP1, WFDC12, SERPINB9, SERPINA9, SERPINF1, CST7, PI3, SERPINB7, SERPINA3, SERPINB1, ITIH5, SERPINA1, SERPINB4, SERPINB3, CSTA, SERPINB13, CRIM1	1114	153	12983	1.82814	0.998172	0.295491	8.64654
ZNF260																														SP_PIR_KEYWORDS	Serine protease inhibitor	13	0.834403	0.0232863	SERPINA12, SERPINB9, WFDC12, SERPINA9, SERPINB7, PI3, SERPINA3, ITIH5, SERPINB1, SERPINA1, SERPINB4, SERPINB13, SERPINB3	1526	80	19235	2.04829	1	0.20069	29.6886
IL17RE																														SP_PIR_KEYWORDS	serine proteinase inhibitor	6	0.385109	0.0262738	PI3, SERPINA3, SERPINB1, SERPINB4, SERPINA1, SERPINB13	1526	22	19235	3.43769	1	0.218079	32.836
SPATA18																														SP_PIR_KEYWORDS	protease inhibitor	15	0.962773	0.0431503	SERPINA12, SERPINB9, WFDC12, SERPINA9, CST7, SERPINB7, PI3, SERPINA3, SERPINB1, ITIH5, SERPINA1, SERPINB4, SERPINB3, CSTA, SERPINB13	1526	107	19235	1.76703	1	0.288527	48.2843
ZNF766																														UP_SEQ_FEATURE	site:Reactive bond	7	0.449294	0.14609	SERPINB9, SERPINB7, SERPINA3, SERPINB4, SERPINA1, SERPINB3, SERPINB13	1526	45	19113	1.94832	1	0.9968	94.5917
SLC29A1																														GOTERM_MF_FAT	GO:0004857~enzyme inhibitor activity	28	1.79718	0.226563	C3, SERPINA12, TIMP2, SERPINH1, TIMP3, TIMP1, SERPINA9, SERPINA3, PTN, ITIH5, SERPINA1, SERPINB13, CRIM1, ANGPTL4, TXNIP, WNK1, FURIN, A2ML1, SERPINB9, WFDC12, SERPINF1, CST7, PI3, SERPINB7, SERPINB1, SERPINB4, CSTA, SERPINB3	1114	270	12983	1.2086	1	0.943284	98.3696
INPP5A
ZNF544																														Annotation Cluster 25	Enrichment Score: 2.2412231668836684
CHP2																														Category	Term	Count	%	PValue	Genes	List Total	Pop Hits	Pop Total	Fold Enrichment	Bonferroni	Benjamini	FDR
PHF3																														GOTERM_BP_FAT	GO:0012501~programmed cell death	75	4.81386	0.00203028	RTN4, PPARD, MEF2A, FASTKD1, CADM1, SGPP1, IL19, CXCR2, TNFSF12, DNASE1L3, MCF2L, CASP5, MAGED1, BAK1, TOP1, NISCH, BAG1, CXCR4, IFNG, RHOB, IL1B, DAP, C11ORF82, MAGEH1, SGK1, GZMA, BCL2A1, ESPL1, GZMB, NLRP1, ELMO2, TNS4, TRIM35, NME3, EYA2, F3, SH3KBP1, MDM4, TNFRSF21, GSDMA, TNFRSF25, ALDOC, CLU, PML, AKAP13, ZBTB16, KIT, TSC22D3, IL17A, PTK2B, PLEKHG5, BCAP29, TNFRSF19, ZC3H12A, XAF1, SRGN, H…	1177	611	13528	1.41084	0.999517	0.106212	3.68177
FAM13A																														GOTERM_BP_FAT	GO:0016265~death	85	5.45571	0.00355631	RTN4, PPARD, FASTKD1, MEF2A, CADM1, SGPP1, IL19, CXCR2, TNFSF12, DNASE1L3, MCF2L, CASP5, MAGED1, BAK1, TOP1, NISCH, BAG1, CXCR4, HMOX1, IFNG, IL1B, RHOB, DAP, C11ORF82, MAGEH1, SGK1, GZMA, BCL2A1, ESPL1, GAN, POLB, GZMB, OPTN, NLRP1, ELMO2, TNS4, TRIM35, NME3, EYA2, F3, MGEA5, SH3KBP1, MDM4, TNFRSF21, GSDMA, TNFRSF25, ALDOC, CLU, PML, AKAP13, ZBTB16, KIT, TSC22D3, IL17A, PTK2B, PLEKHG5, BCAP29, T…	1177	724	13528	1.34939	0.999998	0.155853	6.36433
GLT8D2																														GOTERM_BP_FAT	GO:0008219~cell death	84	5.39153	0.00434124	RTN4, PPARD, FASTKD1, MEF2A, CADM1, SGPP1, IL19, CXCR2, TNFSF12, DNASE1L3, MCF2L, CASP5, MAGED1, BAK1, TOP1, NISCH, BAG1, CXCR4, HMOX1, IFNG, IL1B, RHOB, DAP, C11ORF82, MAGEH1, SGK1, GZMA, BCL2A1, ESPL1, GAN, POLB, GZMB, OPTN, NLRP1, ELMO2, TNS4, TRIM35, NME3, EYA2, F3, MGEA5, SH3KBP1, MDM4, TNFRSF21, GSDMA, TNFRSF25, ALDOC, CLU, PML, AKAP13, ZBTB16, KIT, TSC22D3, IL17A, PTK2B, PLEKHG5, BCAP29, T…	1177	719	13528	1.34279	1	0.176828	7.71645
MAGI1																														GOTERM_BP_FAT	GO:0006915~apoptosis	72	4.62131	0.00479578	RTN4, PPARD, MEF2A, FASTKD1, CADM1, SGPP1, IL19, CXCR2, TNFSF12, DNASE1L3, MCF2L, CASP5, MAGED1, BAK1, NISCH, BAG1, CXCR4, IFNG, RHOB, IL1B, DAP, C11ORF82, MAGEH1, SGK1, GZMA, BCL2A1, ESPL1, GZMB, NLRP1, ELMO2, TNS4, TRIM35, NME3, EYA2, F3, SH3KBP1, MDM4, TNFRSF21, GSDMA, TNFRSF25, ALDOC, CLU, PML, AKAP13, ZBTB16, TSC22D3, IL17A, PTK2B, PLEKHG5, BCAP29, TNFRSF19, ZC3H12A, XAF1, SRGN, HIP1, MLL, L…	1177	602	13528	1.37465	1	0.183668	8.49098
SPON2																														SP_PIR_KEYWORDS	Apoptosis	41	2.63158	0.0413863	TNFRSF21, MEF2A, CADM1, GSDMA, TNFRSF25, IL19, CLU, TNFSF12, DNASE1L3, CASP5, BAK1, TSC22D3, NISCH, BAG1, BCAP29, RHOB, TNFRSF19, ZC3H12A, C11ORF82, DAP, XAF1, SRGN, HIP1, SGK1, MLL, GZMA, CHAC1, KLF11, BCL2A1, RYBP, GZMB, CARD6, PPP1R13L, NLRP1, ELMO2, TNS4, CASP10, TRIM35, TNFSF10, NME3, SH3KBP1	1526	381	19235	1.35643	1	0.283991	46.8405
ZNF573
NFIX																														Annotation Cluster 26	Enrichment Score: 2.2320604357232243
GLTSCR2																														Category	Term	Count	%	PValue	Genes	List Total	Pop Hits	Pop Total	Fold Enrichment	Bonferroni	Benjamini	FDR
EPB41L4B																														UP_SEQ_FEATURE	domain:Leucine-zipper	20	1.2837	0.00106801	MAF, HLF, JDP2, MITF, CREB5, JUNB, TSC22D1, MYCL1, IKBKE, FOS, TSC22D3, ATF7, JUND, TEF, MLXIP, TCF4, NFE2L3, FOSL1, TCF12, CREBL2	1526	110	19113	2.27725	0.982445	0.167854	1.95449
APOD																														INTERPRO	IPR004827:Basic-leucine zipper (bZIP) transcription factor	12	0.770218	0.00355522	MAF, HLF, FOS, JDP2, ATF7, JUND, TEF, CREB5, NFE2L3, FOSL1, JUNB, CREBL2	1379	53	16659	2.73521	0.998564	0.279137	5.8829
COBL																														SMART	SM00338:BRLZ	12	0.770218	0.00487476	MAF, HLF, FOS, JDP2, ATF7, JUND, TEF, CREB5, NFE2L3, FOSL1, JUNB, CREBL2	785	53	9079	2.61863	0.792684	0.230683	6.3874
BRI3																														INTERPRO	IPR011616:bZIP transcription factor, bZIP-1	8	0.513479	0.0117456	FOS, JDP2, ATF7, JUND, CREB5, NFE2L3, FOSL1, JUNB	1379	31	16659	3.11755	1	0.482149	18.2199
C10orf67																														UP_SEQ_FEATURE	DNA-binding region:Basic motif	21	1.34788	0.0318001	MAF, HLF, JDP2, MITF, CREB5, MXD1, JUNB, MXD4, MYCL1, FOS, ATF7, JUND, TEF, NEUROD2, MLXIP, TCF4, BHLHE41, NFE2L3, FOSL1, TCF12, CREBL2	1526	161	19113	1.63368	1	0.900409	44.9508
MYH14
PTPN21																														Annotation Cluster 27	Enrichment Score: 2.1985612860007717
FAM153A																														Category	Term	Count	%	PValue	Genes	List Total	Pop Hits	Pop Total	Fold Enrichment	Bonferroni	Benjamini	FDR
SPATA7																														GOTERM_CC_FAT	GO:0030426~growth cone	13	0.834403	0.00135124	MYO5A, ARHGEF7, UTRN, MAP1B, DPYSL3, DPYSL2, RUFY3, PTK2B, CXCR4, MAPT, NTRK2, MYH14, APBB2	1066	54	12782	2.88663	0.476742	0.033514	1.9168
TRAPPC6A																														GOTERM_CC_FAT	GO:0030427~site of polarized growth	13	0.834403	0.00159978	MYO5A, ARHGEF7, UTRN, MAP1B, DPYSL3, DPYSL2, RUFY3, PTK2B, CXCR4, MAPT, NTRK2, MYH14, APBB2	1066	55	12782	2.83415	0.535552	0.0376194	2.26562
SUN1																														GOTERM_CC_FAT	GO:0043005~neuron projection	36	2.31065	0.117361	MYO5A, SNCG, ADCY2, CADM1, WFS1, ALDOC, UTRN, VIM, KATNB1, PPM1A, TAC1, ABI2, NUMA1, CXCR4, APOE, PTK2B, MAPT, GOPC, KLHL24, ARHGEF7, RXRA, NF1, MAP1B, DPYSL3, NPY1R, DPYSL2, STAT1, RUFY3, ITPR2, ADRB2, NTRK2, TSGA10, RAB5A, CACNA1H, MYH14, APBB2	1066	342	12782	1.26217	1	0.61294	83.252
TIMP2
MYEOV																														Annotation Cluster 28	Enrichment Score: 2.072361424253572
ZNF677																														Category	Term	Count	%	PValue	Genes	List Total	Pop Hits	Pop Total	Fold Enrichment	Bonferroni	Benjamini	FDR
NFIB																														GOTERM_MF_FAT	GO:0035091~phosphoinositide binding	19	1.21951	0.00193844	SNX18, PLD2, PLD1, SNX29, PIK3C2G, PLEK, SNX1, HS1BP3, ZCCHC14, ITPR2, ADAP2, NISCH, TULP3, SBF2, VNN1, SCARB1, PIK3R1, SNX20, HIP1	1114	100	12983	2.21434	0.885518	0.194856	3.06105
MRC2																														GOTERM_MF_FAT	GO:0005543~phospholipid binding	28	1.79718	0.0023133	SNX18, SNX1, RASAL1, JMJD7-PLA2G4B, NISCH, MAP1LC3A, APOE, VNN1, SCARB1, PIK3R1, HIP1, SNX20, PLD2, PLD1, F10, PIK3C2G, SNX29, PLEK, MAP1B, HS1BP3, ZCCHC14, ITPR2, ADAP2, TULP3, SBF2, F3, PTAFR, PLEKHA1	1114	177	12983	1.84363	0.92475	0.209569	3.64276
UBR4																														INTERPRO	IPR001683:Phox-like	10	0.641849	0.0156024	SNX18, PLD2, PLD1, NISCH, SNX29, PIK3C2G, SNX1, HS1BP3, ZCCHC14, SNX20	1379	48	16659	2.51677	1	0.53262	23.4865
ZNF415																														SMART	SM00312:PX	10	0.641849	0.0200152	SNX18, PLD2, PLD1, NISCH, SNX29, PIK3C2G, SNX1, HS1BP3, ZCCHC14, SNX20	785	48	9079	2.4095	0.998512	0.514882	23.8976
ZNF486																														UP_SEQ_FEATURE	domain:PX	9	0.577664	0.0310426	SNX18, PLD2, PLD1, NISCH, SNX29, PIK3C2G, SNX1, HS1BP3, SNX20	1526	47	19113	2.39839	1	0.903589	44.1498
RRAS
MT1H																														Annotation Cluster 29	Enrichment Score: 2.0696052513800383
AHNAK2																														Category	Term	Count	%	PValue	Genes	List Total	Pop Hits	Pop Total	Fold Enrichment	Bonferroni	Benjamini	FDR
WFS1																														GOTERM_BP_FAT	GO:0010948~negative regulation of cell cycle process	10	0.641849	0.000155724	LIF, MAD2L1, TTK, BCL6, CENPE, ESPL1, GAS1, DCUN1D3, APBB2, BRCA1	1177	25	13528	4.59745	0.44295	0.0161214	0.287042
BAG1																														GOTERM_BP_FAT	GO:0045930~negative regulation of mitotic cell cycle	8	0.513479	0.0019562	EGFR, TRIM35, PML, SMAD3, BCL6, GAS1, DCUN1D3, APBB2	1177	22	13528	4.1795	0.999362	0.103987	3.54972
PRKCB																														GOTERM_BP_FAT	GO:0045749~negative regulation of S phase of mitotic cell cycle	4	0.256739	0.0369527	BCL6, GAS1, DCUN1D3, APBB2	1177	9	13528	5.10828	1	0.53838	50.092
ZNF652																														GOTERM_BP_FAT	GO:0007090~regulation of S phase of mitotic cell cycle	5	0.320924	0.0443757	BCL6, GAS1, DCUN1D3, APBB2, RCC1	1177	16	13528	3.59176	1	0.577376	56.7343
RTN4																														GOTERM_BP_FAT	GO:0033261~regulation of S phase	5	0.320924	0.0898287	BCL6, GAS1, DCUN1D3, APBB2, RCC1	1177	20	13528	2.87341	1	0.728791	82.4005
CYHR1
PKD1																														Annotation Cluster 30	Enrichment Score: 2.0566859280345127
KLF13																														Category	Term	Count	%	PValue	Genes	List Total	Pop Hits	Pop Total	Fold Enrichment	Bonferroni	Benjamini	FDR
LOC113230																														GOTERM_BP_FAT	GO:0001501~skeletal system development	47	3.01669	0.000428828	WNT5A, AEBP1, MMP9, JAG2, ACP5, POSTN, SOX6, ZBTB16, GLI3, MMP2, SLC26A2, HOXD11, IL17F, JUND, PTN, COL12A1, PKD1, AXIN2, SPP1, EGFR, NF1, TGFBR2, HSPG2, SMAD3, SPARC, NPR3, GAS1, ANKH, PRELP, INHBA, SMO, ACVR2A, CTSK, TULP3, HOXB7, CLEC3B, SP3, NAB1, COL1A2, PDGFRA, ROR2, PDGFRB, KIAA1217, COL1A1, IGFBP3, PLEKHA1, IGFBP5	1177	319	13528	1.69342	0.800402	0.0359614	0.788568
KIAA1467																														GOTERM_BP_FAT	GO:0060348~bone development	20	1.2837	0.00971976	EGFR, NF1, HSPG2, SMAD3, ACP5, SPARC, MMP2, SLC26A2, HOXD11, SMO, CTSK, SP3, JUND, NAB1, PTN, COL1A1, AXIN2, IGFBP3, IGFBP5, SPP1	1177	123	13528	1.86888	1	0.292619	16.4966
CLDN1																														GOTERM_BP_FAT	GO:0001503~ossification	18	1.15533	0.0208961	EGFR, NF1, HSPG2, SMAD3, SPARC, MMP2, SLC26A2, SMO, CTSK, SP3, JUND, NAB1, PTN, COL1A1, AXIN2, IGFBP3, IGFBP5, SPP1	1177	115	13528	1.799	1	0.423605	32.2797
DPT																														GOTERM_BP_FAT	GO:0001649~osteoblast differentiation	8	0.513479	0.0681164	SMO, NF1, JUND, SMAD3, COL1A1, IGFBP3, IGFBP5, SPP1	1177	42	13528	2.18926	1	0.671639	72.8054
TOM1L2
CYB5R3																														Annotation Cluster 31	Enrichment Score: 2.025075318519843
FAM134B																														Category	Term	Count	%	PValue	Genes	List Total	Pop Hits	Pop Total	Fold Enrichment	Bonferroni	Benjamini	FDR
EFNA5																														SP_PIR_KEYWORDS	lysosome	23	1.47625	0.00336543	HGSNAT, STS, GM2A, GGH, ACP5, CD63, ACPP, CTSL1, ABCA5, GNS, CTSK, LAMP3, SLC48A1, IDS, HPSE, CTSC, CTSB, CYBASC3, SCARB2, PCYOX1, PLA2G4E, CTSF, GBA	1526	149	19235	1.94571	0.890458	0.0580177	4.91476
SLC25A29																														GOTERM_CC_FAT	GO:0000323~lytic vacuole	30	1.92555	0.0050802	HGSNAT, GM2A, ACP5, TSPAN8, CXCR2, PSAPL1, CTSL1, ABCA5, SLC48A1, IDS, HPSE, CAT, SCARB2, CYBASC3, VPS36, SRGN, GBA, STS, GGH, CD63, ACPP, GNS, CTSK, ADRB2, LAMP3, CTSC, PCYOX1, CTSB, PLA2G4E, CTSF	1066	211	12782	1.70483	0.912806	0.0929746	7.03071
GSTA3																														GOTERM_CC_FAT	GO:0005764~lysosome	30	1.92555	0.0050802	HGSNAT, GM2A, ACP5, TSPAN8, CXCR2, PSAPL1, CTSL1, ABCA5, SLC48A1, IDS, HPSE, CAT, SCARB2, CYBASC3, VPS36, SRGN, GBA, STS, GGH, CD63, ACPP, GNS, CTSK, ADRB2, LAMP3, CTSC, PCYOX1, CTSB, PLA2G4E, CTSF	1066	211	12782	1.70483	0.912806	0.0929746	7.03071
MIA																														GOTERM_CC_FAT	GO:0005773~vacuole	32	2.05392	0.0182089	HGSNAT, GM2A, ACP5, TSPAN8, CXCR2, PSAPL1, CTSL1, ABCA5, SLC48A1, IDS, MAP1LC3A, HPSE, CAT, SCARB2, CYBASC3, VPS36, SRGN, GBA, STS, GGH, CD63, ACPP, GNS, CTSK, ADRB2, LAMP3, SBF2, CTSC, CTSB, PCYOX1, PLA2G4E, CTSF	1066	252	12782	1.52262	0.99985	0.222366	23.1286
CRIP1																														KEGG_PATHWAY	hsa04142:Lysosome	18	1.15533	0.0473736	HGSNAT, GM2A, ACP5, PSAPL1, CD63, CTSL1, AP1S3, GNS, CTSK, LAMP3, GNPTAB, IDS, CTSC, CTSB, SCARB2, GGA2, CTSF, GBA	482	117	5085	1.62305	0.999726	0.401078	44.6503
EPN2
NEURL1B																														Annotation Cluster 32	Enrichment Score: 2.017544336852543
AHNAK																														Category	Term	Count	%	PValue	Genes	List Total	Pop Hits	Pop Total	Fold Enrichment	Bonferroni	Benjamini	FDR
COL6A1																														UP_SEQ_FEATURE	domain:Actin-binding	8	0.513479	0.000621886	SYNE1, SYNE2, DMD, UTRN, SPTBN1, DST, FLNB, PLEC	1526	20	19113	5.00996	0.904948	0.129277	1.14251
PPARA																														UP_SEQ_FEATURE	domain:CH 1	9	0.577664	0.000903743	SYNE1, SYNE2, DMD, UTRN, SPTBN1, DST, FLNB, ASPM, PLEC	1526	27	19113	4.17497	0.967301	0.150304	1.65625
FAM3C																														UP_SEQ_FEATURE	domain:CH 2	9	0.577664	0.000903743	SYNE1, SYNE2, DMD, UTRN, SPTBN1, DST, FLNB, ASPM, PLEC	1526	27	19113	4.17497	0.967301	0.150304	1.65625
TGFBI																														INTERPRO	IPR001589:Actinin-type, actin-binding, conserved site	8	0.513479	0.0019594	SYNE1, SYNE2, DMD, UTRN, SPTBN1, DST, FLNB, PLEC	1379	23	16659	4.20191	0.97281	0.227013	3.28374
SYNE1																														UP_SEQ_FEATURE	repeat:Spectrin 8	6	0.385109	0.00239949	SYNE1, SYNE2, DMD, UTRN, SPTBN1, DST	1526	13	19113	5.78072	0.999887	0.294992	4.34057
SERPINB7																														UP_SEQ_FEATURE	repeat:Spectrin 9	6	0.385109	0.00239949	SYNE1, SYNE2, DMD, UTRN, SPTBN1, DST	1526	13	19113	5.78072	0.999887	0.294992	4.34057
ZFP36L2																														UP_SEQ_FEATURE	repeat:Spectrin 6	6	0.385109	0.00239949	SYNE1, SYNE2, DMD, UTRN, SPTBN1, DST	1526	13	19113	5.78072	0.999887	0.294992	4.34057
KIAA1671																														UP_SEQ_FEATURE	repeat:Spectrin 7	6	0.385109	0.00239949	SYNE1, SYNE2, DMD, UTRN, SPTBN1, DST	1526	13	19113	5.78072	0.999887	0.294992	4.34057
SERPINF1																														INTERPRO	IPR018159:Spectrin/alpha-actinin	9	0.577664	0.00301974	SYNE1, SYNE2, KRT77, DMD, UTRN, SPTBN1, DST, MCF2L, PLEC	1379	31	16659	3.50724	0.996146	0.253651	5.01818
AFF1																														UP_SEQ_FEATURE	repeat:Spectrin 5	6	0.385109	0.00348924	SYNE1, SYNE2, DMD, UTRN, SPTBN1, DST	1526	14	19113	5.36782	0.999998	0.387212	6.25247
KCNJ13																														SMART	SM00150:SPEC	9	0.577664	0.00391168	SYNE1, SYNE2, KRT77, DMD, UTRN, SPTBN1, DST, MCF2L, PLEC	785	31	9079	3.35776	0.716922	0.223071	5.15624
RXRA																														UP_SEQ_FEATURE	repeat:Spectrin 4	7	0.449294	0.00487192	SYNE1, SYNE2, DMD, UTRN, SPTBN1, DST, PLEC	1526	21	19113	4.17497	1	0.459819	8.62629
RPS4X																														INTERPRO	IPR002017:Spectrin repeat	7	0.449294	0.00581214	SYNE1, SYNE2, DMD, UTRN, SPTBN1, DST, MCF2L	1379	21	16659	4.02683	0.999978	0.37238	9.44676
PQLC3																														UP_SEQ_FEATURE	repeat:Spectrin 3	7	0.449294	0.00625358	SYNE1, SYNE2, DMD, UTRN, SPTBN1, DST, PLEC	1526	22	19113	3.9852	1	0.534915	10.9415
ITM2C																														UP_SEQ_FEATURE	repeat:Spectrin 17	5	0.320924	0.0118734	SYNE1, DMD, UTRN, SPTBN1, DST	1526	12	19113	5.21871	1	0.68608	19.799
TIMP3																														UP_SEQ_FEATURE	repeat:Spectrin 16	5	0.320924	0.0118734	SYNE1, DMD, UTRN, SPTBN1, DST	1526	12	19113	5.21871	1	0.68608	19.799
GAS1																														UP_SEQ_FEATURE	repeat:Spectrin 15	5	0.320924	0.0118734	SYNE1, DMD, UTRN, SPTBN1, DST	1526	12	19113	5.21871	1	0.68608	19.799
CAB39L																														UP_SEQ_FEATURE	repeat:Spectrin 14	5	0.320924	0.0118734	SYNE1, DMD, UTRN, SPTBN1, DST	1526	12	19113	5.21871	1	0.68608	19.799
KLK1																														UP_SEQ_FEATURE	repeat:Spectrin 13	5	0.320924	0.0118734	SYNE1, DMD, UTRN, SPTBN1, DST	1526	12	19113	5.21871	1	0.68608	19.799
LYPD6B																														UP_SEQ_FEATURE	repeat:Spectrin 12	5	0.320924	0.0118734	SYNE1, DMD, UTRN, SPTBN1, DST	1526	12	19113	5.21871	1	0.68608	19.799
BTBD16																														UP_SEQ_FEATURE	repeat:Spectrin 11	5	0.320924	0.0118734	SYNE1, DMD, UTRN, SPTBN1, DST	1526	12	19113	5.21871	1	0.68608	19.799
GAB2																														UP_SEQ_FEATURE	repeat:Spectrin 10	5	0.320924	0.0118734	SYNE1, DMD, UTRN, SPTBN1, DST	1526	12	19113	5.21871	1	0.68608	19.799
TNNC1																														UP_SEQ_FEATURE	repeat:Spectrin 2	7	0.449294	0.0146745	SYNE1, SYNE2, DMD, UTRN, SPTBN1, DST, PLEC	1526	26	19113	3.37209	1	0.735931	23.8961
ZNF395																														UP_SEQ_FEATURE	repeat:Spectrin 1	7	0.449294	0.0146745	SYNE1, SYNE2, DMD, UTRN, SPTBN1, DST, PLEC	1526	26	19113	3.37209	1	0.735931	23.8961
MXRA7																														UP_SEQ_FEATURE	repeat:Spectrin 20	4	0.256739	0.0209244	SYNE1, DMD, UTRN, DST	1526	8	19113	6.26245	1	0.811112	32.3356
LAMA5																														UP_SEQ_FEATURE	repeat:Spectrin 19	4	0.256739	0.0209244	SYNE1, DMD, UTRN, DST	1526	8	19113	6.26245	1	0.811112	32.3356
CIRBP																														INTERPRO	IPR001715:Calponin-like actin-binding	12	0.770218	0.0280134	SYNE1, SYNE2, ARHGEF7, DMD, UTRN, SPTBN1, NAV3, DST, MAPRE3, FLNB, ASPM, PLEC	1379	70	16659	2.07094	1	0.670816	38.3499
ESYT2																														UP_SEQ_FEATURE	repeat:Spectrin 18	4	0.256739	0.0295522	SYNE1, DMD, UTRN, DST	1526	9	19113	5.56662	1	0.896649	42.5414
COL1A1																														SMART	SM00033:CH	12	0.770218	0.0365069	SYNE1, SYNE2, ARHGEF7, DMD, UTRN, SPTBN1, NAV3, DST, MAPRE3, FLNB, ASPM, PLEC	785	70	9079	1.98268	0.999994	0.601946	39.4881
MLXIP																														UP_SEQ_FEATURE	repeat:Spectrin 22	3	0.192555	0.0768958	SYNE1, DMD, DST	1526	6	19113	6.26245	1	0.979362	77.1901
FAM117A																														UP_SEQ_FEATURE	repeat:Spectrin 21	3	0.192555	0.102097	SYNE1, DMD, DST	1526	7	19113	5.36782	1	0.991237	86.3204
MITF																														SP_PIR_KEYWORDS	actin-binding	23	1.47625	0.315624	MYO5A, TWF1, BAIAP2L1, MYH3, UTRN, EPB49, FLNB, ESPN, TNS4, EPB41L2, EPB41L3, SYNE1, SYNE2, TNS1, DMD, TMSB15B, AIF1L, SPTBN1, MYH14, DST, ADD3, PLEC, HIP1	1526	247	19235	1.17373	1	0.77056	99.6551
SLC27A3																														SP_PIR_KEYWORDS	actin binding	5	0.320924	0.392599	TNNT2, TNNT1, DMD, UTRN, SPTBN1	1526	40	19235	1.57561	1	0.824423	99.942
TLE4
PTPN14																														Annotation Cluster 33	Enrichment Score: 2.0162982471810924
GLI3																														Category	Term	Count	%	PValue	Genes	List Total	Pop Hits	Pop Total	Fold Enrichment	Bonferroni	Benjamini	FDR
KLF6																														GOTERM_BP_FAT	GO:0000226~microtubule cytoskeleton organization	26	1.66881	0.000849616	KIF23, CAV2, CAV1, CROCC, TTK, RCC1, WNT2, SPC25, KIF2C, NDE1, MAPT, MAP1B, TREX2, ESPL1, NDC80, MID1, UBE2C, PCM1, BRCA1, TACC2, BBS1, BBS2, SASS6, SPAG5, TPPP, DST	1177	147	13528	2.03289	0.958966	0.0564078	1.55663
RHOBTB3																														GOTERM_BP_FAT	GO:0007051~spindle organization	10	0.641849	0.0139542	KIF23, SPC25, SPAG5, TREX2, TTK, ESPL1, NDC80, RCC1, UBE2C, TACC2	1177	45	13528	2.55414	1	0.355937	22.8469
COL21A1																														GOTERM_BP_FAT	GO:0007017~microtubule-based process	30	1.92555	0.0753664	KIF23, CAV2, CAV1, CROCC, TTK, RCC1, WNT2, SPC25, KIF2C, NDE1, MAPT, MAP1B, TREX2, ESPL1, CENPE, NDC80, MID1, UBE2C, PCM1, BRCA1, TACC2, BBS1, BBS2, SASS6, SPAG5, TPPP, KIF20B, RHOT1, KPNA2, DST	1177	253	13528	1.36288	1	0.697812	76.4564
C22orf29
CLU																														Annotation Cluster 34	Enrichment Score: 1.98717414919854
CCL27																														Category	Term	Count	%	PValue	Genes	List Total	Pop Hits	Pop Total	Fold Enrichment	Bonferroni	Benjamini	FDR
F3																														KEGG_PATHWAY	hsa00982:Drug metabolism	16	1.02696	0.000491702	CYP3A5, GSTA3, CYP2C18, ADH1B, GSTT1, ADH7, CYP2E1, GSTM5, ALDH3A1, GSTM1, UGT1A7, GSTM2, GSTM3, UGT1A8, ALDH1A3, FMO2, MGST1	482	62	5085	2.72253	0.0797575	0.0273257	0.597625
APBB2																														UP_SEQ_FEATURE	domain:GST N-terminal	8	0.513479	0.000869021	GSTM1, GSTM2, GSTM3, GSTA3, PTGDS, EEF1G, GSTT1, GSTM5, HPGDS	1526	21	19113	4.77139	0.962706	0.151637	1.5931
TNNT1																														KEGG_PATHWAY	hsa00980:Metabolism of xenobiotics by cytochrome P450	15	0.962773	0.0011064	CYP3A5, GSTA3, CYP2C18, ADH1B, GSTT1, ADH7, CYP2E1, GSTM5, ALDH3A1, GSTM1, UGT1A7, GSTM2, GSTM3, UGT1A8, ALDH1A3, MGST1	482	60	5085	2.63745	0.170627	0.0456945	1.34013
SLCO3A1																														INTERPRO	IPR004045:Glutathione S-transferase, N-terminal	8	0.513479	0.00146665	GSTM1, GSTM2, GSTM3, GSTA3, PTGDS, EEF1G, GSTT1, GSTM5, HPGDS	1379	22	16659	4.39291	0.932639	0.236444	2.46765
ORAI1																														INTERPRO	IPR003081:Glutathione S-transferase, Mu class	4	0.256739	0.00497213	GSTM1, GSTM2, GSTM3, GSTM5	1379	5	16659	9.66439	0.999895	0.340607	8.13543
RGMB																														PIR_SUPERFAMILY	PIRSF000503:glutathione transferase	6	0.385109	0.00511446	GSTM1, GSTM2, GSTM3, GSTA3, GSTT1, GSTM5	703	13	7396	4.85567	0.965921	0.382901	7.38344
C11orf67																														GOTERM_MF_FAT	GO:0004364~glutathione transferase activity	7	0.449294	0.00531263	GSTM1, GSTM2, GSTM3, GSTA3, GSTT1, GSTM5, MGST1	1114	20	12983	4.07904	0.997394	0.295313	8.18076
CRY2																														INTERPRO	IPR004046:Glutathione S-transferase, C-terminal	7	0.449294	0.00581214	GSTM1, GSTM2, GSTM3, GSTA3, EEF1G, GSTT1, GSTM5	1379	21	16659	4.02683	0.999978	0.37238	9.44676
RORA																														UP_SEQ_FEATURE	domain:GST C-terminal	8	0.513479	0.0137561	GSTM1, GSTM2, GSTM3, GSTA3, PTGDS, EEF1G, GSTT1, GSTM5, HPGDS	1526	33	19113	3.03634	1	0.730183	22.5751
RHEBL1																														KEGG_PATHWAY	hsa00480:Glutathione metabolism	11	0.706033	0.0167914	GSTM1, GPX2, GSTM2, GSR, GSTM3, GSTA3, G6PD, RRM2, GSTT1, GSTM5, MGST1	482	50	5085	2.32095	0.942837	0.272385	18.6481
WBP2																														GOTERM_MF_FAT	GO:0016765~transferase activity, transferring alkyl or aryl (other than methyl) groups	10	0.641849	0.0218587	GSTM1, GSTM2, GSTM3, GSTA3, MAT1A, PTAR1, MTR, GSTT1, GSTM5, MGST1	1114	49	12983	2.37845	1	0.52673	29.8205
DPYSL2																														INTERPRO	IPR017933:Glutathione S-transferase/chloride channel, C-terminal	7	0.449294	0.0336565	GSTM1, GSTM2, GSTM3, GSTA3, EEF1G, GSTT1, GSTM5	1379	30	16659	2.81878	1	0.723127	44.1678
GPR155																														INTERPRO	IPR010987:Glutathione S-transferase, C-terminal-like	6	0.385109	0.086731	GSTM1, GSTM2, GSTA3, EEF1G, GSTT1, GSTM5	1379	29	16659	2.49941	1	0.888542	78.6574
AKAP13																														INTERPRO	IPR012335:Thioredoxin fold	12	0.770218	0.212381	GSTM1, GPX2, GSTM2, P4HB, GSTM3, GSTA3, SH3BGRL2, EEF1G, GSTT1, AGR3, GSTM5, SCO2	1379	101	16659	1.43531	1	0.981485	98.2824
CYBASC3																														COG_ONTOLOGY	Posttranslational modification, protein turnover, chaperones	7	0.449294	0.913822	GSTM2, PTAR1, EEF1G, GSTT1, YOD1, DNAJB4, GSTM5	174	104	1950	0.75431	1	0.99089	100
LOX
ALAD																														Annotation Cluster 35	Enrichment Score: 1.9568756135064571
PTPRS																														Category	Term	Count	%	PValue	Genes	List Total	Pop Hits	Pop Total	Fold Enrichment	Bonferroni	Benjamini	FDR
AS3MT																														GOTERM_BP_FAT	GO:0032101~regulation of response to external stimulus	28	1.79718	0.000551301	PPARA, CAV1, IL16, C3, TAC1, TSPAN8, CXCL12, GPX2, APOE, SAA1, BCL6, NT5E, SPP1, FCER1A, F12, KLK8, IL8, PLEK, TGFBR2, CD276, NDFIP1, SMAD3, IDO1, ADRB2, SERPINF1, F3, HOPX, F2R	1177	159	13528	2.02404	0.874042	0.0398096	1.0127
FOXQ1																														GOTERM_BP_FAT	GO:0032102~negative regulation of response to external stimulus	11	0.706033	0.00980983	GPX2, PPARA, ADRB2, KLK8, SERPINF1, SAA1, APOE, CD276, NDFIP1, NT5E, SPP1	1177	50	13528	2.5286	1	0.29259	16.6367
SERPINH1																														GOTERM_BP_FAT	GO:0050727~regulation of inflammatory response	14	0.898588	0.0133155	FCER1A, F12, C3, CD276, NDFIP1, TAC1, IDO1, GPX2, ADRB2, SERPINF1, APOE, SAA1, BCL6, NT5E	1177	76	13528	2.11725	1	0.352191	21.9193
NDFIP2																														GOTERM_BP_FAT	GO:0050728~negative regulation of inflammatory response	8	0.513479	0.0151564	GPX2, ADRB2, SERPINF1, SAA1, APOE, CD276, NDFIP1, NT5E	1177	31	13528	2.9661	1	0.368102	24.5647
TNS1																														GOTERM_BP_FAT	GO:0031348~negative regulation of defense response	8	0.513479	0.032987	GPX2, ADRB2, SERPINF1, SAA1, APOE, CD276, NDFIP1, NT5E	1177	36	13528	2.55414	1	0.51331	46.1591
FCGRT																														GOTERM_BP_FAT	GO:0048585~negative regulation of response to stimulus	15	0.962773	0.0503964	PPARA, KLK8, NDFIP1, CD276, IL7R, GPX2, ADRB2, AES, SERPINF1, APOE, SAA1, IL1B, BCL6, NT5E, SPP1	1177	100	13528	1.72404	1	0.60527	61.4982
H6PD
MCF2L																														Annotation Cluster 36	Enrichment Score: 1.9186512113334564
TCF4																														Category	Term	Count	%	PValue	Genes	List Total	Pop Hits	Pop Total	Fold Enrichment	Bonferroni	Benjamini	FDR
ATP2B1																														GOTERM_CC_FAT	GO:0016323~basolateral plasma membrane	32	2.05392	0.000704404	KCNJ15, CAV2, TLN1, ATP1B1, CAV1, AQP9, CADM1, ERBB4, SLC16A10, S100A7, SDC4, WNT2, COL17A1, SORBS3, ANK2, SORBS1, SLC23A2, PTK2B, DMD, AIF1L, FKBPL, EGFR, SLC12A2, ARHGEF7, LPP, MET, ARHGAP26, TNS4, TNS1, RHCG, SH3KBP1, DST	1066	203	12782	1.89015	0.286468	0.0256296	1.00354
TGFBR2																														GOTERM_CC_FAT	GO:0030055~cell-substrate junction	20	1.2837	0.00216086	CAV2, KCNJ15, CAV1, TLN1, ARHGEF7, LPP, S100A7, SDC4, ARHGAP26, TNS4, WNT2, COL17A1, SORBS3, TNS1, SORBS1, PTK2B, DMD, SH3KBP1, AIF1L, DST	1066	112	12782	2.14118	0.645189	0.0460067	3.04885
ITPRIPL2																														GOTERM_CC_FAT	GO:0005924~cell-substrate adherens junction	17	1.09114	0.0142277	CAV2, KCNJ15, CAV1, TLN1, ARHGEF7, LPP, S100A7, SDC4, ARHGAP26, TNS4, WNT2, SORBS3, TNS1, SORBS1, PTK2B, SH3KBP1, AIF1L	1066	106	12782	1.92302	0.998955	0.193056	18.5443
RPL10																														GOTERM_CC_FAT	GO:0005925~focal adhesion	16	1.02696	0.0214772	KCNJ15, CAV2, CAV1, TLN1, ARHGEF7, LPP, S100A7, SDC4, ARHGAP26, TNS4, WNT2, SORBS3, TNS1, PTK2B, SH3KBP1, AIF1L	1066	102	12782	1.88088	0.99997	0.239421	26.7113
PSAPL1																														GOTERM_CC_FAT	GO:0005912~adherens junction	21	1.34788	0.0328548	CAV2, KCNJ15, CAV1, TLN1, ARHGEF7, LPP, S100A7, ABI2, CDH3, SDC4, ARHGAP26, TNS4, WNT2, SORBS3, RND1, TNS1, SORBS1, PTK2B, TGM1, SH3KBP1, AIF1L	1066	155	12782	1.62454	1	0.33655	38.0081
NRN1																														GOTERM_CC_FAT	GO:0070161~anchoring junction	22	1.41207	0.0489819	CAV2, KCNJ15, CAV1, TLN1, ARHGEF7, LPP, S100A7, ABI2, CDH3, SDC4, ARHGAP26, TNS4, WNT2, SORBS3, RND1, TNS1, SORBS1, PTK2B, TGM1, SH3KBP1, AIF1L, DSC2	1066	172	12782	1.53368	1	0.400608	51.2691
IRX3																														GOTERM_CC_FAT	GO:0030054~cell junction	55	3.53017	0.0495731	CLDN8, KCNJ15, TLN1, CADM1, S100A7, SLC5A1, CLSTN1, UTRN, SYNGR1, SDC4, WNT2, CHRNA9, GOPC, AIF1L, DLG2, CLCA2, MAGI1, ARHGEF7, PSD3, PTPRU, SSPN, ARHGAP26, PJA2, TNS4, EPB41L3, RND1, TNS1, ASH1L, SH3KBP1, CLDN1, PMP22, ADD3, DST, CLDN17, CAV2, CAV1, ABI2, CDH3, COL17A1, SORBS3, SORBS1, PTK2B, DMD, TGM1, HTR3A, GABRA4, LPP, GJB4, GJB6, CLDN23, GJB2, DNMBP, CDC42BPA, DSC2, PDZD2	1066	518	12782	1.27314	1	0.39793	51.7009
ZNF32
MKLN1																														Annotation Cluster 37	Enrichment Score: 1.8276164900629108
SLC12A7																														Category	Term	Count	%	PValue	Genes	List Total	Pop Hits	Pop Total	Fold Enrichment	Bonferroni	Benjamini	FDR
KRT15																														GOTERM_MF_FAT	GO:0005539~glycosaminoglycan binding	24	1.54044	0.00178957	MAMDC2, LTBP4, TGFBR2, C6ORF15, TLR2, CCDC80, CCL8, POSTN, FSTL1, DCN, ECM2, ITGAM, SOD3, PRELP, HMMR, NOD2, BGN, PGLYRP4, APOE, PTN, HBEGF, TGFBR3, LAMC2, FN1	1114	140	12983	1.9979	0.864766	0.221272	2.82912
PNRC1																														GOTERM_MF_FAT	GO:0001871~pattern binding	25	1.60462	0.00296478	MAMDC2, LTBP4, TLR2, CCL8, FSTL1, POSTN, DCN, ITGAM, HMMR, NOD2, PGLYRP4, APOE, PTN, FN1, TGFBR2, C6ORF15, CCDC80, ECM2, SOD3, PRELP, BGN, HBEGF, TGFBR3, LAMC2, CLEC7A	1114	154	12983	1.89195	0.963723	0.210929	4.64598
PPM1A																														GOTERM_MF_FAT	GO:0030247~polysaccharide binding	25	1.60462	0.00296478	MAMDC2, LTBP4, TLR2, CCL8, FSTL1, POSTN, DCN, ITGAM, HMMR, NOD2, PGLYRP4, APOE, PTN, FN1, TGFBR2, C6ORF15, CCDC80, ECM2, SOD3, PRELP, BGN, HBEGF, TGFBR3, LAMC2, CLEC7A	1114	154	12983	1.89195	0.963723	0.210929	4.64598
DST																														GOTERM_MF_FAT	GO:0008201~heparin binding	15	0.962773	0.0562901	C6ORF15, CCDC80, CCL8, POSTN, FSTL1, ECM2, SOD3, ITGAM, PRELP, APOE, PTN, HBEGF, TGFBR3, LAMC2, FN1	1114	103	12983	1.69724	1	0.733056	60.4769
CCDC14																														GOTERM_MF_FAT	GO:0030246~carbohydrate binding	39	2.50321	0.0867351	MAMDC2, GALNT6, CD248, LTBP4, TLR2, HK2, CCL8, FSTL1, POSTN, DCN, ITGAM, HMMR, NOD2, PGLYRP4, APOE, CLEC2A, FBXO6, PTN, PKD1, FN1, KLRB1, LGALS1, MRC2, C6ORF15, TGFBR2, CCDC80, ECM2, SOD3, PRELP, MAN2A2, BGN, G6PD, CD207, PYGL, CLEC3B, TGFBR3, HBEGF, LAMC2, CLEC7A	1114	354	12983	1.28396	1	0.81531	76.6297
EID1																														SP_PIR_KEYWORDS	heparin-binding	9	0.577664	0.140909	APOE, CCL8, PTN, HBEGF, LAMC2, FSTL1, POSTN, SOD3, FN1	1526	65	19235	1.74529	1	0.549352	89.6744
CAV1
MPHOSPH8																														Annotation Cluster 38	Enrichment Score: 1.7733867567283719
ITIH5																														Category	Term	Count	%	PValue	Genes	List Total	Pop Hits	Pop Total	Fold Enrichment	Bonferroni	Benjamini	FDR
ANKRD50																														GOTERM_BP_FAT	GO:0051235~maintenance of location	14	0.898588	0.00301397	CAV1, TLN1, TAF3, S100A7, PML, NDC80, FLNB, APOE, DMD, TMSB15B, GOPC, IL1B, SRGN, ASPM	1177	64	13528	2.51423	0.999988	0.140331	5.41917
FOXO1																														GOTERM_BP_FAT	GO:0051651~maintenance of location in cell	10	0.641849	0.0209169	TLN1, CAV1, TAF3, APOE, DMD, GOPC, PML, NDC80, FLNB, ASPM	1177	48	13528	2.39451	1	0.421728	32.3062
APCDD1																														GOTERM_BP_FAT	GO:0045185~maintenance of protein location	10	0.641849	0.0209169	TLN1, CAV1, TAF3, DMD, GOPC, TMSB15B, PML, NDC80, FLNB, SRGN	1177	48	13528	2.39451	1	0.421728	32.3062
CRTAP																														GOTERM_BP_FAT	GO:0032507~maintenance of protein location in cell	8	0.513479	0.0611394	TLN1, CAV1, TAF3, DMD, GOPC, PML, NDC80, FLNB	1177	41	13528	2.24266	1	0.646394	68.7913
MDM4
SP3																														Annotation Cluster 39	Enrichment Score: 1.7510369470694138
PPFIBP1																														Category	Term	Count	%	PValue	Genes	List Total	Pop Hits	Pop Total	Fold Enrichment	Bonferroni	Benjamini	FDR
CDR2																														UP_SEQ_FEATURE	domain:FERM	11	0.706033	0.00402521	EPB41L2, EPB41L3, TLN1, PTPN3, FRMD8, PTK2B, FRMD4A, PTPN14, JAK1, PTPN21, EPB41L4B	1526	48	19113	2.87029	1	0.420119	7.17947
HSPG2																														INTERPRO	IPR000299:FERM domain	11	0.706033	0.00442987	EPB41L2, EPB41L3, TLN1, PTPN3, FRMD8, PTK2B, FRMD4A, PTPN14, JAK1, PTPN21, EPB41L4B	1379	47	16659	2.82735	0.999714	0.321981	7.27944
CCNY																														INTERPRO	IPR019747:FERM conserved site	11	0.706033	0.00701254	EPB41L2, EPB41L3, TLN1, PTPN3, FRMD8, PTK2B, FRMD4A, PTPN14, JAK1, PTPN21, EPB41L4B	1379	50	16659	2.65771	0.999998	0.380631	11.2901
JAM3																														INTERPRO	IPR019749:Band 4.1 domain	11	0.706033	0.00701254	EPB41L2, EPB41L3, TLN1, PTPN3, FRMD8, PTK2B, FRMD4A, PTPN14, JAK1, PTPN21, EPB41L4B	1379	50	16659	2.65771	0.999998	0.380631	11.2901
TNFRSF19																														SMART	SM00295:B41	11	0.706033	0.00931497	EPB41L2, EPB41L3, TLN1, PTPN3, FRMD8, PTK2B, FRMD4A, PTPN14, JAK1, PTPN21, EPB41L4B	785	50	9079	2.54443	0.950879	0.349814	11.8745
ZNF626																														INTERPRO	IPR018979:FERM, N-terminal	8	0.513479	0.00977525	EPB41L2, EPB41L3, TLN1, PTPN3, FRMD4A, PTPN14, PTPN21, EPB41L4B	1379	30	16659	3.22146	1	0.44146	15.3994
MAF																														INTERPRO	IPR019748:FERM central domain	10	0.641849	0.01365	EPB41L2, EPB41L3, TLN1, PTPN3, FRMD8, PTK2B, FRMD4A, PTPN14, PTPN21, EPB41L4B	1379	47	16659	2.57032	1	0.514102	20.8617
FAM196A																														INTERPRO	IPR019750:Band 4.1 subgroup	7	0.449294	0.0142743	EPB41L2, EPB41L3, PTPN3, FRMD4A, PTPN14, PTPN21, EPB41L4B	1379	25	16659	3.38254	1	0.520031	21.71
FCGBP																														INTERPRO	IPR014352:FERM/acyl-CoA-binding protein, 3-helical bundle	9	0.577664	0.0230033	EPB41L2, EPB41L3, TLN1, PTPN3, FRMD8, FRMD4A, PTPN14, PTPN21, EPB41L4B	1379	43	16659	2.52848	1	0.638837	32.711
MLL																														INTERPRO	IPR018980:FERM, C-terminal PH-like domain	6	0.385109	0.0508056	EPB41L2, EPB41L3, PTPN3, FRMD4A, PTPN21, EPB41L4B	1379	25	16659	2.89932	1	0.808401	58.8374
HS1BP3																														INTERPRO	IPR000798:Ezrin/radixin/moesin ERM	4	0.256739	0.182455	EPB41L2, EPB41L3, PTPN3, EPB41L4B	1379	18	16659	2.68455	1	0.973485	96.7593
VIM																														INTERPRO	IPR014847:FERM adjacent (FA)	3	0.192555	0.292936	EPB41L2, EPB41L3, EPB41L4B	1379	13	16659	2.78781	1	0.993632	99.7263
MEGF9
CXCR7																														Annotation Cluster 40	Enrichment Score: 1.7081995933939798
EPPK1																														Category	Term	Count	%	PValue	Genes	List Total	Pop Hits	Pop Total	Fold Enrichment	Bonferroni	Benjamini	FDR
FAM156A																														GOTERM_BP_FAT	GO:0007584~response to nutrient	23	1.47625	0.00462062	CAV1, KYNU, SLC8A1, GATM, STAR, CFB, RXRA, TGFBR2, MAP1B, STAT1, TIMP3, UGT1A7, CCNE1, CCND1, ACSL1, UGT1A8, DUSP1, HMOX1, IL1B, COL1A1, DDAH2, INSR, KLF4, SPP1	1177	140	13528	1.88824	1	0.181268	8.19325
SPAG1																														GOTERM_BP_FAT	GO:0009991~response to extracellular stimulus	30	1.92555	0.0155976	PPARA, KYNU, CAV1, STAR, TIMP3, UGT1A7, CCNE1, FOS, AES, ACSL1, UGT1A8, MAP1LC3A, HMOX1, IL1B, DDAH2, INSR, FOSL1, SPP1, SLC8A1, LYN, GATM, CFB, RXRA, TGFBR2, MAP1B, STAT1, SOD2, CCND1, DUSP1, COL1A1, KLF4	1177	220	13528	1.56731	1	0.374213	25.1861
RPLP1																														GOTERM_BP_FAT	GO:0031667~response to nutrient levels	26	1.66881	0.0352875	PPARA, CAV1, KYNU, STAR, TIMP3, UGT1A7, CCNE1, ACSL1, UGT1A8, MAP1LC3A, HMOX1, IL1B, DDAH2, INSR, SPP1, SLC8A1, GATM, CFB, RXRA, TGFBR2, MAP1B, STAT1, SOD2, CCND1, DUSP1, COL1A1, KLF4	1177	197	13528	1.51693	1	0.533523	48.4749
FRMD4A																														GOTERM_BP_FAT	GO:0033273~response to vitamin	11	0.706033	0.0577861	CCNE1, CCND1, KYNU, DUSP1, RXRA, MAP1B, IL1B, INSR, TIMP3, KLF4, SPP1	1177	66	13528	1.9156	1	0.633154	66.6684
FOXN3
MOSPD2																														Annotation Cluster 41	Enrichment Score: 1.7065209358900872
EPB49																														Category	Term	Count	%	PValue	Genes	List Total	Pop Hits	Pop Total	Fold Enrichment	Bonferroni	Benjamini	FDR
TRIM35																														INTERPRO	IPR018363:CD59 antigen, conserved site	7	0.449294	0.0074417	LYPD6B, SPACA4, LYNX1, LYPD5, CD59, PSCA, PLAUR	1379	22	16659	3.84379	0.999999	0.38757	11.9406
OLFM2																														INTERPRO	IPR001526:CD59 antigen	6	0.385109	0.0132302	SPACA4, LYNX1, LYPD5, CD59, PSCA, PLAUR	1379	18	16659	4.02683	1	0.51324	20.2863
ZNF549																														UP_SEQ_FEATURE	domain:UPAR/Ly6	6	0.385109	0.0180943	LYPD6B, LYNX1, LYPD5, CD59, LY6K, PSCA	1526	20	19113	3.75747	1	0.777246	28.63
TULP3																														INTERPRO	IPR016054:Ly-6 antigen / uPA receptor -like	5	0.320924	0.0379377	LYPD6B, LYNX1, CD59, PSCA, PLAUR	1379	16	16659	3.77515	1	0.751883	48.2324
ZNF862																														SMART	SM00134:LU	5	0.320924	0.0434055	LYPD6B, LYNX1, CD59, PSCA, PLAUR	785	16	9079	3.61425	0.999999	0.614262	45.0853
HPGDS
TXNIP																														Annotation Cluster 42	Enrichment Score: 1.6954008974448584
COL12A1																														Category	Term	Count	%	PValue	Genes	List Total	Pop Hits	Pop Total	Fold Enrichment	Bonferroni	Benjamini	FDR
ST7L																														GOTERM_BP_FAT	GO:0032570~response to progesterone stimulus	7	0.449294	0.00569162	TXNIP, CCNE1, FOS, CAV1, ERBB4, FOSL1, JUNB	1177	20	13528	4.02277	1	0.202068	9.99952
NIPAL3																														GOTERM_BP_FAT	GO:0031960~response to corticosteroid stimulus	15	0.962773	0.0144007	CAV1, RXRA, IL1RN, PTPRU, JUNB, PRSS8, UGT1A7, CCNE1, FOS, CCND1, UGT1A8, DUSP1, IL1B, COL1A1, INSR, FOSL1	1177	85	13528	2.02829	1	0.362618	23.4892
ACSS1																														GOTERM_BP_FAT	GO:0051385~response to mineralocorticoid stimulus	6	0.385109	0.0253062	PRSS8, CCNE1, FOS, CCND1, FOSL1, JUNB	1177	20	13528	3.44809	1	0.462746	37.6938
FLNB																														GOTERM_BP_FAT	GO:0051384~response to glucocorticoid stimulus	13	0.834403	0.0362246	CAV1, RXRA, IL1RN, PTPRU, JUNB, UGT1A7, FOS, CCNE1, CCND1, UGT1A8, DUSP1, IL1B, FOSL1, INSR	1177	78	13528	1.9156	1	0.535069	49.3909
HGSNAT																														GOTERM_BP_FAT	GO:0051412~response to corticosterone stimulus	5	0.320924	0.0443757	CCNE1, FOS, CCND1, FOSL1, JUNB	1177	16	13528	3.59176	1	0.577376	56.7343
RPL3
CA13																														Annotation Cluster 43	Enrichment Score: 1.6402521213720478
BAIAP2L1																														Category	Term	Count	%	PValue	Genes	List Total	Pop Hits	Pop Total	Fold Enrichment	Bonferroni	Benjamini	FDR
TLN1																														GOTERM_BP_FAT	GO:0006414~translational elongation	25	1.60462	4.17065e-06	RPL18, RPL17, RPL36A, RPL13, RPL15, RPL37, RPL30, RPL7, RPS3A, RPL31, RPL9, RPL34, RPL8, RPLP1, EEF2K, RPL3, RPL10, RPS20, EEF2, RPS4X, RPS8, DIO2, EEF1G, RPS4Y1, RPS11	1177	101	13528	2.84496	0.0155471	0.000921292	0.00769785
BBS1																														SP_PIR_KEYWORDS	ribosome	18	1.15533	4.34241e-05	RPL18, RPL17, RPL13, RPL37, RPS4X, RPS8, RPL30, RPL7, RPS3A, RPL31, RPL9, RPLP1, RPL8, RPL3, RPS4Y1, RPL10, RPS11, RPS20	1526	73	19235	3.10805	0.0280849	0.00237108	0.0648973
VSIG10																														KEGG_PATHWAY	hsa03010:Ribosome	21	1.34788	0.000127017	RPL18, RPL17, RPL36A, RPL13, RPL15, RPL37, RPS4X, RPS8, RPL30, RPL7, RPS3A, RPL31, RPL34, RPL9, RPLP1, RPL8, RPL3, RPS4Y1, RPL10, RPS11, RPS20	482	87	5085	2.5465	0.0212384	0.0106762	0.154694
NUAK1																														GOTERM_CC_FAT	GO:0022626~cytosolic ribosome	17	1.09114	0.000916655	RPL18, RPL13, RPL37, RPS4X, RPS8, RPL30, RPL7, RPL31, RPS3A, RPL34, RPLP1, RPL8, RPL3, RPS4Y1, RPL10, RPS11, RPS20	1066	81	12782	2.51655	0.355499	0.0270815	1.30408
ZBTB4																														GOTERM_CC_FAT	GO:0022625~cytosolic large ribosomal subunit	10	0.641849	0.00333845	RPL18, RPL30, RPL7, RPL31, RPL34, RPL8, RPLP1, RPL3, RPL10, RPL37	1066	38	12782	3.15543	0.798465	0.0672734	4.67375
PTRF																														SP_PIR_KEYWORDS	rrna-binding	6	0.385109	0.0085878	PTRF, RPL8, RPS4Y1, RPL37, RPS11, RPS4X	1526	17	19235	4.44877	0.99651	0.113418	12.0972
PER1																														GOTERM_CC_FAT	GO:0044445~cytosolic part	22	1.41207	0.0146977	CYB5R3, RPL18, PIK3C2G, RPL37, PYDC1, RPS4X, TCF7L2, RPS8, CCT5, RPL30, RPL7, RPS3A, RPL31, RPL34, RPL8, RPLP1, RPL3, RPS4Y1, RPL10, RPS11, RPS20, PIK3R1	1066	152	12782	1.73548	0.999169	0.193396	19.0985
WLS																														SP_PIR_KEYWORDS	protein biosynthesis	23	1.47625	0.0424839	EIF6, RPL18, RPL17, RPL13, RPL37, EEF2, RPS4X, RPS8, WARS, RPL30, EIF4E, RPL7, RPS3A, RPL31, RPL9, RPL8, RPLP1, RPL3, RPS4Y1, RPL10, EEF1G, RPS11, RPS20	1526	188	19235	1.54208	1	0.287541	47.7432
VPS26B																														GOTERM_CC_FAT	GO:0015934~large ribosomal subunit	11	0.706033	0.0497026	RPL18, RPL17, RPL30, RPL7, RPL31, RPL34, RPL8, RPLP1, RPL3, RPL10, RPL37	1066	67	12782	1.96861	1	0.392473	51.795
CAT																														GOTERM_CC_FAT	GO:0033279~ribosomal subunit	17	1.09114	0.0660787	RPL18, RPL17, RPL37, RPS4X, RPS8, RPL30, RPL7, RPL31, RPS3A, RPL34, RPLP1, RPL8, RPL3, RPS4Y1, RPL10, RPS11, RPS20	1066	128	12782	1.5925	1	0.473802	62.4132
C12orf47																														SP_PIR_KEYWORDS	ribosomal protein	22	1.41207	0.0696579	RPL18, RPL17, RPL36A, CAP2, RPL13, RPL15, RPL37, RPS4X, RPS8, RPL30, RPL7, RPS3A, RPL31, RPL34, RPL9, RPLP1, RPL8, RPL3, RPS4Y1, RPL10, RPS11, RPS20	1526	188	19235	1.47504	1	0.380248	66.0201
FAM160A2																														GOTERM_MF_FAT	GO:0003735~structural constituent of ribosome	21	1.34788	0.083164	RPL18, RPL17, RPL36A, RPL13, RPL15, RPL37, RPS4X, RPS8, RPL30, RPL7, RPS3A, RPL31, RPL34, RPL9, RPLP1, RPL8, RPL3, RPS4Y1, RPL10, RPS11, RPS20	1114	168	12983	1.4568	1	0.80676	75.1218
MYADM																														GOTERM_CC_FAT	GO:0022627~cytosolic small ribosomal subunit	6	0.385109	0.237614	RPS3A, RPS4Y1, RPS11, RPS20, RPS4X, RPS8	1066	40	12782	1.79859	1	0.756476	97.9417
GATM																														GOTERM_CC_FAT	GO:0005840~ribosome	22	1.41207	0.253587	RPL18, RPL17, RPL36A, CAP2, RPL13, RPL15, RPL37, RPS4X, RPS8, RPL30, RPL7, RPS3A, RPL31, RPL34, RPL9, RPLP1, RPL8, RPL3, RPS4Y1, RPL10, RPS11, RPS20	1066	215	12782	1.22695	1	0.774714	98.4799
ZNF439																														SP_PIR_KEYWORDS	ribonucleoprotein	24	1.54044	0.454182	RPL18, RPL17, RPL36A, SNRPN, RPL13, RPL15, RPL37, RPS4X, TRIM21, RPS8, RPL30, RPL7, RPS3A, RPL31, RPL34, RPL9, RPL8, RPLP1, RPL3, RPS4Y1, RPL10, RPS11, RPS20, EIF2C4	1526	279	19235	1.08429	1	0.860023	99.9883
MXRA5																														GOTERM_BP_FAT	GO:0006412~translation	29	1.86136	0.589828	EIF6, RPL18, RPL17, RPL36A, RPL13, RPL15, RPL37, WARS, RPL30, RPL7, RPS3A, RPL31, RPL34, RPL9, RPL8, RPLP1, EEF2K, RPL3, RPL10, RPS20, EGFR, EEF2, RPS4X, RPS8, EIF4E, DIO2, RPS4Y1, EEF1G, RPS11	1177	331	13528	1.00699	1	0.994068	100
CRIP2																														GOTERM_CC_FAT	GO:0015935~small ribosomal subunit	6	0.385109	0.611659	RPS3A, RPS4Y1, RPS11, RPS20, RPS4X, RPS8	1066	63	12782	1.14196	1	0.943162	99.9999
PTN																														GOTERM_MF_FAT	GO:0003723~RNA binding	49	3.14506	0.9761	RPL18, RPL36A, RPL13, RPL15, ISG20, APOBEC3B, EIF4EBP3, RPS3A, DDX60, RPLP1, DDX21, PUM2, RRP7B, SNRPN, MBNL2, RPS4X, DIS3L, PTRF, RPS4Y1, CELF2, PRIC285, RPS11, EIF2C4, RBM33, IFIH1, OAS3, OAS1, RPL37, OAS2, OBFC2A, ZFP36L1, ZFP36L2, RPL30, RPL7, RPL31, RPL9, RPL34, DDX60L, RPL8, RPL3, RPS20, CASC3, RGNEF, TRIM21, FXR1, DDX58, OASL, EIF4E, CIRBP	1114	718	12983	0.795356	1	1	100
ZFP36L1																														GOTERM_CC_FAT	GO:0030529~ribonucleoprotein complex	31	1.98973	0.988559	RPL18, RPL17, RPL36A, RPL13, PPIL1, RPL15, RPL37, RPL30, RPL7, RPS3A, RPL31, RPL34, RPL9, RPL8, RPLP1, RPL3, RPL10, RPS20, CAP2, SNRPN, EEF2, CASC3, RPS4X, TRIM21, RPS8, BRCA1, FXR1, DCP1A, RPS4Y1, RPS11, EIF2C4	1066	515	12782	0.721765	1	0.999951	100
SDC4
TSPYL2																														Annotation Cluster 44	Enrichment Score: 1.628802066847568
SH3BP2																														Category	Term	Count	%	PValue	Genes	List Total	Pop Hits	Pop Total	Fold Enrichment	Bonferroni	Benjamini	FDR
PLEC																														INTERPRO	IPR001336:EGF, type 1	5	0.320924	0.000610296	NRG4, EREG, EPGN, BTC, TGFA	1379	6	16659	10.0671	0.674394	0.244607	1.03388
PMEPA1																														GOTERM_BP_FAT	GO:0051785~positive regulation of nuclear division	9	0.577664	0.000897888	EREG, EPGN, DLGAP5, BTC, TGFA, IL1B, CENPE, ESPL1, INSR	1177	25	13528	4.13771	0.965778	0.0584857	1.64438
DDHD2																														GOTERM_BP_FAT	GO:0045840~positive regulation of mitosis	9	0.577664	0.000897888	EREG, EPGN, DLGAP5, BTC, TGFA, IL1B, CENPE, ESPL1, INSR	1177	25	13528	4.13771	0.965778	0.0584857	1.64438
CD59																														INTERPRO	IPR015497:Epidermal growth factor receptor ligand	4	0.256739	0.00497213	EPGN, BTC, TGFA, HBEGF	1379	5	16659	9.66439	0.999895	0.340607	8.13543
CNGA1																														GOTERM_MF_FAT	GO:0005154~epidermal growth factor receptor binding	5	0.320924	0.0267759	EREG, EPGN, BTC, TGFA, HBEGF	1114	14	12983	4.16229	1	0.579446	35.2647
DCAF16																														GOTERM_BP_FAT	GO:0045741~positive regulation of epidermal growth factor receptor activity	3	0.192555	0.0632358	EREG, EPGN, TGFA	1177	5	13528	6.89618	1	0.654385	70.0528
NAALADL2																														GOTERM_BP_FAT	GO:0045742~positive regulation of epidermal growth factor receptor signaling pathway	4	0.256739	0.0637241	EREG, EPGN, TGFA, AFAP1L2	1177	11	13528	4.1795	1	0.654139	70.3396
USP12																														UP_SEQ_FEATURE	domain:EGF-like	11	0.706033	0.0793109	PLAT, VASN, NRG4, EREG, ADAM23, EPGN, BTC, PAMR1, TGFA, HBEGF, ADAM33	1526	76	19113	1.81281	1	0.980879	78.2676
C11orf49																														GOTERM_BP_FAT	GO:0042058~regulation of epidermal growth factor receptor signaling pathway	4	0.256739	0.322948	EREG, EPGN, TGFA, AFAP1L2	1177	23	13528	1.99889	1	0.949114	99.9252
CBFA2T2																														GOTERM_BP_FAT	GO:0007176~regulation of epidermal growth factor receptor activity	3	0.192555	0.379428	EREG, EPGN, TGFA	1177	15	13528	2.29873	1	0.965807	99.985
KCTD12																														GOTERM_BP_FAT	GO:0010469~regulation of receptor activity	3	0.192555	0.472111	EREG, EPGN, TGFA	1177	18	13528	1.9156	1	0.982773	99.9992
TAC1
CREB5																														Annotation Cluster 45	Enrichment Score: 1.5754546098781912
MT1G																														Category	Term	Count	%	PValue	Genes	List Total	Pop Hits	Pop Total	Fold Enrichment	Bonferroni	Benjamini	FDR
CXCL14																														UP_SEQ_FEATURE	domain:Laminin EGF-like 7	6	0.385109	0.00157982	LAMB4, LAMB2, LAMA5, HSPG2, LAMC2, LAMC1	1526	12	19113	6.26245	0.997474	0.220588	2.87826
FLJ37453																														UP_SEQ_FEATURE	domain:Laminin EGF-like 6	6	0.385109	0.00239949	LAMB4, LAMB2, LAMA5, HSPG2, LAMC2, LAMC1	1526	13	19113	5.78072	0.999887	0.294992	4.34057
KIAA1147																														SP_PIR_KEYWORDS	basement membrane	10	0.641849	0.00289733	LAMB4, COL17A1, LAMB2, LAMA5, HSPG2, LAMC2, NID1, LAMC1, SPARC, DST	1526	39	19235	3.23201	0.85094	0.0529308	4.24493
CTDSPL																														UP_SEQ_FEATURE	domain:Laminin EGF-like 3	7	0.449294	0.00625358	LAMB4, MEGF9, LAMB2, LAMA5, HSPG2, LAMC2, LAMC1	1526	22	19113	3.9852	1	0.534915	10.9415
FAM76A																														UP_SEQ_FEATURE	domain:Laminin EGF-like 8	5	0.320924	0.00844224	LAMB4, LAMB2, LAMA5, HSPG2, LAMC1	1526	11	19113	5.69314	1	0.600027	14.4957
ZNF703																														UP_SEQ_FEATURE	domain:Laminin EGF-like 10	5	0.320924	0.00844224	LAMB4, LAMB2, LAMA5, HSPG2, LAMC1	1526	11	19113	5.69314	1	0.600027	14.4957
NLRP1																														KEGG_PATHWAY	hsa04512:ECM-receptor interaction	16	1.02696	0.0112167	HSPG2, SDC4, SDC2, HMMR, LAMB4, CD36, LAMB2, LAMA5, COL1A2, COL6A2, COL6A1, LAMC2, LAMC1, COL1A1, FN1, SPP1	482	84	5085	2.00948	0.851375	0.238399	12.8446
ZNF83																														GOTERM_CC_FAT	GO:0005604~basement membrane	14	0.898588	0.0117927	HSPG2, CCDC80, NID1, SPARC, TIMP2, TIMP3, LAMB4, COL17A1, LAMB2, LAMA5, LAMC2, LAMC1, DST, FN1	1066	78	12782	2.15216	0.996594	0.172552	15.6165
LRP4																														INTERPRO	IPR018031:Laminin B	4	0.256739	0.0153365	LAMA5, HSPG2, LAMC2, LAMC1	1379	7	16659	6.90314	1	0.535946	23.1339
PTPRU																														UP_SEQ_FEATURE	domain:Laminin EGF-like 4	5	0.320924	0.0160841	LAMB4, MEGF9, LAMB2, LAMA5, LAMC1	1526	13	19113	4.81727	1	0.759859	25.8822
ASPA																														SMART	SM00281:LamB	4	0.256739	0.0172308	LAMA5, HSPG2, LAMC2, LAMC1	785	7	9079	6.60892	0.99629	0.503208	20.9245
R3HDM2																														INTERPRO	IPR002049:EGF-like, laminin	9	0.577664	0.0175351	DCT, LAMB4, MEGF9, LAMB2, LAMA5, HSPG2, LAMC2, LAMC1, MEGF6	1379	41	16659	2.65182	1	0.565575	26.004
ATP2B4																														UP_SEQ_FEATURE	domain:Laminin EGF-like 2	7	0.449294	0.017625	LAMB4, MEGF9, LAMB2, LAMA5, HSPG2, LAMC2, LAMC1	1526	27	19113	3.2472	1	0.783217	27.9972
FKBP9																														GOTERM_CC_FAT	GO:0043260~laminin-11 complex	3	0.192555	0.019655	LAMB2, LAMA5, LAMC1	1066	3	12782	11.9906	0.999926	0.232123	24.7334
IRF2BP2																														SMART	SM00180:EGF_Lam	9	0.577664	0.0220447	DCT, LAMB4, MEGF9, LAMB2, LAMA5, HSPG2, LAMC2, LAMC1, MEGF6	785	41	9079	2.53879	0.999237	0.479272	25.9991
QSOX2																														INTERPRO	IPR000034:Laminin B type IV	4	0.256739	0.0230461	LAMA5, HSPG2, LAMC2, LAMC1	1379	8	16659	6.04025	1	0.630874	32.7612
XG																														SP_PIR_KEYWORDS	laminin egf-like domain	7	0.449294	0.0280626	LAMB4, MEGF9, LAMB2, LAMA5, HSPG2, LAMC2, LAMC1	1526	30	19235	2.94113	1	0.225691	34.6571
RNF24																														UP_SEQ_FEATURE	domain:Laminin EGF-like 11	4	0.256739	0.0295522	LAMB4, LAMB2, HSPG2, LAMC1	1526	9	19113	5.56662	1	0.896649	42.5414
FGL2																														GOTERM_CC_FAT	GO:0043256~laminin complex	4	0.256739	0.0330858	LAMB2, LAMA5, LAMC2, LAMC1	1066	9	12782	5.32916	1	0.331624	38.2197
ANKH																														UP_SEQ_FEATURE	domain:Laminin EGF-like 9	4	0.256739	0.0397613	LAMB4, LAMB2, LAMA5, LAMC1	1526	10	19113	5.00996	1	0.922552	52.7377
ZNF542																														GOTERM_CC_FAT	GO:0005605~basal lamina	5	0.320924	0.0474956	LAMB2, LAMA5, HSPG2, LAMC2, LAMC1	1066	17	12782	3.52665	1	0.397523	50.1676
ACTR1B																														UP_SEQ_FEATURE	domain:Laminin EGF-like 1	6	0.385109	0.0517245	LAMB4, MEGF9, LAMB2, LAMA5, LAMC2, LAMC1	1526	26	19113	2.89036	1	0.95015	62.5076
HSPA2																														UP_SEQ_FEATURE	domain:Laminin IV type A	3	0.192555	0.054076	LAMA5, LAMC2, LAMC1	1526	5	19113	7.51494	1	0.954624	64.1884
PHF15																														UP_SEQ_FEATURE	domain:Laminin EGF-like 5	3	0.192555	0.0768958	MEGF9, LAMA5, LAMC2	1526	6	19113	6.26245	1	0.979362	77.1901
EFNB3																														UP_SEQ_FEATURE	domain:Laminin EGF-like 12	3	0.192555	0.102097	LAMB4, LAMB2, LAMA5	1526	7	19113	5.36782	1	0.991237	86.3204
LPP																														UP_SEQ_FEATURE	domain:Laminin EGF-like 13	3	0.192555	0.102097	LAMB4, LAMB2, LAMA5	1526	7	19113	5.36782	1	0.991237	86.3204
TACC2																														UP_SEQ_FEATURE	region of interest:Domain II and I	3	0.192555	0.129154	LAMA5, LAMC2, LAMC1	1526	8	19113	4.69684	1	0.996394	92.2265
CRTC3																														UP_SEQ_FEATURE	domain:Laminin N-terminal	4	0.256739	0.130305	LAMB4, LAMB2, LAMA5, LAMC1	1526	16	19113	3.13123	1	0.996371	92.4142
FGGY																														INTERPRO	IPR008211:Laminin, N-terminal	4	0.256739	0.141093	LAMB4, LAMB2, LAMA5, LAMC1	1379	16	16659	3.02012	1	0.953671	92.492
TTC21B																														SMART	SM00136:LamNT	4	0.256739	0.15487	LAMB4, LAMB2, LAMA5, LAMC1	785	16	9079	2.8914	1	0.835696	89.6974
NME3																														KEGG_PATHWAY	hsa05222:Small cell lung cancer	10	0.641849	0.39919	CCNE1, LAMB4, CCND1, LAMB2, LAMA5, RXRA, LAMC2, LAMC1, PIK3R1, FN1	482	84	5085	1.25593	1	0.791013	99.7989
CYP39A1
CFH																														Annotation Cluster 46	Enrichment Score: 1.5647715828053426
NDE1																														Category	Term	Count	%	PValue	Genes	List Total	Pop Hits	Pop Total	Fold Enrichment	Bonferroni	Benjamini	FDR
DCT																														SP_PIR_KEYWORDS	microsome	25	1.60462	2.15105e-06	CYP3A5, CYP2J2, CYP2C18, CYP4F22, OAS1, OAS2, UGT1A7, HMOX2, ACSL1, UGT1A8, CYP39A1, HMOX1, FMO2, CYP26B1, SRD5A3, KLK6, STS, DHRS9, CYP4F12, CYP2E1, CYP4B1, CYP4F8, PTRF, SQLE, RDH16, MGST1	1526	106	19235	2.97284	0.0014101	0.000201564	0.00321568
RPL15																														SP_PIR_KEYWORDS	oxidoreductase	70	4.49294	0.000181985	CYB5R3, CYP3A5, STEAP4, CYB5R2, CYP2J2, CYP2C18, ADH1B, PPOX, BBOX1, GPX2, GSR, HMOX2, CYP39A1, CH25H, HMOX1, SRD5A3, ALOX12B, SMOX, CAT, LOX, KDM5A, SDR9C7, GFOD2, HEPHL1, DHRS9, CYP2E1, G6PD, AKR1B15, H6PD, SQLE, ALOX15B, RRM2, AKR1B10, CYBRD1, HSD11B1, ZADH2, PCYOX1, SRXN1, PRODH, XDH, ME1, PHYHD1, HSD17B13, CYP4F22, AASS, ADH7, ALDH3A1, NPHP3, FMO2, ALDH1A3, DHCR7, CYP26B1, ERO1L, KDM3B, CYBA…	1526	562	19235	1.57	0.112541	0.0074343	0.271714
RELL1																														SP_PIR_KEYWORDS	iron	37	2.37484	0.00370334	XDH, PHYHD1, STEAP4, CYP3A5, CYP2J2, CYP2C18, CYP4F22, SFXN3, RSAD2, ACP5, BBOX1, HMOX2, CYP39A1, HMOX1, PAPL, CH25H, CYP26B1, ALOX12B, LTF, CAT, CYBASC3, KDM3B, NENF, KDM5A, SCD, GALT, CYP2E1, CYP4F12, IDO1, P4HTM, CYP4B1, CYP4F8, CYBB, ALOX15B, RRM2, CYBRD1, SCARA5	1526	285	19235	1.63642	0.912306	0.0620419	5.39558
C1orf21																														UP_SEQ_FEATURE	metal ion-binding site:Iron (heme axial ligand)	17	1.09114	0.00456569	CYP3A5, STEAP4, CYP2J2, CYP2C18, CYP4F22, CYP4F12, CYP2E1, CYP4B1, HMOX2, CYP4F8, CYBB, CYP39A1, HMOX1, CYP26B1, CYBRD1, CYBASC3, CAT	1526	98	19113	2.17269	1	0.449512	8.10551
PCYOX1																														GOTERM_MF_FAT	GO:0005506~iron ion binding	40	2.56739	0.00877579	XDH, PHYHD1, STEAP4, CYP3A5, CYP2J2, CYP2C18, SFXN3, CYP4F22, RSAD2, ACP5, BBOX1, HMOX2, CYP4Z2P, CYP39A1, HMOX1, PAPL, CH25H, CYP26B1, ALOX12B, LTF, CAT, CYBASC3, KDM3B, NENF, KDM5A, NT5E, SCD, GALT, CYP2E1, CYP4F12, IDO1, P4HTM, CYP4B1, CYP4F8, CYBB, C5ORF4, ALOX15B, RRM2, CYBRD1, SCARA5	1114	308	12983	1.51356	0.999947	0.404409	13.1711
ARMCX1																														GOTERM_MF_FAT	GO:0009055~electron carrier activity	30	1.92555	0.0138546	ME1, CYB5R3, XDH, STEAP4, CYP3A5, CYB5R2, CYP2J2, CYP2C18, CYP4F22, AASS, PPOX, BBOX1, GPX2, HMOX2, NPHP3, GSR, CYP4Z2P, CYP39A1, CYP26B1, SMOX, ERO1L, GFOD2, COX7A1, CYP2E1, CYP4F12, IDO1, CYP4B1, CYP4F8, CYBB, RDH16	1114	221	12983	1.58205	1	0.426826	20.0315
ADAM33																														SP_PIR_KEYWORDS	heme	18	1.15533	0.0147868	CYP3A5, CYP2J2, CYP2C18, CYP4F22, IDO1, CYP4F12, CYP2E1, CYP4B1, HMOX2, CYP4F8, CYBB, CYP39A1, HMOX1, CYP26B1, CYBRD1, CYBASC3, CAT, NENF	1526	121	19235	1.8751	0.999943	0.155063	19.965
ZNF493																														GOTERM_MF_FAT	GO:0070330~aromatase activity	7	0.449294	0.0167925	CYP4F8, CYP3A5, CYP2J2, CYP2C18, CYP4F12, CYP2E1, CYP4B1	1114	25	12983	3.26323	1	0.467702	23.7645
MECP2																														GOTERM_BP_FAT	GO:0055114~oxidation reduction	71	4.55712	0.0246388	CYB5R3, CYP3A5, STEAP4, CYB5R2, CYP2J2, CYP2C18, ADH1B, PPOX, BBOX1, GPX2, GSR, HMOX2, CYP39A1, CH25H, HMOX1, SRD5A3, ALOX12B, SMOX, CAT, LOX, KDM5A, SDR9C7, GFOD2, HEPHL1, DHRS9, CYP2E1, G6PD, AKR1B15, H6PD, SQLE, ALOX15B, C5ORF4, RRM2, AKR1B10, CYBRD1, HSD11B1, ZADH2, PCYOX1, SRXN1, PRODH, XDH, ME1, PHYHD1, HSD17B13, CYP4F22, AASS, ADH7, ALDH3A1, NPHP3, FMO2, ALDH1A3, DHCR7, CYP26B1, ERO1L, KDM…	1177	639	13528	1.27707	1	0.455899	36.9017
GLG1																														INTERPRO	IPR001128:Cytochrome P450	11	0.706033	0.0270839	CYP4F8, CYP3A5, CYP4Z2P, CYP39A1, CYP2J2, CYP2C18, CYP26B1, CYP4F22, CYP4F12, CYP2E1, CYP4B1	1379	61	16659	2.17845	1	0.666163	37.3386
PSD3																														INTERPRO	IPR017972:Cytochrome P450, conserved site	11	0.706033	0.0299857	CYP4F8, CYP3A5, CYP4Z2P, CYP39A1, CYP2J2, CYP2C18, CYP26B1, CYP4F22, CYP4F12, CYP2E1, CYP4B1	1379	62	16659	2.14331	1	0.688317	40.4452
ANP32A																														GOTERM_MF_FAT	GO:0016712~oxidoreductase activity, acting on paired donors, with incorporation or reduction of molecular oxygen, reduced flavin or flavoprotein as one donor, and incorporation of one atom of oxygen	7	0.449294	0.039107	CYP4F8, CYP3A5, CYP2J2, CYP2C18, CYP4F12, CYP2E1, CYP4B1	1114	30	12983	2.71936	1	0.671753	47.227
TMEM159																														SP_PIR_KEYWORDS	Monooxygenase	12	0.770218	0.043177	CYP4F8, CYP3A5, CYP39A1, CYP2J2, CYP2C18, CH25H, FMO2, CYP26B1, CYP4F22, CYP4F12, CYP2E1, CYP4B1	1526	78	19235	1.93921	1	0.285857	48.3059
PLEKHA1																														GOTERM_MF_FAT	GO:0046906~tetrapyrrole binding	18	1.15533	0.049078	CYP3A5, CYP2J2, CYP2C18, CYP4F22, IDO1, CYP4F12, CYP2E1, TCN1, CYP4B1, CYP4F8, CYP4Z2P, CYBB, CYP39A1, HMOX1, MTR, CYP26B1, CAT, NENF	1114	129	12983	1.6262	1	0.713247	55.3494
DSTYK																														INTERPRO	IPR002403:Cytochrome P450, E-class, group IV	4	0.256739	0.0706605	CYP3A5, CYP39A1, CYP26B1, CYP4F12	1379	12	16659	4.02683	1	0.866053	71.2781
ANO1																														INTERPRO	IPR017973:Cytochrome P450, C-terminal region	9	0.577664	0.0884229	CYP4F8, CYP3A5, CYP2J2, CYP2C18, CYP26B1, CYP4F22, CYP4F12, CYP2E1, CYP4B1	1379	56	16659	1.94151	1	0.890286	79.3205
PLEKHG5																														GOTERM_MF_FAT	GO:0020037~heme binding	16	1.02696	0.0935881	CYP3A5, CYP2J2, CYP2C18, CYP4F22, CYP2E1, CYP4F12, IDO1, CYP4B1, CYP4F8, CYP4Z2P, CYBB, CYP39A1, HMOX1, CYP26B1, CAT, NENF	1114	121	12983	1.54108	1	0.829717	79.2866
HSPA1L																														PIR_SUPERFAMILY	PIRSF000050:cytochrome P450 CYP4B1	4	0.256739	0.0980505	CYP4F8, CYP4F22, CYP4F12, CYP4B1	703	12	7396	3.50688	1	0.992231	78.6409
SYNGR1																														INTERPRO	IPR002401:Cytochrome P450, E-class, group I	8	0.513479	0.106852	CYP4F8, CYP3A5, CYP2J2, CYP2C18, CYP4F22, CYP4F12, CYP2E1, CYP4B1	1379	49	16659	1.97233	1	0.923019	85.3938
NENF																														SP_PIR_KEYWORDS	metalloprotein	15	0.962773	0.113702	CYP3A5, CYP2C18, ACP5, ADH1B, ADH7, CYP2E1, CYP4F12, IDO1, SOD3, SOD2, CYP4B1, MAT1A, CA6, CAT, NT5E	1526	124	19235	1.52478	1	0.491737	83.5433
DCN																														COG_ONTOLOGY	Secondary metabolites biosynthesis, transport, and catabolism	10	0.641849	0.115941	CYP4F8, CYP3A5, CYP39A1, CYP2J2, CYP2C18, CYP26B1, CYP4F22, CYP4F12, CYP2E1, CYP4B1	174	65	1950	1.72414	0.941242	0.507658	62.3478
SOX4																														GOTERM_MF_FAT	GO:0019825~oxygen binding	7	0.449294	0.159004	CYP3A5, CYP2C18, IDO1, CYP4F12, CYP2E1, SOD2, CYP4B1	1114	43	12983	1.89723	1	0.913575	93.7625
SNX1																														PIR_SUPERFAMILY	PIRSF000045:cytochrome P450 CYP2D6	4	0.256739	0.428134	CYP2J2, CYP2C18, CYP26B1, CYP2E1	703	25	7396	1.6833	1	1	99.9766
RPL8																														SP_PIR_KEYWORDS	electron transfer	5	0.320924	0.567603	CYP3A5, COX7A1, CYP2C18, CYP2E1, CYP4B1	1526	50	19235	1.26048	1	0.916044	99.9996
TSHZ1																														SP_PIR_KEYWORDS	chromoprotein	5	0.320924	0.734814	CYP3A5, CYP2C18, CYP2E1, CAT, CYP4B1	1526	62	19235	1.01652	1	0.969708	100
ARHGEF10
ZNF91																														Annotation Cluster 47	Enrichment Score: 1.5583870705605052
MAPRE3																														Category	Term	Count	%	PValue	Genes	List Total	Pop Hits	Pop Total	Fold Enrichment	Bonferroni	Benjamini	FDR
BBOX1																														GOTERM_BP_FAT	GO:0019827~stem cell maintenance	7	0.449294	0.0178961	LIF, ZCCHC11, CREBBP, KIT, ZNF358, TCF7L2, KLF4	1177	25	13528	3.21822	1	0.397281	28.3456
PLAC2																														GOTERM_BP_FAT	GO:0048864~stem cell development	7	0.449294	0.0216001	LIF, ZCCHC11, CREBBP, KIT, ZNF358, TCF7L2, KLF4	1177	26	13528	3.09444	1	0.423402	33.1728
ZNF273																														GOTERM_BP_FAT	GO:0048863~stem cell differentiation	7	0.449294	0.0546543	LIF, ZCCHC11, CREBBP, KIT, ZNF358, TCF7L2, KLF4	1177	32	13528	2.51423	1	0.620396	64.563
RPL13
SNRPN																														Annotation Cluster 48	Enrichment Score: 1.5485632826038567
DNAJB2																														Category	Term	Count	%	PValue	Genes	List Total	Pop Hits	Pop Total	Fold Enrichment	Bonferroni	Benjamini	FDR
TSPAN7																														UP_SEQ_FEATURE	domain:Olfactomedin-like	5	0.320924	0.0160841	OLFML1, OLFML3, OLFML2A, OLFM2, OLFM1	1526	13	19113	4.81727	1	0.759859	25.8822
ZNF43																														INTERPRO	IPR003112:Olfactomedin-like	5	0.320924	0.0181724	OLFML1, OLFML3, OLFML2A, OLFM2, OLFM1	1379	13	16659	4.64634	1	0.569454	26.8168
BCAP29																														SMART	SM00284:OLF	5	0.320924	0.0209656	OLFML1, OLFML3, OLFML2A, OLFM2, OLFM1	785	13	9079	4.44831	0.998911	0.494532	24.8885
ITPR2																														PIR_SUPERFAMILY	PIRSF018524:Noelin/Myocilin	3	0.192555	0.104335	OLFML1, OLFML3, OLFM1	703	6	7396	5.26031	1	0.992101	80.7621
BCL11B
ITPKB																														Annotation Cluster 49	Enrichment Score: 1.5434240118573377
DMD																														Category	Term	Count	%	PValue	Genes	List Total	Pop Hits	Pop Total	Fold Enrichment	Bonferroni	Benjamini	FDR
EIF4EBP3																														GOTERM_BP_FAT	GO:0010810~regulation of cell-substrate adhesion	11	0.706033	0.00534006	CD36, NF1, CCDC80, SMAD3, BCL6, NID1, EDIL3, COL1A1, ECM2, PIK3R1, SPP1	1177	46	13528	2.74848	1	0.196402	9.41034
FBXO31																														GOTERM_BP_FAT	GO:0030155~regulation of cell adhesion	20	1.2837	0.028012	IL8, IL18, NF1, CCDC80, JAG2, SMAD3, NID1, EDIL3, ECM2, RND1, CD36, SAA1, LAMA5, TGFBI, IL1B, BCL6, COL1A1, ADAMDEC1, PIK3R1, SPP1	1177	137	13528	1.6779	1	0.476349	40.8102
FAM107B																														GOTERM_BP_FAT	GO:0010811~positive regulation of cell-substrate adhesion	7	0.449294	0.0304834	CD36, CCDC80, SMAD3, NID1, EDIL3, ECM2, SPP1	1177	28	13528	2.87341	1	0.493466	43.5273
SLC47A1																														GOTERM_BP_FAT	GO:0045785~positive regulation of cell adhesion	9	0.577664	0.147011	CD36, SAA1, CCDC80, SMAD3, IL1B, NID1, EDIL3, ECM2, SPP1	1177	60	13528	1.72404	1	0.834599	94.6867
LAMC2
PCSK2																														Annotation Cluster 50	Enrichment Score: 1.5365301885653613
C11orf52																														Category	Term	Count	%	PValue	Genes	List Total	Pop Hits	Pop Total	Fold Enrichment	Bonferroni	Benjamini	FDR
C11orf80																														GOTERM_BP_FAT	GO:0007010~cytoskeleton organization	59	3.78691	0.000686523	KIF23, TLN1, CROCC, S100A9, TTK, WNT2, KIF2C, NDE1, NISCH, APOE, MAPT, TMSB15B, INA, PLD2, ESPL1, PCM1, UBE2C, FLNB, ARHGAP26, TACC2, TNNT2, BBS1, EPB41L2, EPB41L3, BBS2, SASS6, RND1, KRT16, SPAG5, TPPP, DST, KRT6C, CXCL1, CAV2, CAV1, CCL3, ELN, ABI2, KRT16P2, RCC1, ESPN, SPC25, SORBS1, RAC2, PTK2B, KRT7, DMD, BCL6, EHD2, CAP2, PLEK, NF1, MAP1B, TREX2, NDC80, MID1, EPB49, BRCA1, LAMA5, CDC42BPA	1177	436	13528	1.55533	0.924237	0.0484074	1.25961
JAG2																														GOTERM_BP_FAT	GO:0030029~actin filament-based process	27	1.73299	0.147272	CXCL1, MYO5A, TLN1, ELN, S100A9, ABI2, ESPN, NISCH, SORBS1, RAC2, PTK2B, TMSB15B, BCL6, EHD2, PLEK, MYH3, NF1, EPB49, FLNB, ARHGAP26, EPB41L2, TNNT2, EPB41L3, RND1, CDC42BPA, MYH14, DST	1177	241	13528	1.28767	1	0.834276	94.7166
DIRAS2																														GOTERM_BP_FAT	GO:0030036~actin cytoskeleton organization	24	1.54044	0.243016	CXCL1, TLN1, PLEK, NF1, ELN, S100A9, ABI2, EPB49, FLNB, ARHGAP26, ESPN, EPB41L2, TNNT2, EPB41L3, RND1, NISCH, SORBS1, RAC2, PTK2B, TMSB15B, CDC42BPA, BCL6, DST, EHD2	1177	226	13528	1.22056	1	0.915652	99.4136
MYCL1
SPRY1																														Annotation Cluster 51	Enrichment Score: 1.4909741158505279
POU3F1																														Category	Term	Count	%	PValue	Genes	List Total	Pop Hits	Pop Total	Fold Enrichment	Bonferroni	Benjamini	FDR
SYNE2																														GOTERM_BP_FAT	GO:0001817~regulation of cytokine production	26	1.66881	0.0137853	CADM1, IL18, TLR2, AFAP1L2, PYDC1, NOD2, SAA1, HMOX1, IFNG, IL17F, IL1B, BCL6, SRGN, POLR3G, FCER1A, NDFIP1, CD276, SMAD4, SMAD3, IDO1, FURIN, DDX58, INHBA, EREG, CLEC7A, F2R	1177	181	13528	1.65102	1	0.354835	22.6026
IDS																														GOTERM_BP_FAT	GO:0001819~positive regulation of cytokine production	14	0.898588	0.04694	POLR3G, IL18, TLR2, SMAD3, AFAP1L2, IDO1, PYDC1, DDX58, NOD2, EREG, SAA1, IFNG, IL1B, CLEC7A	1177	90	13528	1.7879	1	0.589257	58.8278
CLSTN1																														GOTERM_BP_FAT	GO:0051240~positive regulation of multicellular organismal process	30	1.92555	0.0520136	CAV1, ERBB4, IL18, BTC, TLR2, TAC1, AFAP1L2, PYDC1, NOD2, SAA1, HMOX1, IFNG, IL1B, SLC22A5, SPP1, POLR3G, EGFR, F12, CD276, SMAD3, NPY1R, IDO1, DDX58, ACVR2A, ADRB2, EREG, F3, NTRK2, CLEC7A, F2R	1177	244	13528	1.41315	1	0.610216	62.6907
CDCA7L
CBX6																														Annotation Cluster 52	Enrichment Score: 1.4555059916236492
CROCC																														Category	Term	Count	%	PValue	Genes	List Total	Pop Hits	Pop Total	Fold Enrichment	Bonferroni	Benjamini	FDR
IL20RA																														SP_PIR_KEYWORDS	cell cycle	57	3.65854	0.000913128	KIF23, CLSPN, CROCC, FAM83D, KIF2C, CCNE1, NDE1, CDC45, KLK10, H2AFX, C11ORF82, SIK1, CABLES1, ASPM, CDC6, RBL2, SGOL2, SGOL1, PIM1, UBE2C, WEE1, NEK11, TACC1, FOXN3, CCND1, SASS6, MAD2L1, RAB11FIP3, MAPK6, SPAG5, MAPRE3, EID1, KATNB1, RCC1, SPC25, TSPYL2, HJURP, TFDP2, ZWILCH, CREBL2, CSNK1A1, TXNIP, DLGAP5, TREX2, NDC80, CENPE, GAS1, CDKN3, CDC25C, BRCA1, SMC4, CCNB1, CCNB2, DUSP1, KIF20B, FBXO…	1526	461	19235	1.55852	0.450796	0.0219513	1.35642
CDC42BPA																														SP_PIR_KEYWORDS	mitosis	26	1.66881	0.00527983	KIF23, KATNB1, RCC1, FAM83D, SPC25, KIF2C, NDE1, NUMA1, ZWILCH, ASPM, CSNK1A1, CDC6, SGOL1, TREX2, CENPE, NDC80, UBE2C, CDC25C, WEE1, SMC4, CCNB1, CCNB2, MAD2L1, SPAG5, KIF20B, MAPRE3	1526	183	19235	1.79085	0.968968	0.0812131	7.60895
PER3																														GOTERM_BP_FAT	GO:0007049~cell cycle	86	5.5199	0.014516	KIF23, CLSPN, CROCC, JAG2, TTK, FAM83D, KIF2C, CCNE1, NDE1, CDC45, IFNG, KLK10, H2AFX, C11ORF82, SIK1, ASPM, CABLES1, EGFR, CDC6, RBL2, SGOL2, SGOL1, PIM1, TPX2, ESPL1, UBE2C, WEE1, FOXN3, TACC1, NEK11, TACC2, INHBA, SASS6, CCND1, MAD2L1, EREG, MAPK6, SPAG5, MDM4, KPNA2, DST, MAPRE3, PSMB10, EID1, CAMK2G, PML, KATNB1, SESN2, RCC1, TCF7L2, SPC25, NUMA1, TSPYL2, HSPA2, HJURP, KRT7, CYP26B1, TFDP2, …	1177	776	13528	1.27378	1	0.362563	23.6543
EPHB6																														SP_PIR_KEYWORDS	cell division	32	2.05392	0.0179998	KIF23, KATNB1, RCC1, FAM83D, CCNE1, KIF2C, SPC25, NDE1, ZWILCH, CABLES1, ASPM, CSNK1A1, CDC6, SGOL2, SGOL1, TREX2, CENPE, NDC80, UBE2C, CDC25C, WEE1, TACC1, SMC4, CCNB1, CCND1, RAB11FIP3, CCNB2, MAD2L1, SPAG5, KIF20B, CDCA7L, MAPRE3	1526	264	19235	1.52786	0.999993	0.169875	23.7795
HLA-DQB2																														GOTERM_BP_FAT	GO:0022402~cell cycle process	63	4.04365	0.0319148	KIF23, TTK, FAM83D, KIF2C, CCNE1, NDE1, IFNG, H2AFX, C11ORF82, ASPM, EGFR, CDC6, SGOL2, SGOL1, PIM1, TPX2, ESPL1, UBE2C, WEE1, FOXN3, TACC2, INHBA, CCND1, SASS6, MAD2L1, EREG, SPAG5, MDM4, KPNA2, MAPRE3, DST, PSMB10, CAMK2G, KATNB1, PML, RCC1, SESN2, TCF7L2, SPC25, NUMA1, HSPA2, KRT7, CYP26B1, PKD1, ZWILCH, LFNG, IL8, DLGAP5, TREX2, SMAD3, NDC80, CENPE, GAS1, CDKN3, CDC25C, BRCA1, SMC4, CCNB1, CC…	1177	565	13528	1.28159	1	0.505588	45.0465
PGAP1																														GOTERM_BP_FAT	GO:0000087~M phase of mitotic cell cycle	29	1.86136	0.0322226	KIF23, KATNB1, RCC1, FAM83D, SPC25, KIF2C, NUMA1, NDE1, ZWILCH, ASPM, CDC6, DLGAP5, SGOL1, TPX2, TREX2, ESPL1, CENPE, NDC80, UBE2C, CDC25C, WEE1, SMC4, CCNB1, CCNB2, MAD2L1, SPAG5, KIF20B, MPHOSPH6, MAPRE3	1177	224	13528	1.48801	1	0.50698	45.3682
C2orf71																														GOTERM_BP_FAT	GO:0022403~cell cycle phase	48	3.08087	0.034562	KIF23, CAMK2G, KATNB1, TTK, RCC1, FAM83D, CCNE1, KIF2C, SPC25, NUMA1, NDE1, HSPA2, KRT7, CYP26B1, H2AFX, ZWILCH, LFNG, ASPM, EGFR, CDC6, SGOL2, DLGAP5, SGOL1, PIM1, TPX2, TREX2, CENPE, NDC80, ESPL1, CDKN3, CDC25C, UBE2C, WEE1, FOXN3, SMC4, TACC2, CCNB1, INHBA, CCND1, MAD2L1, CCNB2, EREG, SPAG5, KIF20B, ID4, MPHOSPH6, KPNA2, MAPRE3	1177	414	13528	1.33259	1	0.528027	47.755
GSTM1																														GOTERM_BP_FAT	GO:0000280~nuclear division	28	1.79718	0.0425602	KIF23, KATNB1, RCC1, FAM83D, SPC25, KIF2C, NUMA1, NDE1, ZWILCH, ASPM, CDC6, DLGAP5, SGOL1, TREX2, TPX2, ESPL1, CENPE, NDC80, UBE2C, CDC25C, WEE1, SMC4, CCNB1, CCNB2, MAD2L1, SPAG5, KIF20B, MAPRE3	1177	220	13528	1.46283	1	0.573032	55.1917
ZNF302																														GOTERM_BP_FAT	GO:0007067~mitosis	28	1.79718	0.0425602	KIF23, KATNB1, RCC1, FAM83D, SPC25, KIF2C, NUMA1, NDE1, ZWILCH, ASPM, CDC6, DLGAP5, SGOL1, TREX2, TPX2, ESPL1, CENPE, NDC80, UBE2C, CDC25C, WEE1, SMC4, CCNB1, CCNB2, MAD2L1, SPAG5, KIF20B, MAPRE3	1177	220	13528	1.46283	1	0.573032	55.1917
CCDC50																														GOTERM_BP_FAT	GO:0000278~mitotic cell cycle	42	2.69576	0.061587	PSMB10, KIF23, CAMK2G, KATNB1, TTK, RCC1, FAM83D, CCNE1, KIF2C, SPC25, NUMA1, NDE1, ZWILCH, ASPM, EGFR, CDC6, DLGAP5, SGOL1, PIM1, TPX2, TREX2, CENPE, NDC80, ESPL1, CDKN3, UBE2C, CDC25C, WEE1, FOXN3, SMC4, CCNB1, INHBA, CCND1, MAD2L1, CCNB2, PLK2, SPAG5, KIF20B, ID4, MPHOSPH6, KPNA2, MAPRE3	1177	370	13528	1.30468	1	0.647554	69.0648
BCL6																														GOTERM_BP_FAT	GO:0000279~M phase	38	2.43902	0.0617535	KIF23, KATNB1, TTK, RCC1, FAM83D, KIF2C, SPC25, NUMA1, NDE1, HSPA2, CYP26B1, H2AFX, ZWILCH, LFNG, ASPM, CDC6, SGOL2, DLGAP5, SGOL1, TPX2, TREX2, CENPE, NDC80, ESPL1, UBE2C, CDC25C, WEE1, SMC4, TACC2, CCNB1, MAD2L1, CCNB2, EREG, SPAG5, KIF20B, MPHOSPH6, KPNA2, MAPRE3	1177	329	13528	1.32753	1	0.646976	69.1659
TGFBR3																														GOTERM_BP_FAT	GO:0048285~organelle fission	28	1.79718	0.0639992	KIF23, KATNB1, RCC1, FAM83D, SPC25, KIF2C, NUMA1, NDE1, ZWILCH, ASPM, CDC6, DLGAP5, SGOL1, TREX2, TPX2, ESPL1, CENPE, NDC80, UBE2C, CDC25C, WEE1, SMC4, CCNB1, CCNB2, MAD2L1, SPAG5, KIF20B, MAPRE3	1177	229	13528	1.40533	1	0.654201	70.5001
INSR																														GOTERM_CC_FAT	GO:0005819~spindle	18	1.15533	0.104421	KIF23, SNCG, CDC6, DLGAP5, KATNB1, TREX2, TPX2, TTK, POLB, CENPE, MID1, FAM83D, NDE1, NUMA1, MAD2L1, SPAG5, KIF20B, ASPM	1066	147	12782	1.46824	1	0.597799	79.373
KIT																														GOTERM_BP_FAT	GO:0051301~cell division	33	2.1181	0.112921	KIF23, KATNB1, ZBTB16, KIT, RCC1, FAM83D, CCNE1, SPC25, TOP1, NDE1, ZWILCH, CABLES1, ASPM, CDC6, SGOL2, SGOL1, TREX2, CENPE, NDC80, ESPL1, UBE2C, CDC25C, WEE1, TACC1, SMC4, CCNB1, CCND1, MAD2L1, CCNB2, SPAG5, KIF20B, CDCA7L, MAPRE3	1177	295	13528	1.28573	1	0.787108	89.0479
FN1																														GOTERM_CC_FAT	GO:0015630~microtubule cytoskeleton	45	2.88832	0.631675	KIF23, SNCG, CROCC, FAM110C, KATNB1, TTK, FAM83D, CCNE1, KIF2C, NPHP3, PCGF5, NUMA1, CDC45, NDE1, MAP1LC3A, MAPT, ACTR1B, APPBP2, ASPM, CDC6, DLGAP5, MAP1B, TPX2, TREX2, CENPE, POLB, ESPL1, MID1, PCM1, BRCA1, TACC1, TACC2, CCNB1, BBS2, SASS6, MAD2L1, G6PD, CCNB2, SPAG5, TPPP, KIF20B, PDE4DIP, DST, MAPRE3, DNM1	1066	549	12782	0.982838	1	0.946874	99.9999
ZNF140
TGOLN2																														Annotation Cluster 53	Enrichment Score: 1.439738059821667
LDB1																														Category	Term	Count	%	PValue	Genes	List Total	Pop Hits	Pop Total	Fold Enrichment	Bonferroni	Benjamini	FDR
CKB																														INTERPRO	IPR018952:2'-5'-oligoadenylate synthetase 1, domain 2/C-terminal	4	0.256739	0.00211951	OASL, OAS3, OAS1, OAS2	1379	4	16659	12.0805	0.979754	0.216306	3.54754
NPHP3																														INTERPRO	IPR006117:2-5-oligoadenylate synthetase, conserved site	4	0.256739	0.00211951	OASL, OAS3, OAS1, OAS2	1379	4	16659	12.0805	0.979754	0.216306	3.54754
SMAD3																														INTERPRO	IPR006116:2-5-oligoadenylate synthetase, ubiquitin-like region	4	0.256739	0.00497213	OASL, OAS3, OAS1, OAS2	1379	5	16659	9.66439	0.999895	0.340607	8.13543
SPSB1																														INTERPRO	IPR002934:Nucleotidyltransferase	3	0.192555	0.197948	ZCCHC11, OAS3, OAS2	1379	10	16659	3.62415	1	0.977383	97.6602
KDM5A																														SP_PIR_KEYWORDS	nucleotidyltransferase	7	0.449294	0.565523	ZCCHC11, POLE2, OAS3, GALT, OAS1, POLB, OAS2	1526	76	19235	1.16097	1	0.915789	99.9996
AEBP1																														GOTERM_MF_FAT	GO:0016779~nucleotidyltransferase activity	8	0.513479	0.919514	POLR3G, ZCCHC11, POLE2, OAS3, GALT, OAS1, POLB, OAS2	1114	125	12983	0.745882	1	0.999992	100
FOS
TIMP1																														Annotation Cluster 54	Enrichment Score: 1.4299095616561772
CABLES1																														Category	Term	Count	%	PValue	Genes	List Total	Pop Hits	Pop Total	Fold Enrichment	Bonferroni	Benjamini	FDR
H1FX																														INTERPRO	IPR000562:Type II fibronectin, collagen-binding	5	0.320924	0.0238087	F12, MMP9, MRC2, MMP2, FN1	1379	14	16659	4.31446	1	0.634535	33.6491
DKFZP686I15217																														SMART	SM00059:FN2	5	0.320924	0.0273915	F12, MMP9, MRC2, MMP2, FN1	785	14	9079	4.13057	0.999869	0.525389	31.2809
ARID1B																														UP_SEQ_FEATURE	domain:Fibronectin type-II 1	3	0.192555	0.054076	MMP9, MMP2, FN1	1526	5	19113	7.51494	1	0.954624	64.1884
ELMO2																														UP_SEQ_FEATURE	domain:Fibronectin type-II 2	3	0.192555	0.054076	MMP9, MMP2, FN1	1526	5	19113	7.51494	1	0.954624	64.1884
AIF1L
GNAL																														Annotation Cluster 55	Enrichment Score: 1.411702135178596
PMP22																														Category	Term	Count	%	PValue	Genes	List Total	Pop Hits	Pop Total	Fold Enrichment	Bonferroni	Benjamini	FDR
ARHGEF7																														SP_PIR_KEYWORDS	mitogen	9	0.577664	0.0102717	EREG, BTC, PTN, TGFA, IL1B, PDGFC, CAT, TIMP2, TIMP1	1526	39	19235	2.90881	0.998856	0.122126	14.3029
NISCH																														GOTERM_BP_FAT	GO:0051302~regulation of cell division	9	0.577664	0.0478036	EREG, BTC, PTN, TGFA, IL1B, PDGFC, CAT, ASPM, CABLES1	1177	47	13528	2.20091	1	0.592503	59.5109
TYSND1																														GOTERM_BP_FAT	GO:0051781~positive regulation of cell division	7	0.449294	0.118519	EREG, BTC, PTN, TGFA, IL1B, PDGFC, CAT	1177	39	13528	2.06296	1	0.793993	90.2558
CD63
FAM122A																														Annotation Cluster 56	Enrichment Score: 1.3663986035783595
NF1																														Category	Term	Count	%	PValue	Genes	List Total	Pop Hits	Pop Total	Fold Enrichment	Bonferroni	Benjamini	FDR
PPP1R16A																														GOTERM_BP_FAT	GO:0042060~wound healing	37	2.37484	6.97552e-06	DCBLD2, PPARA, PPARD, NINJ2, NINJ1, CDH3, TIMP3, SAA1, HMOX1, IL1B, SCARB1, SERPINA1, LOX, FN1, INA, PLAT, KLK6, F12, KLF6, F10, PLEK, GATM, NF1, TGFBR2, SMAD3, PLAUR, CCNB1, PLSCR1, CD36, EREG, FBLN5, F3, CD59, PDGFRA, SPRR3, HBEGF, F2R	1177	191	13528	2.22651	0.0258667	0.00137837	0.0128745
BEX5																														KEGG_PATHWAY	hsa04610:Complement and coagulation cascades	13	0.834403	0.0267295	PLAT, F12, F10, C3, CFB, BDKRB2, PLAUR, CD59, F3, CFH, SERPINA1, CFD, F2R	482	69	5085	1.98764	0.989732	0.340485	28.1223
GAN																														GOTERM_BP_FAT	GO:0050817~coagulation	13	0.834403	0.174157	PLAT, F12, F10, PLEK, PLAUR, PLSCR1, CD36, SAA1, CD59, FBLN5, F3, SERPINA1, F2R	1177	102	13528	1.46487	1	0.861994	97.0751
TSC22D1																														GOTERM_BP_FAT	GO:0007596~blood coagulation	13	0.834403	0.174157	PLAT, F12, F10, PLEK, PLAUR, PLSCR1, CD36, SAA1, CD59, FBLN5, F3, SERPINA1, F2R	1177	102	13528	1.46487	1	0.861994	97.0751
EEF2																														GOTERM_BP_FAT	GO:0007599~hemostasis	13	0.834403	0.227601	PLAT, F12, F10, PLEK, PLAUR, PLSCR1, CD36, SAA1, CD59, FBLN5, F3, SERPINA1, F2R	1177	108	13528	1.38349	1	0.902934	99.1493
EFNA3																														GOTERM_BP_FAT	GO:0050878~regulation of body fluid levels	14	0.898588	0.454822	PLAT, F12, F10, PLEK, WFS1, PLAUR, PLSCR1, CD36, SAA1, CD59, FBLN5, F3, SERPINA1, F2R	1177	141	13528	1.14121	1	0.980481	99.9986
ZYG11B																														SP_PIR_KEYWORDS	blood coagulation	5	0.320924	0.465311	F12, F10, F3, SERPINA1, F2R	1526	44	19235	1.43237	1	0.867763	99.9914
FBXW7
RBM33																														Annotation Cluster 57	Enrichment Score: 1.338698045436578
COX19																														Category	Term	Count	%	PValue	Genes	List Total	Pop Hits	Pop Total	Fold Enrichment	Bonferroni	Benjamini	FDR
GDPD2																														GOTERM_BP_FAT	GO:0048639~positive regulation of developmental growth	6	0.385109	0.00953191	ADRB2, MAPT, MAP1B, TGFBR2, HOPX, INSR	1177	16	13528	4.31011	1	0.292482	16.2038
DKK3																														GOTERM_BP_FAT	GO:0048638~regulation of developmental growth	10	0.641849	0.0183664	RTN4, ADRB2, PLXNA3, APOE, MAPT, MAP1B, TGFBR2, HOPX, INSR, SPP1	1177	47	13528	2.44545	1	0.398514	28.9763
OSBPL8																														GOTERM_BP_FAT	GO:0045927~positive regulation of growth	8	0.513479	0.550429	ADRB2, PTK2B, MAPT, MAP1B, TGFBR2, HOPX, HBEGF, INSR	1177	80	13528	1.14936	1	0.991239	100
ZKSCAN1
RHOC																														Annotation Cluster 58	Enrichment Score: 1.3363813257502
TSKU																														Category	Term	Count	%	PValue	Genes	List Total	Pop Hits	Pop Total	Fold Enrichment	Bonferroni	Benjamini	FDR
DLG2																														GOTERM_BP_FAT	GO:0042542~response to hydrogen peroxide	12	0.770218	0.00795392	TXNIP, SLC8A1, ERBB4, DUSP1, STAR, PTK2B, HMOX1, CAT, COL1A1, STAT1, FOSL1, SOD2	1177	56	13528	2.46292	1	0.261441	13.705
KLF11																														GOTERM_BP_FAT	GO:0045767~regulation of anti-apoptosis	7	0.449294	0.107755	RTN4, CAV1, ERBB4, DUSP1, STAR, PTK2B, HMOX1	1177	38	13528	2.11725	1	0.775193	87.8088
KDM3B																														GOTERM_BP_FAT	GO:0045768~positive regulation of anti-apoptosis	6	0.385109	0.114245	CAV1, ERBB4, DUSP1, STAR, PTK2B, HMOX1	1177	30	13528	2.29873	1	0.790052	89.3458
GSTM2
SMAD4																														Annotation Cluster 59	Enrichment Score: 1.3354365245495803
SBF2																														Category	Term	Count	%	PValue	Genes	List Total	Pop Hits	Pop Total	Fold Enrichment	Bonferroni	Benjamini	FDR
NAB1																														GOTERM_BP_FAT	GO:0002526~acute inflammatory response	17	1.09114	0.0100982	F12, LYN, C3, CFB, CLU, IDO1, STAT3, APOL2, SAA1, F3, SERPINA3, CFH, IL1B, VNN1, SERPINA1, CFD, FN1	1177	98	13528	1.99379	1	0.297473	17.0837
UTRN																														SP_PIR_KEYWORDS	acute phase	6	0.385109	0.0751945	C3, SAA1, CFB, SERPINA3, SERPINA1, FN1	1526	29	19235	2.6079	1	0.39814	68.9208
RUFY3																														GOTERM_BP_FAT	GO:0006953~acute-phase response	7	0.449294	0.129796	APOL2, SAA1, SERPINA3, IL1B, SERPINA1, STAT3, FN1	1177	40	13528	2.01138	1	0.808513	92.3169
CTDSP1
RORC																														Annotation Cluster 60	Enrichment Score: 1.327480009613967
NUCKS1																														Category	Term	Count	%	PValue	Genes	List Total	Pop Hits	Pop Total	Fold Enrichment	Bonferroni	Benjamini	FDR
HLF																														GOTERM_BP_FAT	GO:0048771~tissue remodeling	12	0.770218	0.00795392	XDH, BAK1, CAV1, ADRB2, CTSK, BGN, IL23A, ELF3, RAC2, MITF, ACP5, F2R	1177	56	13528	2.46292	1	0.261441	13.705
SEPP1																														GOTERM_BP_FAT	GO:0046849~bone remodeling	6	0.385109	0.0309044	XDH, ADRB2, CTSK, RAC2, MITF, ACP5	1177	21	13528	3.28389	1	0.496261	43.9782
POGZ																														GOTERM_BP_FAT	GO:0045453~bone resorption	5	0.320924	0.0356647	XDH, ADRB2, CTSK, RAC2, ACP5	1177	15	13528	3.83121	1	0.535372	48.8455
CADM1																														GOTERM_BP_FAT	GO:0048871~multicellular organismal homeostasis	13	0.834403	0.0632829	XDH, ERBB4, ACP5, STAT3, BBS1, GPX2, ADRB2, CTSK, RAC2, SERPINA3, IL1B, PDGFRB, F2R	1177	85	13528	1.75785	1	0.653081	70.0806
CDC42EP4																														GOTERM_BP_FAT	GO:0001894~tissue homeostasis	10	0.641849	0.0934697	BBS1, XDH, ADRB2, CTSK, ERBB4, RAC2, SERPINA3, PDGFRB, ACP5, F2R	1177	63	13528	1.82439	1	0.733245	83.6556
SKI																														GOTERM_BP_FAT	GO:0060249~anatomical structure homeostasis	13	0.834403	0.209085	XDH, ERBB4, FGGY, ACP5, BBS1, HSPA1L, ADRB2, CTSK, RAC2, DMD, SERPINA3, PDGFRB, F2R	1177	106	13528	1.4096	1	0.890153	98.6827
TACC1
LMCD1																														Annotation Cluster 61	Enrichment Score: 1.3236555932312857
IFT122																														Category	Term	Count	%	PValue	Genes	List Total	Pop Hits	Pop Total	Fold Enrichment	Bonferroni	Benjamini	FDR
[truncated: 915 more rows]

## Sheet: c
Table S5. DAVID analysis results with the unique genes from the comparison of our data (SG) with Li et al. RNAseq study (full thickness biopsies).
DEGs		Category	Term	Count	%	PValue	Genes	List Total	Pop Hits	Pop Total	Fold Enrichment	Bonferroni	Benjamini	FDR		Annotation Cluster 1	Enrichment Score: 4.600484438051514
[truncated: 2,722 more rows]

## Sheet: d
Table S5. DAVID analysis results with the intersect genes from comparisons of our data (SG) with Mitsui et al. micro array study (microdissection, epidermis).
[truncated: 1,923 more rows]

## Sheet: e
Table S5. DAVID analysis results with the intersect genes from comparisons of our data (SG) with Mitsui et al. micro array study (microdissection, dermis).
[truncated: 500 more rows]

[truncated: 1 more sheets: f]
